# Supplementary material for: Genomic copy number variation in Mus musculus
Source: BMC Genomics. 2015 Jul 4;16(1):497. doi: 10.1186/s12864-015-1713-z (PMC4490682; doi:10.1186/s12864-015-1713-z)
Supplement: Additional file 2: — List of probes used for this analysis. Probe set identifiers of all probes used in this analysis, one ID per line. [file 12864_2015_1713_MOESM2_ESM.txt]

JAX00724990
JAX00725069
JAX00725068
JAX00724989
JAX00724988
JAX00724987
JAX00724986
JAX00725059
JAX00725057
JAX00724974
JAX00724970
JAX00725049
JAX00725047
JAX00725041
JAX00725040
JAX00724969
JAX00724968
JAX00724964
JAX00724962
JAX00724960
JAX00725039
JAX00725037
JAX00725036
JAX00725034
JAX00725033
JAX00725032
JAX00725031
JAX00725030
JAX00724954
JAX00724951
JAX00725029
JAX00725028
JAX00725024
JAX00725023
JAX00725021
JAX00724945
JAX00725015
JAX00725013
JAX00724938
JAX00724935
JAX00724895
JAX00724892
JAX00725009
JAX00725008
JAX00725005
JAX00725002
JAX00725001
JAX00724923
JAX00724920
JAX00724885
JAX00724877
JAX00724875
JAX00724873
JAX00724870
JAX00724904
JAX00724863
JAX00725097
JAX00725096
JAX00725095
JAX00724858
JAX00724857
JAX00724855
JAX00724853
JAX00725087
JAX00725085
JAX00725084
JAX00725083
JAX00725082
JAX00725115
JAX00725112
JAX00725111
JAX00725078
JAX00725074
JAX00725073
JAX00725071
JAX00725070
JAX00724638
JAX00724830
JAX00724637
JAX00724797
JAX00724794
JAX00724791
JAX00724598
JAX00724790
JAX00724828
JAX00724827
JAX00724824
JAX00724628
JAX00724820
JAX00724789
JAX00724627
JAX00724787
JAX00724786
JAX00724785
JAX00724623
JAX00724783
JAX00724782
JAX00724819
JAX00724778
JAX00724776
JAX00724775
JAX00724774
JAX00724611
JAX00724808
JAX00724807
JAX00724803
JAX00724769
JAX00724768
JAX00724767
JAX00724766
JAX00724603
JAX00724760
JAX00724759
JAX00724753
JAX00724748
JAX00724747
JAX00724738
JAX00724735
JAX00724734
JAX00724698
JAX00724693
JAX00724691
JAX00724725
JAX00724724
JAX00724687
JAX00724684
JAX00724682
JAX00724680
JAX00724678
JAX00724674
JAX00724671
JAX00724670
JAX00724665
JAX00724663
JAX00724662
JAX00724850
JAX00724654
JAX00724842
JAX00724646
JAX00724645
JAX00724642
JAX00724839
JAX00724837
JAX00724434
JAX00724594
JAX00724593
JAX00724592
JAX00724399
JAX00724420
JAX00724387
JAX00724385
JAX00724419
JAX00724417
JAX00724577
JAX00724412
JAX00724572
JAX00724410
JAX00724565
JAX00724564
JAX00724401
JAX00724366
JAX00724556
JAX00724555
JAX00724552
JAX00724359
JAX00724550
JAX00724356
JAX00724549
JAX00724538
JAX00724535
JAX00724495
JAX00724494
JAX00724492
JAX00724526
JAX00724484
JAX00724481
JAX00724517
JAX00724473
JAX00724472
JAX00724507
JAX00724506
JAX00724505
JAX00724504
JAX00724503
JAX00724467
JAX00724466
JAX00724456
JAX00724239
JAX00724238
JAX00724233
JAX00724230
JAX00724195
JAX00724192
JAX00724228
JAX00724224
JAX00724220
JAX00724186
JAX00724185
JAX00724172
JAX00724169
JAX00724165
JAX00724163
JAX00724353
JAX00724156
JAX00724155
JAX00724153
JAX00724349
JAX00724348
JAX00724346
JAX00724341
JAX00724142
JAX00724140
JAX00724337
JAX00724299
JAX00724298
JAX00724294
JAX00724132
JAX00724290
JAX00724328
JAX00724327
JAX00724323
JAX00724289
JAX00724287
JAX00724116
JAX00724271
JAX00724270
JAX00724309
JAX00724306
JAX00724304
JAX00724109
JAX00724264
JAX00724262
JAX00724261
JAX00724258
JAX00724250
JAX00724246
JAX00723769
JAX00723767
JAX00723766
JAX00724038
JAX00723757
JAX00724027
JAX00724025
JAX00724022
JAX00724019
JAX00723909
JAX00724092
JAX00724084
JAX00724083
JAX00724070
JAX00723839
JAX00723792
JAX00724069
JAX00724061
JAX00723989
JAX00723988
JAX00723985
JAX00723984
JAX00724054
JAX00724052
JAX00723778
JAX00723777
JAX00723772
JAX00724046
JAX00724045
JAX00724043
JAX00724042
JAX00723569
JAX00723565
JAX00723562
JAX00723561
JAX00723754
JAX00723753
JAX00723559
JAX00723751
JAX00723558
JAX00723551
JAX00723745
JAX00723549
JAX00723548
JAX00723541
JAX00723540
JAX00723532
JAX00723531
JAX00723496
JAX00723491
JAX00723490
JAX00723527
JAX00723524
JAX00723486
JAX00723484
JAX00723483
JAX00723482
JAX00723481
JAX00723480
JAX00723517
JAX00723516
JAX00723514
JAX00723513
JAX00723479
JAX00723510
JAX00723478
JAX00723476
JAX00723473
JAX00723704
JAX00723509
JAX00723507
JAX00723506
JAX00723505
JAX00723502
JAX00723501
JAX00723662
JAX00723469
JAX00723576
JAX00723575
JAX00723571
JAX00723570
JAX00723212
JAX00723211
JAX00723210
JAX00723401
JAX00723400
JAX00723207
JAX00723206
JAX00723205
JAX00723203
JAX00723200
JAX00723353
JAX00723344
JAX00723339
JAX00723337
JAX00723336
JAX00723335
JAX00723334
JAX00723332
JAX00723331
JAX00723299
JAX00723330
JAX00723298
JAX00723297
JAX00723296
JAX00723294
JAX00723293
JAX00723292
JAX00723291
JAX00723290
JAX00723329
JAX00723328
JAX00723327
JAX00723326
JAX00723325
JAX00723324
JAX00723323
JAX00723322
JAX00723321
JAX00723289
JAX00723320
JAX00723287
JAX00723286
JAX00723285
JAX00723284
JAX00723283
JAX00723282
JAX00723281
JAX00723280
JAX00723319
JAX00723318
JAX00723317
JAX00723316
JAX00723315
JAX00723314
JAX00723313
JAX00723311
JAX00723279
JAX00723310
JAX00723278
JAX00723277
JAX00723276
JAX00723275
JAX00723274
JAX00723273
JAX00723272
JAX00723271
JAX00723270
JAX00723309
JAX00723308
JAX00723307
JAX00723306
JAX00723305
JAX00723304
JAX00723303
JAX00723302
JAX00723301
JAX00723269
JAX00723300
JAX00723268
JAX00723267
JAX00723266
JAX00723263
JAX00723262
JAX00723261
JAX00723260
JAX00723259
JAX00723255
JAX00723253
JAX00723252
JAX00723251
JAX00723250
JAX00723446
JAX00723445
JAX00723443
JAX00723442
JAX00723249
JAX00723247
JAX00723246
JAX00723245
JAX00723244
JAX00723243
JAX00723242
JAX00723241
JAX00723399
JAX00723398
JAX00723236
JAX00723397
JAX00723235
JAX00723233
JAX00723394
JAX00723232
JAX00723393
JAX00723231
JAX00723199
JAX00723198
JAX00723196
JAX00723195
JAX00723427
JAX00723425
JAX00723228
JAX00723227
JAX00723226
JAX00723225
JAX00723223
JAX00723222
JAX00723221
JAX00723220
JAX00723418
JAX00723417
JAX00723413
JAX00723219
JAX00723218
JAX00723216
JAX00723215
JAX00723376
JAX00723214
JAX00723375
JAX00723213
JAX00723019
JAX00723018
JAX00723179
JAX00723017
JAX00723178
JAX00723016
JAX00723177
JAX00723015
JAX00723176
JAX00723014
JAX00723175
JAX00723013
JAX00723174
JAX00723173
JAX00723011
JAX00723172
JAX00723010
JAX00723171
JAX00723009
JAX00723008
JAX00723007
JAX00723168
JAX00723167
JAX00723005
JAX00723166
JAX00723004
JAX00723165
JAX00723164
JAX00723002
JAX00723163
JAX00723001
JAX00723162
JAX00723000
JAX00723159
JAX00723158
JAX00723157
JAX00723156
JAX00723153
JAX00723152
JAX00723151
JAX00723150
JAX00723147
JAX00723146
JAX00723145
JAX00723143
JAX00723142
JAX00723141
JAX00723140
JAX00723139
JAX00723138
JAX00723137
JAX00723136
JAX00723135
JAX00723134
JAX00723133
JAX00723099
JAX00723130
JAX00723097
JAX00723096
JAX00723095
JAX00723094
JAX00723093
JAX00723092
JAX00723091
JAX00723090
JAX00723128
JAX00723127
JAX00723126
JAX00723125
JAX00723124
JAX00723123
JAX00723122
JAX00723120
JAX00723088
JAX00723086
JAX00723084
JAX00723083
JAX00723082
JAX00723081
JAX00723080
JAX00723118
JAX00723117
JAX00723116
JAX00723115
JAX00723114
JAX00723113
JAX00723112
JAX00723079
JAX00723078
JAX00723077
JAX00723075
JAX00723074
JAX00723073
JAX00723072
JAX00723071
JAX00723070
JAX00722999
JAX00722998
JAX00722997
JAX00722996
JAX00722995
JAX00722994
JAX00722993
JAX00722992
JAX00723109
JAX00722991
JAX00723108
JAX00722990
JAX00723107
JAX00723106
JAX00723102
JAX00723101
JAX00723069
JAX00723100
JAX00723068
JAX00723067
JAX00723066
JAX00723062
JAX00722989
JAX00722988
JAX00722987
JAX00722986
JAX00722985
JAX00722984
JAX00722983
JAX00722982
JAX00723059
JAX00723058
JAX00723057
JAX00723056
JAX00723055
JAX00723054
JAX00723053
JAX00723052
JAX00723051
JAX00722979
JAX00722978
JAX00722976
JAX00722975
JAX00722974
JAX00722973
JAX00723049
JAX00723048
JAX00723046
JAX00723045
JAX00723044
JAX00723043
JAX00723042
JAX00723041
JAX00723040
JAX00723039
JAX00723038
JAX00723037
JAX00723036
JAX00723035
JAX00723034
JAX00723193
JAX00723031
JAX00723192
JAX00723030
JAX00723191
JAX00723190
JAX00723029
JAX00723028
JAX00723189
JAX00723027
JAX00723188
JAX00723026
JAX00723187
JAX00723025
JAX00723186
JAX00723185
JAX00723023
JAX00723184
JAX00723022
JAX00723183
JAX00723021
JAX00723020
JAX00723181
JAX00723180
JAX00722936
JAX00722935
JAX00722934
JAX00722933
JAX00722932
JAX00722739
JAX00722931
JAX00722930
JAX00722897
JAX00722895
JAX00722894
JAX00722893
JAX00722892
JAX00722890
JAX00722929
JAX00722928
JAX00722927
JAX00722926
JAX00722925
JAX00722923
JAX00722922
JAX00722920
JAX00722889
JAX00722888
JAX00722887
JAX00722882
JAX00722881
JAX00722919
JAX00722918
JAX00722917
JAX00722916
JAX00722915
JAX00722914
JAX00722913
JAX00722911
JAX00722879
JAX00722877
JAX00722875
JAX00722874
JAX00722872
JAX00722871
JAX00722870
JAX00722907
JAX00722906
JAX00722903
JAX00722902
JAX00722868
JAX00722867
JAX00722866
JAX00722865
JAX00722863
JAX00722862
JAX00722861
JAX00722860
JAX00722859
JAX00722858
JAX00722857
JAX00722856
JAX00722855
JAX00722854
JAX00722853
JAX00722850
JAX00722849
JAX00722848
JAX00722847
JAX00722846
JAX00722845
JAX00722844
JAX00722843
JAX00722842
JAX00722841
JAX00722839
JAX00722837
JAX00722835
JAX00722833
JAX00722832
JAX00722831
JAX00722799
JAX00722830
JAX00722797
JAX00722796
JAX00722794
JAX00722791
JAX00722790
JAX00722829
JAX00722828
JAX00722827
JAX00722826
JAX00722825
JAX00722823
JAX00722822
JAX00722789
JAX00722820
JAX00722788
JAX00722786
JAX00722785
JAX00722784
JAX00722783
JAX00722782
JAX00722780
JAX00722819
JAX00722818
JAX00722817
JAX00722814
JAX00722813
JAX00722812
JAX00722779
JAX00722810
JAX00722778
JAX00722970
JAX00722777
JAX00722776
JAX00722775
JAX00722773
JAX00722772
JAX00722771
JAX00722770
JAX00722808
JAX00722969
JAX00722806
JAX00722967
JAX00722805
JAX00722966
JAX00722804
JAX00722965
JAX00722803
JAX00722964
JAX00722802
JAX00722963
JAX00722801
JAX00722962
JAX00722769
JAX00722800
JAX00722961
JAX00722768
JAX00722960
JAX00722767
JAX00722766
JAX00722765
JAX00722764
JAX00722762
JAX00722760
JAX00722959
JAX00722958
JAX00722957
JAX00722956
JAX00722955
JAX00722954
JAX00722953
JAX00722952
JAX00722759
JAX00722950
JAX00722755
JAX00722754
JAX00722753
JAX00722752
JAX00722751
JAX00722750
JAX00722949
JAX00722948
JAX00722947
JAX00722946
JAX00722945
JAX00722944
JAX00722943
JAX00722942
JAX00722749
JAX00722941
JAX00722748
JAX00722747
JAX00722746
JAX00722745
JAX00722744
JAX00722742
JAX00722741
JAX00722547
JAX00722545
JAX00722543
JAX00722542
JAX00722540
JAX00722738
JAX00722736
JAX00722735
JAX00722733
JAX00722539
JAX00722730
JAX00722699
JAX00722698
JAX00722697
JAX00722696
JAX00722534
JAX00722695
JAX00722533
JAX00722694
JAX00722693
JAX00722692
JAX00722690
JAX00722729
JAX00722728
JAX00722726
JAX00722725
JAX00722723
JAX00722722
JAX00722529
JAX00722721
JAX00722528
JAX00722720
JAX00722689
JAX00722527
JAX00722687
JAX00722525
JAX00722686
JAX00722524
JAX00722685
JAX00722523
JAX00722522
JAX00722521
JAX00722682
JAX00722520
JAX00722681
JAX00722680
JAX00722719
JAX00722718
JAX00722717
JAX00722716
JAX00722715
JAX00722714
JAX00722713
JAX00722712
JAX00722519
JAX00722711
JAX00722518
JAX00722710
JAX00722517
JAX00722678
JAX00722516
JAX00722677
JAX00722675
JAX00722674
JAX00722673
JAX00722510
JAX00722672
JAX00722671
JAX00722670
JAX00722709
JAX00722708
JAX00722707
JAX00722706
JAX00722705
JAX00722704
JAX00722703
JAX00722669
JAX00722668
JAX00722667
JAX00722666
JAX00722665
JAX00722664
JAX00722662
JAX00722661
JAX00722659
JAX00722658
JAX00722657
JAX00722655
JAX00722654
JAX00722652
JAX00722651
JAX00722649
JAX00722648
JAX00722647
JAX00722645
JAX00722644
JAX00722643
JAX00722642
JAX00722641
JAX00722639
JAX00722636
JAX00722635
JAX00722634
JAX00722633
JAX00722632
JAX00722599
JAX00722630
JAX00722598
JAX00722597
JAX00722596
JAX00722595
JAX00722593
JAX00722592
JAX00722591
JAX00722590
JAX00722629
JAX00722628
JAX00722627
JAX00722626
JAX00722624
JAX00722623
JAX00722622
JAX00722621
JAX00722589
JAX00722620
JAX00722588
JAX00722585
JAX00722583
JAX00722582
JAX00722581
JAX00722580
JAX00722617
JAX00722615
JAX00722614
JAX00722613
JAX00722612
JAX00722611
JAX00722610
JAX00722578
JAX00722577
JAX00722576
JAX00722575
JAX00722572
JAX00722571
JAX00722608
JAX00722607
JAX00722606
JAX00722605
JAX00722604
JAX00722601
JAX00722569
JAX00722600
JAX00722568
JAX00722565
JAX00722563
JAX00722562
JAX00722561
JAX00722560
JAX00722559
JAX00722558
JAX00722557
JAX00722555
JAX00722554
JAX00722553
JAX00722552
JAX00722551
JAX00722549
JAX00722548
JAX00722346
JAX00722345
JAX00722341
JAX00722340
JAX00722498
JAX00722336
JAX00722497
JAX00722335
JAX00722496
JAX00722334
JAX00722333
JAX00722493
JAX00722331
JAX00722299
JAX00722491
JAX00722298
JAX00722490
JAX00722295
JAX00722294
JAX00722293
JAX00722292
JAX00722291
JAX00722329
JAX00722328
JAX00722489
JAX00722327
JAX00722488
JAX00722326
JAX00722487
JAX00722325
JAX00722486
JAX00722324
JAX00722485
JAX00722323
JAX00722484
JAX00722322
JAX00722483
JAX00722321
JAX00722482
JAX00722320
JAX00722480
JAX00722318
JAX00722479
JAX00722317
JAX00722478
JAX00722316
JAX00722477
JAX00722315
JAX00722476
JAX00722314
JAX00722475
JAX00722313
JAX00722312
JAX00722311
JAX00722310
JAX00722471
JAX00722509
JAX00722508
JAX00722506
JAX00722505
JAX00722503
JAX00722502
JAX00722309
JAX00722501
JAX00722308
JAX00722500
JAX00722469
JAX00722307
JAX00722306
JAX00722467
JAX00722305
JAX00722466
JAX00722304
JAX00722465
JAX00722303
JAX00722464
JAX00722302
JAX00722463
JAX00722301
JAX00722462
JAX00722300
JAX00722460
JAX00722459
JAX00722458
JAX00722457
JAX00722455
JAX00722454
JAX00722453
JAX00722452
JAX00722451
JAX00722450
JAX00722449
JAX00722448
JAX00722447
JAX00722445
JAX00722443
JAX00722442
JAX00722441
JAX00722440
JAX00722439
JAX00722438
JAX00722437
JAX00722436
JAX00722435
JAX00722434
JAX00722433
JAX00722432
JAX00722431
JAX00722430
JAX00722398
JAX00722397
JAX00722396
JAX00722395
JAX00722394
JAX00722392
JAX00722391
JAX00722429
JAX00722428
JAX00722426
JAX00722425
JAX00722424
JAX00722423
JAX00722422
JAX00722421
JAX00722388
JAX00722387
JAX00722386
JAX00722385
JAX00722384
JAX00722383
JAX00722382
JAX00722419
JAX00722418
JAX00722417
JAX00722416
JAX00722415
JAX00722414
JAX00722413
JAX00722412
JAX00722411
JAX00722410
JAX00722378
JAX00722377
JAX00722376
JAX00722375
JAX00722374
JAX00722373
JAX00722372
JAX00722371
JAX00722370
JAX00722409
JAX00722408
JAX00722407
JAX00722406
JAX00722405
JAX00722404
JAX00722403
JAX00722402
JAX00722401
JAX00722400
JAX00722367
JAX00722366
JAX00722365
JAX00722364
JAX00722363
JAX00722362
JAX00722361
JAX00722360
JAX00722359
JAX00722358
JAX00722355
JAX00722354
JAX00722352
JAX00722149
JAX00722148
JAX00722147
JAX00722146
JAX00722145
JAX00722143
JAX00722141
JAX00722140
JAX00722139
JAX00722136
JAX00722135
JAX00722134
JAX00722133
JAX00722132
JAX00722131
JAX00722099
JAX00722130
JAX00722098
JAX00722290
JAX00722096
JAX00722095
JAX00722094
JAX00722093
JAX00722092
JAX00722129
JAX00722128
JAX00722289
JAX00722127
JAX00722288
JAX00722126
JAX00722287
JAX00722125
JAX00722285
JAX00722123
JAX00722284
JAX00722283
JAX00722282
JAX00722120
JAX00722281
JAX00722088
JAX00722280
JAX00722087
JAX00722086
JAX00722085
JAX00722084
JAX00722082
JAX00722081
JAX00722080
JAX00722119
JAX00722118
JAX00722279
JAX00722117
JAX00722278
JAX00722116
JAX00722277
JAX00722115
JAX00722114
JAX00722113
JAX00722274
JAX00722079
JAX00722110
JAX00722271
JAX00722078
JAX00722270
JAX00722076
JAX00722075
JAX00722073
JAX00722072
JAX00722071
JAX00722070
JAX00722108
JAX00722269
JAX00722268
JAX00722106
JAX00722267
JAX00722105
JAX00722266
JAX00722265
JAX00722103
JAX00722264
JAX00722102
JAX00722263
JAX00722101
JAX00722262
JAX00722069
JAX00722100
JAX00722261
JAX00722068
JAX00722260
JAX00722067
JAX00722066
JAX00722063
JAX00722062
JAX00722061
JAX00722259
JAX00722258
JAX00722257
JAX00722256
JAX00722255
JAX00722254
JAX00722253
JAX00722252
JAX00722251
JAX00722250
JAX00722249
JAX00722248
JAX00722247
JAX00722246
JAX00722245
JAX00722243
JAX00722242
JAX00722241
JAX00722240
JAX00722239
JAX00722238
JAX00722237
JAX00722236
JAX00722234
JAX00722233
JAX00722232
JAX00722231
JAX00722199
JAX00722197
JAX00722196
JAX00722195
JAX00722194
JAX00722193
JAX00722192
JAX00722191
JAX00722190
JAX00722228
JAX00722227
JAX00722226
JAX00722225
JAX00722224
JAX00722223
JAX00722222
JAX00722221
JAX00722189
JAX00722220
JAX00722188
JAX00722187
JAX00722184
JAX00722183
JAX00722180
JAX00722219
JAX00722218
JAX00722217
JAX00722216
JAX00722215
JAX00722214
JAX00722212
JAX00722179
JAX00722210
JAX00722177
JAX00722176
JAX00722175
JAX00722174
JAX00722171
JAX00722209
JAX00722208
JAX00722204
JAX00722202
JAX00722168
JAX00722167
JAX00722166
JAX00722164
JAX00722162
JAX00722161
JAX00722160
JAX00722159
JAX00722158
JAX00722157
JAX00722156
JAX00722155
JAX00722154
JAX00722153
JAX00722152
JAX00722150
JAX00721913
JAX00721912
JAX00721911
JAX00721879
JAX00721910
JAX00721877
JAX00721876
JAX00721874
JAX00721873
JAX00721872
JAX00721870
JAX00721909
JAX00721908
JAX00721907
JAX00721906
JAX00721905
JAX00721904
JAX00721901
JAX00721869
JAX00721867
JAX00721866
JAX00721865
JAX00721864
JAX00721860
JAX00721859
JAX00721858
JAX00721855
JAX00721854
JAX00721853
JAX00721851
JAX00721850
JAX00721849
JAX00721847
JAX00721846
JAX00721845
JAX00721844
JAX00721843
JAX00721840
JAX00721839
JAX00721838
JAX00721999
JAX00721837
JAX00721998
JAX00721836
JAX00721997
JAX00721835
JAX00721996
JAX00721834
JAX00721833
JAX00721993
JAX00721992
JAX00721991
JAX00722060
JAX00721989
JAX00721988
JAX00721987
JAX00721985
JAX00721981
JAX00721980
JAX00722059
JAX00722058
JAX00722056
JAX00722055
JAX00722054
JAX00722053
JAX00722052
JAX00722051
JAX00722050
JAX00721979
JAX00721977
JAX00721976
JAX00721975
JAX00721974
JAX00721973
JAX00722048
JAX00722047
JAX00722046
JAX00722045
JAX00722044
JAX00722043
JAX00722042
JAX00722041
JAX00722040
JAX00721969
JAX00721968
JAX00721967
JAX00721966
JAX00721965
JAX00721964
JAX00721963
JAX00721962
JAX00721961
JAX00721960
JAX00722038
JAX00722037
JAX00722036
JAX00722035
JAX00722034
JAX00722033
JAX00722032
JAX00722031
JAX00721959
JAX00721958
JAX00721957
JAX00721955
JAX00721954
JAX00721953
JAX00721952
JAX00721950
JAX00722026
JAX00722025
JAX00722024
JAX00722022
JAX00722021
JAX00722020
JAX00721949
JAX00721946
JAX00721944
JAX00721943
JAX00721942
JAX00721940
JAX00722019
JAX00722018
JAX00722017
JAX00722016
JAX00722015
JAX00722012
JAX00722011
JAX00722010
JAX00721939
JAX00721938
JAX00721937
JAX00721936
JAX00721935
JAX00721934
JAX00721933
JAX00721932
JAX00721931
JAX00721899
JAX00721898
JAX00721896
JAX00721895
JAX00721894
JAX00721893
JAX00722009
JAX00721892
JAX00722008
JAX00721891
JAX00722007
JAX00721890
JAX00722006
JAX00722005
JAX00722004
JAX00722003
JAX00722002
JAX00722001
JAX00722000
JAX00721929
JAX00721928
JAX00721927
JAX00721926
JAX00721925
JAX00721924
JAX00721923
JAX00721922
JAX00721889
JAX00721888
JAX00721887
JAX00721886
JAX00721885
JAX00721884
JAX00721883
JAX00721881
JAX00721919
JAX00721918
JAX00721917
JAX00721916
JAX00721717
JAX00721716
JAX00721715
JAX00721714
JAX00721713
JAX00721711
JAX00721679
JAX00721678
JAX00721677
JAX00721675
JAX00721674
JAX00721673
JAX00721672
JAX00721671
JAX00721670
JAX00721709
JAX00721708
JAX00721707
JAX00721706
JAX00721705
JAX00721704
JAX00721703
JAX00721701
JAX00721666
JAX00721663
JAX00721660
JAX00721659
JAX00721658
JAX00721657
JAX00721655
JAX00721654
JAX00721653
JAX00721652
JAX00721651
JAX00721650
JAX00721649
JAX00721648
JAX00721647
JAX00721644
JAX00721642
JAX00721641
JAX00721640
JAX00721639
JAX00721638
JAX00721830
JAX00721799
JAX00721637
JAX00721798
JAX00721797
JAX00721796
JAX00721634
JAX00721795
JAX00721633
JAX00721794
JAX00721631
JAX00721792
JAX00721630
JAX00721790
JAX00721829
JAX00721828
JAX00721827
JAX00721826
JAX00721824
JAX00721823
JAX00721822
JAX00721821
JAX00721628
JAX00721820
JAX00721789
JAX00721627
JAX00721626
JAX00721625
JAX00721786
JAX00721624
JAX00721785
JAX00721623
JAX00721784
JAX00721622
JAX00721783
JAX00721621
JAX00721782
JAX00721781
JAX00721780
JAX00721819
JAX00721818
JAX00721817
JAX00721816
JAX00721815
JAX00721814
JAX00721813
JAX00721812
JAX00721619
JAX00721811
JAX00721618
JAX00721810
JAX00721778
JAX00721616
JAX00721777
JAX00721615
JAX00721614
JAX00721775
JAX00721613
JAX00721774
JAX00721773
JAX00721611
JAX00721772
JAX00721610
JAX00721771
JAX00721770
JAX00721809
JAX00721808
JAX00721807
JAX00721806
JAX00721805
JAX00721804
JAX00721803
JAX00721802
JAX00721609
JAX00721801
JAX00721608
JAX00721800
JAX00721769
JAX00721607
JAX00721606
JAX00721768
JAX00721605
JAX00721767
JAX00721604
JAX00721766
JAX00721765
JAX00721764
JAX00721763
JAX00721762
JAX00721760
JAX00721759
JAX00721758
JAX00721757
JAX00721756
JAX00721755
JAX00721754
JAX00721753
JAX00721752
JAX00721751
JAX00721749
JAX00721747
JAX00721746
JAX00721745
JAX00721744
JAX00721743
JAX00721741
JAX00721740
JAX00721739
JAX00721737
JAX00721736
JAX00721735
JAX00721734
JAX00721733
JAX00721732
JAX00721731
JAX00721699
JAX00721730
JAX00721698
JAX00721697
JAX00721696
JAX00721694
JAX00721693
JAX00721690
JAX00721727
JAX00721726
JAX00721724
JAX00721723
JAX00721722
JAX00721721
JAX00721720
JAX00721686
JAX00721684
JAX00721683
JAX00721682
JAX00721681
JAX00721680
JAX00721519
JAX00721518
JAX00721516
JAX00721515
JAX00721514
JAX00721513
JAX00721512
JAX00721511
JAX00721510
JAX00721479
JAX00721478
JAX00721477
JAX00721473
JAX00721472
JAX00721509
JAX00721506
JAX00721505
JAX00721504
JAX00721503
JAX00721501
JAX00721469
JAX00721467
JAX00721466
JAX00721465
JAX00721464
JAX00721463
JAX00721462
JAX00721461
JAX00721460
JAX00721458
JAX00721452
JAX00721451
JAX00721450
JAX00721449
JAX00721448
JAX00721447
JAX00721446
JAX00721445
JAX00721444
JAX00721442
JAX00721441
JAX00721440
JAX00721439
JAX00721438
JAX00721437
JAX00721598
JAX00721436
JAX00721597
JAX00721435
JAX00721596
JAX00721434
JAX00721595
JAX00721594
JAX00721432
JAX00721593
JAX00721431
JAX00721592
JAX00721399
JAX00721430
JAX00721591
JAX00721395
JAX00721394
JAX00721392
JAX00721391
JAX00721390
JAX00721429
JAX00721427
JAX00721588
JAX00721425
JAX00721586
JAX00721424
JAX00721585
JAX00721423
JAX00721583
JAX00721582
JAX00721420
JAX00721581
JAX00721580
JAX00721387
JAX00721386
JAX00721385
JAX00721384
JAX00721383
JAX00721382
JAX00721381
JAX00721380
JAX00721419
JAX00721579
JAX00721417
JAX00721578
JAX00721416
JAX00721415
JAX00721414
JAX00721413
JAX00721412
JAX00721573
JAX00721411
JAX00721379
JAX00721410
JAX00721378
JAX00721376
JAX00721375
JAX00721374
JAX00721603
JAX00721602
JAX00721409
JAX00721601
JAX00721408
JAX00721568
JAX00721406
JAX00721567
JAX00721405
JAX00721404
JAX00721565
JAX00721564
JAX00721402
JAX00721401
JAX00721562
JAX00721369
JAX00721400
JAX00721561
JAX00721368
JAX00721559
JAX00721558
JAX00721557
JAX00721556
JAX00721555
JAX00721554
JAX00721553
JAX00721552
JAX00721551
JAX00721549
JAX00721548
JAX00721547
JAX00721546
JAX00721545
JAX00721543
JAX00721542
JAX00721540
JAX00721535
JAX00721534
JAX00721532
JAX00721499
JAX00721498
JAX00721496
JAX00721495
JAX00721494
JAX00721493
JAX00721491
JAX00721490
JAX00721529
JAX00721526
JAX00721525
JAX00721523
JAX00721522
JAX00721521
JAX00721520
JAX00721485
JAX00721484
JAX00721482
JAX00721481
JAX00721480
JAX00721282
JAX00721281
JAX00721280
JAX00721319
JAX00721318
JAX00721317
JAX00721316
JAX00721315
JAX00721314
JAX00721313
JAX00721312
JAX00721311
JAX00721310
JAX00721279
JAX00721278
JAX00721276
JAX00721275
JAX00721274
JAX00721272
JAX00721271
JAX00721270
JAX00721309
JAX00721307
JAX00721306
JAX00721305
JAX00721303
JAX00721302
JAX00721301
JAX00721269
JAX00721300
JAX00721268
JAX00721266
JAX00721265
JAX00721264
JAX00721263
JAX00721262
JAX00721261
JAX00721259
JAX00721258
JAX00721257
JAX00721256
JAX00721254
JAX00721252
JAX00721251
JAX00721249
JAX00721247
JAX00721246
JAX00721241
JAX00721240
JAX00721238
JAX00721236
JAX00721235
JAX00721232
JAX00721231
JAX00721230
JAX00721198
JAX00721197
JAX00721196
JAX00721195
JAX00721194
JAX00721193
JAX00721192
JAX00721190
JAX00721228
JAX00721227
JAX00721226
JAX00721225
JAX00721224
JAX00721223
JAX00721222
JAX00721189
JAX00721185
JAX00721184
JAX00721183
JAX00721182
JAX00721181
JAX00721180
JAX00721219
JAX00721218
JAX00721216
JAX00721215
JAX00721214
JAX00721213
JAX00721212
JAX00721211
JAX00721177
JAX00721176
JAX00721175
JAX00721174
JAX00721173
JAX00721172
JAX00721171
JAX00721170
JAX00721207
JAX00721206
JAX00721205
JAX00721204
JAX00721365
JAX00721203
JAX00721364
JAX00721202
JAX00721363
JAX00721201
JAX00721362
JAX00721361
JAX00721168
JAX00721360
JAX00721167
JAX00721166
JAX00721165
JAX00721161
JAX00721160
JAX00721359
JAX00721358
JAX00721357
JAX00721355
JAX00721354
JAX00721353
JAX00721352
JAX00721351
JAX00721155
JAX00721154
JAX00721153
JAX00721152
JAX00721151
JAX00721150
JAX00721348
JAX00721346
JAX00721345
JAX00721344
JAX00721343
JAX00721342
JAX00721340
JAX00721147
JAX00721144
JAX00721143
JAX00721141
JAX00721140
JAX00721339
JAX00721337
JAX00721336
JAX00721139
JAX00721137
JAX00721298
JAX00721135
JAX00721297
JAX00721134
JAX00721296
JAX00721295
JAX00721294
JAX00721292
JAX00721291
JAX00721290
JAX00721329
JAX00721328
JAX00721327
JAX00721323
JAX00721321
JAX00721289
JAX00721286
JAX00721285
JAX00721089
JAX00721088
JAX00721086
JAX00721085
JAX00721084
JAX00721082
JAX00721081
JAX00721080
JAX00721118
JAX00721117
JAX00721116
JAX00721115
JAX00721114
JAX00721113
JAX00721112
JAX00721110
JAX00721078
JAX00721077
JAX00721076
JAX00721075
JAX00721073
JAX00721071
JAX00721070
JAX00720999
JAX00720998
JAX00720997
JAX00720996
JAX00720994
JAX00720993
JAX00720991
JAX00720990
JAX00721106
JAX00721105
JAX00721104
JAX00721103
JAX00721102
JAX00721101
JAX00721100
JAX00721069
JAX00721068
JAX00721067
JAX00721066
JAX00720989
JAX00720987
JAX00720983
JAX00720982
JAX00721059
JAX00721057
JAX00721056
JAX00721055
JAX00721052
JAX00721051
JAX00721050
JAX00720979
JAX00720977
JAX00720976
JAX00720975
JAX00720974
JAX00720973
JAX00720972
JAX00720971
JAX00720970
JAX00721049
JAX00721048
JAX00721047
JAX00721046
JAX00721043
JAX00721040
JAX00720969
JAX00720968
JAX00720967
JAX00720965
JAX00720964
JAX00720963
JAX00720962
JAX00720960
JAX00721038
JAX00721036
JAX00721034
JAX00721033
JAX00720959
JAX00720956
JAX00720955
JAX00720954
JAX00720953
JAX00721029
JAX00721028
JAX00721025
JAX00721021
JAX00720949
JAX00720948
JAX00720946
JAX00720943
JAX00720942
JAX00720941
JAX00720940
JAX00721019
JAX00721017
JAX00721015
JAX00721014
JAX00721013
JAX00721012
JAX00721011
JAX00721010
JAX00720939
JAX00720938
JAX00720937
JAX00720936
JAX00720934
JAX00720933
JAX00720932
JAX00720931
JAX00720899
JAX00720930
JAX00720898
JAX00720897
JAX00720896
JAX00720894
JAX00721009
JAX00721008
JAX00721007
JAX00721005
JAX00721004
JAX00721003
JAX00721002
JAX00721001
JAX00721000
JAX00720928
JAX00720927
JAX00720924
JAX00720921
JAX00720920
JAX00720919
JAX00720918
JAX00720917
JAX00720915
JAX00720914
JAX00720913
JAX00720912
JAX00720910
JAX00720908
JAX00720907
JAX00720906
JAX00720905
JAX00720904
JAX00720903
JAX00720902
JAX00720901
JAX00720900
JAX00721131
JAX00721130
JAX00721099
JAX00721097
JAX00721096
JAX00721095
JAX00721092
JAX00721090
JAX00721129
JAX00721128
JAX00721127
JAX00721125
JAX00721123
JAX00721122
JAX00721121
JAX00720849
JAX00720848
JAX00720847
JAX00720845
JAX00720841
JAX00720840
JAX00720839
JAX00720838
JAX00720837
JAX00720836
JAX00720835
JAX00720831
JAX00720830
JAX00720799
JAX00720797
JAX00720796
JAX00720793
JAX00720792
JAX00720791
JAX00720790
JAX00720829
JAX00720826
JAX00720822
JAX00720821
JAX00720789
JAX00720788
JAX00720787
JAX00720785
JAX00720784
JAX00720783
JAX00720782
JAX00720781
JAX00720780
JAX00720819
JAX00720818
JAX00720817
JAX00720816
JAX00720815
JAX00720814
JAX00720813
JAX00720810
JAX00720778
JAX00720777
JAX00720776
JAX00720775
JAX00720772
JAX00720771
JAX00720770
JAX00720809
JAX00720806
JAX00720805
JAX00720804
JAX00720802
JAX00720801
JAX00720769
JAX00720800
JAX00720768
JAX00720767
JAX00720766
JAX00720765
JAX00720764
JAX00720763
JAX00720762
JAX00720761
JAX00720760
JAX00720758
JAX00720757
JAX00720756
JAX00720755
JAX00720754
JAX00720753
JAX00720752
JAX00720751
JAX00720750
JAX00720749
JAX00720748
JAX00720745
JAX00720742
JAX00720741
JAX00720740
JAX00720739
JAX00720738
JAX00720734
JAX00720733
JAX00720732
JAX00720893
JAX00720892
JAX00720699
JAX00720730
JAX00720891
JAX00720890
JAX00720696
JAX00720695
JAX00720694
JAX00720693
JAX00720692
JAX00720691
JAX00720690
JAX00720729
JAX00720728
JAX00720889
JAX00720888
JAX00720726
JAX00720887
JAX00720725
JAX00720724
JAX00720885
JAX00720723
JAX00720884
JAX00720722
JAX00720883
JAX00720721
JAX00720882
JAX00720689
JAX00720720
JAX00720881
JAX00720688
JAX00720880
JAX00720687
JAX00720685
JAX00720683
JAX00720681
JAX00720719
JAX00720718
JAX00720879
JAX00720717
JAX00720716
JAX00720877
JAX00720875
JAX00720713
JAX00720712
JAX00720873
JAX00720711
JAX00720679
JAX00720710
JAX00720871
JAX00720678
JAX00720870
JAX00720677
JAX00720676
JAX00720675
JAX00720674
JAX00720673
JAX00720671
JAX00720670
JAX00720709
JAX00720708
JAX00720869
JAX00720868
JAX00720706
JAX00720867
JAX00720705
JAX00720866
JAX00720704
JAX00720703
JAX00720702
JAX00720863
JAX00720701
JAX00720862
JAX00720668
JAX00720667
JAX00720665
JAX00720664
JAX00720663
JAX00720662
JAX00720661
JAX00720660
JAX00720859
JAX00720857
JAX00720854
JAX00720853
JAX00720852
JAX00720659
JAX00720851
JAX00720658
JAX00720850
JAX00720657
JAX00720656
JAX00720655
JAX00720654
JAX00720652
JAX00720651
JAX00720455
JAX00720454
JAX00720453
JAX00720452
JAX00720451
JAX00720450
JAX00720649
JAX00720647
JAX00720646
JAX00720645
JAX00720642
JAX00720449
JAX00720641
JAX00720448
JAX00720640
JAX00720447
JAX00720445
JAX00720444
JAX00720443
JAX00720440
JAX00720639
JAX00720638
JAX00720637
JAX00720636
JAX00720635
JAX00720632
JAX00720439
JAX00720631
JAX00720438
JAX00720599
JAX00720437
JAX00720598
JAX00720436
JAX00720435
JAX00720596
JAX00720434
JAX00720595
JAX00720433
JAX00720594
JAX00720432
JAX00720430
JAX00720591
JAX00720590
JAX00720628
JAX00720623
JAX00720622
JAX00720429
JAX00720621
JAX00720428
JAX00720620
JAX00720589
JAX00720426
JAX00720587
JAX00720425
JAX00720424
JAX00720423
JAX00720584
JAX00720422
JAX00720583
JAX00720421
JAX00720420
JAX00720581
JAX00720618
JAX00720617
JAX00720616
JAX00720614
JAX00720613
JAX00720419
JAX00720610
JAX00720578
JAX00720577
JAX00720575
JAX00720574
JAX00720573
JAX00720572
JAX00720570
JAX00720606
JAX00720605
JAX00720604
JAX00720603
JAX00720602
JAX00720601
JAX00720600
JAX00720569
JAX00720568
JAX00720567
JAX00720566
JAX00720565
JAX00720564
JAX00720563
JAX00720560
JAX00720559
JAX00720558
JAX00720557
JAX00720556
JAX00720555
JAX00720553
JAX00720552
JAX00720551
JAX00720550
JAX00720549
JAX00720548
JAX00720546
JAX00720545
JAX00720544
JAX00720543
JAX00720542
JAX00720541
JAX00720540
JAX00720539
JAX00720538
JAX00720537
JAX00720536
JAX00720535
JAX00720534
JAX00720533
JAX00720532
JAX00720530
JAX00720497
JAX00720496
JAX00720495
JAX00720494
JAX00720493
JAX00720492
JAX00720491
JAX00720490
JAX00720529
JAX00720528
JAX00720527
JAX00720526
JAX00720525
JAX00720524
JAX00720523
JAX00720522
JAX00720521
JAX00720489
JAX00720520
JAX00720487
JAX00720486
JAX00720485
JAX00720484
JAX00720483
JAX00720482
JAX00720519
JAX00720518
JAX00720517
JAX00720516
JAX00720515
JAX00720513
JAX00720512
JAX00720511
JAX00720479
JAX00720510
JAX00720478
JAX00720477
JAX00720476
JAX00720473
JAX00720472
JAX00720509
JAX00720508
JAX00720507
JAX00720505
JAX00720504
JAX00720503
JAX00720502
JAX00720469
JAX00720500
JAX00720468
JAX00720467
JAX00720466
JAX00720465
JAX00720464
JAX00720463
JAX00720462
JAX00720461
JAX00720459
JAX00720458
JAX00720650
JAX00720457
JAX00720456
JAX00720257
JAX00720256
JAX00720255
JAX00720251
JAX00720250
JAX00720249
JAX00720246
JAX00720244
JAX00720243
JAX00720242
JAX00720241
JAX00720240
JAX00720239
JAX00720238
JAX00720237
JAX00720398
JAX00720397
JAX00720235
JAX00720396
JAX00720234
JAX00720395
JAX00720233
JAX00720394
JAX00720393
JAX00720231
JAX00720199
JAX00720230
JAX00720391
JAX00720198
JAX00720390
JAX00720196
JAX00720195
JAX00720194
JAX00720193
JAX00720192
JAX00720190
JAX00720229
JAX00720228
JAX00720227
JAX00720388
JAX00720226
JAX00720387
JAX00720386
JAX00720224
JAX00720385
JAX00720223
JAX00720384
JAX00720222
JAX00720383
JAX00720382
JAX00720220
JAX00720381
JAX00720188
JAX00720380
JAX00720187
JAX00720186
JAX00720184
JAX00720183
JAX00720182
JAX00720181
JAX00720418
JAX00720417
JAX00720416
JAX00720415
JAX00720414
JAX00720413
JAX00720412
JAX00720219
JAX00720411
JAX00720218
JAX00720379
JAX00720217
JAX00720378
JAX00720216
JAX00720215
JAX00720214
JAX00720212
JAX00720211
JAX00720372
JAX00720179
JAX00720210
JAX00720371
JAX00720370
JAX00720408
JAX00720407
JAX00720405
JAX00720404
JAX00720403
JAX00720209
JAX00720401
JAX00720208
JAX00720400
JAX00720369
JAX00720207
JAX00720206
JAX00720367
JAX00720366
JAX00720365
JAX00720203
JAX00720364
JAX00720202
JAX00720363
JAX00720362
JAX00720200
JAX00720361
JAX00720360
JAX00720359
JAX00720358
JAX00720357
JAX00720356
JAX00720355
JAX00720354
JAX00720353
JAX00720352
JAX00720351
JAX00720349
JAX00720347
JAX00720346
JAX00720345
JAX00720342
JAX00720341
JAX00720340
JAX00720339
JAX00720338
JAX00720336
JAX00720333
JAX00720332
JAX00720331
JAX00720299
JAX00720330
JAX00720298
JAX00720297
JAX00720295
JAX00720294
JAX00720293
JAX00720292
JAX00720290
JAX00720329
JAX00720326
JAX00720325
JAX00720323
JAX00720289
JAX00720320
JAX00720288
JAX00720287
JAX00720286
JAX00720284
JAX00720283
JAX00720280
JAX00720318
JAX00720317
JAX00720315
JAX00720314
JAX00720313
JAX00720312
JAX00720311
JAX00720310
JAX00720277
JAX00720276
JAX00720275
JAX00720273
JAX00720272
JAX00720270
JAX00720309
JAX00720307
JAX00720306
JAX00720305
JAX00720304
JAX00720303
JAX00720302
JAX00720269
JAX00720268
JAX00720265
JAX00720264
JAX00720263
JAX00720262
JAX00720059
JAX00720058
JAX00720057
JAX00720056
JAX00720055
JAX00720054
JAX00720052
JAX00720051
JAX00720050
JAX00720049
JAX00720048
JAX00720047
JAX00720046
JAX00720045
JAX00720043
JAX00720042
JAX00720041
JAX00720040
JAX00720038
JAX00720037
JAX00720036
JAX00720033
JAX00720032
JAX00720031
JAX00720030
JAX00720029
JAX00720027
JAX00720026
JAX00720024
JAX00720023
JAX00720022
JAX00720021
JAX00720019
JAX00720018
JAX00719998
JAX00719997
JAX00720016
JAX00720177
JAX00719996
JAX00720015
JAX00720176
JAX00720175
JAX00719994
JAX00720174
JAX00719993
JAX00720012
JAX00720173
JAX00719992
JAX00720011
JAX00719991
JAX00720010
JAX00720171
JAX00719990
JAX00720170
JAX00720009
JAX00720008
JAX00720169
JAX00720007
JAX00719988
JAX00720168
JAX00719987
JAX00720167
JAX00720005
JAX00719985
JAX00720165
JAX00719984
JAX00720164
JAX00720002
JAX00719983
JAX00720163
JAX00719982
JAX00720162
JAX00720000
JAX00719981
JAX00719979
JAX00719978
JAX00719977
JAX00720157
JAX00719976
JAX00720156
JAX00720155
JAX00719973
JAX00720153
JAX00719972
JAX00720152
JAX00719971
JAX00720151
JAX00720150
JAX00719969
JAX00720149
JAX00720148
JAX00719966
JAX00720146
JAX00719965
JAX00720145
JAX00719964
JAX00720144
JAX00719963
JAX00720143
JAX00719962
JAX00720142
JAX00719960
JAX00720140
JAX00719959
JAX00720139
JAX00719958
JAX00720138
JAX00719957
JAX00720137
JAX00720136
JAX00719955
JAX00720135
JAX00719954
JAX00720134
JAX00720133
JAX00720132
JAX00720131
JAX00720130
JAX00720099
JAX00720098
JAX00720096
JAX00720095
JAX00720094
JAX00720093
JAX00720091
JAX00720090
JAX00720129
JAX00720128
JAX00720126
JAX00720125
JAX00720124
JAX00720122
JAX00720121
JAX00720120
JAX00720088
JAX00720087
JAX00720086
JAX00720085
JAX00720084
JAX00720082
JAX00720081
JAX00720080
JAX00720119
JAX00720118
JAX00720117
JAX00720116
JAX00720115
JAX00720114
JAX00720113
JAX00720111
JAX00720079
JAX00720110
JAX00720078
JAX00720077
JAX00720076
JAX00720074
JAX00720072
JAX00720071
JAX00720070
JAX00720108
JAX00720107
JAX00720106
JAX00720104
JAX00720103
JAX00720102
JAX00720101
JAX00720069
JAX00720100
JAX00720068
JAX00720067
JAX00720066
JAX00720064
JAX00720063
JAX00720062
JAX00720061
JAX00720060
JAX00719918
JAX00719917
JAX00719916
JAX00719915
JAX00719914
JAX00719913
JAX00719912
JAX00719719
JAX00719716
JAX00719878
JAX00719877
JAX00719876
JAX00719875
JAX00719871
JAX00719909
JAX00719908
JAX00719907
JAX00719906
JAX00719904
JAX00719903
JAX00719902
JAX00719901
JAX00719900
JAX00719869
JAX00719868
JAX00719867
JAX00719866
JAX00719865
JAX00719864
JAX00719863
JAX00719862
JAX00719861
JAX00719860
JAX00719858
JAX00719857
JAX00719856
JAX00719855
JAX00719854
JAX00719852
JAX00719851
JAX00719850
JAX00719849
JAX00719847
JAX00719846
JAX00719845
JAX00719844
JAX00719842
JAX00719841
JAX00719840
JAX00719839
JAX00719838
JAX00719835
JAX00719832
JAX00719831
JAX00719799
JAX00719798
JAX00719797
JAX00719796
JAX00719795
JAX00719794
JAX00719793
JAX00719792
JAX00719790
JAX00719829
JAX00719828
JAX00719827
JAX00719826
JAX00719824
JAX00719823
JAX00719822
JAX00719821
JAX00719787
JAX00719784
JAX00719783
JAX00719780
JAX00719819
JAX00719818
JAX00719817
JAX00719816
JAX00719814
JAX00719813
JAX00719812
JAX00719811
JAX00719779
JAX00719778
JAX00719777
JAX00719775
JAX00719773
JAX00719772
JAX00719809
JAX00719808
JAX00719807
JAX00719806
JAX00719805
JAX00719804
JAX00719803
JAX00719802
JAX00719801
JAX00719769
JAX00719800
JAX00719768
JAX00719767
JAX00719766
JAX00719765
JAX00719764
JAX00719761
JAX00719760
JAX00719953
JAX00719952
JAX00719951
JAX00719758
JAX00719950
JAX00719757
JAX00719755
JAX00719754
JAX00719753
JAX00719752
JAX00719949
JAX00719948
JAX00719947
JAX00719946
JAX00719945
JAX00719944
JAX00719941
JAX00719748
JAX00719940
JAX00719747
JAX00719746
JAX00719744
JAX00719743
JAX00719742
JAX00719939
JAX00719937
JAX00719936
JAX00719935
JAX00719934
JAX00719932
JAX00719739
JAX00719931
JAX00719738
JAX00719930
JAX00719899
JAX00719737
JAX00719898
JAX00719736
JAX00719897
JAX00719895
JAX00719733
JAX00719894
JAX00719893
JAX00719731
JAX00719892
JAX00719730
JAX00719891
JAX00719929
JAX00719928
JAX00719927
JAX00719926
JAX00719925
JAX00719924
JAX00719923
JAX00719922
JAX00719729
JAX00719728
JAX00719889
JAX00719727
JAX00719888
JAX00719887
JAX00719725
JAX00719886
JAX00719723
JAX00719885
JAX00719722
JAX00719884
JAX00719721
JAX00719883
JAX00719882
JAX00719881
JAX00719481
JAX00719480
JAX00719715
JAX00719714
JAX00719713
JAX00719712
JAX00719711
JAX00719710
JAX00719679
JAX00719517
JAX00719678
JAX00719677
JAX00719515
JAX00719514
JAX00719513
JAX00719673
JAX00719511
JAX00719672
JAX00719479
JAX00719510
JAX00719671
JAX00719478
JAX00719475
JAX00719474
JAX00719470
JAX00719709
JAX00719707
JAX00719705
JAX00719704
JAX00719703
JAX00719702
JAX00719509
JAX00719701
JAX00719508
JAX00719700
JAX00719507
JAX00719668
JAX00719506
JAX00719667
JAX00719666
JAX00719504
JAX00719664
JAX00719502
JAX00719663
JAX00719501
JAX00719662
JAX00719500
JAX00719660
JAX00719659
JAX00719657
JAX00719655
JAX00719647
JAX00719641
JAX00719640
JAX00719639
JAX00719638
JAX00719634
JAX00719633
JAX00719632
JAX00719631
JAX00719599
JAX00719598
JAX00719596
JAX00719595
JAX00719594
JAX00719593
JAX00719590
JAX00719629
JAX00719628
JAX00719627
JAX00719626
JAX00719625
JAX00719624
JAX00719623
JAX00719622
JAX00719621
JAX00719620
JAX00719586
JAX00719619
JAX00719618
JAX00719617
JAX00719616
JAX00719615
JAX00719576
JAX00719574
JAX00719609
JAX00719608
JAX00719606
JAX00719605
JAX00719604
JAX00719603
JAX00719602
JAX00719601
JAX00719566
JAX00719559
JAX00719557
JAX00719550
JAX00719549
JAX00719544
JAX00719543
JAX00719540
JAX00719539
JAX00719538
JAX00719699
JAX00719537
JAX00719698
JAX00719536
JAX00719697
JAX00719535
JAX00719696
JAX00719534
JAX00719695
JAX00719533
JAX00719694
JAX00719532
JAX00719693
JAX00719531
JAX00719692
JAX00719499
JAX00719530
JAX00719691
JAX00719498
JAX00719690
JAX00719497
JAX00719496
JAX00719494
JAX00719493
JAX00719492
JAX00719491
JAX00719490
JAX00719529
JAX00719528
JAX00719527
JAX00719688
JAX00719526
JAX00719687
JAX00719525
JAX00719686
JAX00719524
JAX00719684
JAX00719522
JAX00719521
JAX00719682
JAX00719520
JAX00719488
JAX00719487
JAX00719486
JAX00719485
JAX00719484
JAX00719483
JAX00719482
JAX00719287
JAX00719286
JAX00719285
JAX00719284
JAX00719283
JAX00719282
JAX00719281
JAX00719280
JAX00719319
JAX00719318
JAX00719317
JAX00719315
JAX00719312
JAX00719279
JAX00719310
JAX00719278
JAX00719277
JAX00719276
JAX00719274
JAX00719272
JAX00719271
JAX00719270
JAX00719309
JAX00719469
JAX00719305
JAX00719466
JAX00719304
JAX00719303
JAX00719464
JAX00719302
JAX00719463
JAX00719462
JAX00719269
JAX00719300
JAX00719460
JAX00719266
JAX00719265
JAX00719264
JAX00719262
JAX00719261
JAX00719459
JAX00719458
JAX00719456
JAX00719453
JAX00719259
JAX00719451
JAX00719450
JAX00719257
JAX00719256
JAX00719255
JAX00719253
JAX00719252
JAX00719251
JAX00719250
JAX00719449
JAX00719448
JAX00719447
JAX00719446
JAX00719443
JAX00719442
JAX00719249
JAX00719441
JAX00719248
JAX00719247
JAX00719246
JAX00719245
JAX00719244
JAX00719243
JAX00719241
JAX00719240
JAX00719438
JAX00719437
JAX00719435
JAX00719434
JAX00719433
JAX00719239
JAX00719431
JAX00719238
JAX00719430
JAX00719399
JAX00719237
JAX00719398
JAX00719236
JAX00719397
JAX00719235
JAX00719234
JAX00719395
JAX00719232
JAX00719394
JAX00719231
JAX00719393
JAX00719230
JAX00719392
JAX00719391
JAX00719429
JAX00719428
JAX00719427
JAX00719425
JAX00719424
JAX00719423
JAX00719422
JAX00719421
JAX00719228
JAX00719420
JAX00719388
JAX00719387
JAX00719386
JAX00719385
JAX00719384
JAX00719383
JAX00719382
JAX00719380
JAX00719419
JAX00719418
JAX00719415
JAX00719414
JAX00719379
JAX00719377
JAX00719376
JAX00719374
JAX00719373
JAX00719372
JAX00719371
JAX00719370
JAX00719408
JAX00719402
JAX00719400
JAX00719368
JAX00719367
JAX00719366
JAX00719365
JAX00719364
JAX00719361
JAX00719360
JAX00719359
JAX00719357
JAX00719355
JAX00719354
JAX00719353
JAX00719352
JAX00719351
JAX00719350
JAX00719349
JAX00719346
JAX00719345
JAX00719344
JAX00719342
JAX00719341
JAX00719339
JAX00719337
JAX00719336
JAX00719333
JAX00719332
JAX00719299
JAX00719330
JAX00719298
JAX00719297
JAX00719294
JAX00719292
JAX00719291
JAX00719290
JAX00719327
JAX00719326
JAX00719325
JAX00719324
JAX00719321
JAX00719289
JAX00719320
JAX00719126
JAX00719125
JAX00719123
JAX00719089
JAX00719120
JAX00719088
JAX00719087
JAX00719085
JAX00719084
JAX00719082
JAX00719080
JAX00719119
JAX00719118
JAX00719117
JAX00719115
JAX00719114
JAX00719113
JAX00719112
JAX00719111
JAX00719110
JAX00719078
JAX00719076
JAX00719075
JAX00719072
JAX00719071
JAX00719070
JAX00718999
JAX00718998
JAX00718997
JAX00718996
JAX00718995
JAX00719109
JAX00719108
JAX00719106
JAX00719104
JAX00719103
JAX00719102
JAX00719069
JAX00719068
JAX00719067
JAX00719065
JAX00719064
JAX00719062
JAX00719061
JAX00719060
JAX00719057
JAX00719056
JAX00719055
JAX00719054
JAX00719053
JAX00719052
JAX00719051
JAX00719050
JAX00719049
JAX00719048
JAX00719047
JAX00719046
JAX00719045
JAX00719043
JAX00719042
JAX00719041
JAX00719039
JAX00719199
JAX00719037
JAX00719198
JAX00719036
JAX00719197
JAX00719035
JAX00719196
JAX00719034
JAX00719195
JAX00719194
JAX00719193
JAX00719031
JAX00719192
JAX00719030
JAX00719191
JAX00719190
JAX00719227
JAX00719226
JAX00719225
JAX00719029
JAX00719221
JAX00719028
JAX00719189
JAX00719027
JAX00719188
JAX00719026
JAX00719187
JAX00719025
JAX00719024
JAX00719023
JAX00719184
JAX00719022
JAX00719183
JAX00719021
JAX00719182
JAX00719020
JAX00719181
JAX00719180
JAX00719218
JAX00719217
JAX00719216
JAX00719215
JAX00719214
JAX00719213
JAX00719019
JAX00719018
JAX00719210
JAX00719179
JAX00719017
JAX00719178
JAX00719016
JAX00719177
JAX00719015
JAX00719176
JAX00719014
JAX00719175
JAX00719013
JAX00719174
JAX00719173
JAX00719172
JAX00719010
JAX00719170
JAX00719209
JAX00719208
JAX00719206
JAX00719205
JAX00719204
JAX00719202
JAX00719009
JAX00719201
JAX00719008
JAX00719200
JAX00719169
JAX00719007
JAX00719168
JAX00719006
JAX00719167
JAX00719166
JAX00719004
JAX00719003
JAX00719002
JAX00719163
JAX00719001
JAX00719162
JAX00719000
JAX00719161
JAX00719160
JAX00719159
JAX00719157
JAX00719156
JAX00719155
JAX00719154
JAX00719153
JAX00719152
JAX00719151
JAX00719149
JAX00719148
JAX00719147
JAX00719146
JAX00719145
JAX00719144
JAX00719143
JAX00719142
JAX00719140
JAX00719139
JAX00719138
JAX00719137
JAX00719136
JAX00719135
JAX00719134
JAX00719133
JAX00719132
JAX00719131
JAX00719130
JAX00719098
JAX00719097
JAX00719096
JAX00719095
JAX00719094
JAX00719093
JAX00719092
JAX00719090
JAX00719129
JAX00719128
JAX00719127
JAX00718847
JAX00718846
JAX00718845
JAX00718843
JAX00718840
JAX00718839
JAX00718838
JAX00718836
JAX00718835
JAX00718834
JAX00718833
JAX00718994
JAX00718832
JAX00718993
JAX00718831
JAX00718992
JAX00718799
JAX00718830
JAX00718991
JAX00718798
JAX00718990
JAX00718797
JAX00718796
JAX00718793
JAX00718792
JAX00718790
JAX00718829
JAX00718827
JAX00718826
JAX00718825
JAX00718986
JAX00718824
JAX00718985
JAX00718823
JAX00718984
JAX00718822
JAX00718983
JAX00718820
JAX00718980
JAX00718787
JAX00718786
JAX00718785
JAX00718784
JAX00718782
JAX00718781
JAX00718780
JAX00718819
JAX00718818
JAX00718979
JAX00718817
JAX00718978
JAX00718816
JAX00718977
JAX00718815
JAX00718976
JAX00718975
JAX00718813
JAX00718974
JAX00718812
JAX00718973
JAX00718811
JAX00718972
JAX00718779
JAX00718810
JAX00718971
JAX00718778
JAX00718970
JAX00718777
JAX00718776
JAX00718775
JAX00718774
JAX00718773
JAX00718771
JAX00718770
JAX00718807
JAX00718968
JAX00718806
JAX00718967
JAX00718805
JAX00718966
JAX00718804
JAX00718965
JAX00718803
JAX00718964
JAX00718802
JAX00718769
JAX00718800
JAX00718961
JAX00718768
JAX00718960
JAX00718767
JAX00718766
JAX00718765
JAX00718959
JAX00718958
JAX00718957
JAX00718956
JAX00718955
JAX00718954
JAX00718953
JAX00718952
JAX00718951
JAX00718950
JAX00718948
JAX00718946
JAX00718942
JAX00718940
JAX00718939
JAX00718938
JAX00718937
JAX00718936
JAX00718935
JAX00718933
JAX00718931
JAX00718930
JAX00718899
JAX00718898
JAX00718897
JAX00718896
JAX00718895
JAX00718893
JAX00718892
JAX00718891
JAX00718890
JAX00718929
JAX00718928
JAX00718927
JAX00718926
JAX00718925
JAX00718924
JAX00718923
JAX00718922
JAX00718921
JAX00718888
JAX00718887
JAX00718886
JAX00718885
JAX00718884
JAX00718882
JAX00718881
JAX00718880
JAX00718919
JAX00718918
JAX00718916
JAX00718915
JAX00718914
JAX00718913
JAX00718912
JAX00718911
JAX00718879
JAX00718910
JAX00718878
JAX00718872
JAX00718871
JAX00718870
JAX00718909
JAX00718908
JAX00718906
JAX00718905
JAX00718904
JAX00718903
JAX00718902
JAX00718901
JAX00718869
JAX00718900
JAX00718868
JAX00718867
JAX00718866
JAX00718865
JAX00718862
JAX00718861
JAX00718860
JAX00718859
JAX00718858
JAX00718857
JAX00718856
JAX00718855
JAX00718854
JAX00718853
JAX00718852
JAX00718850
JAX00718654
JAX00718653
JAX00718651
JAX00718650
JAX00718647
JAX00718646
JAX00718645
JAX00718644
JAX00718642
JAX00718641
JAX00718640
JAX00718639
JAX00718638
JAX00718637
JAX00718636
JAX00718633
JAX00718599
JAX00718598
JAX00718597
JAX00718596
JAX00718595
JAX00718594
JAX00718593
JAX00718592
JAX00718591
JAX00718590
JAX00718629
JAX00718628
JAX00718627
JAX00718625
JAX00718624
JAX00718623
JAX00718589
JAX00718588
JAX00718587
JAX00718586
JAX00718583
JAX00718582
JAX00718581
JAX00718580
JAX00718619
JAX00718617
JAX00718616
JAX00718615
JAX00718611
JAX00718579
JAX00718578
JAX00718577
JAX00718576
JAX00718575
JAX00718574
JAX00718573
JAX00718571
JAX00718570
JAX00718608
JAX00718607
JAX00718606
JAX00718605
JAX00718604
JAX00718603
JAX00718764
JAX00718763
JAX00718601
JAX00718762
JAX00718600
JAX00718568
JAX00718564
JAX00718563
JAX00718562
JAX00718561
JAX00718758
JAX00718757
JAX00718756
JAX00718754
JAX00718753
JAX00718751
JAX00718750
JAX00718557
JAX00718555
JAX00718551
JAX00718550
JAX00718749
JAX00718748
JAX00718747
JAX00718746
JAX00718745
JAX00718744
JAX00718743
JAX00718742
JAX00718549
JAX00718741
JAX00718548
JAX00718740
JAX00718544
JAX00718543
JAX00718541
JAX00718540
JAX00718739
JAX00718738
JAX00718737
JAX00718736
JAX00718735
JAX00718734
JAX00718733
JAX00718732
JAX00718731
JAX00718730
JAX00718699
JAX00718698
JAX00718697
JAX00718696
JAX00718695
JAX00718532
JAX00718694
JAX00718693
JAX00718692
JAX00718691
JAX00718690
JAX00718729
JAX00718727
JAX00718725
JAX00718724
JAX00718723
JAX00718527
JAX00718526
JAX00718688
JAX00718525
JAX00718524
JAX00718523
JAX00718522
JAX00718684
JAX00718521
JAX00718681
JAX00718718
JAX00718717
JAX00718715
JAX00718712
JAX00718519
JAX00718711
JAX00718518
JAX00718710
JAX00718517
JAX00718679
JAX00718516
JAX00718515
JAX00718676
JAX00718512
JAX00718674
JAX00718673
JAX00718510
JAX00718671
JAX00718709
JAX00718707
JAX00718706
JAX00718704
JAX00718703
JAX00718702
JAX00718509
JAX00718701
JAX00718508
JAX00718507
JAX00718668
JAX00718667
JAX00718504
JAX00718503
JAX00718502
JAX00718663
JAX00718657
JAX00718656
JAX00718655
JAX00718459
JAX00718454
JAX00718453
JAX00718451
JAX00718450
JAX00718257
JAX00718256
JAX00718255
JAX00718253
JAX00718252
JAX00718251
JAX00718449
JAX00718447
JAX00718445
JAX00718444
JAX00718443
JAX00718249
JAX00718441
JAX00718248
JAX00718246
JAX00718245
JAX00718244
JAX00718242
JAX00718241
JAX00718439
JAX00718438
JAX00718435
JAX00718433
JAX00718432
JAX00718431
JAX00718430
JAX00718397
JAX00718395
JAX00718392
JAX00718391
JAX00718390
JAX00718429
JAX00718428
JAX00718427
JAX00718426
JAX00718425
JAX00718424
JAX00718423
JAX00718422
JAX00718421
JAX00718384
JAX00718383
JAX00718382
JAX00718381
JAX00718380
JAX00718418
JAX00718417
JAX00718416
JAX00718415
JAX00718412
JAX00718411
JAX00718410
JAX00718376
JAX00718375
JAX00718374
JAX00718373
JAX00718372
JAX00718409
JAX00718408
JAX00718407
JAX00718406
JAX00718405
JAX00718404
JAX00718403
JAX00718402
JAX00718369
JAX00718368
JAX00718365
JAX00718364
JAX00718363
JAX00718362
JAX00718361
JAX00718359
JAX00718358
JAX00718357
JAX00718356
JAX00718355
JAX00718354
JAX00718353
JAX00718351
JAX00718350
JAX00718346
JAX00718345
JAX00718344
JAX00718343
JAX00718341
JAX00718340
JAX00718338
JAX00718337
JAX00718336
JAX00718497
JAX00718335
JAX00718495
JAX00718333
JAX00718494
JAX00718332
JAX00718493
JAX00718299
JAX00718298
JAX00718490
JAX00718297
JAX00718296
JAX00718293
JAX00718292
JAX00718291
JAX00718290
JAX00718329
JAX00718488
JAX00718326
JAX00718487
JAX00718486
JAX00718323
JAX00718322
JAX00718483
JAX00718482
JAX00718289
JAX00718320
JAX00718481
JAX00718480
JAX00718287
JAX00718286
JAX00718285
JAX00718281
JAX00718280
JAX00718319
JAX00718478
JAX00718316
JAX00718477
JAX00718476
JAX00718314
JAX00718475
JAX00718313
JAX00718474
JAX00718312
JAX00718473
JAX00718311
JAX00718472
JAX00718310
JAX00718470
JAX00718275
JAX00718274
JAX00718273
JAX00718272
JAX00718271
JAX00718501
JAX00718469
JAX00718307
JAX00718306
JAX00718467
JAX00718305
JAX00718466
JAX00718304
JAX00718303
JAX00718302
JAX00718463
JAX00718301
JAX00718462
JAX00718269
JAX00718300
JAX00718268
JAX00718460
JAX00718267
JAX00718266
JAX00718264
JAX00718263
JAX00718262
JAX00718261
JAX00718260
JAX00717987
JAX00717985
JAX00718059
JAX00718057
JAX00718056
JAX00718055
JAX00718054
JAX00718053
JAX00718052
JAX00718051
JAX00718050
JAX00718049
JAX00718240
JAX00718046
JAX00718045
JAX00718044
JAX00718043
JAX00718042
JAX00718041
JAX00718239
JAX00718237
JAX00718236
JAX00718234
JAX00718232
JAX00718039
JAX00718038
JAX00718230
JAX00718037
JAX00718198
JAX00718036
JAX00718197
JAX00718035
JAX00718196
JAX00718034
JAX00718195
JAX00718033
JAX00718194
JAX00718032
JAX00718193
JAX00718031
JAX00718190
JAX00718229
JAX00718228
JAX00718227
JAX00718226
JAX00718225
JAX00718222
JAX00718029
JAX00718221
JAX00718220
JAX00718189
JAX00718027
JAX00718188
JAX00718024
JAX00718023
JAX00718184
JAX00718183
JAX00718021
JAX00718182
JAX00718020
JAX00718218
JAX00718217
JAX00718215
JAX00718211
JAX00718179
JAX00718017
JAX00718178
JAX00718016
JAX00718177
JAX00718015
JAX00718176
JAX00718175
JAX00718013
JAX00718012
JAX00718173
JAX00718011
JAX00718172
JAX00718171
JAX00718209
JAX00718208
JAX00718207
JAX00718204
JAX00718202
JAX00718009
JAX00718008
JAX00718200
JAX00718169
JAX00718007
JAX00718168
JAX00718006
JAX00718005
JAX00718166
JAX00718004
JAX00718165
JAX00718003
JAX00718002
JAX00718164
JAX00718001
JAX00718000
JAX00718161
JAX00718160
JAX00718158
JAX00718157
JAX00718156
JAX00718152
JAX00718151
JAX00718149
JAX00718147
JAX00718146
JAX00718145
JAX00718143
JAX00718142
JAX00718141
JAX00718140
JAX00718139
JAX00718138
JAX00718137
JAX00718136
JAX00718134
JAX00718133
JAX00718131
JAX00718099
JAX00718130
JAX00718097
JAX00718096
JAX00718095
JAX00718094
JAX00718093
JAX00718091
JAX00718128
JAX00718127
JAX00718126
JAX00718124
JAX00718123
JAX00718122
JAX00718089
JAX00718120
JAX00718088
JAX00718085
JAX00718084
JAX00718083
JAX00718081
JAX00718119
JAX00718117
JAX00718116
JAX00718115
JAX00718113
JAX00718112
JAX00718111
JAX00718078
JAX00718074
JAX00718073
JAX00718072
JAX00718071
JAX00718070
JAX00717999
JAX00717998
JAX00717997
JAX00717994
JAX00717993
JAX00718109
JAX00717991
JAX00718108
JAX00717990
JAX00718107
JAX00718106
JAX00718105
JAX00718103
JAX00718101
JAX00718069
JAX00718068
JAX00718067
JAX00718066
JAX00718065
JAX00718063
JAX00718061
JAX00718060
JAX00717827
JAX00717825
JAX00717824
JAX00717823
JAX00717822
JAX00717983
JAX00717821
JAX00717981
JAX00717788
JAX00717787
JAX00717786
JAX00717785
JAX00717781
JAX00717819
JAX00717818
JAX00717979
JAX00717977
JAX00717814
JAX00717975
JAX00717813
JAX00717974
JAX00717812
JAX00717811
JAX00717972
JAX00717779
JAX00717971
JAX00717778
JAX00717970
JAX00717777
JAX00717776
JAX00717775
JAX00717772
JAX00717808
JAX00717969
JAX00717807
JAX00717968
JAX00717967
JAX00717805
JAX00717966
JAX00717804
JAX00717965
JAX00717803
JAX00717964
JAX00717963
JAX00717801
JAX00717962
JAX00717769
JAX00717800
JAX00717961
JAX00717960
JAX00717767
JAX00717766
JAX00717765
JAX00717764
JAX00717763
JAX00717762
JAX00717761
JAX00717760
JAX00717959
JAX00717958
JAX00717957
JAX00717956
JAX00717954
JAX00717953
JAX00717952
JAX00717759
JAX00717758
JAX00717950
JAX00717755
JAX00717754
JAX00717753
JAX00717751
JAX00717948
JAX00717947
JAX00717945
JAX00717944
JAX00717943
JAX00717942
JAX00717749
JAX00717748
JAX00717747
JAX00717746
JAX00717741
JAX00717740
JAX00717939
JAX00717938
JAX00717937
JAX00717936
JAX00717935
JAX00717934
JAX00717932
JAX00717739
JAX00717931
JAX00717738
JAX00717930
JAX00717737
JAX00717899
JAX00717736
JAX00717898
JAX00717897
JAX00717733
JAX00717895
JAX00717894
JAX00717731
JAX00717893
JAX00717730
JAX00717892
JAX00717926
JAX00717922
JAX00717729
JAX00717921
JAX00717920
JAX00717889
JAX00717888
JAX00717885
JAX00717884
JAX00717883
JAX00717882
JAX00717880
JAX00717919
JAX00717917
JAX00717915
JAX00717914
JAX00717911
JAX00717910
JAX00717879
JAX00717876
JAX00717875
JAX00717874
JAX00717872
JAX00717870
JAX00717909
JAX00717908
JAX00717907
JAX00717906
JAX00717901
JAX00717869
JAX00717900
JAX00717868
JAX00717867
JAX00717865
JAX00717858
JAX00717857
JAX00717856
JAX00717852
JAX00717850
JAX00717848
JAX00717847
JAX00717846
JAX00717845
JAX00717844
JAX00717843
JAX00717842
JAX00717841
JAX00717840
JAX00717839
JAX00717838
JAX00717837
JAX00717833
JAX00717832
JAX00717830
JAX00717798
JAX00717797
JAX00717796
JAX00717795
JAX00717794
JAX00717793
JAX00717792
JAX00717791
JAX00717790
JAX00717829
JAX00717828
JAX00717627
JAX00717626
JAX00717622
JAX00717589
JAX00717588
JAX00717584
JAX00717583
JAX00717581
JAX00717580
JAX00717619
JAX00717617
JAX00717616
JAX00717615
JAX00717614
JAX00717613
JAX00717612
JAX00717611
JAX00717579
JAX00717576
JAX00717574
JAX00717573
JAX00717572
JAX00717571
JAX00717570
JAX00717609
JAX00717608
JAX00717606
JAX00717604
JAX00717603
JAX00717602
JAX00717601
JAX00717600
JAX00717567
JAX00717566
JAX00717565
JAX00717564
JAX00717561
JAX00717557
JAX00717556
JAX00717554
JAX00717553
JAX00717552
JAX00717551
JAX00717545
JAX00717544
JAX00717540
JAX00717539
JAX00717538
JAX00717699
JAX00717537
JAX00717536
JAX00717697
JAX00717535
JAX00717695
JAX00717533
JAX00717694
JAX00717693
JAX00717692
JAX00717499
JAX00717691
JAX00717498
JAX00717497
JAX00717496
JAX00717495
JAX00717494
JAX00717493
JAX00717491
JAX00717728
JAX00717727
JAX00717726
JAX00717725
JAX00717724
JAX00717529
JAX00717721
JAX00717528
JAX00717720
JAX00717527
JAX00717686
JAX00717524
JAX00717685
JAX00717523
JAX00717684
JAX00717522
JAX00717683
JAX00717521
JAX00717520
JAX00717488
JAX00717680
JAX00717487
JAX00717486
JAX00717485
JAX00717483
JAX00717482
JAX00717481
JAX00717480
JAX00717719
JAX00717717
JAX00717716
JAX00717713
JAX00717519
JAX00717711
JAX00717518
JAX00717710
JAX00717679
JAX00717517
JAX00717678
JAX00717516
JAX00717677
JAX00717515
JAX00717676
JAX00717514
JAX00717675
JAX00717674
JAX00717512
JAX00717673
JAX00717672
JAX00717479
JAX00717709
JAX00717708
JAX00717707
JAX00717705
JAX00717702
JAX00717509
JAX00717701
JAX00717508
JAX00717669
JAX00717668
JAX00717506
JAX00717667
JAX00717505
JAX00717665
JAX00717502
JAX00717663
JAX00717501
JAX00717662
JAX00717500
JAX00717660
JAX00717659
JAX00717658
JAX00717657
JAX00717656
JAX00717655
JAX00717654
JAX00717653
JAX00717652
JAX00717651
JAX00717649
JAX00717646
JAX00717645
JAX00717644
JAX00717643
JAX00717641
JAX00717640
JAX00717639
JAX00717638
JAX00717637
JAX00717636
JAX00717634
JAX00717632
JAX00717631
JAX00717598
JAX00717597
JAX00717596
JAX00717594
JAX00717593
JAX00717429
JAX00717428
JAX00717427
JAX00717426
JAX00717425
JAX00717424
JAX00717423
JAX00717422
JAX00717420
JAX00717389
JAX00717387
JAX00717386
JAX00717383
JAX00717382
JAX00717381
JAX00717380
JAX00717419
JAX00717418
JAX00717414
JAX00717413
JAX00717412
JAX00717411
JAX00717379
JAX00717410
JAX00717378
JAX00717376
JAX00717375
JAX00717374
JAX00717373
JAX00717370
JAX00717409
JAX00717408
JAX00717407
JAX00717406
JAX00717404
JAX00717403
JAX00717402
JAX00717401
JAX00717369
JAX00717400
JAX00717368
JAX00717364
JAX00717363
JAX00717362
JAX00717361
JAX00717360
JAX00717359
JAX00717358
JAX00717357
JAX00717355
JAX00717354
JAX00717352
JAX00717351
JAX00717350
JAX00717346
JAX00717343
JAX00717341
JAX00717340
JAX00717337
JAX00717336
JAX00717335
JAX00717334
JAX00717331
JAX00717299
JAX00717330
JAX00717298
JAX00717296
JAX00717295
JAX00717294
JAX00717293
JAX00717292
JAX00717290
JAX00717329
JAX00717327
JAX00717326
JAX00717325
JAX00717324
JAX00717323
JAX00717322
JAX00717321
JAX00717289
JAX00717288
JAX00717287
JAX00717286
JAX00717285
JAX00717284
JAX00717282
JAX00717281
JAX00717280
JAX00717318
JAX00717317
JAX00717478
JAX00717316
JAX00717477
JAX00717476
JAX00717475
JAX00717313
JAX00717312
JAX00717473
JAX00717311
JAX00717472
JAX00717279
JAX00717310
JAX00717471
JAX00717278
JAX00717470
JAX00717277
JAX00717276
JAX00717275
JAX00717273
JAX00717271
JAX00717270
JAX00717309
JAX00717308
JAX00717469
JAX00717307
JAX00717468
JAX00717467
JAX00717305
JAX00717466
JAX00717304
JAX00717465
JAX00717303
JAX00717464
JAX00717302
JAX00717463
JAX00717301
JAX00717462
JAX00717269
JAX00717300
JAX00717461
JAX00717268
JAX00717267
JAX00717266
JAX00717265
JAX00717263
JAX00717261
JAX00717459
JAX00717458
JAX00717457
JAX00717455
JAX00717454
JAX00717453
JAX00717451
JAX00717258
JAX00717450
JAX00717257
JAX00717255
JAX00717254
JAX00717253
JAX00717252
JAX00717250
JAX00717449
JAX00717446
JAX00717445
JAX00717442
JAX00717249
JAX00717441
JAX00717248
JAX00717247
JAX00717246
JAX00717245
JAX00717244
JAX00717243
JAX00717242
JAX00717439
JAX00717438
JAX00717437
JAX00717436
JAX00717435
JAX00717434
JAX00717433
JAX00717432
JAX00717431
JAX00717430
JAX00717399
JAX00717398
JAX00717393
JAX00717392
JAX00717391
JAX00717390
JAX00717196
JAX00717034
JAX00717195
JAX00717033
JAX00717194
JAX00717032
JAX00717193
JAX00717031
JAX00717030
JAX00717191
JAX00717190
JAX00717229
JAX00717226
JAX00717225
JAX00717222
JAX00717221
JAX00717028
JAX00717220
JAX00717189
JAX00717027
JAX00717026
JAX00717187
JAX00717025
JAX00717024
JAX00717185
JAX00717023
JAX00717184
JAX00717022
JAX00717183
JAX00717021
JAX00717182
JAX00717181
JAX00717180
JAX00717219
JAX00717216
JAX00717215
JAX00717214
JAX00717212
JAX00717019
JAX00717211
JAX00717018
JAX00717210
JAX00717179
JAX00717017
JAX00717177
JAX00717175
JAX00717174
JAX00717173
JAX00717172
JAX00717171
JAX00717170
JAX00717209
JAX00717208
JAX00717207
JAX00717202
JAX00717200
JAX00717169
JAX00717168
JAX00717167
JAX00717166
JAX00717165
JAX00717164
JAX00717163
JAX00717162
JAX00717161
JAX00717160
JAX00717159
JAX00717157
JAX00717150
JAX00717148
JAX00717146
JAX00717145
JAX00717144
JAX00717143
JAX00717142
JAX00717140
JAX00717139
JAX00717138
JAX00717137
JAX00717136
JAX00717135
JAX00717132
JAX00717131
JAX00717099
JAX00717130
JAX00717098
JAX00717097
JAX00717095
JAX00717094
JAX00717093
JAX00717092
JAX00717129
JAX00717128
JAX00717126
JAX00717124
JAX00717123
JAX00717122
JAX00717121
JAX00717089
JAX00717120
JAX00717088
JAX00717087
JAX00717084
JAX00717083
JAX00717119
JAX00717118
JAX00717115
JAX00717114
JAX00717112
JAX00717111
JAX00717079
JAX00717110
JAX00717076
JAX00717075
JAX00717072
JAX00717071
JAX00717070
JAX00717109
JAX00717107
JAX00717106
JAX00717105
JAX00717104
JAX00717101
JAX00717069
JAX00717100
JAX00717068
JAX00717067
JAX00717066
JAX00717064
JAX00717063
JAX00717062
JAX00717061
JAX00717060
JAX00717058
JAX00717057
JAX00717056
JAX00717055
JAX00717054
JAX00717053
JAX00717052
JAX00717050
JAX00717049
JAX00717047
JAX00717046
JAX00717045
JAX00717044
JAX00717043
JAX00717042
JAX00717040
JAX00717239
JAX00717238
JAX00717237
JAX00717236
JAX00717235
JAX00717039
JAX00717231
JAX00717038
JAX00717230
JAX00717199
JAX00717037
JAX00717198
JAX00717035
JAX00716959
JAX00716956
JAX00716954
JAX00716952
JAX00716951
JAX00716949
JAX00716948
JAX00716946
JAX00716943
JAX00716942
JAX00716941
JAX00716940
JAX00717016
JAX00717014
JAX00717013
JAX00717012
JAX00717011
JAX00717010
JAX00716939
JAX00716937
JAX00716936
JAX00716933
JAX00716931
JAX00716898
JAX00716897
JAX00716896
JAX00716895
JAX00716894
JAX00716893
JAX00716892
JAX00717008
JAX00716890
JAX00717006
JAX00717003
JAX00717002
JAX00716929
JAX00716927
JAX00716926
JAX00716925
JAX00716924
JAX00716923
JAX00716922
JAX00716921
JAX00716889
JAX00716920
JAX00716888
JAX00716887
JAX00716886
JAX00716882
JAX00716881
JAX00716880
JAX00716918
JAX00716917
JAX00716914
JAX00716912
JAX00716910
JAX00716877
JAX00716876
JAX00716875
JAX00716874
JAX00716873
JAX00716871
JAX00716870
JAX00716909
JAX00716908
JAX00716905
JAX00716904
JAX00716903
JAX00716902
JAX00716901
JAX00716869
JAX00716900
JAX00716868
JAX00716867
JAX00716866
JAX00716865
JAX00716864
JAX00716862
JAX00716861
JAX00716858
JAX00716855
JAX00716853
JAX00716852
JAX00716851
JAX00716848
JAX00716847
JAX00716843
JAX00716842
JAX00716840
JAX00716999
JAX00716837
JAX00716998
JAX00716836
JAX00716835
JAX00716834
JAX00716995
JAX00716994
JAX00716832
JAX00716993
JAX00716831
JAX00716992
JAX00716799
JAX00716990
JAX00716797
JAX00716796
JAX00716795
JAX00716794
JAX00716793
JAX00716790
JAX00716829
JAX00716828
JAX00716989
JAX00716827
JAX00716826
JAX00716987
JAX00716825
JAX00716986
JAX00716824
JAX00716823
JAX00716984
JAX00716822
JAX00716982
JAX00716789
JAX00716788
JAX00716980
JAX00716787
JAX00716786
JAX00716785
JAX00716784
JAX00716783
JAX00716819
JAX00716818
JAX00716817
JAX00716978
JAX00716816
JAX00716815
JAX00716976
JAX00716814
JAX00716813
JAX00716974
JAX00716812
JAX00716973
JAX00716811
JAX00716972
JAX00716810
JAX00716971
JAX00716970
JAX00716809
JAX00716808
JAX00716969
JAX00716968
JAX00716806
JAX00716967
JAX00716805
JAX00716966
JAX00716804
JAX00716965
JAX00716803
JAX00716964
JAX00716801
JAX00716962
JAX00716800
JAX00716961
JAX00716960
JAX00716562
JAX00716561
JAX00716560
JAX00716759
JAX00716758
JAX00716757
JAX00716755
JAX00716754
JAX00716752
JAX00716751
JAX00716558
JAX00716750
JAX00716557
JAX00716555
JAX00716554
JAX00716552
JAX00716551
JAX00716550
JAX00716746
JAX00716743
JAX00716742
JAX00716741
JAX00716548
JAX00716740
JAX00716739
JAX00716738
JAX00716733
JAX00716699
JAX00716698
JAX00716696
JAX00716695
JAX00716694
JAX00716693
JAX00716692
JAX00716691
JAX00716723
JAX00716721
JAX00716688
JAX00716687
JAX00716686
JAX00716685
JAX00716684
JAX00716682
JAX00716681
JAX00716680
JAX00716718
JAX00716717
JAX00716713
JAX00716712
JAX00716679
JAX00716710
JAX00716678
JAX00716676
JAX00716675
JAX00716673
JAX00716671
JAX00716670
JAX00716708
JAX00716707
JAX00716704
JAX00716703
JAX00716702
JAX00716701
JAX00716669
JAX00716700
JAX00716668
JAX00716667
JAX00716666
JAX00716665
JAX00716664
JAX00716663
JAX00716662
JAX00716661
JAX00716660
JAX00716659
JAX00716658
JAX00716656
JAX00716655
JAX00716654
JAX00716653
JAX00716652
JAX00716651
JAX00716650
JAX00716649
JAX00716648
JAX00716647
JAX00716646
JAX00716645
JAX00716644
JAX00716643
JAX00716642
JAX00716641
JAX00716640
JAX00716639
JAX00716638
JAX00716637
JAX00716635
JAX00716634
JAX00716633
JAX00716632
JAX00716599
JAX00716598
JAX00716597
JAX00716596
JAX00716595
JAX00716594
JAX00716593
JAX00716592
JAX00716590
JAX00716627
JAX00716626
JAX00716625
JAX00716624
JAX00716623
JAX00716782
JAX00716589
JAX00716781
JAX00716780
JAX00716586
JAX00716585
JAX00716584
JAX00716583
JAX00716619
JAX00716618
JAX00716779
JAX00716778
JAX00716616
JAX00716777
JAX00716776
JAX00716614
JAX00716775
JAX00716613
JAX00716774
JAX00716612
JAX00716773
JAX00716611
JAX00716579
JAX00716610
JAX00716771
JAX00716578
JAX00716770
JAX00716577
JAX00716576
JAX00716575
JAX00716574
JAX00716572
JAX00716571
JAX00716570
JAX00716608
JAX00716769
JAX00716768
JAX00716606
JAX00716767
JAX00716605
JAX00716766
JAX00716604
JAX00716602
JAX00716763
JAX00716601
JAX00716762
JAX00716569
JAX00716761
JAX00716760
JAX00716566
JAX00716565
JAX00716564
JAX00716563
JAX00716369
JAX00716400
JAX00716368
JAX00716367
JAX00716366
JAX00716365
JAX00716363
JAX00716362
JAX00716360
JAX00716359
JAX00716358
JAX00716357
JAX00716354
JAX00716353
JAX00716352
JAX00716351
JAX00716546
JAX00716545
JAX00716544
JAX00716543
JAX00716542
JAX00716348
JAX00716540
JAX00716347
JAX00716346
JAX00716344
JAX00716340
JAX00716539
JAX00716536
JAX00716535
JAX00716534
JAX00716533
JAX00716339
JAX00716531
JAX00716338
JAX00716530
JAX00716499
JAX00716337
JAX00716498
JAX00716336
JAX00716497
JAX00716335
JAX00716334
JAX00716495
JAX00716494
JAX00716331
JAX00716330
JAX00716491
JAX00716490
JAX00716529
JAX00716526
JAX00716525
JAX00716524
JAX00716523
JAX00716522
JAX00716329
JAX00716521
JAX00716328
JAX00716489
JAX00716327
JAX00716326
JAX00716487
JAX00716325
JAX00716486
JAX00716324
JAX00716485
JAX00716484
JAX00716483
JAX00716482
JAX00716481
JAX00716519
JAX00716518
JAX00716516
JAX00716515
JAX00716514
JAX00716513
JAX00716512
JAX00716511
JAX00716510
JAX00716476
JAX00716475
JAX00716473
JAX00716472
JAX00716471
JAX00716470
JAX00716508
JAX00716506
JAX00716505
JAX00716504
JAX00716503
JAX00716502
JAX00716501
JAX00716500
JAX00716469
JAX00716468
JAX00716467
JAX00716466
JAX00716464
JAX00716462
JAX00716461
JAX00716460
JAX00716459
JAX00716458
JAX00716457
JAX00716456
JAX00716455
JAX00716454
JAX00716453
JAX00716450
JAX00716449
JAX00716448
JAX00716447
JAX00716446
JAX00716445
JAX00716444
JAX00716442
JAX00716441
JAX00716440
JAX00716438
JAX00716437
JAX00716436
JAX00716435
JAX00716434
JAX00716432
JAX00716431
JAX00716399
JAX00716430
JAX00716398
JAX00716396
JAX00716395
JAX00716394
JAX00716393
JAX00716392
JAX00716391
JAX00716390
JAX00716428
JAX00716427
JAX00716426
JAX00716425
JAX00716424
JAX00716423
JAX00716421
JAX00716420
JAX00716388
JAX00716387
JAX00716383
JAX00716381
JAX00716419
JAX00716418
JAX00716417
JAX00716416
JAX00716415
JAX00716414
JAX00716413
JAX00716412
JAX00716411
JAX00716379
JAX00716410
JAX00716378
JAX00716377
JAX00716376
JAX00716375
JAX00716374
JAX00716373
JAX00716370
JAX00716409
JAX00716407
JAX00716406
JAX00716405
JAX00716404
JAX00716403
JAX00716401
JAX00716206
JAX00716204
JAX00716201
JAX00716169
JAX00716166
JAX00716165
JAX00716164
JAX00716163
JAX00716162
JAX00716161
JAX00716160
JAX00716159
JAX00716158
JAX00716157
JAX00716156
JAX00716155
JAX00716154
JAX00716153
JAX00716152
JAX00716151
JAX00716150
JAX00716149
JAX00716148
JAX00716147
JAX00716146
JAX00716145
JAX00716144
JAX00716143
JAX00716142
JAX00716141
JAX00716140
JAX00716139
JAX00716138
JAX00716299
JAX00716298
JAX00716136
JAX00716135
JAX00716296
JAX00716134
JAX00716295
JAX00716133
JAX00716294
JAX00716132
JAX00716293
JAX00716131
JAX00716130
JAX00716291
JAX00716098
JAX00716290
JAX00716097
JAX00716094
JAX00716092
JAX00716323
JAX00716322
JAX00716129
JAX00716128
JAX00716289
JAX00716125
JAX00716124
JAX00716123
JAX00716283
JAX00716282
JAX00716281
JAX00716280
JAX00716314
JAX00716313
JAX00716119
JAX00716311
JAX00716118
JAX00716310
JAX00716279
JAX00716117
JAX00716278
JAX00716116
JAX00716277
JAX00716115
JAX00716276
JAX00716114
JAX00716275
JAX00716274
JAX00716112
JAX00716273
JAX00716111
JAX00716110
JAX00716270
JAX00716309
JAX00716308
JAX00716307
JAX00716305
JAX00716304
JAX00716302
JAX00716109
JAX00716301
JAX00716268
JAX00716267
JAX00716266
JAX00716265
JAX00716103
JAX00716263
JAX00716262
JAX00716100
JAX00716261
JAX00716260
JAX00716259
JAX00716258
JAX00716257
JAX00716256
JAX00716255
JAX00716254
JAX00716253
JAX00716250
JAX00716249
JAX00716248
JAX00716247
JAX00716246
JAX00716245
JAX00716244
JAX00716243
JAX00716242
JAX00716241
JAX00716240
JAX00716239
JAX00716237
JAX00716236
JAX00716235
JAX00716232
JAX00716231
JAX00716230
JAX00716197
JAX00716196
JAX00716195
JAX00716194
JAX00716191
JAX00716190
JAX00716229
JAX00716228
JAX00716226
JAX00716224
JAX00716223
JAX00716222
JAX00716189
JAX00716220
JAX00716187
JAX00716186
JAX00716185
JAX00716184
JAX00716183
JAX00716182
JAX00716181
JAX00716219
JAX00716218
JAX00716217
JAX00716216
JAX00716215
JAX00716214
JAX00716213
JAX00716212
JAX00716179
JAX00716178
JAX00716177
JAX00716176
JAX00716175
JAX00716174
JAX00716173
JAX00716172
JAX00716171
JAX00716170
JAX00716209
JAX00716208
JAX00715894
JAX00715893
JAX00715892
JAX00716009
JAX00715891
JAX00716008
JAX00715890
JAX00716006
JAX00716004
JAX00716003
JAX00716001
JAX00716000
JAX00715929
JAX00715928
JAX00715927
JAX00715926
JAX00715925
JAX00715921
JAX00715889
JAX00715920
JAX00715887
JAX00715886
JAX00715885
JAX00715884
JAX00715883
JAX00715882
JAX00715880
JAX00715919
JAX00715918
JAX00715916
JAX00715914
JAX00715912
JAX00715911
JAX00715879
JAX00715877
JAX00715876
JAX00715874
JAX00715873
JAX00715872
JAX00715871
JAX00715870
JAX00715907
JAX00715906
JAX00715905
JAX00715904
JAX00715903
JAX00715902
JAX00715901
JAX00715869
JAX00715900
JAX00715868
JAX00715867
JAX00715865
JAX00715864
JAX00715863
JAX00715862
JAX00715861
JAX00715860
JAX00716091
JAX00715859
JAX00715858
JAX00715857
JAX00715856
JAX00715855
JAX00716088
JAX00716086
JAX00716085
JAX00716083
JAX00716082
JAX00716081
JAX00716080
JAX00716079
JAX00716078
JAX00716077
JAX00716076
JAX00716075
JAX00716074
JAX00716072
JAX00716070
JAX00715999
JAX00715998
JAX00715994
JAX00715993
JAX00715992
JAX00716069
JAX00716067
JAX00716066
JAX00716065
JAX00716061
JAX00716060
JAX00715986
JAX00715985
JAX00715983
JAX00715982
JAX00715981
JAX00715980
JAX00716059
JAX00716058
JAX00716057
JAX00716056
JAX00716055
JAX00716054
JAX00716053
JAX00716050
JAX00715979
JAX00715977
JAX00715976
JAX00715974
JAX00715973
JAX00715972
JAX00715971
JAX00715970
JAX00716049
JAX00716048
JAX00716045
JAX00716042
JAX00716041
JAX00716040
JAX00715969
JAX00715968
JAX00715967
JAX00715966
JAX00715965
JAX00715964
JAX00715963
JAX00715962
JAX00715960
JAX00716039
JAX00716038
JAX00716036
JAX00716035
JAX00716034
JAX00716033
JAX00716032
JAX00715959
JAX00715958
JAX00715957
JAX00715956
JAX00715955
JAX00715953
JAX00715951
JAX00715950
JAX00716029
JAX00716027
JAX00716026
JAX00716022
JAX00716021
JAX00716020
JAX00715949
JAX00715948
JAX00715946
JAX00715944
JAX00715943
JAX00715942
JAX00715941
JAX00716018
JAX00716016
JAX00716014
JAX00716013
JAX00716012
JAX00716011
JAX00716010
JAX00715939
JAX00715938
JAX00715937
JAX00715935
JAX00715934
JAX00715933
JAX00715932
JAX00715931
JAX00715930
JAX00715735
JAX00715734
JAX00715733
JAX00715732
JAX00715730
JAX00715698
JAX00715697
JAX00715696
JAX00715695
JAX00715694
JAX00715729
JAX00715728
JAX00715727
JAX00715725
JAX00715724
JAX00715721
JAX00715689
JAX00715687
JAX00715686
JAX00715685
JAX00715684
JAX00715683
JAX00715682
JAX00715681
JAX00715680
JAX00715719
JAX00715718
JAX00715717
JAX00715716
JAX00715713
JAX00715712
JAX00715679
JAX00715678
JAX00715677
JAX00715676
JAX00715674
JAX00715673
JAX00715672
JAX00715670
JAX00715709
JAX00715708
JAX00715707
JAX00715706
JAX00715703
JAX00715702
JAX00715701
JAX00715700
JAX00715668
JAX00715667
JAX00715664
JAX00715663
JAX00715662
JAX00715661
JAX00715660
JAX00715852
JAX00715851
JAX00715658
JAX00715850
JAX00715656
JAX00715655
JAX00715654
JAX00715653
JAX00715652
JAX00715651
JAX00715650
JAX00715846
JAX00715649
JAX00715841
JAX00715648
JAX00715840
JAX00715646
JAX00715645
JAX00715644
JAX00715641
JAX00715640
JAX00715838
JAX00715836
JAX00715834
JAX00715832
JAX00715799
JAX00715798
JAX00715797
JAX00715635
JAX00715796
JAX00715634
JAX00715795
JAX00715633
JAX00715794
JAX00715632
JAX00715793
JAX00715631
JAX00715792
JAX00715630
JAX00715791
JAX00715790
JAX00715827
JAX00715825
JAX00715824
JAX00715823
JAX00715822
JAX00715629
JAX00715821
JAX00715628
JAX00715820
JAX00715627
JAX00715789
JAX00715626
JAX00715788
JAX00715787
JAX00715624
JAX00715623
JAX00715781
JAX00715780
JAX00715819
JAX00715818
JAX00715817
JAX00715816
JAX00715815
JAX00715812
JAX00715810
JAX00715779
JAX00715778
JAX00715777
JAX00715776
JAX00715775
JAX00715774
JAX00715772
JAX00715771
JAX00715770
JAX00715808
JAX00715806
JAX00715805
JAX00715804
JAX00715803
JAX00715801
JAX00715800
JAX00715768
JAX00715767
JAX00715764
JAX00715763
JAX00715762
JAX00715761
JAX00715760
JAX00715755
JAX00715754
JAX00715753
JAX00715752
JAX00715751
JAX00715750
JAX00715748
JAX00715747
JAX00715746
JAX00715745
JAX00715744
JAX00715743
JAX00715742
JAX00715741
JAX00715740
JAX00715738
JAX00715737
JAX00715736
JAX00715536
JAX00715535
JAX00715339
JAX00715338
JAX00715336
JAX00715498
JAX00715334
JAX00715495
JAX00715494
JAX00715331
JAX00715493
JAX00715330
JAX00715492
JAX00715491
JAX00715490
JAX00715525
JAX00715489
JAX00715520
JAX00715488
JAX00715487
JAX00715485
JAX00715483
JAX00715519
JAX00715516
JAX00715515
JAX00715513
JAX00715512
JAX00715510
JAX00715476
JAX00715475
JAX00715474
JAX00715473
JAX00715472
JAX00715471
JAX00715509
JAX00715505
JAX00715503
JAX00715502
JAX00715469
JAX00715500
JAX00715468
JAX00715467
JAX00715466
JAX00715465
JAX00715464
JAX00715463
JAX00715462
JAX00715460
JAX00715458
JAX00715455
JAX00715454
JAX00715453
JAX00715452
JAX00715451
JAX00715450
JAX00715449
JAX00715448
JAX00715445
JAX00715444
JAX00715441
JAX00715440
JAX00715438
JAX00715599
JAX00715434
JAX00715433
JAX00715430
JAX00715398
JAX00715590
JAX00715396
JAX00715395
JAX00715390
JAX00715429
JAX00715428
JAX00715620
JAX00715589
JAX00715588
JAX00715426
JAX00715587
JAX00715586
JAX00715424
JAX00715423
JAX00715584
JAX00715422
JAX00715582
JAX00715389
JAX00715420
JAX00715581
JAX00715388
JAX00715385
JAX00715384
JAX00715382
JAX00715380
JAX00715619
JAX00715618
JAX00715616
JAX00715612
JAX00715419
JAX00715418
JAX00715417
JAX00715413
JAX00715412
JAX00715411
JAX00715572
JAX00715379
JAX00715410
JAX00715571
JAX00715378
JAX00715377
JAX00715376
JAX00715375
JAX00715374
JAX00715373
JAX00715372
JAX00715371
JAX00715370
JAX00715607
JAX00715604
JAX00715603
JAX00715409
JAX00715601
JAX00715408
JAX00715600
JAX00715407
JAX00715406
JAX00715404
JAX00715402
JAX00715563
JAX00715369
JAX00715400
JAX00715368
JAX00715365
JAX00715364
JAX00715363
JAX00715360
JAX00715559
JAX00715558
JAX00715557
JAX00715556
JAX00715555
JAX00715359
JAX00715358
JAX00715357
JAX00715356
JAX00715350
JAX00715549
JAX00715548
JAX00715544
JAX00715543
JAX00715542
JAX00715349
JAX00715348
JAX00715347
JAX00715346
JAX00715345
JAX00715342
JAX00715341
JAX00715340
JAX00715138
JAX00715299
JAX00715296
JAX00715134
JAX00715132
JAX00715292
JAX00715130
JAX00715291
JAX00715098
JAX00715097
JAX00715096
JAX00715094
JAX00715093
JAX00715091
JAX00715090
JAX00715329
JAX00715326
JAX00715325
JAX00715324
JAX00715322
JAX00715128
JAX00715289
JAX00715127
JAX00715288
JAX00715287
JAX00715125
JAX00715124
JAX00715123
JAX00715284
JAX00715283
JAX00715121
JAX00715282
JAX00715089
JAX00715120
JAX00715281
JAX00715088
JAX00715280
JAX00715087
JAX00715085
JAX00715084
JAX00715318
JAX00715317
JAX00715314
JAX00715313
JAX00715312
JAX00715119
JAX00715311
JAX00715118
JAX00715279
JAX00715117
JAX00715116
JAX00715115
JAX00715114
JAX00715113
JAX00715274
JAX00715112
JAX00715111
JAX00715272
JAX00715110
JAX00715271
JAX00715270
JAX00715309
JAX00715308
JAX00715307
JAX00715306
JAX00715304
JAX00715303
JAX00715302
JAX00715109
JAX00715301
JAX00715108
JAX00715300
JAX00715269
JAX00715107
JAX00715268
JAX00715106
JAX00715267
JAX00715105
JAX00715266
JAX00715104
JAX00715265
JAX00715103
JAX00715264
JAX00715102
JAX00715263
JAX00715101
JAX00715262
JAX00715261
JAX00715259
JAX00715257
JAX00715256
JAX00715254
JAX00715253
JAX00715252
JAX00715249
JAX00715246
JAX00715245
JAX00715244
JAX00715242
JAX00715241
JAX00715237
JAX00715236
JAX00715234
JAX00715233
JAX00715232
JAX00715231
JAX00715199
JAX00715230
JAX00715198
JAX00715197
JAX00715196
JAX00715195
JAX00715194
JAX00715193
JAX00715190
JAX00715229
JAX00715226
JAX00715225
JAX00715224
JAX00715223
JAX00715222
JAX00715189
JAX00715188
JAX00715187
JAX00715186
JAX00715185
JAX00715184
JAX00715183
JAX00715182
JAX00715181
JAX00715180
JAX00715219
JAX00715218
JAX00715217
JAX00715216
JAX00715215
JAX00715214
JAX00715213
JAX00715211
JAX00715179
JAX00715177
JAX00715175
JAX00715174
JAX00715173
JAX00715171
JAX00715170
JAX00715209
JAX00715208
JAX00715207
JAX00715206
JAX00715205
JAX00715204
JAX00715203
JAX00715202
JAX00715169
JAX00715164
JAX00715163
JAX00715162
JAX00715161
JAX00715160
JAX00715159
JAX00715158
JAX00715157
JAX00715156
JAX00715155
JAX00715154
JAX00715153
JAX00715152
JAX00715150
JAX00715149
JAX00715148
JAX00715147
JAX00715146
JAX00715143
JAX00715140
JAX00714908
JAX00714906
JAX00714905
JAX00714904
JAX00714903
JAX00714902
JAX00714901
JAX00714869
JAX00714900
JAX00714868
JAX00714867
JAX00714866
JAX00714864
JAX00714863
JAX00714862
JAX00714861
JAX00714860
JAX00714859
JAX00714858
JAX00714856
JAX00714855
JAX00714854
JAX00714853
JAX00714852
JAX00714851
JAX00714850
JAX00715083
JAX00715082
JAX00715081
JAX00714849
JAX00714848
JAX00715076
JAX00715075
JAX00715074
JAX00715073
JAX00715072
JAX00715070
JAX00714999
JAX00714998
JAX00714997
JAX00714996
JAX00714995
JAX00714994
JAX00714993
JAX00714992
JAX00714991
JAX00714990
JAX00715069
JAX00715068
JAX00715067
JAX00715066
JAX00715065
JAX00715063
JAX00715061
JAX00714989
JAX00714987
JAX00714986
JAX00714985
JAX00714984
JAX00714983
JAX00714982
JAX00714981
JAX00714980
JAX00715059
JAX00715058
JAX00715057
JAX00715056
JAX00715055
JAX00715054
JAX00715053
JAX00715052
JAX00715051
JAX00714979
JAX00714978
JAX00714977
JAX00714976
JAX00714975
JAX00714974
JAX00714973
JAX00714972
JAX00714970
JAX00715049
JAX00715047
JAX00715046
JAX00715045
JAX00715043
JAX00715042
JAX00715041
JAX00714969
JAX00714966
JAX00714964
JAX00714962
JAX00714961
JAX00714960
JAX00715039
JAX00715038
JAX00715037
JAX00715036
JAX00715035
JAX00715034
JAX00715033
JAX00715032
JAX00715031
JAX00715030
JAX00714959
JAX00714958
JAX00714957
JAX00714956
JAX00714955
JAX00714951
JAX00714950
JAX00715028
JAX00715027
JAX00715025
JAX00715023
JAX00715022
JAX00715020
JAX00714949
JAX00714948
JAX00714947
JAX00714945
JAX00714944
JAX00714943
JAX00715019
JAX00715018
JAX00715017
JAX00715015
JAX00715014
JAX00715012
JAX00715011
JAX00715010
JAX00714938
JAX00714937
JAX00714936
JAX00714934
JAX00714933
JAX00714899
JAX00714930
JAX00714898
JAX00714897
JAX00714894
JAX00714893
JAX00714892
JAX00715009
JAX00714891
JAX00715008
JAX00714890
JAX00715006
JAX00715005
JAX00715004
JAX00715002
JAX00715000
JAX00714927
JAX00714926
JAX00714925
JAX00714923
JAX00714921
JAX00714889
JAX00714920
JAX00714888
JAX00714887
JAX00714886
JAX00714885
JAX00714882
JAX00714919
JAX00714918
JAX00714917
JAX00714916
JAX00714915
JAX00714912
JAX00714911
JAX00714879
JAX00714910
JAX00714877
JAX00714876
JAX00714875
JAX00714874
JAX00714873
JAX00714872
JAX00714871
JAX00714870
JAX00714707
JAX00714706
JAX00714705
JAX00714704
JAX00714703
JAX00714702
JAX00714669
JAX00714668
JAX00714667
JAX00714664
JAX00714662
JAX00714661
JAX00714660
JAX00714659
JAX00714658
JAX00714655
JAX00714654
JAX00714653
JAX00714652
JAX00714651
JAX00714847
JAX00714846
JAX00714844
JAX00714843
JAX00714649
JAX00714841
JAX00714648
JAX00714840
JAX00714647
JAX00714646
JAX00714645
JAX00714644
JAX00714642
JAX00714641
JAX00714640
JAX00714839
JAX00714837
JAX00714836
JAX00714835
JAX00714834
JAX00714833
JAX00714831
JAX00714638
JAX00714830
JAX00714799
JAX00714637
JAX00714798
JAX00714797
JAX00714795
JAX00714794
JAX00714632
JAX00714793
JAX00714631
JAX00714792
JAX00714630
JAX00714791
JAX00714790
JAX00714829
JAX00714828
JAX00714826
JAX00714825
JAX00714823
JAX00714629
JAX00714628
JAX00714820
JAX00714789
JAX00714627
JAX00714788
JAX00714787
JAX00714625
JAX00714786
JAX00714624
JAX00714785
JAX00714623
JAX00714783
JAX00714621
JAX00714620
JAX00714781
JAX00714780
JAX00714819
JAX00714818
JAX00714817
JAX00714816
JAX00714815
JAX00714814
JAX00714813
JAX00714619
JAX00714811
JAX00714618
JAX00714810
JAX00714779
JAX00714778
JAX00714777
JAX00714776
JAX00714613
JAX00714775
JAX00714774
JAX00714611
JAX00714773
JAX00714610
JAX00714772
JAX00714771
JAX00714770
JAX00714809
JAX00714808
JAX00714807
JAX00714806
JAX00714805
JAX00714804
JAX00714609
JAX00714608
JAX00714800
JAX00714769
JAX00714768
JAX00714767
JAX00714765
JAX00714764
JAX00714763
JAX00714762
JAX00714761
JAX00714760
JAX00714758
JAX00714757
JAX00714756
JAX00714755
JAX00714754
JAX00714753
JAX00714752
JAX00714751
JAX00714750
JAX00714749
JAX00714747
JAX00714746
JAX00714745
JAX00714741
JAX00714740
JAX00714739
JAX00714738
JAX00714736
JAX00714735
JAX00714733
JAX00714731
JAX00714699
JAX00714730
JAX00714697
JAX00714696
JAX00714695
JAX00714693
JAX00714692
JAX00714691
JAX00714690
JAX00714727
JAX00714725
JAX00714724
JAX00714723
JAX00714722
JAX00714721
JAX00714689
JAX00714720
JAX00714688
JAX00714687
JAX00714686
JAX00714685
JAX00714684
JAX00714683
JAX00714682
JAX00714681
JAX00714680
JAX00714718
JAX00714717
JAX00714716
JAX00714715
JAX00714714
JAX00714712
JAX00714711
JAX00714678
JAX00714677
JAX00714675
JAX00714674
JAX00714670
JAX00714470
JAX00714509
JAX00714508
JAX00714507
JAX00714506
JAX00714505
JAX00714504
JAX00714502
JAX00714469
JAX00714500
JAX00714467
JAX00714466
JAX00714465
JAX00714464
JAX00714463
JAX00714462
JAX00714461
JAX00714460
JAX00714457
JAX00714456
JAX00714455
JAX00714452
JAX00714450
JAX00714449
JAX00714448
JAX00714447
JAX00714446
JAX00714445
JAX00714444
JAX00714443
JAX00714442
JAX00714441
JAX00714440
JAX00714439
JAX00714599
JAX00714598
JAX00714597
JAX00714434
JAX00714595
JAX00714594
JAX00714593
JAX00714399
JAX00714430
JAX00714591
JAX00714398
JAX00714590
JAX00714396
JAX00714392
JAX00714391
JAX00714429
JAX00714428
JAX00714589
JAX00714427
JAX00714588
JAX00714426
JAX00714587
JAX00714425
JAX00714586
JAX00714424
JAX00714585
JAX00714423
JAX00714584
JAX00714422
JAX00714582
JAX00714389
JAX00714420
JAX00714581
JAX00714388
JAX00714387
JAX00714386
JAX00714385
JAX00714384
JAX00714383
JAX00714382
JAX00714381
JAX00714380
JAX00714418
JAX00714417
JAX00714578
JAX00714416
JAX00714577
JAX00714415
JAX00714414
JAX00714575
JAX00714574
JAX00714412
JAX00714573
JAX00714411
JAX00714572
JAX00714379
JAX00714571
JAX00714570
JAX00714377
JAX00714376
JAX00714375
JAX00714374
JAX00714373
JAX00714372
JAX00714607
JAX00714606
JAX00714605
JAX00714604
JAX00714603
JAX00714602
JAX00714409
JAX00714601
JAX00714408
JAX00714569
JAX00714407
JAX00714568
JAX00714406
JAX00714405
JAX00714565
JAX00714403
JAX00714564
JAX00714402
JAX00714563
JAX00714401
JAX00714562
JAX00714400
JAX00714561
JAX00714560
JAX00714559
JAX00714558
JAX00714555
JAX00714554
JAX00714548
JAX00714547
JAX00714546
JAX00714544
JAX00714543
JAX00714542
JAX00714541
JAX00714540
JAX00714539
JAX00714538
JAX00714536
JAX00714535
JAX00714534
JAX00714533
JAX00714532
JAX00714531
JAX00714499
JAX00714530
JAX00714498
JAX00714497
JAX00714496
JAX00714495
JAX00714492
JAX00714490
JAX00714529
JAX00714528
JAX00714527
JAX00714526
JAX00714525
JAX00714522
JAX00714521
JAX00714520
JAX00714488
JAX00714487
JAX00714485
JAX00714484
JAX00714483
JAX00714482
JAX00714481
JAX00714480
JAX00714519
JAX00714518
JAX00714516
JAX00714515
JAX00714511
JAX00714479
JAX00714478
JAX00714476
JAX00714475
JAX00714474
JAX00714473
JAX00714471
JAX00714277
JAX00714272
JAX00714271
JAX00714270
JAX00714309
JAX00714308
JAX00714306
JAX00714305
JAX00714304
JAX00714303
JAX00714301
JAX00714269
JAX00714300
JAX00714268
JAX00714266
JAX00714265
JAX00714264
JAX00714263
JAX00714261
JAX00714259
JAX00714258
JAX00714257
JAX00714255
JAX00714254
JAX00714253
JAX00714252
JAX00714251
JAX00714250
JAX00714249
JAX00714248
JAX00714246
JAX00714242
JAX00714241
JAX00714240
JAX00714238
JAX00714237
JAX00714236
JAX00714235
JAX00714232
JAX00714231
JAX00714199
JAX00714198
JAX00714197
JAX00714196
JAX00714195
JAX00714194
JAX00714193
JAX00714192
JAX00714191
JAX00714190
JAX00714229
JAX00714224
JAX00714222
JAX00714221
JAX00714189
JAX00714220
JAX00714187
JAX00714186
JAX00714185
JAX00714184
JAX00714181
JAX00714219
JAX00714218
JAX00714217
JAX00714216
JAX00714213
JAX00714212
JAX00714211
JAX00714179
JAX00714371
JAX00714178
JAX00714370
JAX00714177
JAX00714175
JAX00714174
JAX00714172
JAX00714171
JAX00714170
JAX00714369
JAX00714207
JAX00714368
JAX00714206
JAX00714367
JAX00714366
JAX00714204
JAX00714365
JAX00714364
JAX00714363
JAX00714201
JAX00714362
JAX00714169
JAX00714361
JAX00714360
JAX00714167
JAX00714166
JAX00714165
JAX00714164
JAX00714162
JAX00714160
JAX00714359
JAX00714357
JAX00714355
JAX00714354
JAX00714353
JAX00714352
JAX00714159
JAX00714158
JAX00714350
JAX00714157
JAX00714156
JAX00714155
JAX00714154
JAX00714150
JAX00714347
JAX00714345
JAX00714343
JAX00714149
JAX00714341
JAX00714148
JAX00714340
JAX00714146
JAX00714144
JAX00714143
JAX00714142
JAX00714141
JAX00714338
JAX00714336
JAX00714335
JAX00714332
JAX00714139
JAX00714331
JAX00714138
JAX00714137
JAX00714299
JAX00714136
JAX00714298
JAX00714296
JAX00714295
JAX00714294
JAX00714293
JAX00714292
JAX00714290
JAX00714329
JAX00714328
JAX00714327
JAX00714326
JAX00714325
JAX00714323
JAX00714322
JAX00714320
JAX00714289
JAX00714288
JAX00714287
JAX00714286
JAX00714284
JAX00714282
JAX00714281
JAX00714280
JAX00714319
JAX00714318
JAX00714317
JAX00714316
JAX00714315
JAX00714314
JAX00714313
JAX00714312
JAX00714311
JAX00714310
JAX00714112
JAX00714110
JAX00714079
JAX00714078
JAX00714077
JAX00714076
JAX00714075
JAX00714074
JAX00714073
JAX00714071
JAX00714070
JAX00713999
JAX00713998
JAX00713995
JAX00713993
JAX00713992
JAX00714108
JAX00713991
JAX00714107
JAX00713990
JAX00714106
JAX00714105
JAX00714104
JAX00714103
JAX00714102
JAX00714069
JAX00714066
JAX00714065
JAX00714062
JAX00714061
JAX00714060
JAX00713989
JAX00713987
JAX00713985
JAX00713984
JAX00713981
JAX00713980
JAX00714058
JAX00714057
JAX00714056
JAX00714054
JAX00714050
JAX00713979
JAX00713977
JAX00713976
JAX00713975
JAX00713973
JAX00714049
JAX00714048
JAX00714047
JAX00714046
JAX00714044
JAX00714040
JAX00713968
JAX00713967
JAX00713966
JAX00713965
JAX00713964
JAX00713963
JAX00713962
JAX00713961
JAX00713960
JAX00714039
JAX00714038
JAX00714037
JAX00714034
JAX00714033
JAX00714032
JAX00714031
JAX00714030
JAX00713954
JAX00713953
JAX00713950
JAX00714029
JAX00714028
JAX00714027
JAX00714026
JAX00714025
JAX00714024
JAX00714022
JAX00714021
JAX00714020
JAX00713948
JAX00713947
JAX00713946
JAX00713944
JAX00713943
JAX00713942
JAX00713941
JAX00713940
JAX00714018
JAX00714017
JAX00714016
JAX00714015
JAX00714014
JAX00714013
JAX00714012
JAX00714010
JAX00713939
JAX00713938
JAX00713937
JAX00713936
JAX00713935
JAX00713934
JAX00713933
JAX00713930
JAX00713897
JAX00714008
JAX00714006
JAX00714004
JAX00714002
JAX00714001
JAX00714000
JAX00713929
JAX00713928
JAX00713925
JAX00713922
JAX00713920
JAX00713919
JAX00713918
JAX00713917
JAX00713916
JAX00713915
JAX00713912
JAX00713910
JAX00713909
JAX00713908
JAX00713907
JAX00713906
JAX00713905
JAX00713904
JAX00713903
JAX00713901
JAX00713900
JAX00714133
JAX00714132
JAX00714131
JAX00714130
JAX00714098
JAX00714097
JAX00714096
JAX00714095
JAX00714094
JAX00714093
JAX00714091
JAX00714090
JAX00714129
JAX00714127
JAX00714126
JAX00714125
JAX00714124
JAX00714123
JAX00714122
JAX00714120
JAX00714088
JAX00714087
JAX00714086
JAX00714085
JAX00714082
JAX00714081
JAX00714080
JAX00714118
JAX00714117
JAX00713839
JAX00713838
JAX00713837
JAX00713835
JAX00713834
JAX00713831
JAX00713830
JAX00713799
JAX00713797
JAX00713796
JAX00713795
JAX00713794
JAX00713792
JAX00713791
JAX00713790
JAX00713829
JAX00713825
JAX00713824
JAX00713822
JAX00713821
JAX00713789
JAX00713788
JAX00713786
JAX00713785
JAX00713819
JAX00713818
JAX00713817
JAX00713816
JAX00713815
JAX00713814
JAX00713813
JAX00713812
JAX00713811
JAX00713779
JAX00713810
JAX00713777
JAX00713776
JAX00713775
JAX00713774
JAX00713771
JAX00713770
JAX00713809
JAX00713808
JAX00713807
JAX00713804
JAX00713803
JAX00713802
JAX00713769
JAX00713800
JAX00713767
JAX00713765
JAX00713764
JAX00713763
JAX00713762
JAX00713761
JAX00713760
JAX00713759
JAX00713758
JAX00713756
JAX00713755
JAX00713754
JAX00713753
JAX00713752
JAX00713751
JAX00713750
JAX00713749
JAX00713748
JAX00713747
JAX00713746
JAX00713745
JAX00713744
JAX00713743
JAX00713742
JAX00713741
JAX00713739
JAX00713738
JAX00713737
JAX00713735
JAX00713734
JAX00713733
JAX00713894
JAX00713731
JAX00713699
JAX00713730
JAX00713698
JAX00713697
JAX00713695
JAX00713693
JAX00713692
JAX00713690
JAX00713728
JAX00713889
JAX00713727
JAX00713888
JAX00713726
JAX00713725
JAX00713724
JAX00713723
JAX00713884
JAX00713882
JAX00713689
JAX00713880
JAX00713687
JAX00713686
JAX00713685
JAX00713682
JAX00713680
JAX00713719
JAX00713716
JAX00713874
JAX00713712
JAX00713873
JAX00713711
JAX00713872
JAX00713710
JAX00713678
JAX00713677
JAX00713676
JAX00713675
JAX00713674
JAX00713673
JAX00713672
JAX00713671
JAX00713670
JAX00713708
JAX00713707
JAX00713706
JAX00713867
JAX00713866
JAX00713865
JAX00713703
JAX00713864
JAX00713701
JAX00713862
JAX00713700
JAX00713861
JAX00713668
JAX00713667
JAX00713666
JAX00713665
JAX00713664
JAX00713859
JAX00713858
JAX00713857
JAX00713854
JAX00713852
JAX00713850
JAX00713849
JAX00713848
JAX00713845
JAX00713844
JAX00713843
JAX00713842
JAX00713841
JAX00713840
JAX00713643
JAX00713449
JAX00713641
JAX00713448
JAX00713640
JAX00713447
JAX00713445
JAX00713443
JAX00713639
JAX00713638
JAX00713634
JAX00713439
JAX00713631
JAX00713438
JAX00713630
JAX00713436
JAX00713435
JAX00713434
JAX00713596
JAX00713594
JAX00713431
JAX00713593
JAX00713430
JAX00713592
JAX00713591
JAX00713590
JAX00713629
JAX00713628
JAX00713625
JAX00713624
JAX00713623
JAX00713622
JAX00713429
JAX00713621
JAX00713428
JAX00713620
JAX00713427
JAX00713589
JAX00713426
JAX00713425
JAX00713585
JAX00713584
JAX00713583
JAX00713581
JAX00713580
JAX00713619
JAX00713617
JAX00713616
JAX00713615
JAX00713614
JAX00713613
JAX00713612
JAX00713611
JAX00713610
JAX00713579
JAX00713578
JAX00713577
JAX00713576
JAX00713575
JAX00713574
JAX00713573
JAX00713572
JAX00713609
JAX00713608
JAX00713606
JAX00713605
JAX00713604
JAX00713603
JAX00713602
JAX00713569
JAX00713568
JAX00713567
JAX00713566
JAX00713565
JAX00713564
JAX00713563
JAX00713562
JAX00713561
JAX00713560
JAX00713557
JAX00713556
JAX00713555
JAX00713554
JAX00713552
JAX00713551
JAX00713550
JAX00713549
JAX00713548
JAX00713547
JAX00713546
JAX00713545
JAX00713544
JAX00713543
JAX00713542
JAX00713540
JAX00713539
JAX00713536
JAX00713534
JAX00713533
JAX00713532
JAX00713531
JAX00713499
JAX00713530
JAX00713498
JAX00713497
JAX00713496
JAX00713493
JAX00713527
JAX00713525
JAX00713522
JAX00713521
JAX00713520
JAX00713488
JAX00713486
JAX00713485
JAX00713484
JAX00713483
JAX00713482
JAX00713481
JAX00713480
JAX00713519
JAX00713517
JAX00713516
JAX00713515
JAX00713511
JAX00713479
JAX00713510
JAX00713478
JAX00713477
JAX00713475
JAX00713474
JAX00713473
JAX00713471
JAX00713508
JAX00713507
JAX00713506
JAX00713503
JAX00713502
JAX00713663
JAX00713501
JAX00713662
JAX00713661
JAX00713468
JAX00713660
JAX00713467
JAX00713466
JAX00713464
JAX00713463
JAX00713462
JAX00713460
JAX00713659
JAX00713658
JAX00713657
JAX00713656
JAX00713654
JAX00713653
JAX00713652
JAX00713459
JAX00713651
JAX00713458
JAX00713650
JAX00713457
JAX00713455
JAX00713451
JAX00713450
JAX00713648
JAX00713647
JAX00713646
JAX00713645
JAX00713644
JAX00713249
JAX00713248
JAX00713247
JAX00713246
JAX00713245
JAX00713244
JAX00713243
JAX00713242
JAX00713241
JAX00713240
JAX00713239
JAX00713238
JAX00713237
JAX00713398
JAX00713236
JAX00713397
JAX00713235
JAX00713396
JAX00713395
JAX00713394
JAX00713232
JAX00713231
JAX00713392
JAX00713199
JAX00713230
JAX00713198
JAX00713390
JAX00713196
JAX00713195
JAX00713193
JAX00713192
JAX00713191
JAX00713190
JAX00713422
JAX00713229
JAX00713421
JAX00713227
JAX00713226
JAX00713387
JAX00713225
JAX00713386
JAX00713224
JAX00713385
JAX00713223
JAX00713384
JAX00713222
JAX00713383
JAX00713221
JAX00713382
JAX00713189
JAX00713220
JAX00713381
JAX00713188
JAX00713380
JAX00713187
JAX00713186
JAX00713419
JAX00713418
JAX00713417
JAX00713415
JAX00713414
JAX00713413
JAX00713412
JAX00713219
JAX00713411
JAX00713218
JAX00713410
JAX00713379
JAX00713217
JAX00713377
JAX00713214
JAX00713212
JAX00713211
JAX00713210
JAX00713409
JAX00713407
JAX00713406
JAX00713405
JAX00713404
JAX00713403
JAX00713402
JAX00713209
JAX00713401
JAX00713400
JAX00713369
JAX00713367
JAX00713205
JAX00713366
JAX00713204
JAX00713365
JAX00713203
JAX00713364
JAX00713202
JAX00713363
JAX00713201
JAX00713200
JAX00713360
JAX00713359
JAX00713357
JAX00713356
JAX00713355
JAX00713354
JAX00713353
JAX00713351
JAX00713350
JAX00713346
JAX00713344
JAX00713343
JAX00713342
JAX00713341
JAX00713340
JAX00713339
JAX00713338
JAX00713337
JAX00713336
JAX00713335
JAX00713334
JAX00713333
JAX00713330
JAX00713298
JAX00713297
JAX00713296
JAX00713295
JAX00713294
JAX00713292
JAX00713290
JAX00713329
JAX00713327
JAX00713326
JAX00713323
JAX00713289
JAX00713320
JAX00713288
JAX00713286
JAX00713284
JAX00713283
JAX00713281
JAX00713318
JAX00713317
JAX00713315
JAX00713314
JAX00713312
JAX00713279
JAX00713310
JAX00713278
JAX00713276
JAX00713275
JAX00713274
JAX00713273
JAX00713272
JAX00713271
JAX00713270
JAX00713309
JAX00713308
JAX00713307
JAX00713306
JAX00713305
JAX00713304
JAX00713302
JAX00713301
JAX00713269
JAX00713268
JAX00713267
JAX00713264
JAX00713263
JAX00713262
JAX00713261
JAX00713260
JAX00713259
JAX00713258
JAX00713257
JAX00713256
JAX00713255
JAX00713253
JAX00713252
JAX00713251
JAX00712977
JAX00712976
JAX00712975
JAX00712974
JAX00712973
JAX00712972
JAX00712970
JAX00713049
JAX00713048
JAX00713046
JAX00713045
JAX00713044
JAX00712969
JAX00712967
JAX00712966
JAX00712965
JAX00712963
JAX00712962
JAX00712960
JAX00713039
JAX00713038
JAX00713037
JAX00713036
JAX00713034
JAX00713031
JAX00712959
JAX00712958
JAX00712955
JAX00712953
JAX00712952
JAX00713028
JAX00713023
JAX00713183
JAX00713021
JAX00713182
JAX00713020
JAX00713181
JAX00713180
JAX00713019
JAX00713018
JAX00713179
JAX00713178
JAX00713016
JAX00713177
JAX00713015
JAX00713014
JAX00713175
JAX00713013
JAX00713174
JAX00713172
JAX00713010
JAX00713171
JAX00713170
JAX00713007
JAX00713168
JAX00713167
JAX00713005
JAX00713166
JAX00713165
JAX00713164
JAX00713163
JAX00713001
JAX00713162
JAX00713000
JAX00713159
JAX00713156
JAX00713155
JAX00713153
JAX00713152
JAX00713151
JAX00713150
JAX00713149
JAX00713148
JAX00713147
JAX00713146
JAX00713145
JAX00713143
JAX00713142
JAX00713141
JAX00713140
JAX00713139
JAX00713138
JAX00713137
JAX00713136
JAX00713135
JAX00713134
JAX00713133
JAX00713132
JAX00713131
JAX00713130
JAX00713099
JAX00713098
JAX00713097
JAX00713096
JAX00713094
JAX00713093
JAX00713092
JAX00713090
JAX00713128
JAX00713127
JAX00713126
JAX00713125
JAX00713124
JAX00713122
JAX00713121
JAX00713089
JAX00713120
JAX00713088
JAX00713086
JAX00713085
JAX00713084
JAX00713080
JAX00713119
JAX00713118
JAX00713117
JAX00713116
JAX00713115
JAX00713113
JAX00713112
JAX00713111
JAX00713079
JAX00713110
JAX00713077
JAX00713075
JAX00713074
JAX00713073
JAX00713072
JAX00713071
JAX00713070
JAX00712999
JAX00712998
JAX00712997
JAX00712996
JAX00712995
JAX00712994
JAX00712993
JAX00712992
JAX00713108
JAX00712990
JAX00713107
JAX00713104
JAX00713103
JAX00713102
JAX00713101
JAX00713069
JAX00713068
JAX00713067
JAX00713066
JAX00713065
JAX00713064
JAX00713063
JAX00713062
JAX00713061
JAX00713060
JAX00712989
JAX00712987
JAX00712985
JAX00712984
JAX00712983
JAX00712982
JAX00712981
JAX00712980
JAX00713059
JAX00713058
JAX00713057
JAX00713056
JAX00713055
JAX00713054
JAX00713051
JAX00713050
JAX00712816
JAX00712814
JAX00712812
JAX00712811
JAX00712778
JAX00712777
JAX00712776
JAX00712775
JAX00712774
JAX00712773
JAX00712770
JAX00712809
JAX00712808
JAX00712807
JAX00712804
JAX00712803
JAX00712802
JAX00712801
JAX00712768
JAX00712767
JAX00712766
JAX00712764
JAX00712763
JAX00712761
JAX00712760
JAX00712759
JAX00712951
JAX00712758
JAX00712950
JAX00712757
JAX00712756
JAX00712755
JAX00712754
JAX00712753
JAX00712751
JAX00712750
JAX00712949
JAX00712948
JAX00712946
JAX00712945
JAX00712944
JAX00712749
JAX00712941
JAX00712748
JAX00712940
JAX00712747
JAX00712746
JAX00712745
JAX00712744
JAX00712743
JAX00712741
JAX00712939
JAX00712938
JAX00712937
JAX00712936
JAX00712935
JAX00712934
JAX00712933
JAX00712932
JAX00712739
JAX00712931
JAX00712738
JAX00712899
JAX00712737
JAX00712898
JAX00712736
JAX00712897
JAX00712735
JAX00712896
JAX00712734
JAX00712895
JAX00712733
JAX00712894
JAX00712732
JAX00712731
JAX00712892
JAX00712730
JAX00712890
JAX00712929
JAX00712928
JAX00712925
JAX00712924
JAX00712923
JAX00712729
JAX00712727
JAX00712888
JAX00712726
JAX00712887
JAX00712724
JAX00712885
JAX00712723
JAX00712884
JAX00712721
JAX00712720
JAX00712882
JAX00712881
JAX00712880
JAX00712918
JAX00712917
JAX00712915
JAX00712914
JAX00712913
JAX00712718
JAX00712910
JAX00712717
JAX00712879
JAX00712878
JAX00712877
JAX00712876
JAX00712875
JAX00712873
JAX00712872
JAX00712871
JAX00712907
JAX00712904
JAX00712903
JAX00712902
JAX00712901
JAX00712900
JAX00712868
JAX00712867
JAX00712864
JAX00712862
JAX00712861
JAX00712860
JAX00712859
JAX00712858
JAX00712856
JAX00712854
JAX00712847
JAX00712845
JAX00712844
JAX00712843
JAX00712842
JAX00712841
JAX00712840
JAX00712839
JAX00712838
JAX00712837
JAX00712835
JAX00712833
JAX00712799
JAX00712830
JAX00712798
JAX00712797
JAX00712792
JAX00712791
JAX00712790
JAX00712829
JAX00712828
JAX00712827
JAX00712826
JAX00712825
JAX00712821
JAX00712789
JAX00712820
JAX00712788
JAX00712786
JAX00712785
JAX00712784
JAX00712783
JAX00712782
JAX00712781
JAX00712780
JAX00712819
JAX00712818
JAX00712817
JAX00712619
JAX00712618
JAX00712617
JAX00712616
JAX00712615
JAX00712614
JAX00712579
JAX00712578
JAX00712577
JAX00712576
JAX00712573
JAX00712572
JAX00712571
JAX00712570
JAX00712602
JAX00712601
JAX00712568
JAX00712567
JAX00712566
JAX00712565
JAX00712564
JAX00712563
JAX00712560
JAX00712559
JAX00712558
JAX00712557
JAX00712554
JAX00712553
JAX00712552
JAX00712551
JAX00712550
JAX00712549
JAX00712548
JAX00712547
JAX00712546
JAX00712545
JAX00712544
JAX00712543
JAX00712542
JAX00712541
JAX00712540
JAX00712538
JAX00712699
JAX00712537
JAX00712698
JAX00712536
JAX00712535
JAX00712534
JAX00712533
JAX00712694
JAX00712532
JAX00712693
JAX00712531
JAX00712692
JAX00712499
JAX00712530
JAX00712691
JAX00712498
JAX00712690
JAX00712495
JAX00712494
JAX00712493
JAX00712492
JAX00712491
JAX00712490
JAX00712529
JAX00712527
JAX00712526
JAX00712687
JAX00712525
JAX00712686
JAX00712524
JAX00712523
JAX00712684
JAX00712522
JAX00712683
JAX00712521
JAX00712682
JAX00712489
JAX00712520
JAX00712681
JAX00712488
JAX00712680
JAX00712487
JAX00712486
JAX00712483
JAX00712481
JAX00712480
JAX00712716
JAX00712714
JAX00712713
JAX00712712
JAX00712519
JAX00712711
JAX00712679
JAX00712517
JAX00712678
JAX00712677
JAX00712515
JAX00712676
JAX00712514
JAX00712675
JAX00712674
JAX00712512
JAX00712673
JAX00712511
JAX00712672
JAX00712479
JAX00712510
JAX00712478
JAX00712670
JAX00712477
JAX00712476
JAX00712475
JAX00712474
JAX00712473
JAX00712708
JAX00712706
JAX00712705
JAX00712704
JAX00712703
JAX00712702
JAX00712701
JAX00712700
JAX00712669
JAX00712507
JAX00712668
JAX00712506
JAX00712667
JAX00712505
JAX00712504
JAX00712665
JAX00712503
JAX00712664
JAX00712502
JAX00712663
JAX00712662
JAX00712661
JAX00712660
JAX00712659
JAX00712657
JAX00712656
JAX00712654
JAX00712653
JAX00712652
JAX00712651
JAX00712650
JAX00712649
JAX00712647
JAX00712646
JAX00712645
JAX00712643
JAX00712642
JAX00712638
JAX00712637
JAX00712634
JAX00712633
JAX00712632
JAX00712631
JAX00712630
JAX00712597
JAX00712596
JAX00712594
JAX00712593
JAX00712592
JAX00712591
JAX00712629
JAX00712628
JAX00712627
JAX00712626
JAX00712625
JAX00712624
JAX00712621
JAX00712583
JAX00712581
JAX00712419
JAX00712418
JAX00712417
JAX00712416
JAX00712415
JAX00712414
JAX00712413
JAX00712412
JAX00712411
JAX00712379
JAX00712378
JAX00712376
JAX00712375
JAX00712374
JAX00712373
JAX00712372
JAX00712371
JAX00712370
JAX00712409
JAX00712405
JAX00712403
JAX00712402
JAX00712401
JAX00712369
JAX00712368
JAX00712367
JAX00712366
JAX00712365
JAX00712364
JAX00712363
JAX00712362
JAX00712361
JAX00712360
JAX00712359
JAX00712357
JAX00712356
JAX00712355
JAX00712354
JAX00712353
JAX00712352
JAX00712351
JAX00712350
JAX00712349
JAX00712348
JAX00712346
JAX00712345
JAX00712344
JAX00712343
JAX00712342
JAX00712341
JAX00712338
JAX00712337
JAX00712335
JAX00712333
JAX00712332
JAX00712331
JAX00712299
JAX00712330
JAX00712298
JAX00712297
JAX00712293
JAX00712292
JAX00712291
JAX00712290
JAX00712327
JAX00712326
JAX00712323
JAX00712287
JAX00712286
JAX00712285
JAX00712282
JAX00712281
JAX00712280
JAX00712319
JAX00712317
JAX00712315
JAX00712314
JAX00712312
JAX00712311
JAX00712310
JAX00712278
JAX00712470
JAX00712277
JAX00712276
JAX00712275
JAX00712274
JAX00712273
JAX00712272
JAX00712271
JAX00712309
JAX00712307
JAX00712468
JAX00712306
JAX00712467
JAX00712305
JAX00712466
JAX00712304
JAX00712465
JAX00712464
JAX00712302
JAX00712463
JAX00712301
JAX00712269
JAX00712300
JAX00712460
JAX00712266
JAX00712265
JAX00712263
JAX00712262
JAX00712261
JAX00712260
JAX00712458
JAX00712457
JAX00712456
JAX00712455
JAX00712454
JAX00712453
JAX00712452
JAX00712259
JAX00712451
JAX00712258
JAX00712450
JAX00712257
JAX00712256
JAX00712254
JAX00712253
JAX00712252
JAX00712251
JAX00712250
JAX00712449
JAX00712448
JAX00712446
JAX00712445
JAX00712443
JAX00712442
JAX00712249
JAX00712441
JAX00712248
JAX00712440
JAX00712247
JAX00712246
JAX00712245
JAX00712244
JAX00712243
JAX00712242
JAX00712241
JAX00712240
JAX00712439
JAX00712438
JAX00712433
JAX00712432
JAX00712239
JAX00712431
JAX00712238
JAX00712399
JAX00712398
JAX00712397
JAX00712396
JAX00712395
JAX00712394
JAX00712393
JAX00712392
JAX00712391
JAX00712428
JAX00712427
JAX00712426
JAX00712425
JAX00712424
JAX00712423
JAX00712422
JAX00712421
JAX00712420
JAX00712388
JAX00712386
JAX00712385
JAX00712384
JAX00712383
JAX00712381
JAX00712380
JAX00712185
JAX00712023
JAX00712184
JAX00712021
JAX00712182
JAX00712020
JAX00712181
JAX00712180
JAX00712219
JAX00712218
JAX00712214
JAX00712212
JAX00712019
JAX00712211
JAX00712018
JAX00712210
JAX00712179
JAX00712178
JAX00712177
JAX00712015
JAX00712176
JAX00712014
JAX00712175
JAX00712013
JAX00712174
JAX00712172
JAX00712170
JAX00712209
JAX00712207
JAX00712205
JAX00712204
JAX00712203
JAX00712201
JAX00712200
JAX00712169
JAX00712168
JAX00712167
JAX00712166
JAX00712165
JAX00712164
JAX00712163
JAX00712162
JAX00712159
JAX00712158
JAX00712157
JAX00712156
JAX00712155
JAX00712154
JAX00712152
JAX00712151
JAX00712150
JAX00712149
JAX00712148
JAX00712145
JAX00712144
JAX00712143
JAX00712142
JAX00712141
JAX00712140
JAX00712139
JAX00712135
JAX00712134
JAX00712133
JAX00712132
JAX00712131
JAX00712099
JAX00712130
JAX00712098
JAX00712097
JAX00712096
JAX00712095
JAX00712094
JAX00712092
JAX00712091
JAX00712090
JAX00712129
JAX00712127
JAX00712125
JAX00712124
JAX00712123
JAX00712122
JAX00712121
JAX00712089
JAX00712120
JAX00712088
JAX00712087
JAX00712085
JAX00712084
JAX00712083
JAX00712082
JAX00712081
JAX00712080
JAX00712119
JAX00712118
JAX00712117
JAX00712116
JAX00712115
JAX00712111
JAX00712110
JAX00712078
JAX00712077
JAX00712076
JAX00712075
JAX00712073
JAX00712072
JAX00712071
JAX00712109
JAX00712107
JAX00712104
JAX00712101
JAX00712069
JAX00712100
JAX00712068
JAX00712064
JAX00712062
JAX00712061
JAX00712059
JAX00712058
JAX00712057
JAX00712056
JAX00712053
JAX00712052
JAX00712051
JAX00712050
JAX00712049
JAX00712048
JAX00712045
JAX00712044
JAX00712043
JAX00712042
JAX00712041
JAX00712040
JAX00712039
JAX00712038
JAX00712198
JAX00712197
JAX00712035
JAX00712196
JAX00712034
JAX00712195
JAX00712033
JAX00712032
JAX00712193
JAX00712031
JAX00712192
JAX00712030
JAX00712191
JAX00712190
JAX00712225
JAX00712224
JAX00712223
JAX00712222
JAX00712029
JAX00712221
JAX00712220
JAX00712189
JAX00712027
JAX00712188
JAX00712026
JAX00712187
JAX00712025
JAX00712186
JAX00712024
JAX00711948
JAX00711947
JAX00711946
JAX00711945
JAX00711943
JAX00711942
JAX00711941
JAX00712011
JAX00712010
JAX00711939
JAX00711938
JAX00711937
JAX00711936
JAX00711934
JAX00711933
JAX00711932
JAX00711931
JAX00711930
JAX00711898
JAX00711896
JAX00711893
JAX00712009
JAX00711892
JAX00712008
JAX00712007
JAX00711890
JAX00712006
JAX00712005
JAX00712004
JAX00712003
JAX00712002
JAX00712001
JAX00712000
JAX00711929
JAX00711928
JAX00711927
JAX00711926
JAX00711923
JAX00711922
JAX00711889
JAX00711886
JAX00711884
JAX00711881
JAX00711880
JAX00711915
JAX00711913
JAX00711878
JAX00711877
JAX00711875
JAX00711871
JAX00711901
JAX00711900
JAX00711860
JAX00711856
JAX00711854
JAX00711853
JAX00711852
JAX00711849
JAX00711848
JAX00711846
JAX00711842
JAX00711841
JAX00711999
JAX00711837
JAX00711836
JAX00711997
JAX00711835
JAX00711996
JAX00711995
JAX00711833
JAX00711994
JAX00711832
JAX00711831
JAX00711992
JAX00711799
JAX00711830
JAX00711798
JAX00711990
JAX00711797
JAX00711795
JAX00711794
JAX00711793
JAX00711791
JAX00711790
JAX00711989
JAX00711827
JAX00711988
JAX00711987
JAX00711986
JAX00711824
JAX00711985
JAX00711984
JAX00711789
JAX00711820
JAX00711981
JAX00711788
JAX00711980
JAX00711787
JAX00711786
JAX00711783
JAX00711782
JAX00711780
JAX00711818
JAX00711979
JAX00711817
JAX00711978
JAX00711976
JAX00711975
JAX00711974
JAX00711812
JAX00711972
JAX00711778
JAX00711777
JAX00711776
JAX00711775
JAX00711773
JAX00711771
JAX00711770
JAX00711808
JAX00711969
JAX00711807
JAX00711968
JAX00711806
JAX00711967
JAX00711805
JAX00711966
JAX00711804
JAX00711965
JAX00711964
JAX00711802
JAX00711963
JAX00711801
JAX00711962
JAX00711769
JAX00711800
JAX00711961
JAX00711768
JAX00711960
JAX00711767
JAX00711765
JAX00711763
JAX00711762
JAX00711761
JAX00711760
JAX00711958
JAX00711957
JAX00711956
JAX00711954
JAX00711952
JAX00711759
JAX00711950
JAX00711757
JAX00711756
JAX00711755
JAX00711754
JAX00711551
JAX00711749
JAX00711748
JAX00711747
JAX00711746
JAX00711745
JAX00711744
JAX00711742
JAX00711549
JAX00711741
JAX00711548
JAX00711546
JAX00711545
JAX00711543
JAX00711540
JAX00711738
JAX00711737
JAX00711736
JAX00711735
JAX00711734
JAX00711733
JAX00711731
JAX00711538
JAX00711730
JAX00711699
JAX00711537
JAX00711536
JAX00711697
JAX00711535
JAX00711695
JAX00711533
JAX00711532
JAX00711693
JAX00711530
JAX00711690
JAX00711728
JAX00711727
JAX00711726
JAX00711725
JAX00711722
JAX00711529
JAX00711721
JAX00711720
JAX00711689
JAX00711527
JAX00711526
JAX00711687
JAX00711686
JAX00711685
JAX00711684
JAX00711683
JAX00711682
JAX00711681
JAX00711719
JAX00711717
JAX00711716
JAX00711715
JAX00711714
JAX00711713
JAX00711712
JAX00711711
JAX00711710
JAX00711679
JAX00711678
JAX00711677
JAX00711676
JAX00711674
JAX00711673
JAX00711672
JAX00711671
JAX00711670
JAX00711709
JAX00711708
JAX00711707
JAX00711705
JAX00711704
JAX00711669
JAX00711667
JAX00711666
JAX00711665
JAX00711663
JAX00711662
JAX00711661
JAX00711660
JAX00711659
JAX00711657
JAX00711656
JAX00711655
JAX00711653
JAX00711652
JAX00711651
JAX00711650
JAX00711649
JAX00711648
JAX00711647
JAX00711646
JAX00711644
JAX00711643
JAX00711642
JAX00711641
JAX00711640
JAX00711639
JAX00711638
JAX00711637
JAX00711636
JAX00711634
JAX00711632
JAX00711631
JAX00711599
JAX00711630
JAX00711598
JAX00711596
JAX00711595
JAX00711594
JAX00711593
JAX00711591
JAX00711629
JAX00711626
JAX00711625
JAX00711624
JAX00711623
JAX00711620
JAX00711589
JAX00711588
JAX00711587
JAX00711586
JAX00711585
JAX00711584
JAX00711583
JAX00711581
JAX00711580
JAX00711619
JAX00711617
JAX00711616
JAX00711615
JAX00711614
JAX00711613
JAX00711612
JAX00711611
JAX00711579
JAX00711610
JAX00711578
JAX00711577
JAX00711574
JAX00711573
JAX00711572
JAX00711571
JAX00711570
JAX00711609
JAX00711608
JAX00711606
JAX00711605
JAX00711604
JAX00711603
JAX00711602
JAX00711601
JAX00711569
JAX00711600
JAX00711567
JAX00711566
JAX00711565
JAX00711564
JAX00711562
JAX00711560
JAX00711752
JAX00711559
JAX00711751
JAX00711558
JAX00711557
JAX00711556
JAX00711555
JAX00711554
JAX00711552
JAX00711357
JAX00711356
JAX00711355
JAX00711354
JAX00711353
JAX00711352
JAX00711351
JAX00711350
JAX00711349
JAX00711348
JAX00711347
JAX00711346
JAX00711344
JAX00711343
JAX00711342
JAX00711341
JAX00711340
JAX00711339
JAX00711338
JAX00711499
JAX00711337
JAX00711498
JAX00711336
JAX00711497
JAX00711335
JAX00711496
JAX00711334
JAX00711495
JAX00711333
JAX00711494
JAX00711493
JAX00711331
JAX00711492
JAX00711491
JAX00711490
JAX00711525
JAX00711524
JAX00711523
JAX00711522
JAX00711329
JAX00711521
JAX00711328
JAX00711520
JAX00711489
JAX00711488
JAX00711487
JAX00711486
JAX00711324
JAX00711485
JAX00711323
JAX00711484
JAX00711322
JAX00711483
JAX00711321
JAX00711320
JAX00711481
JAX00711480
JAX00711519
JAX00711518
JAX00711517
JAX00711516
JAX00711513
JAX00711512
JAX00711319
JAX00711511
JAX00711318
JAX00711510
JAX00711479
JAX00711317
JAX00711477
JAX00711315
JAX00711476
JAX00711314
JAX00711475
JAX00711313
JAX00711474
JAX00711312
JAX00711311
JAX00711471
JAX00711470
JAX00711509
JAX00711508
JAX00711507
JAX00711505
JAX00711503
JAX00711502
JAX00711309
JAX00711501
JAX00711308
JAX00711500
JAX00711307
JAX00711306
JAX00711305
JAX00711304
JAX00711465
JAX00711464
JAX00711462
JAX00711461
JAX00711460
JAX00711459
JAX00711458
JAX00711456
JAX00711455
JAX00711454
JAX00711453
JAX00711452
JAX00711450
JAX00711449
JAX00711448
JAX00711446
JAX00711444
JAX00711443
JAX00711440
JAX00711437
JAX00711435
JAX00711434
JAX00711432
JAX00711431
JAX00711399
JAX00711430
JAX00711398
JAX00711397
JAX00711396
JAX00711395
JAX00711394
JAX00711393
JAX00711392
JAX00711390
JAX00711429
JAX00711428
JAX00711427
JAX00711426
JAX00711425
JAX00711424
JAX00711423
JAX00711422
JAX00711421
JAX00711420
JAX00711388
JAX00711387
JAX00711386
JAX00711385
JAX00711383
JAX00711382
JAX00711381
JAX00711419
JAX00711418
JAX00711417
JAX00711416
JAX00711415
JAX00711414
JAX00711413
JAX00711412
JAX00711411
JAX00711379
JAX00711410
JAX00711377
JAX00711376
JAX00711375
JAX00711373
JAX00711372
JAX00711370
JAX00711409
JAX00711408
JAX00711407
JAX00711405
JAX00711404
JAX00711403
JAX00711402
JAX00711401
JAX00711369
JAX00711400
JAX00711368
JAX00711367
JAX00711366
JAX00711364
JAX00711361
JAX00711360
JAX00711359
JAX00711159
JAX00711158
JAX00711157
JAX00711156
JAX00711155
JAX00711154
JAX00711152
JAX00711151
JAX00711150
JAX00711149
JAX00711148
JAX00711147
JAX00711146
JAX00711145
JAX00711144
JAX00711143
JAX00711142
JAX00711141
JAX00711140
JAX00711139
JAX00711138
JAX00711299
JAX00711137
JAX00711298
JAX00711136
JAX00711135
JAX00711296
JAX00711134
JAX00711133
JAX00711294
JAX00711132
JAX00711293
JAX00711131
JAX00711292
JAX00711099
JAX00711130
JAX00711291
JAX00711098
JAX00711290
JAX00711097
JAX00711096
JAX00711095
JAX00711094
JAX00711093
JAX00711091
JAX00711090
JAX00711129
JAX00711289
JAX00711127
JAX00711288
JAX00711126
JAX00711287
JAX00711286
JAX00711284
JAX00711122
JAX00711283
JAX00711121
JAX00711120
JAX00711281
JAX00711280
JAX00711087
JAX00711086
JAX00711085
JAX00711084
JAX00711083
JAX00711119
JAX00711118
JAX00711278
JAX00711116
JAX00711277
JAX00711115
JAX00711276
JAX00711275
JAX00711113
JAX00711274
JAX00711112
JAX00711273
JAX00711111
JAX00711079
JAX00711110
JAX00711271
JAX00711078
JAX00711270
JAX00711074
JAX00711109
JAX00711108
JAX00711268
JAX00711106
JAX00711267
JAX00711105
JAX00711265
JAX00711102
JAX00711263
JAX00711262
JAX00711100
JAX00711261
JAX00711260
JAX00711259
JAX00711256
JAX00711255
JAX00711254
JAX00711253
JAX00711252
JAX00711250
JAX00711249
JAX00711248
JAX00711244
JAX00711243
JAX00711240
JAX00711235
JAX00711234
JAX00711233
JAX00711232
JAX00711231
JAX00711197
JAX00711196
JAX00711195
JAX00711194
JAX00711193
JAX00711192
JAX00711229
JAX00711228
JAX00711227
JAX00711226
JAX00711225
JAX00711224
JAX00711223
JAX00711222
JAX00711221
JAX00711220
JAX00711187
JAX00711186
JAX00711185
JAX00711184
JAX00711183
JAX00711180
JAX00711219
JAX00711218
JAX00711217
JAX00711216
JAX00711215
JAX00711214
JAX00711213
JAX00711212
JAX00711211
JAX00711210
JAX00711178
JAX00711177
JAX00711176
JAX00711175
JAX00711174
JAX00711173
JAX00711172
JAX00711171
JAX00711170
JAX00711209
JAX00711208
JAX00711206
JAX00711204
JAX00711203
JAX00711201
JAX00711169
JAX00711200
JAX00711168
JAX00711167
JAX00711166
JAX00711165
JAX00711164
JAX00711163
JAX00711162
JAX00711161
JAX00711160
JAX00710885
JAX00710884
JAX00710883
JAX00710882
JAX00710881
JAX00710880
JAX00710919
JAX00710918
JAX00710917
JAX00710915
JAX00710914
JAX00710913
JAX00710912
JAX00710911
JAX00710879
JAX00710878
JAX00710877
JAX00710876
JAX00710875
JAX00710874
JAX00710873
JAX00710872
JAX00710871
JAX00710870
JAX00710909
JAX00710908
JAX00710907
JAX00710906
JAX00710905
JAX00710904
JAX00710903
JAX00710902
JAX00710901
JAX00710869
JAX00710867
JAX00710866
JAX00710865
JAX00710864
JAX00710863
JAX00710862
JAX00710860
JAX00710858
JAX00710857
JAX00710855
JAX00710854
JAX00710853
JAX00710852
JAX00710851
JAX00710850
JAX00710849
JAX00710848
JAX00710847
JAX00710846
JAX00710845
JAX00710844
JAX00710843
JAX00710841
JAX00710840
JAX00711073
JAX00711072
JAX00711071
JAX00711070
JAX00710839
JAX00710838
JAX00710837
JAX00710999
JAX00710836
JAX00710835
JAX00710997
JAX00710996
JAX00710833
JAX00710995
JAX00710994
JAX00710993
JAX00710990
JAX00711069
JAX00711068
JAX00711067
JAX00711066
JAX00711065
JAX00711063
JAX00711062
JAX00711061
JAX00711060
JAX00710989
JAX00710986
JAX00710985
JAX00710984
JAX00710983
JAX00710980
JAX00711059
JAX00711058
JAX00711057
JAX00711055
JAX00711054
JAX00711053
JAX00711052
JAX00711050
JAX00710976
JAX00710975
JAX00710974
JAX00710971
JAX00711049
JAX00711048
JAX00711047
JAX00711046
JAX00711045
JAX00711044
JAX00711043
JAX00711042
JAX00711041
JAX00710969
JAX00710968
JAX00710967
JAX00710966
JAX00710965
JAX00710964
JAX00710962
JAX00710961
JAX00710960
JAX00711039
JAX00711033
JAX00711032
JAX00711031
JAX00711030
JAX00710959
JAX00710957
JAX00710955
JAX00710954
JAX00710953
JAX00710952
JAX00710950
JAX00711029
JAX00711028
JAX00711024
JAX00711023
JAX00711022
JAX00711021
JAX00711020
JAX00710948
JAX00710947
JAX00710946
JAX00710945
JAX00710944
JAX00710941
JAX00710940
JAX00711019
JAX00711017
JAX00711015
JAX00711014
JAX00711013
JAX00711010
JAX00710939
JAX00710938
JAX00710937
JAX00710936
JAX00710935
JAX00710934
JAX00710933
JAX00710932
JAX00710931
JAX00710899
JAX00710930
JAX00710898
JAX00710897
JAX00710896
JAX00710895
JAX00710894
JAX00710893
JAX00711009
JAX00711007
JAX00710890
JAX00711006
JAX00711005
JAX00711004
JAX00711003
JAX00711001
JAX00711000
JAX00710929
JAX00710928
JAX00710927
JAX00710926
JAX00710924
JAX00710923
JAX00710889
JAX00710920
JAX00710724
JAX00710723
JAX00710722
JAX00710721
JAX00710689
JAX00710688
JAX00710687
JAX00710686
JAX00710684
JAX00710682
JAX00710680
JAX00710719
JAX00710718
JAX00710717
JAX00710716
JAX00710715
JAX00710714
JAX00710713
JAX00710712
JAX00710711
JAX00710710
JAX00710678
JAX00710677
JAX00710676
JAX00710674
JAX00710673
JAX00710671
JAX00710670
JAX00710709
JAX00710708
JAX00710707
JAX00710706
JAX00710705
JAX00710704
JAX00710703
JAX00710702
JAX00710701
JAX00710669
JAX00710700
JAX00710668
JAX00710667
JAX00710666
JAX00710665
JAX00710664
JAX00710663
JAX00710662
JAX00710659
JAX00710658
JAX00710657
JAX00710656
JAX00710655
JAX00710654
JAX00710652
JAX00710651
JAX00710650
JAX00710649
JAX00710647
JAX00710644
JAX00710641
JAX00710640
JAX00710832
JAX00710639
JAX00710638
JAX00710830
JAX00710799
JAX00710636
JAX00710635
JAX00710634
JAX00710795
JAX00710633
JAX00710794
JAX00710632
JAX00710793
JAX00710792
JAX00710630
JAX00710790
JAX00710829
JAX00710828
JAX00710827
JAX00710826
JAX00710825
JAX00710824
JAX00710822
JAX00710821
JAX00710820
JAX00710789
JAX00710627
JAX00710788
JAX00710787
JAX00710625
JAX00710786
JAX00710624
JAX00710623
JAX00710784
JAX00710622
JAX00710783
JAX00710621
JAX00710782
JAX00710620
JAX00710781
JAX00710780
JAX00710819
JAX00710818
JAX00710817
JAX00710815
JAX00710813
JAX00710811
JAX00710618
JAX00710810
JAX00710779
JAX00710778
JAX00710616
JAX00710777
JAX00710615
JAX00710776
JAX00710614
JAX00710775
JAX00710613
JAX00710774
JAX00710612
JAX00710773
JAX00710772
JAX00710771
JAX00710809
JAX00710808
JAX00710807
JAX00710806
JAX00710805
JAX00710804
JAX00710803
JAX00710802
JAX00710801
JAX00710608
JAX00710768
JAX00710605
JAX00710766
JAX00710765
JAX00710602
JAX00710764
JAX00710601
JAX00710763
JAX00710762
JAX00710761
JAX00710760
JAX00710759
JAX00710758
JAX00710757
JAX00710756
JAX00710754
JAX00710752
JAX00710751
JAX00710750
JAX00710749
JAX00710748
JAX00710747
JAX00710743
JAX00710742
JAX00710739
JAX00710736
JAX00710735
JAX00710734
JAX00710732
JAX00710731
JAX00710699
JAX00710730
JAX00710698
JAX00710697
JAX00710696
JAX00710695
JAX00710694
JAX00710693
JAX00710692
JAX00710691
JAX00710690
JAX00710729
JAX00710728
JAX00710726
JAX00710725
JAX00710529
JAX00710528
JAX00710526
JAX00710525
JAX00710524
JAX00710523
JAX00710521
JAX00710520
JAX00710488
JAX00710487
JAX00710485
JAX00710484
JAX00710483
JAX00710481
JAX00710480
JAX00710519
JAX00710517
JAX00710516
JAX00710513
JAX00710511
JAX00710510
JAX00710478
JAX00710476
JAX00710475
JAX00710474
JAX00710473
JAX00710471
JAX00710470
JAX00710507
JAX00710506
JAX00710504
JAX00710503
JAX00710502
JAX00710501
JAX00710469
JAX00710468
JAX00710467
JAX00710466
JAX00710462
JAX00710458
JAX00710457
JAX00710456
JAX00710455
JAX00710453
JAX00710452
JAX00710451
JAX00710449
JAX00710448
JAX00710447
JAX00710446
JAX00710445
JAX00710444
JAX00710442
JAX00710441
JAX00710440
JAX00710599
JAX00710437
JAX00710598
JAX00710436
JAX00710435
JAX00710596
JAX00710434
JAX00710433
JAX00710594
JAX00710593
JAX00710431
JAX00710399
JAX00710591
JAX00710398
JAX00710394
JAX00710393
JAX00710392
JAX00710391
JAX00710390
JAX00710428
JAX00710589
JAX00710427
JAX00710426
JAX00710587
JAX00710586
JAX00710584
JAX00710422
JAX00710583
JAX00710421
JAX00710582
JAX00710389
JAX00710420
JAX00710581
JAX00710387
JAX00710385
JAX00710384
JAX00710383
JAX00710381
JAX00710418
JAX00710417
JAX00710578
JAX00710416
JAX00710577
JAX00710576
JAX00710414
JAX00710575
JAX00710413
JAX00710574
JAX00710412
JAX00710573
JAX00710379
JAX00710410
JAX00710378
JAX00710377
JAX00710376
JAX00710375
JAX00710374
JAX00710373
JAX00710372
JAX00710371
JAX00710409
JAX00710408
JAX00710600
JAX00710569
JAX00710407
JAX00710568
JAX00710406
JAX00710566
JAX00710404
JAX00710565
JAX00710403
JAX00710564
JAX00710402
JAX00710563
JAX00710401
JAX00710562
JAX00710369
JAX00710400
JAX00710561
JAX00710560
JAX00710558
JAX00710557
JAX00710554
JAX00710553
JAX00710550
JAX00710549
JAX00710548
JAX00710547
JAX00710546
JAX00710545
JAX00710544
JAX00710543
JAX00710542
JAX00710541
JAX00710539
JAX00710537
JAX00710536
JAX00710535
JAX00710534
JAX00710533
JAX00710532
JAX00710531
JAX00710499
JAX00710498
JAX00710496
JAX00710495
JAX00710494
JAX00710491
JAX00710490
JAX00710329
JAX00710326
JAX00710324
JAX00710323
JAX00710320
JAX00710289
JAX00710288
JAX00710287
JAX00710286
JAX00710285
JAX00710284
JAX00710283
JAX00710281
JAX00710319
JAX00710318
JAX00710317
JAX00710315
JAX00710314
JAX00710313
JAX00710312
JAX00710311
JAX00710310
JAX00710279
JAX00710277
JAX00710276
JAX00710275
JAX00710274
JAX00710273
JAX00710309
JAX00710307
JAX00710306
JAX00710305
JAX00710303
JAX00710302
JAX00710301
JAX00710300
JAX00710268
JAX00710267
JAX00710266
JAX00710265
JAX00710262
JAX00710261
JAX00710260
JAX00710259
JAX00710257
JAX00710256
JAX00710255
JAX00710253
JAX00710250
JAX00710249
JAX00710248
JAX00710247
JAX00710245
JAX00710244
JAX00710243
JAX00710242
JAX00710241
JAX00710240
JAX00710239
JAX00710238
JAX00710237
JAX00710236
JAX00710234
JAX00710233
JAX00710231
JAX00710199
JAX00710230
JAX00710198
JAX00710197
JAX00710196
JAX00710195
JAX00710194
JAX00710193
JAX00710192
JAX00710191
JAX00710229
JAX00710227
JAX00710224
JAX00710222
JAX00710221
JAX00710189
JAX00710220
JAX00710187
JAX00710186
JAX00710185
JAX00710184
JAX00710183
JAX00710181
JAX00710180
JAX00710219
JAX00710218
JAX00710216
JAX00710214
JAX00710213
JAX00710212
JAX00710211
JAX00710179
JAX00710210
JAX00710178
JAX00710177
JAX00710176
JAX00710175
JAX00710173
JAX00710172
JAX00710171
JAX00710170
JAX00710209
JAX00710208
JAX00710207
JAX00710368
JAX00710206
JAX00710205
JAX00710204
JAX00710365
JAX00710364
JAX00710202
JAX00710363
JAX00710201
JAX00710362
JAX00710169
JAX00710200
JAX00710361
JAX00710168
JAX00710360
JAX00710166
JAX00710162
JAX00710161
JAX00710160
JAX00710359
JAX00710358
JAX00710357
JAX00710356
JAX00710355
JAX00710354
JAX00710353
JAX00710352
JAX00710159
JAX00710351
JAX00710158
JAX00710350
JAX00710156
JAX00710155
JAX00710154
JAX00710153
JAX00710151
JAX00710150
JAX00710349
JAX00710347
JAX00710346
JAX00710345
JAX00710344
JAX00710343
JAX00710342
JAX00710149
JAX00710341
JAX00710148
JAX00710340
JAX00710147
JAX00710144
JAX00710143
JAX00710142
JAX00710339
JAX00710338
JAX00710336
JAX00710335
JAX00710334
JAX00710333
JAX00710332
JAX00710331
JAX00710330
JAX00710299
JAX00710297
JAX00710294
JAX00710292
JAX00710290
JAX00710093
JAX00710092
JAX00710091
JAX00710090
JAX00710129
JAX00709948
JAX00710128
JAX00709947
JAX00710127
JAX00710125
JAX00709944
JAX00710124
JAX00709943
JAX00709942
JAX00710122
JAX00709941
JAX00710121
JAX00710089
JAX00710086
JAX00710085
JAX00710084
JAX00710083
JAX00710082
JAX00710081
JAX00710080
JAX00709939
JAX00710119
JAX00709938
JAX00710118
JAX00709937
JAX00710117
JAX00709936
JAX00709935
JAX00710115
JAX00709934
JAX00709933
JAX00709932
JAX00710079
JAX00710078
JAX00710077
JAX00710076
JAX00710074
JAX00710073
JAX00710072
JAX00710070
JAX00709929
JAX00710109
JAX00709928
JAX00710108
JAX00709927
JAX00710107
JAX00710105
JAX00709924
JAX00709923
JAX00710103
JAX00709921
JAX00710100
JAX00710069
JAX00710068
JAX00710067
JAX00710066
JAX00710065
JAX00710064
JAX00710062
JAX00710061
JAX00710060
JAX00709919
JAX00709918
JAX00709916
JAX00709915
JAX00709912
JAX00709911
JAX00710059
JAX00710057
JAX00710055
JAX00710050
JAX00709909
JAX00709908
JAX00709907
JAX00709906
JAX00710049
JAX00710047
JAX00710046
JAX00710044
JAX00710043
JAX00710042
JAX00710041
JAX00710040
JAX00710039
JAX00710038
JAX00710037
JAX00710036
JAX00710034
JAX00710033
JAX00710032
JAX00710031
JAX00710030
JAX00710028
JAX00710027
JAX00710026
JAX00710025
JAX00710023
JAX00710022
JAX00710021
JAX00710020
JAX00710019
JAX00709999
JAX00709998
JAX00710016
JAX00709997
JAX00710015
JAX00709996
JAX00710014
JAX00709995
JAX00710013
JAX00709994
JAX00710011
JAX00709992
JAX00710010
JAX00709991
JAX00709989
JAX00710007
JAX00710006
JAX00710005
JAX00709986
JAX00710004
JAX00709985
JAX00710003
JAX00710002
JAX00709983
JAX00710001
JAX00709982
JAX00710000
JAX00709981
JAX00709980
JAX00709979
JAX00709978
JAX00709977
JAX00709976
JAX00709975
JAX00709974
JAX00709970
JAX00709969
JAX00709968
JAX00709966
JAX00709965
JAX00709964
JAX00709962
JAX00709961
JAX00710141
JAX00709960
JAX00710140
JAX00709959
JAX00710138
JAX00709956
JAX00710136
JAX00709954
JAX00710134
JAX00709953
JAX00710133
JAX00709952
JAX00710132
JAX00709951
JAX00710131
JAX00709950
JAX00710130
JAX00710098
JAX00710097
JAX00710096
JAX00710094
JAX00709749
JAX00709748
JAX00709747
JAX00709745
JAX00709744
JAX00709741
JAX00709740
JAX00709739
JAX00709738
JAX00709899
JAX00709898
JAX00709736
JAX00709897
JAX00709735
JAX00709896
JAX00709734
JAX00709895
JAX00709733
JAX00709894
JAX00709893
JAX00709891
JAX00709698
JAX00709697
JAX00709695
JAX00709693
JAX00709691
JAX00709690
JAX00709729
JAX00709728
JAX00709889
JAX00709727
JAX00709888
JAX00709726
JAX00709887
JAX00709886
JAX00709724
JAX00709885
JAX00709722
JAX00709883
JAX00709721
JAX00709882
JAX00709689
JAX00709720
JAX00709881
JAX00709688
JAX00709687
JAX00709686
JAX00709685
JAX00709683
JAX00709682
JAX00709719
JAX00709718
JAX00709717
JAX00709716
JAX00709877
JAX00709715
JAX00709876
JAX00709714
JAX00709713
JAX00709874
JAX00709712
JAX00709711
JAX00709679
JAX00709710
JAX00709871
JAX00709678
JAX00709676
JAX00709675
JAX00709673
JAX00709672
JAX00709671
JAX00709905
JAX00709904
JAX00709903
JAX00709902
JAX00709709
JAX00709901
JAX00709708
JAX00709900
JAX00709868
JAX00709706
JAX00709867
JAX00709866
JAX00709865
JAX00709703
JAX00709864
JAX00709702
JAX00709701
JAX00709862
JAX00709861
JAX00709860
JAX00709859
JAX00709858
JAX00709856
JAX00709855
JAX00709854
JAX00709853
JAX00709851
JAX00709849
JAX00709848
JAX00709847
JAX00709841
JAX00709840
JAX00709839
JAX00709838
JAX00709837
JAX00709833
JAX00709832
JAX00709799
JAX00709830
JAX00709798
JAX00709797
JAX00709795
JAX00709794
JAX00709793
JAX00709792
JAX00709791
JAX00709790
JAX00709829
JAX00709828
JAX00709827
JAX00709825
JAX00709824
JAX00709823
JAX00709822
JAX00709789
JAX00709820
JAX00709788
JAX00709786
JAX00709785
JAX00709783
JAX00709782
JAX00709781
JAX00709780
JAX00709819
JAX00709817
JAX00709816
JAX00709815
JAX00709814
JAX00709813
JAX00709812
JAX00709811
JAX00709779
JAX00709810
JAX00709778
JAX00709777
JAX00709776
JAX00709775
JAX00709774
JAX00709772
JAX00709771
JAX00709770
JAX00709809
JAX00709808
JAX00709807
JAX00709806
JAX00709804
JAX00709803
JAX00709802
JAX00709801
JAX00709769
JAX00709768
JAX00709767
JAX00709766
JAX00709764
JAX00709763
JAX00709762
JAX00709761
JAX00709760
JAX00709759
JAX00709758
JAX00709757
JAX00709755
JAX00709753
JAX00709751
JAX00709557
JAX00709556
JAX00709555
JAX00709553
JAX00709552
JAX00709551
JAX00709548
JAX00709547
JAX00709546
JAX00709545
JAX00709544
JAX00709543
JAX00709542
JAX00709540
JAX00709539
JAX00709538
JAX00709536
JAX00709535
JAX00709534
JAX00709532
JAX00709531
JAX00709530
JAX00709498
JAX00709496
JAX00709495
JAX00709494
JAX00709492
JAX00709491
JAX00709490
JAX00709529
JAX00709528
JAX00709527
JAX00709526
JAX00709524
JAX00709523
JAX00709522
JAX00709489
JAX00709488
JAX00709486
JAX00709485
JAX00709484
JAX00709481
JAX00709480
JAX00709519
JAX00709516
JAX00709515
JAX00709513
JAX00709512
JAX00709511
JAX00709479
JAX00709510
JAX00709478
JAX00709476
JAX00709475
JAX00709474
JAX00709473
JAX00709472
JAX00709471
JAX00709470
JAX00709509
JAX00709508
JAX00709507
JAX00709668
JAX00709506
JAX00709667
JAX00709505
JAX00709666
JAX00709504
JAX00709665
JAX00709503
JAX00709664
JAX00709502
JAX00709663
JAX00709501
JAX00709662
JAX00709469
JAX00709500
JAX00709661
JAX00709468
JAX00709660
JAX00709467
JAX00709466
JAX00709465
JAX00709464
JAX00709461
JAX00709460
JAX00709659
JAX00709657
JAX00709656
JAX00709653
JAX00709652
JAX00709459
JAX00709651
JAX00709458
JAX00709650
JAX00709457
JAX00709456
JAX00709455
JAX00709452
JAX00709451
JAX00709450
JAX00709649
JAX00709648
JAX00709647
JAX00709644
JAX00709643
JAX00709642
JAX00709449
JAX00709641
JAX00709448
JAX00709640
JAX00709447
JAX00709445
JAX00709444
JAX00709442
JAX00709441
JAX00709440
JAX00709639
JAX00709638
JAX00709637
JAX00709636
JAX00709635
JAX00709634
JAX00709633
JAX00709632
JAX00709630
JAX00709599
JAX00709598
JAX00709597
JAX00709596
JAX00709595
JAX00709594
JAX00709593
JAX00709592
JAX00709591
JAX00709629
JAX00709626
JAX00709624
JAX00709622
JAX00709620
JAX00709589
JAX00709587
JAX00709586
JAX00709585
JAX00709584
JAX00709583
JAX00709581
JAX00709580
JAX00709618
JAX00709617
JAX00709614
JAX00709613
JAX00709612
JAX00709611
JAX00709610
JAX00709579
JAX00709578
JAX00709577
JAX00709576
JAX00709575
JAX00709574
JAX00709572
JAX00709571
JAX00709570
JAX00709609
JAX00709608
JAX00709607
JAX00709605
JAX00709604
JAX00709603
JAX00709602
JAX00709601
JAX00709569
JAX00709600
JAX00709568
JAX00709567
JAX00709566
JAX00709564
JAX00709562
JAX00709560
JAX00709559
JAX00709558
JAX00709359
JAX00709358
JAX00709357
JAX00709356
JAX00709355
JAX00709354
JAX00709353
JAX00709352
JAX00709351
JAX00709350
JAX00709349
JAX00709348
JAX00709347
JAX00709346
JAX00709345
JAX00709344
JAX00709341
JAX00709340
JAX00709339
JAX00709338
JAX00709337
JAX00709335
JAX00709334
JAX00709332
JAX00709331
JAX00709330
JAX00709298
JAX00709297
JAX00709296
JAX00709294
JAX00709293
JAX00709292
JAX00709290
JAX00709329
JAX00709327
JAX00709326
JAX00709325
JAX00709324
JAX00709323
JAX00709322
JAX00709321
JAX00709289
JAX00709288
JAX00709287
JAX00709286
JAX00709282
JAX00709281
JAX00709280
JAX00709318
JAX00709317
JAX00709316
JAX00709315
JAX00709314
JAX00709312
JAX00709311
JAX00709279
JAX00709310
JAX00709277
JAX00709276
JAX00709275
JAX00709274
JAX00709272
JAX00709270
JAX00709309
JAX00709308
JAX00709305
JAX00709303
JAX00709302
JAX00709301
JAX00709268
JAX00709267
JAX00709265
JAX00709264
JAX00709262
JAX00709261
JAX00709260
JAX00709259
JAX00709258
JAX00709257
JAX00709256
JAX00709255
JAX00709252
JAX00709251
JAX00709250
JAX00709249
JAX00709248
JAX00709247
JAX00709246
JAX00709245
JAX00709244
JAX00709243
JAX00709242
JAX00709241
JAX00709439
JAX00709437
JAX00709435
JAX00709434
JAX00709433
JAX00709432
JAX00709239
JAX00709238
JAX00709237
JAX00709398
JAX00709236
JAX00709397
JAX00709235
JAX00709396
JAX00709234
JAX00709394
JAX00709232
JAX00709393
JAX00709231
JAX00709392
JAX00709391
JAX00709390
JAX00709425
JAX00709424
JAX00709423
JAX00709422
JAX00709421
JAX00709420
JAX00709389
JAX00709227
JAX00709388
JAX00709387
JAX00709386
JAX00709224
JAX00709384
JAX00709221
JAX00709382
JAX00709220
JAX00709381
JAX00709380
JAX00709419
JAX00709418
JAX00709417
JAX00709416
JAX00709415
JAX00709414
JAX00709413
JAX00709412
JAX00709219
JAX00709411
JAX00709218
JAX00709217
JAX00709378
JAX00709376
JAX00709375
JAX00709373
JAX00709372
JAX00709371
JAX00709409
JAX00709408
JAX00709407
JAX00709405
JAX00709404
JAX00709403
JAX00709402
JAX00709401
JAX00709400
JAX00709369
JAX00709368
JAX00709366
JAX00709365
JAX00709364
JAX00709363
JAX00709362
JAX00709361
JAX00709360
JAX00709159
JAX00709158
JAX00709157
JAX00709156
JAX00709155
JAX00709154
JAX00709153
JAX00709152
JAX00709151
JAX00709150
JAX00709149
JAX00709148
JAX00709144
JAX00709142
JAX00709141
JAX00709140
JAX00709139
JAX00709138
JAX00709137
JAX00709136
JAX00709135
JAX00709134
JAX00709132
JAX00709131
JAX00709099
JAX00709130
JAX00709098
JAX00709097
JAX00709096
JAX00709095
JAX00709094
JAX00709093
JAX00709092
JAX00709091
JAX00709090
JAX00709129
JAX00709128
JAX00709126
JAX00709125
JAX00709124
JAX00709123
JAX00709122
JAX00709121
JAX00709089
JAX00709120
JAX00709088
JAX00709087
JAX00709085
JAX00709084
JAX00709083
JAX00709082
JAX00709081
JAX00709080
JAX00709118
JAX00709117
JAX00709116
JAX00709115
JAX00709114
JAX00709113
JAX00709112
JAX00709111
JAX00709079
JAX00709078
JAX00709077
JAX00709076
JAX00709073
JAX00709072
JAX00709071
JAX00708999
JAX00708997
JAX00709109
JAX00709108
JAX00709107
JAX00709106
JAX00709105
JAX00709104
JAX00709103
JAX00709102
JAX00709101
JAX00709069
JAX00709068
JAX00709067
JAX00709066
JAX00709065
JAX00709064
JAX00709063
JAX00709061
JAX00709060
JAX00709059
JAX00709058
JAX00709057
JAX00709056
JAX00709055
JAX00709054
JAX00709053
JAX00709052
JAX00709051
JAX00709043
JAX00709042
JAX00709041
JAX00709039
JAX00709038
JAX00709199
JAX00709037
JAX00709198
JAX00709197
JAX00709035
JAX00709034
JAX00709195
JAX00709033
JAX00709194
JAX00709032
JAX00709193
JAX00709031
JAX00709192
JAX00709191
JAX00709029
JAX00709028
JAX00709189
JAX00709187
JAX00709025
JAX00709186
JAX00709024
JAX00709185
JAX00709184
JAX00709183
JAX00709021
JAX00709020
JAX00709180
JAX00709216
JAX00709215
JAX00709214
JAX00709213
JAX00709019
JAX00709018
JAX00709210
JAX00709179
JAX00709016
JAX00709177
JAX00709015
JAX00709176
JAX00709014
JAX00709175
JAX00709013
JAX00709174
JAX00709012
JAX00709173
JAX00709011
JAX00709172
JAX00709171
JAX00709170
JAX00709208
JAX00709207
JAX00709206
JAX00709204
JAX00709203
JAX00709202
JAX00709008
JAX00709200
JAX00709169
JAX00709168
JAX00709167
JAX00709005
JAX00709166
JAX00709165
JAX00709164
JAX00709002
JAX00709163
JAX00709001
JAX00709162
JAX00709000
JAX00709161
JAX00708922
JAX00708920
JAX00708888
JAX00708887
JAX00708885
JAX00708882
JAX00708918
JAX00708914
JAX00708913
JAX00708911
JAX00708910
JAX00708878
JAX00708876
JAX00708872
JAX00708906
JAX00708905
JAX00708902
JAX00708869
JAX00708867
JAX00708864
JAX00708863
JAX00708862
JAX00708861
JAX00708860
JAX00708859
JAX00708858
JAX00708857
JAX00708856
JAX00708855
JAX00708854
JAX00708851
JAX00708850
JAX00708849
JAX00708848
JAX00708846
JAX00708844
JAX00708843
JAX00708841
JAX00708840
JAX00708839
JAX00708838
JAX00708837
JAX00708836
JAX00708835
JAX00708834
JAX00708833
JAX00708994
JAX00708832
JAX00708831
JAX00708799
JAX00708830
JAX00708991
JAX00708798
JAX00708797
JAX00708796
JAX00708795
JAX00708794
JAX00708792
JAX00708791
JAX00708790
JAX00708829
JAX00708989
JAX00708827
JAX00708986
JAX00708824
JAX00708985
JAX00708823
JAX00708984
JAX00708983
JAX00708821
JAX00708982
JAX00708789
JAX00708820
JAX00708981
JAX00708788
JAX00708787
JAX00708786
JAX00708784
JAX00708819
JAX00708818
JAX00708978
JAX00708977
JAX00708976
JAX00708814
JAX00708975
JAX00708813
JAX00708974
JAX00708812
JAX00708973
JAX00708811
JAX00708972
JAX00708779
JAX00708776
JAX00708771
JAX00708770
JAX00708809
JAX00708808
JAX00708969
JAX00708807
JAX00708968
JAX00708806
JAX00708967
JAX00708966
JAX00708804
JAX00708965
JAX00708803
JAX00708964
JAX00708802
JAX00708963
JAX00708962
JAX00708769
JAX00708800
JAX00708961
JAX00708768
JAX00708960
JAX00708767
JAX00708766
JAX00708762
JAX00708761
JAX00708760
JAX00708959
JAX00708957
JAX00708954
JAX00708953
JAX00708952
JAX00708759
JAX00708951
JAX00708950
JAX00708757
JAX00708756
JAX00708949
JAX00708947
JAX00708946
JAX00708942
JAX00708941
JAX00708939
JAX00708938
JAX00708936
JAX00708935
JAX00708934
JAX00708933
JAX00708932
JAX00708931
JAX00708930
JAX00708892
JAX00708891
JAX00708890
JAX00708929
JAX00708928
JAX00708927
JAX00708926
JAX00708925
JAX00708924
JAX00708728
JAX00708727
JAX00708725
JAX00708724
JAX00708723
JAX00708722
JAX00708721
JAX00708528
JAX00708720
JAX00708527
JAX00708689
JAX00708526
JAX00708688
JAX00708687
JAX00708686
JAX00708685
JAX00708684
JAX00708683
JAX00708682
JAX00708681
JAX00708680
JAX00708719
JAX00708718
JAX00708717
JAX00708716
JAX00708715
JAX00708714
JAX00708713
JAX00708712
JAX00708711
JAX00708710
JAX00708679
JAX00708678
JAX00708676
JAX00708675
JAX00708674
JAX00708670
JAX00708709
JAX00708708
JAX00708707
JAX00708706
JAX00708704
JAX00708703
JAX00708702
JAX00708669
JAX00708668
JAX00708667
JAX00708665
JAX00708662
JAX00708661
JAX00708660
JAX00708659
JAX00708655
JAX00708654
JAX00708653
JAX00708652
JAX00708651
JAX00708650
JAX00708649
JAX00708647
JAX00708646
JAX00708644
JAX00708642
JAX00708641
JAX00708640
JAX00708639
JAX00708638
JAX00708636
JAX00708635
JAX00708634
JAX00708631
JAX00708599
JAX00708630
JAX00708598
JAX00708597
JAX00708596
JAX00708593
JAX00708592
JAX00708591
JAX00708629
JAX00708628
JAX00708627
JAX00708623
JAX00708622
JAX00708621
JAX00708589
JAX00708620
JAX00708588
JAX00708587
JAX00708586
JAX00708585
JAX00708584
JAX00708583
JAX00708582
JAX00708581
JAX00708617
JAX00708616
JAX00708614
JAX00708613
JAX00708610
JAX00708578
JAX00708577
JAX00708574
JAX00708570
JAX00708604
JAX00708603
JAX00708601
JAX00708569
JAX00708568
JAX00708567
JAX00708566
JAX00708565
JAX00708564
JAX00708563
JAX00708562
JAX00708561
JAX00708560
JAX00708755
JAX00708754
JAX00708752
JAX00708558
JAX00708557
JAX00708553
JAX00708551
JAX00708550
JAX00708748
JAX00708744
JAX00708743
JAX00708742
JAX00708549
JAX00708548
JAX00708545
JAX00708544
JAX00708543
JAX00708540
JAX00708739
JAX00708738
JAX00708737
JAX00708736
JAX00708735
JAX00708734
JAX00708733
JAX00708732
JAX00708539
JAX00708730
JAX00708699
JAX00708536
JAX00708697
JAX00708535
JAX00708534
JAX00708695
JAX00708532
JAX00708531
JAX00708530
JAX00708692
JAX00708691
JAX00708292
JAX00708524
JAX00708523
JAX00708329
JAX00708328
JAX00708520
JAX00708327
JAX00708326
JAX00708325
JAX00708324
JAX00708323
JAX00708322
JAX00708321
JAX00708320
JAX00708519
JAX00708518
JAX00708513
JAX00708512
JAX00708319
JAX00708511
JAX00708510
JAX00708317
JAX00708315
JAX00708476
JAX00708314
JAX00708475
JAX00708313
JAX00708312
JAX00708473
JAX00708311
JAX00708472
JAX00708310
JAX00708471
JAX00708470
JAX00708509
JAX00708508
JAX00708507
JAX00708506
JAX00708505
JAX00708309
JAX00708308
JAX00708305
JAX00708466
JAX00708465
JAX00708303
JAX00708464
JAX00708302
JAX00708463
JAX00708301
JAX00708462
JAX00708459
JAX00708457
JAX00708456
JAX00708455
JAX00708452
JAX00708451
JAX00708450
JAX00708449
JAX00708448
JAX00708447
JAX00708445
JAX00708442
JAX00708441
JAX00708438
JAX00708436
JAX00708435
JAX00708434
JAX00708433
JAX00708430
JAX00708397
JAX00708396
JAX00708393
JAX00708391
JAX00708390
JAX00708429
JAX00708428
JAX00708427
JAX00708425
JAX00708424
JAX00708422
JAX00708389
JAX00708387
JAX00708386
JAX00708385
JAX00708384
JAX00708419
JAX00708417
JAX00708416
JAX00708415
JAX00708414
JAX00708413
JAX00708412
JAX00708411
JAX00708379
JAX00708377
JAX00708373
JAX00708372
JAX00708371
JAX00708370
JAX00708409
JAX00708406
JAX00708405
JAX00708404
JAX00708403
JAX00708402
JAX00708401
JAX00708369
JAX00708400
JAX00708368
JAX00708366
JAX00708365
JAX00708364
JAX00708363
JAX00708362
JAX00708361
JAX00708360
JAX00708359
JAX00708358
JAX00708357
JAX00708355
JAX00708354
JAX00708353
JAX00708352
JAX00708351
JAX00708350
JAX00708347
JAX00708346
JAX00708345
JAX00708341
JAX00708339
JAX00708337
JAX00708498
JAX00708336
JAX00708497
JAX00708335
JAX00708496
JAX00708334
JAX00708494
JAX00708332
JAX00708493
JAX00708492
JAX00708299
JAX00708330
JAX00708298
JAX00708297
JAX00708296
JAX00708295
JAX00708294
JAX00708293
JAX00708099
JAX00708130
JAX00708291
JAX00708098
JAX00708290
JAX00708097
JAX00708096
JAX00708095
JAX00708094
JAX00708092
JAX00708128
JAX00708289
JAX00708288
JAX00708126
JAX00708287
JAX00708125
JAX00708286
JAX00708124
JAX00708285
JAX00708284
JAX00708122
JAX00708089
JAX00708088
JAX00708280
JAX00708084
JAX00708083
JAX00708082
JAX00708081
JAX00708080
JAX00708279
JAX00708117
JAX00708278
JAX00708116
JAX00708277
JAX00708115
JAX00708276
JAX00708114
JAX00708275
JAX00708113
JAX00708274
JAX00708112
JAX00708273
JAX00708272
JAX00708079
JAX00708078
JAX00708270
JAX00708076
JAX00708075
JAX00708074
JAX00708073
JAX00708072
JAX00708071
JAX00708070
JAX00708109
JAX00708108
JAX00708269
JAX00708107
JAX00708268
JAX00708106
JAX00708267
JAX00708105
JAX00708266
JAX00708265
JAX00708103
JAX00708264
JAX00708263
JAX00708262
JAX00708069
JAX00708100
JAX00708261
JAX00708259
JAX00708258
JAX00708257
JAX00708255
JAX00708254
JAX00708253
JAX00708252
JAX00708251
JAX00708250
JAX00708248
JAX00708247
JAX00708246
JAX00708245
JAX00708244
JAX00708243
JAX00708242
JAX00708236
JAX00708234
JAX00708233
JAX00708230
JAX00708199
JAX00708198
JAX00708196
JAX00708195
JAX00708192
JAX00708229
JAX00708227
JAX00708226
JAX00708225
JAX00708224
JAX00708223
JAX00708221
JAX00708189
JAX00708220
JAX00708188
JAX00708186
JAX00708185
JAX00708184
JAX00708183
JAX00708182
JAX00708181
JAX00708180
JAX00708219
JAX00708218
JAX00708217
JAX00708216
JAX00708215
JAX00708214
JAX00708213
JAX00708211
JAX00708179
JAX00708210
JAX00708178
JAX00708176
JAX00708175
JAX00708174
JAX00708173
JAX00708172
JAX00708171
JAX00708170
JAX00708209
JAX00708208
JAX00708207
JAX00708206
JAX00708205
JAX00708204
JAX00708203
JAX00708169
JAX00708168
JAX00708167
JAX00708166
JAX00708165
JAX00708164
JAX00708163
JAX00708161
JAX00708160
JAX00708159
JAX00708158
JAX00708156
JAX00708155
JAX00708153
JAX00708152
JAX00708151
JAX00708150
JAX00708148
JAX00708147
JAX00708146
JAX00708144
JAX00708141
JAX00708140
JAX00708139
JAX00708138
JAX00708137
JAX00708136
JAX00708134
JAX00708133
JAX00708132
JAX00708131
JAX00707859
JAX00707857
JAX00707856
JAX00707855
JAX00707853
JAX00707852
JAX00707849
JAX00707848
JAX00707847
JAX00707846
JAX00707845
JAX00707844
JAX00707843
JAX00707842
JAX00707841
JAX00707840
JAX00707839
JAX00707836
JAX00707835
JAX00707997
JAX00707834
JAX00707996
JAX00707833
JAX00707995
JAX00707832
JAX00707994
JAX00707831
JAX00707993
JAX00707992
JAX00707990
JAX00708067
JAX00708064
JAX00708063
JAX00708062
JAX00708061
JAX00707989
JAX00707988
JAX00707987
JAX00707984
JAX00707983
JAX00707982
JAX00707981
JAX00707980
JAX00708059
JAX00708058
JAX00708057
JAX00708056
JAX00708055
JAX00708054
JAX00707978
JAX00707977
JAX00707976
JAX00707975
JAX00707974
JAX00707972
JAX00707971
JAX00707970
JAX00708048
JAX00708047
JAX00708046
JAX00708044
JAX00708043
JAX00708041
JAX00707969
JAX00707968
JAX00707966
JAX00707965
JAX00708039
JAX00708038
JAX00708037
JAX00708036
JAX00708035
JAX00708032
JAX00708031
JAX00707959
JAX00707958
JAX00707956
JAX00707954
JAX00707952
JAX00707951
JAX00707950
JAX00708029
JAX00708027
JAX00708026
JAX00708025
JAX00708024
JAX00708022
JAX00708021
JAX00708020
JAX00707948
JAX00707946
JAX00707944
JAX00707942
JAX00707941
JAX00708019
JAX00708018
JAX00708017
JAX00708015
JAX00708014
JAX00708013
JAX00708012
JAX00708011
JAX00707938
JAX00707936
JAX00707934
JAX00707932
JAX00707899
JAX00707898
JAX00707897
JAX00707896
JAX00707895
JAX00707894
JAX00707893
JAX00708009
JAX00708008
JAX00707890
JAX00708006
JAX00708005
JAX00708003
JAX00708002
JAX00708001
JAX00707927
JAX00707926
JAX00707925
JAX00707924
JAX00707922
JAX00707920
JAX00707887
JAX00707886
JAX00707885
JAX00707884
JAX00707883
JAX00707882
JAX00707881
JAX00707880
JAX00707919
JAX00707917
JAX00707916
JAX00707915
JAX00707912
JAX00707879
JAX00707910
JAX00707877
JAX00707875
JAX00707871
JAX00707870
JAX00707909
JAX00707908
JAX00707907
JAX00707906
JAX00707903
JAX00707902
JAX00707901
JAX00707869
JAX00707868
JAX00707867
JAX00707866
JAX00707865
JAX00707864
JAX00707863
JAX00707659
JAX00707658
JAX00707657
JAX00707656
JAX00707654
JAX00707653
JAX00707652
JAX00707651
JAX00707650
JAX00707648
JAX00707647
JAX00707645
JAX00707644
JAX00707643
JAX00707642
JAX00707641
JAX00707639
JAX00707830
JAX00707799
JAX00707637
JAX00707798
JAX00707636
JAX00707797
JAX00707635
JAX00707796
JAX00707634
JAX00707795
JAX00707633
JAX00707794
JAX00707632
JAX00707793
JAX00707631
JAX00707792
JAX00707630
JAX00707790
JAX00707829
JAX00707828
JAX00707827
JAX00707826
JAX00707825
JAX00707823
JAX00707822
JAX00707629
JAX00707789
JAX00707788
JAX00707626
JAX00707787
JAX00707625
JAX00707786
JAX00707785
JAX00707784
JAX00707782
JAX00707620
JAX00707781
JAX00707819
JAX00707818
JAX00707817
JAX00707816
JAX00707815
JAX00707813
JAX00707812
JAX00707619
JAX00707811
JAX00707618
JAX00707810
JAX00707779
JAX00707617
JAX00707778
JAX00707616
JAX00707777
JAX00707613
JAX00707770
JAX00707809
JAX00707808
JAX00707807
JAX00707806
JAX00707805
JAX00707804
JAX00707803
JAX00707802
JAX00707801
JAX00707769
JAX00707768
JAX00707767
JAX00707766
JAX00707764
JAX00707757
JAX00707756
JAX00707755
JAX00707754
JAX00707752
JAX00707750
JAX00707749
JAX00707747
JAX00707746
JAX00707743
JAX00707739
JAX00707738
JAX00707736
JAX00707735
JAX00707733
JAX00707732
JAX00707731
JAX00707699
JAX00707730
JAX00707698
JAX00707697
JAX00707696
JAX00707695
JAX00707694
JAX00707692
JAX00707690
JAX00707728
JAX00707726
JAX00707724
JAX00707722
JAX00707721
JAX00707689
JAX00707720
JAX00707688
JAX00707687
JAX00707686
JAX00707685
JAX00707684
JAX00707683
JAX00707682
JAX00707681
JAX00707680
JAX00707718
JAX00707717
JAX00707716
JAX00707715
JAX00707714
JAX00707713
JAX00707712
JAX00707711
JAX00707679
JAX00707710
JAX00707678
JAX00707677
JAX00707676
JAX00707675
JAX00707674
JAX00707671
JAX00707670
JAX00707708
JAX00707707
JAX00707704
JAX00707703
JAX00707702
JAX00707701
JAX00707669
JAX00707668
JAX00707667
JAX00707666
JAX00707665
JAX00707663
JAX00707662
JAX00707661
JAX00707660
JAX00707464
JAX00707462
JAX00707461
JAX00707459
JAX00707458
JAX00707456
JAX00707455
JAX00707454
JAX00707453
JAX00707452
JAX00707451
JAX00707450
JAX00707449
JAX00707447
JAX00707446
JAX00707445
JAX00707444
JAX00707443
JAX00707441
JAX00707440
JAX00707439
JAX00707438
JAX00707599
JAX00707437
JAX00707598
JAX00707597
JAX00707435
JAX00707596
JAX00707434
JAX00707595
JAX00707433
JAX00707594
JAX00707593
JAX00707592
JAX00707430
JAX00707591
JAX00707398
JAX00707590
JAX00707397
JAX00707396
JAX00707395
JAX00707394
JAX00707393
JAX00707392
JAX00707391
JAX00707390
JAX00707429
JAX00707428
JAX00707589
JAX00707588
JAX00707587
JAX00707425
JAX00707586
JAX00707423
JAX00707422
JAX00707583
JAX00707582
JAX00707389
JAX00707388
JAX00707580
JAX00707386
JAX00707418
JAX00707579
JAX00707578
JAX00707416
JAX00707577
JAX00707414
JAX00707575
JAX00707413
JAX00707574
JAX00707410
JAX00707570
JAX00707608
JAX00707607
JAX00707606
JAX00707604
JAX00707603
JAX00707602
JAX00707409
JAX00707408
JAX00707569
JAX00707407
JAX00707568
JAX00707406
JAX00707567
JAX00707566
JAX00707404
JAX00707564
JAX00707400
JAX00707561
JAX00707560
JAX00707559
JAX00707556
JAX00707555
JAX00707552
JAX00707551
JAX00707550
JAX00707549
JAX00707547
JAX00707546
JAX00707545
JAX00707543
JAX00707542
JAX00707540
JAX00707539
JAX00707536
JAX00707532
JAX00707531
JAX00707499
JAX00707498
JAX00707497
JAX00707496
JAX00707495
JAX00707494
JAX00707493
JAX00707492
JAX00707491
JAX00707490
JAX00707528
JAX00707524
JAX00707522
JAX00707521
JAX00707488
JAX00707487
JAX00707486
JAX00707485
JAX00707484
JAX00707482
JAX00707481
JAX00707519
JAX00707517
JAX00707515
JAX00707513
JAX00707512
JAX00707511
JAX00707479
JAX00707478
JAX00707477
JAX00707476
JAX00707475
JAX00707474
JAX00707472
JAX00707471
JAX00707470
JAX00707509
JAX00707507
JAX00707505
JAX00707504
JAX00707503
JAX00707502
JAX00707501
JAX00707469
JAX00707467
JAX00707466
JAX00707303
JAX00707302
JAX00707301
JAX00707269
JAX00707300
JAX00707267
JAX00707266
JAX00707265
JAX00707263
JAX00707262
JAX00707261
JAX00707258
JAX00707257
JAX00707255
JAX00707253
JAX00707252
JAX00707251
JAX00707248
JAX00707247
JAX00707246
JAX00707245
JAX00707243
JAX00707242
JAX00707241
JAX00707237
JAX00707236
JAX00707235
JAX00707234
JAX00707232
JAX00707231
JAX00707230
JAX00707197
JAX00707196
JAX00707195
JAX00707192
JAX00707191
JAX00707190
JAX00707229
JAX00707224
JAX00707223
JAX00707383
JAX00707221
JAX00707382
JAX00707189
JAX00707381
JAX00707188
JAX00707380
JAX00707187
JAX00707186
JAX00707185
JAX00707183
JAX00707182
JAX00707181
JAX00707180
JAX00707218
JAX00707379
JAX00707217
JAX00707216
JAX00707376
JAX00707214
JAX00707375
JAX00707213
JAX00707374
JAX00707212
JAX00707373
JAX00707372
JAX00707179
JAX00707210
JAX00707371
JAX00707370
JAX00707177
JAX00707176
JAX00707175
JAX00707173
JAX00707171
JAX00707209
JAX00707208
JAX00707369
JAX00707207
JAX00707368
JAX00707367
JAX00707366
JAX00707204
JAX00707365
JAX00707203
JAX00707202
JAX00707363
JAX00707362
JAX00707169
JAX00707200
JAX00707168
JAX00707360
JAX00707166
JAX00707165
JAX00707164
JAX00707163
JAX00707161
JAX00707358
JAX00707356
JAX00707355
JAX00707354
JAX00707353
JAX00707348
JAX00707346
JAX00707345
JAX00707344
JAX00707342
JAX00707341
JAX00707337
JAX00707336
JAX00707335
JAX00707333
JAX00707332
JAX00707331
JAX00707330
JAX00707299
JAX00707298
JAX00707297
JAX00707295
JAX00707294
JAX00707293
JAX00707292
JAX00707329
JAX00707328
JAX00707327
JAX00707325
JAX00707324
JAX00707323
JAX00707321
JAX00707320
JAX00707289
JAX00707288
JAX00707287
JAX00707283
JAX00707282
JAX00707281
JAX00707280
JAX00707319
JAX00707318
JAX00707317
JAX00707316
JAX00707314
JAX00707313
JAX00707310
JAX00707278
JAX00707277
JAX00707276
JAX00707275
JAX00707274
JAX00707273
JAX00707271
JAX00707270
JAX00707309
JAX00707308
JAX00707307
JAX00707306
JAX00707305
JAX00707304
JAX00706993
JAX00707109
JAX00706992
JAX00706991
JAX00707106
JAX00707105
JAX00707103
JAX00707102
JAX00707101
JAX00707068
JAX00707067
JAX00707066
JAX00707065
JAX00707064
JAX00707063
JAX00707062
JAX00707060
JAX00706989
JAX00706988
JAX00706987
JAX00706986
JAX00706984
JAX00706982
JAX00706981
JAX00706980
JAX00707057
JAX00707056
JAX00707054
JAX00707051
JAX00707050
JAX00706979
JAX00706978
JAX00706977
JAX00706976
JAX00706975
JAX00706974
JAX00706973
JAX00706972
JAX00707049
JAX00707048
JAX00707047
JAX00707042
JAX00707041
JAX00707040
JAX00706969
JAX00706968
JAX00706967
JAX00706966
JAX00706965
JAX00706964
JAX00706963
JAX00706962
JAX00706961
JAX00707039
JAX00707038
JAX00707037
JAX00707036
JAX00707035
JAX00707034
JAX00707033
JAX00707032
JAX00707031
JAX00707030
JAX00706959
JAX00706958
JAX00706956
JAX00706955
JAX00706953
JAX00706952
JAX00706951
JAX00706950
JAX00707026
JAX00707024
JAX00707023
JAX00707022
JAX00707021
JAX00706949
JAX00706948
JAX00706946
JAX00706943
JAX00706941
JAX00707018
JAX00707017
JAX00707016
JAX00707015
JAX00707014
JAX00707013
JAX00707012
JAX00707011
JAX00707009
JAX00707007
JAX00707006
JAX00707004
JAX00707003
JAX00707002
JAX00707000
JAX00707159
JAX00707157
JAX00707156
JAX00707155
JAX00707152
JAX00707151
JAX00707150
JAX00707146
JAX00707145
JAX00707144
JAX00707143
JAX00707142
JAX00707141
JAX00707140
JAX00707139
JAX00707137
JAX00707136
JAX00707135
JAX00707132
JAX00707130
JAX00707096
JAX00707095
JAX00707094
JAX00707093
JAX00707090
JAX00707129
JAX00707127
JAX00707126
JAX00707125
JAX00707124
JAX00707123
JAX00707122
JAX00707120
JAX00707089
JAX00707088
JAX00707087
JAX00707086
JAX00707083
JAX00707082
JAX00707117
JAX00707115
JAX00707112
JAX00707111
JAX00707110
JAX00707079
JAX00707078
JAX00707077
JAX00707076
JAX00707073
JAX00707071
JAX00706999
JAX00706998
JAX00706997
JAX00706995
JAX00706994
JAX00706798
JAX00706797
JAX00706796
JAX00706795
JAX00706793
JAX00706792
JAX00706791
JAX00706790
JAX00706829
JAX00706828
JAX00706827
JAX00706826
JAX00706825
JAX00706824
JAX00706821
JAX00706789
JAX00706788
JAX00706787
JAX00706786
JAX00706785
JAX00706784
JAX00706783
JAX00706782
JAX00706781
JAX00706819
JAX00706818
JAX00706817
JAX00706816
JAX00706814
JAX00706813
JAX00706812
JAX00706811
JAX00706779
JAX00706810
JAX00706778
JAX00706777
JAX00706775
JAX00706774
JAX00706772
JAX00706771
JAX00706809
JAX00706806
JAX00706805
JAX00706803
JAX00706801
JAX00706769
JAX00706800
JAX00706768
JAX00706766
JAX00706765
JAX00706763
JAX00706762
JAX00706761
JAX00706758
JAX00706757
JAX00706756
JAX00706752
JAX00706751
JAX00706750
JAX00706748
JAX00706940
JAX00706747
JAX00706745
JAX00706744
JAX00706742
JAX00706741
JAX00706740
JAX00706939
JAX00706937
JAX00706936
JAX00706935
JAX00706934
JAX00706933
JAX00706932
JAX00706739
JAX00706931
JAX00706738
JAX00706930
JAX00706899
JAX00706737
JAX00706898
JAX00706736
JAX00706735
JAX00706896
JAX00706734
JAX00706895
JAX00706733
JAX00706894
JAX00706732
JAX00706893
JAX00706731
JAX00706892
JAX00706891
JAX00706890
JAX00706929
JAX00706928
JAX00706927
JAX00706926
JAX00706925
JAX00706924
JAX00706923
JAX00706922
JAX00706729
JAX00706921
JAX00706728
JAX00706920
JAX00706889
JAX00706727
JAX00706726
JAX00706887
JAX00706725
JAX00706886
JAX00706885
JAX00706884
JAX00706883
JAX00706882
JAX00706881
JAX00706880
JAX00706919
JAX00706918
JAX00706917
JAX00706916
JAX00706915
JAX00706914
JAX00706913
JAX00706911
JAX00706910
JAX00706879
JAX00706877
JAX00706876
JAX00706875
JAX00706873
JAX00706871
JAX00706870
JAX00706908
JAX00706907
JAX00706904
JAX00706903
JAX00706901
JAX00706900
JAX00706869
JAX00706868
JAX00706867
JAX00706866
JAX00706865
JAX00706864
JAX00706862
JAX00706861
JAX00706860
JAX00706859
JAX00706858
JAX00706857
JAX00706856
JAX00706855
JAX00706854
JAX00706853
JAX00706852
JAX00706851
JAX00706850
JAX00706849
JAX00706848
JAX00706847
JAX00706846
JAX00706845
JAX00706844
JAX00706843
JAX00706842
JAX00706840
JAX00706839
JAX00706838
JAX00706837
JAX00706836
JAX00706835
JAX00706834
JAX00706833
JAX00706637
JAX00706636
JAX00706633
JAX00706632
JAX00706631
JAX00706599
JAX00706630
JAX00706597
JAX00706596
JAX00706595
JAX00706593
JAX00706628
JAX00706627
JAX00706625
JAX00706624
JAX00706622
JAX00706621
JAX00706620
JAX00706588
JAX00706587
JAX00706586
JAX00706585
JAX00706583
JAX00706581
JAX00706580
JAX00706619
JAX00706617
JAX00706616
JAX00706615
JAX00706614
JAX00706613
JAX00706612
JAX00706611
JAX00706579
JAX00706610
JAX00706578
JAX00706576
JAX00706575
JAX00706574
JAX00706573
JAX00706572
JAX00706571
JAX00706570
JAX00706609
JAX00706608
JAX00706607
JAX00706606
JAX00706605
JAX00706604
JAX00706603
JAX00706602
JAX00706601
JAX00706569
JAX00706600
JAX00706568
JAX00706565
JAX00706564
JAX00706561
JAX00706560
JAX00706559
JAX00706558
JAX00706556
JAX00706554
JAX00706553
JAX00706552
JAX00706551
JAX00706549
JAX00706548
JAX00706547
JAX00706546
JAX00706540
JAX00706539
JAX00706699
JAX00706698
JAX00706697
JAX00706535
JAX00706696
JAX00706534
JAX00706695
JAX00706533
JAX00706694
JAX00706532
JAX00706693
JAX00706531
JAX00706692
JAX00706499
JAX00706691
JAX00706498
JAX00706690
JAX00706496
JAX00706490
JAX00706724
JAX00706722
JAX00706529
JAX00706721
JAX00706720
JAX00706689
JAX00706688
JAX00706687
JAX00706686
JAX00706524
JAX00706685
JAX00706523
JAX00706522
JAX00706682
JAX00706520
JAX00706719
JAX00706717
JAX00706716
JAX00706715
JAX00706714
JAX00706713
JAX00706712
JAX00706711
JAX00706518
JAX00706517
JAX00706678
JAX00706677
JAX00706515
JAX00706676
JAX00706675
JAX00706513
JAX00706674
JAX00706512
JAX00706673
JAX00706511
JAX00706672
JAX00706510
JAX00706671
JAX00706670
JAX00706707
JAX00706706
JAX00706705
JAX00706703
JAX00706508
JAX00706700
JAX00706667
JAX00706666
JAX00706504
JAX00706665
JAX00706503
JAX00706502
JAX00706663
JAX00706501
JAX00706662
JAX00706500
JAX00706661
JAX00706660
JAX00706659
JAX00706658
JAX00706657
JAX00706656
JAX00706655
JAX00706652
JAX00706648
JAX00706647
JAX00706646
JAX00706645
JAX00706644
JAX00706643
JAX00706642
JAX00706641
JAX00706640
JAX00706639
JAX00706437
JAX00706436
JAX00706435
JAX00706430
JAX00706399
JAX00706398
JAX00706395
JAX00706393
JAX00706392
JAX00706391
JAX00706390
JAX00706427
JAX00706426
JAX00706425
JAX00706424
JAX00706423
JAX00706422
JAX00706421
JAX00706389
JAX00706420
JAX00706388
JAX00706387
JAX00706386
JAX00706383
JAX00706382
JAX00706381
JAX00706380
JAX00706419
JAX00706418
JAX00706417
JAX00706416
JAX00706415
JAX00706414
JAX00706412
JAX00706379
JAX00706378
JAX00706376
JAX00706375
JAX00706373
JAX00706372
JAX00706371
JAX00706370
JAX00706409
JAX00706408
JAX00706406
JAX00706405
JAX00706402
JAX00706369
JAX00706400
JAX00706366
JAX00706364
JAX00706363
JAX00706362
JAX00706361
JAX00706358
JAX00706353
JAX00706352
JAX00706350
JAX00706348
JAX00706347
JAX00706343
JAX00706342
JAX00706341
JAX00706340
JAX00706339
JAX00706337
JAX00706336
JAX00706335
JAX00706334
JAX00706332
JAX00706330
JAX00706297
JAX00706296
JAX00706293
JAX00706292
JAX00706291
JAX00706290
JAX00706328
JAX00706327
JAX00706326
JAX00706487
JAX00706325
JAX00706486
JAX00706324
JAX00706485
JAX00706484
JAX00706483
JAX00706482
JAX00706289
JAX00706320
JAX00706481
JAX00706288
JAX00706287
JAX00706285
JAX00706284
JAX00706283
JAX00706281
JAX00706280
JAX00706319
JAX00706318
JAX00706478
JAX00706476
JAX00706314
JAX00706475
JAX00706313
JAX00706311
JAX00706472
JAX00706279
JAX00706278
JAX00706470
JAX00706276
JAX00706275
JAX00706274
JAX00706273
JAX00706272
JAX00706270
JAX00706309
JAX00706308
JAX00706469
JAX00706307
JAX00706468
JAX00706306
JAX00706305
JAX00706304
JAX00706465
JAX00706303
JAX00706464
JAX00706462
JAX00706269
JAX00706268
JAX00706460
JAX00706267
JAX00706265
JAX00706262
JAX00706260
JAX00706459
JAX00706458
JAX00706457
JAX00706455
JAX00706453
JAX00706452
JAX00706448
JAX00706447
JAX00706446
JAX00706445
JAX00706444
JAX00706441
JAX00706440
JAX00706239
JAX00706237
JAX00706235
JAX00706234
JAX00706233
JAX00706232
JAX00706039
JAX00706231
JAX00706038
JAX00706230
JAX00706037
JAX00706036
JAX00706035
JAX00706034
JAX00706191
JAX00706229
JAX00706228
JAX00706226
JAX00706223
JAX00706222
JAX00706221
JAX00706188
JAX00706187
JAX00706186
JAX00706184
JAX00706183
JAX00706181
JAX00706180
JAX00706219
JAX00706211
JAX00706179
JAX00706178
JAX00706176
JAX00706175
JAX00706174
JAX00706209
JAX00706207
JAX00706204
JAX00706203
JAX00706167
JAX00706166
JAX00706165
JAX00706164
JAX00706163
JAX00706162
JAX00706161
JAX00706160
JAX00706159
JAX00706157
JAX00706156
JAX00706155
JAX00706154
JAX00706153
JAX00706152
JAX00706150
JAX00706149
JAX00706148
JAX00706147
JAX00706146
JAX00706145
JAX00706144
JAX00706143
JAX00706142
JAX00706141
JAX00706140
JAX00706139
JAX00706138
JAX00706135
JAX00706133
JAX00706132
JAX00706131
JAX00706130
JAX00706098
JAX00706097
JAX00706096
JAX00706094
JAX00706093
JAX00706092
JAX00706091
JAX00706090
JAX00706128
JAX00706127
JAX00706126
JAX00706125
JAX00706122
JAX00706121
JAX00706120
JAX00706088
JAX00706087
JAX00706086
JAX00706084
JAX00706083
JAX00706082
JAX00706081
JAX00706080
JAX00706119
JAX00706118
JAX00706116
JAX00706113
JAX00706111
JAX00706079
JAX00706077
JAX00706075
JAX00706074
JAX00706072
JAX00706071
JAX00706070
JAX00706109
JAX00706108
JAX00706107
JAX00706106
JAX00706105
JAX00706103
JAX00706102
JAX00706101
JAX00706069
JAX00706068
JAX00706067
JAX00706066
JAX00706063
JAX00706061
JAX00706060
JAX00706259
JAX00706256
JAX00706255
JAX00706254
JAX00706252
JAX00706059
JAX00706251
JAX00706250
JAX00706057
JAX00706055
JAX00706054
JAX00706053
JAX00706052
JAX00706051
JAX00706245
JAX00706244
JAX00706243
JAX00706049
JAX00706240
JAX00706047
JAX00706046
JAX00706045
JAX00706044
JAX00706041
JAX00706040
JAX00705809
JAX00705969
JAX00705967
JAX00705966
JAX00705964
JAX00705963
JAX00705961
JAX00705960
JAX00706033
JAX00706032
JAX00706031
JAX00706030
JAX00705959
JAX00705958
JAX00705957
JAX00705956
JAX00705954
JAX00705953
JAX00705952
JAX00705951
JAX00706029
JAX00706028
JAX00706027
JAX00706026
JAX00706025
JAX00706024
JAX00706023
JAX00706022
JAX00706021
JAX00706020
JAX00705947
JAX00705945
JAX00705944
JAX00705943
JAX00706019
JAX00706017
JAX00706016
JAX00706015
JAX00706014
JAX00706013
JAX00706011
JAX00706010
JAX00705937
JAX00705936
JAX00705935
JAX00705934
JAX00705933
JAX00705932
JAX00705899
JAX00705930
JAX00705895
JAX00705894
JAX00705893
JAX00705891
JAX00706007
JAX00706006
JAX00706004
JAX00706003
JAX00706002
JAX00706001
JAX00705929
JAX00705928
JAX00705927
JAX00705924
JAX00705923
JAX00705920
JAX00705887
JAX00705885
JAX00705884
JAX00705882
JAX00705919
JAX00705918
JAX00705915
JAX00705914
JAX00705913
JAX00705912
JAX00705911
JAX00705879
JAX00705910
JAX00705878
JAX00705877
JAX00705876
JAX00705875
JAX00705874
JAX00705872
JAX00705871
JAX00705870
JAX00705909
JAX00705907
JAX00705906
JAX00705905
JAX00705904
JAX00705903
JAX00705902
JAX00705901
JAX00705869
JAX00705900
JAX00705868
JAX00705867
JAX00705866
JAX00705865
JAX00705864
JAX00705863
JAX00705861
JAX00705860
JAX00705856
JAX00705855
JAX00705854
JAX00705853
JAX00705852
JAX00705849
JAX00705848
JAX00705847
JAX00705846
JAX00705845
JAX00705844
JAX00705843
JAX00705842
JAX00705841
JAX00705840
JAX00705838
JAX00705999
JAX00705837
JAX00705998
JAX00705997
JAX00705996
JAX00705834
JAX00705995
JAX00705994
JAX00705993
JAX00705831
JAX00705992
JAX00705830
JAX00705991
JAX00705990
JAX00705988
JAX00705826
JAX00705987
JAX00705825
JAX00705986
JAX00705823
JAX00705984
JAX00705821
JAX00705982
JAX00705820
JAX00705981
JAX00705980
JAX00705819
JAX00705818
JAX00705979
JAX00705817
JAX00705978
JAX00705816
JAX00705977
JAX00705815
JAX00705976
JAX00705814
JAX00705975
JAX00705813
JAX00705974
JAX00705973
JAX00705811
JAX00705972
JAX00705810
JAX00705971
JAX00705970
JAX00705802
JAX00705609
JAX00705801
JAX00705608
JAX00705769
JAX00705606
JAX00705767
JAX00705605
JAX00705766
JAX00705604
JAX00705765
JAX00705603
JAX00705602
JAX00705601
JAX00705762
JAX00705600
JAX00705759
JAX00705758
JAX00705757
JAX00705756
JAX00705754
JAX00705752
JAX00705751
JAX00705750
JAX00705749
JAX00705748
JAX00705747
JAX00705745
JAX00705744
JAX00705742
JAX00705741
JAX00705740
JAX00705739
JAX00705738
JAX00705737
JAX00705736
JAX00705735
JAX00705734
JAX00705733
JAX00705732
JAX00705731
JAX00705699
JAX00705730
JAX00705698
JAX00705697
JAX00705696
JAX00705694
JAX00705693
JAX00705692
JAX00705691
JAX00705729
JAX00705728
JAX00705727
JAX00705726
JAX00705725
JAX00705723
JAX00705721
JAX00705720
JAX00705688
JAX00705686
JAX00705682
JAX00705680
JAX00705719
JAX00705717
JAX00705713
JAX00705712
JAX00705711
JAX00705679
JAX00705710
JAX00705678
JAX00705677
JAX00705676
JAX00705675
JAX00705674
JAX00705673
JAX00705671
JAX00705670
JAX00705709
JAX00705707
JAX00705705
JAX00705703
JAX00705702
JAX00705701
JAX00705669
JAX00705700
JAX00705667
JAX00705665
JAX00705664
JAX00705663
JAX00705662
JAX00705661
JAX00705660
JAX00705659
JAX00705658
JAX00705656
JAX00705655
JAX00705654
JAX00705653
JAX00705652
JAX00705651
JAX00705650
JAX00705649
JAX00705648
JAX00705647
JAX00705646
JAX00705644
JAX00705643
JAX00705642
JAX00705641
JAX00705640
JAX00705639
JAX00705637
JAX00705636
JAX00705635
JAX00705796
JAX00705634
JAX00705795
JAX00705633
JAX00705794
JAX00705632
JAX00705793
JAX00705631
JAX00705599
JAX00705630
JAX00705598
JAX00705597
JAX00705596
JAX00705595
JAX00705593
JAX00705628
JAX00705627
JAX00705626
JAX00705787
JAX00705785
JAX00705623
JAX00705784
JAX00705622
JAX00705621
JAX00705589
JAX00705620
JAX00705588
JAX00705586
JAX00705585
JAX00705584
JAX00705581
JAX00705580
JAX00705619
JAX00705618
JAX00705779
JAX00705777
JAX00705614
JAX00705775
JAX00705613
JAX00705612
JAX00705773
JAX00705611
JAX00705772
JAX00705579
JAX00705610
JAX00705771
JAX00705770
JAX00705373
JAX00705372
JAX00705371
JAX00705409
JAX00705408
JAX00705569
JAX00705568
JAX00705567
JAX00705404
JAX00705565
JAX00705403
JAX00705402
JAX00705563
JAX00705401
JAX00705562
JAX00705400
JAX00705560
JAX00705363
JAX00705360
JAX00705559
JAX00705557
JAX00705556
JAX00705555
JAX00705554
JAX00705553
JAX00705552
JAX00705359
JAX00705358
JAX00705355
JAX00705354
JAX00705353
JAX00705351
JAX00705549
JAX00705547
JAX00705546
JAX00705544
JAX00705543
JAX00705542
JAX00705349
JAX00705541
JAX00705540
JAX00705539
JAX00705538
JAX00705537
JAX00705536
JAX00705534
JAX00705533
JAX00705499
JAX00705498
JAX00705497
JAX00705496
JAX00705495
JAX00705494
JAX00705490
JAX00705528
JAX00705526
JAX00705525
JAX00705524
JAX00705523
JAX00705522
JAX00705521
JAX00705487
JAX00705486
JAX00705483
JAX00705482
JAX00705481
JAX00705480
JAX00705519
JAX00705517
JAX00705512
JAX00705511
JAX00705510
JAX00705479
JAX00705478
JAX00705477
JAX00705475
JAX00705474
JAX00705473
JAX00705472
JAX00705471
JAX00705509
JAX00705508
JAX00705507
JAX00705506
JAX00705505
JAX00705503
JAX00705502
JAX00705469
JAX00705500
JAX00705468
JAX00705467
JAX00705464
JAX00705462
JAX00705461
JAX00705460
JAX00705458
JAX00705457
JAX00705456
JAX00705455
JAX00705454
JAX00705453
JAX00705452
JAX00705451
JAX00705449
JAX00705448
JAX00705446
JAX00705445
JAX00705444
JAX00705443
JAX00705442
JAX00705440
JAX00705438
JAX00705437
JAX00705436
JAX00705435
JAX00705432
JAX00705431
JAX00705399
JAX00705398
JAX00705397
JAX00705396
JAX00705395
JAX00705394
JAX00705392
JAX00705391
JAX00705390
JAX00705429
JAX00705428
JAX00705427
JAX00705426
JAX00705425
JAX00705424
JAX00705423
JAX00705422
JAX00705421
JAX00705389
JAX00705388
JAX00705384
JAX00705382
JAX00705381
JAX00705380
JAX00705419
JAX00705418
JAX00705578
JAX00705416
JAX00705415
JAX00705576
JAX00705414
JAX00705413
JAX00705574
JAX00705412
JAX00705573
JAX00705411
JAX00705572
JAX00705410
JAX00705211
JAX00705210
JAX00705176
JAX00705175
JAX00705174
JAX00705172
JAX00705171
JAX00705208
JAX00705207
JAX00705206
JAX00705205
JAX00705204
JAX00705203
JAX00705202
JAX00705200
JAX00705168
JAX00705167
JAX00705163
JAX00705162
JAX00705161
JAX00705157
JAX00705156
JAX00705155
JAX00705154
JAX00705153
JAX00705152
JAX00705151
JAX00705150
JAX00705345
JAX00705343
JAX00705342
JAX00705149
JAX00705341
JAX00705340
JAX00705147
JAX00705146
JAX00705145
JAX00705143
JAX00705142
JAX00705140
JAX00705339
JAX00705338
JAX00705337
JAX00705336
JAX00705333
JAX00705332
JAX00705331
JAX00705138
JAX00705137
JAX00705298
JAX00705135
JAX00705296
JAX00705295
JAX00705133
JAX00705294
JAX00705132
JAX00705293
JAX00705131
JAX00705291
JAX00705329
JAX00705328
JAX00705325
JAX00705324
JAX00705129
JAX00705288
JAX00705126
JAX00705287
JAX00705286
JAX00705285
JAX00705123
JAX00705122
JAX00705283
JAX00705319
JAX00705318
JAX00705317
JAX00705316
JAX00705315
JAX00705313
JAX00705312
JAX00705311
JAX00705279
JAX00705277
JAX00705276
JAX00705275
JAX00705271
JAX00705270
JAX00705308
JAX00705307
JAX00705306
JAX00705305
JAX00705304
JAX00705301
JAX00705268
JAX00705267
JAX00705266
JAX00705264
JAX00705263
JAX00705262
JAX00705261
JAX00705260
JAX00705259
JAX00705258
JAX00705257
JAX00705256
JAX00705255
JAX00705252
JAX00705251
JAX00705249
JAX00705248
JAX00705245
JAX00705244
JAX00705243
JAX00705241
JAX00705239
JAX00705238
JAX00705237
JAX00705236
JAX00705235
JAX00705234
JAX00705233
JAX00705231
JAX00705199
JAX00705198
JAX00705197
JAX00705194
JAX00705193
JAX00705192
JAX00705191
JAX00705229
JAX00705228
JAX00705227
JAX00705226
JAX00705225
JAX00705224
JAX00705223
JAX00705222
JAX00705221
JAX00705189
JAX00705220
JAX00705188
JAX00705185
JAX00705184
JAX00705183
JAX00705181
JAX00705219
JAX00705218
JAX00705217
JAX00705216
JAX00705215
JAX00705214
JAX00705212
JAX00705018
JAX00705017
JAX00705016
JAX00705015
JAX00705014
JAX00705013
JAX00705012
JAX00705010
JAX00704938
JAX00704937
JAX00704936
JAX00704935
JAX00704934
JAX00704931
JAX00704899
JAX00704898
JAX00704897
JAX00704896
JAX00704895
JAX00704894
JAX00704893
JAX00705008
JAX00704891
JAX00705007
JAX00704890
JAX00705005
JAX00705003
JAX00705002
JAX00705001
JAX00705000
JAX00704929
JAX00704928
JAX00704927
JAX00704926
JAX00704924
JAX00704922
JAX00704921
JAX00704889
JAX00704920
JAX00704888
JAX00704887
JAX00704884
JAX00704919
JAX00704918
JAX00704917
JAX00704916
JAX00704912
JAX00704909
JAX00704908
JAX00704907
JAX00704905
JAX00704904
JAX00704903
JAX00704902
JAX00704901
JAX00704900
JAX00705098
JAX00705094
JAX00705093
JAX00705090
JAX00705088
JAX00705086
JAX00705085
JAX00705083
JAX00705082
JAX00705081
JAX00705080
JAX00705119
JAX00705118
JAX00705117
JAX00705116
JAX00705115
JAX00705113
JAX00705111
JAX00705079
JAX00705077
JAX00705076
JAX00705075
JAX00705072
JAX00705071
JAX00705070
JAX00704997
JAX00704996
JAX00704994
JAX00705109
JAX00704992
JAX00705108
JAX00704991
JAX00704990
JAX00705105
JAX00705104
JAX00705102
JAX00705101
JAX00705069
JAX00705065
JAX00705064
JAX00705062
JAX00705061
JAX00705060
JAX00704989
JAX00704988
JAX00704986
JAX00704985
JAX00704981
JAX00704980
JAX00705058
JAX00705053
JAX00705052
JAX00705051
JAX00704978
JAX00704976
JAX00704975
JAX00704974
JAX00704972
JAX00704971
JAX00704970
JAX00705048
JAX00705047
JAX00705046
JAX00705045
JAX00705041
JAX00705040
JAX00704966
JAX00704965
JAX00704963
JAX00704961
JAX00705039
JAX00705037
JAX00705036
JAX00705035
JAX00705034
JAX00705033
JAX00705032
JAX00705031
JAX00705030
JAX00704957
JAX00704955
JAX00704953
JAX00704952
JAX00704951
JAX00704950
JAX00705029
JAX00705027
JAX00705026
JAX00705025
JAX00705024
JAX00705023
JAX00705021
JAX00705020
JAX00704949
JAX00704948
JAX00704946
JAX00704941
JAX00704940
JAX00704739
JAX00704737
JAX00704734
JAX00704733
JAX00704731
JAX00704699
JAX00704730
JAX00704698
JAX00704695
JAX00704694
JAX00704693
JAX00704691
JAX00704690
JAX00704729
JAX00704728
JAX00704727
JAX00704726
JAX00704725
JAX00704724
JAX00704723
JAX00704722
JAX00704883
JAX00704721
JAX00704689
JAX00704720
JAX00704688
JAX00704687
JAX00704686
JAX00704684
JAX00704683
JAX00704682
JAX00704681
JAX00704680
JAX00704879
JAX00704877
JAX00704876
JAX00704714
JAX00704875
JAX00704712
JAX00704873
JAX00704711
JAX00704679
JAX00704710
JAX00704678
JAX00704870
JAX00704677
JAX00704676
JAX00704674
JAX00704673
JAX00704671
JAX00704709
JAX00704708
JAX00704707
JAX00704868
JAX00704706
JAX00704867
JAX00704705
JAX00704866
JAX00704704
JAX00704865
JAX00704703
JAX00704864
JAX00704702
JAX00704863
JAX00704701
JAX00704700
JAX00704668
JAX00704860
JAX00704667
JAX00704663
JAX00704662
JAX00704661
JAX00704859
JAX00704856
JAX00704855
JAX00704854
JAX00704853
JAX00704850
JAX00704656
JAX00704653
JAX00704652
JAX00704651
JAX00704849
JAX00704846
JAX00704844
JAX00704843
JAX00704842
JAX00704649
JAX00704840
JAX00704647
JAX00704646
JAX00704643
JAX00704642
JAX00704641
JAX00704640
JAX00704838
JAX00704837
JAX00704835
JAX00704834
JAX00704639
JAX00704831
JAX00704830
JAX00704797
JAX00704796
JAX00704790
JAX00704827
JAX00704826
JAX00704825
JAX00704824
JAX00704823
JAX00704822
JAX00704821
JAX00704789
JAX00704787
JAX00704786
JAX00704785
JAX00704783
JAX00704781
JAX00704780
JAX00704819
JAX00704818
JAX00704817
JAX00704816
JAX00704814
JAX00704813
JAX00704812
JAX00704811
JAX00704779
JAX00704810
JAX00704778
JAX00704777
JAX00704775
JAX00704771
JAX00704770
JAX00704806
JAX00704805
JAX00704804
JAX00704803
JAX00704802
JAX00704801
JAX00704800
JAX00704768
JAX00704765
JAX00704764
JAX00704763
JAX00704759
JAX00704758
JAX00704757
JAX00704756
JAX00704754
JAX00704752
JAX00704751
JAX00704750
JAX00704749
JAX00704747
JAX00704743
JAX00704742
JAX00704741
JAX00704546
JAX00704545
JAX00704544
JAX00704541
JAX00704539
JAX00704538
JAX00704537
JAX00704536
JAX00704535
JAX00704534
JAX00704531
JAX00704530
JAX00704498
JAX00704497
JAX00704496
JAX00704493
JAX00704491
JAX00704490
JAX00704529
JAX00704528
JAX00704527
JAX00704526
JAX00704524
JAX00704523
JAX00704522
JAX00704521
JAX00704520
JAX00704488
JAX00704487
JAX00704486
JAX00704485
JAX00704484
JAX00704483
JAX00704482
JAX00704519
JAX00704518
JAX00704517
JAX00704515
JAX00704514
JAX00704512
JAX00704511
JAX00704479
JAX00704510
JAX00704478
JAX00704475
JAX00704473
JAX00704471
JAX00704470
JAX00704509
JAX00704507
JAX00704506
JAX00704504
JAX00704501
JAX00704500
JAX00704467
JAX00704466
JAX00704465
JAX00704464
JAX00704461
JAX00704458
JAX00704457
JAX00704456
JAX00704454
JAX00704453
JAX00704452
JAX00704451
JAX00704450
JAX00704449
JAX00704448
JAX00704447
JAX00704446
JAX00704445
JAX00704444
JAX00704442
JAX00704441
JAX00704638
JAX00704637
JAX00704635
JAX00704633
JAX00704632
JAX00704630
JAX00704599
JAX00704598
JAX00704436
JAX00704597
JAX00704596
JAX00704434
JAX00704595
JAX00704594
JAX00704432
JAX00704593
JAX00704431
JAX00704430
JAX00704591
JAX00704590
JAX00704629
JAX00704628
JAX00704626
JAX00704623
JAX00704622
JAX00704429
JAX00704621
JAX00704428
JAX00704620
JAX00704589
JAX00704588
JAX00704426
JAX00704425
JAX00704586
JAX00704424
JAX00704422
JAX00704583
JAX00704421
JAX00704582
JAX00704581
JAX00704580
JAX00704619
JAX00704618
JAX00704617
JAX00704616
JAX00704615
JAX00704613
JAX00704612
JAX00704419
JAX00704611
JAX00704418
JAX00704610
JAX00704579
JAX00704417
JAX00704578
JAX00704416
JAX00704577
JAX00704415
JAX00704576
JAX00704414
JAX00704575
JAX00704413
JAX00704574
JAX00704571
JAX00704570
JAX00704607
JAX00704606
JAX00704605
JAX00704604
JAX00704603
JAX00704601
JAX00704600
JAX00704569
JAX00704568
JAX00704566
JAX00704565
JAX00704564
JAX00704560
JAX00704557
JAX00704556
JAX00704554
JAX00704552
JAX00704551
JAX00704550
JAX00704547
JAX00704349
JAX00704348
JAX00704347
JAX00704346
JAX00704345
JAX00704344
JAX00704343
JAX00704342
JAX00704341
JAX00704340
JAX00704336
JAX00704335
JAX00704334
JAX00704333
JAX00704332
JAX00704331
JAX00704298
JAX00704297
JAX00704296
JAX00704295
JAX00704294
JAX00704293
JAX00704292
JAX00704291
JAX00704290
JAX00704326
JAX00704325
JAX00704322
JAX00704289
JAX00704320
JAX00704288
JAX00704287
JAX00704286
JAX00704285
JAX00704284
JAX00704283
JAX00704281
JAX00704280
JAX00704319
JAX00704318
JAX00704317
JAX00704313
JAX00704312
JAX00704311
JAX00704278
JAX00704277
JAX00704276
JAX00704275
JAX00704274
JAX00704273
JAX00704272
JAX00704270
JAX00704309
JAX00704307
JAX00704306
JAX00704305
JAX00704304
JAX00704303
JAX00704301
JAX00704269
JAX00704300
JAX00704268
JAX00704267
JAX00704265
JAX00704264
JAX00704263
JAX00704262
JAX00704261
JAX00704260
JAX00704258
JAX00704256
JAX00704255
JAX00704254
JAX00704253
JAX00704252
JAX00704251
JAX00704250
JAX00704249
JAX00704248
JAX00704246
JAX00704244
JAX00704243
JAX00704242
JAX00704241
JAX00704240
JAX00704239
JAX00704238
JAX00704399
JAX00704237
JAX00704398
JAX00704236
JAX00704397
JAX00704234
JAX00704395
JAX00704233
JAX00704394
JAX00704232
JAX00704393
JAX00704231
JAX00704392
JAX00704199
JAX00704230
JAX00704391
JAX00704390
JAX00704195
JAX00704194
JAX00704192
JAX00704190
JAX00704229
JAX00704228
JAX00704389
JAX00704388
JAX00704386
JAX00704385
JAX00704223
JAX00704384
JAX00704222
JAX00704221
JAX00704220
JAX00704381
JAX00704380
JAX00704412
JAX00704219
JAX00704411
JAX00704218
JAX00704410
JAX00704379
JAX00704217
JAX00704378
JAX00704215
JAX00704214
JAX00704375
JAX00704213
JAX00704374
JAX00704212
JAX00704373
JAX00704211
JAX00704372
JAX00704210
JAX00704371
JAX00704370
JAX00704409
JAX00704408
JAX00704407
JAX00704405
JAX00704404
JAX00704403
JAX00704401
JAX00704208
JAX00704400
JAX00704207
JAX00704368
JAX00704206
JAX00704367
JAX00704205
JAX00704366
JAX00704365
JAX00704203
JAX00704202
JAX00704363
JAX00704362
JAX00704361
JAX00704359
JAX00704357
JAX00704356
JAX00704354
JAX00704353
JAX00704352
JAX00704351
JAX00704350
JAX00704149
JAX00704147
JAX00704146
JAX00704145
JAX00704144
JAX00704143
JAX00704142
JAX00704137
JAX00704136
JAX00704134
JAX00704131
JAX00704130
JAX00704099
JAX00704098
JAX00704097
JAX00704096
JAX00704095
JAX00704094
JAX00704093
JAX00704092
JAX00704091
JAX00704090
JAX00704129
JAX00704128
JAX00704127
JAX00704126
JAX00704125
JAX00704124
JAX00704123
JAX00704122
JAX00704121
JAX00704089
JAX00704088
JAX00704085
JAX00704084
JAX00704083
JAX00704082
JAX00704080
JAX00704119
JAX00704117
JAX00704115
JAX00704114
JAX00704113
JAX00704079
JAX00704110
JAX00704078
JAX00704077
JAX00704076
JAX00704075
JAX00704074
JAX00704073
JAX00704072
JAX00704071
JAX00704070
JAX00703995
JAX00703992
JAX00704109
JAX00703991
JAX00704108
JAX00704107
JAX00703990
JAX00704106
JAX00704104
JAX00704102
JAX00704101
JAX00704100
JAX00704068
JAX00704066
JAX00704065
JAX00704064
JAX00704061
JAX00703989
JAX00703987
JAX00703986
JAX00703985
JAX00703984
JAX00703983
JAX00703982
JAX00703980
JAX00704058
JAX00704057
JAX00704056
JAX00704055
JAX00704053
JAX00704052
JAX00704051
JAX00704050
JAX00703978
JAX00703977
JAX00703976
JAX00703975
JAX00703974
JAX00703973
JAX00703972
JAX00703971
JAX00703970
JAX00704048
JAX00704047
JAX00704045
JAX00704044
JAX00704043
JAX00704042
JAX00703969
JAX00703968
JAX00703967
JAX00704038
JAX00704037
JAX00704036
JAX00704035
JAX00704033
JAX00704032
JAX00704030
JAX00704029
JAX00704028
JAX00704027
JAX00704188
JAX00704026
JAX00704187
JAX00704024
JAX00704184
JAX00704183
JAX00704021
JAX00704182
JAX00704020
JAX00704181
JAX00704180
JAX00704018
JAX00704017
JAX00704015
JAX00704176
JAX00704014
JAX00704175
JAX00704174
JAX00704173
JAX00704011
JAX00704172
JAX00704171
JAX00704170
JAX00704169
JAX00704168
JAX00704166
JAX00704165
JAX00704003
JAX00704163
JAX00704001
JAX00704162
JAX00704000
JAX00704160
JAX00704158
JAX00704157
JAX00704156
JAX00704155
JAX00704154
JAX00704153
JAX00704152
JAX00704151
JAX00704150
JAX00703912
JAX00703911
JAX00703910
JAX00703879
JAX00703877
JAX00703876
JAX00703875
JAX00703873
JAX00703872
JAX00703871
JAX00703909
JAX00703908
JAX00703907
JAX00703904
JAX00703903
JAX00703902
JAX00703901
JAX00703869
JAX00703900
JAX00703868
JAX00703867
JAX00703866
JAX00703865
JAX00703864
JAX00703863
JAX00703862
JAX00703860
JAX00703859
JAX00703858
JAX00703857
JAX00703856
JAX00703855
JAX00703853
JAX00703852
JAX00703851
JAX00703850
JAX00703849
JAX00703848
JAX00703847
JAX00703846
JAX00703844
JAX00703842
JAX00703840
JAX00703839
JAX00703835
JAX00703834
JAX00703833
JAX00703832
JAX00703831
JAX00703799
JAX00703798
JAX00703797
JAX00703796
JAX00703795
JAX00703792
JAX00703791
JAX00703829
JAX00703828
JAX00703827
JAX00703820
JAX00703786
JAX00703785
JAX00703784
JAX00703782
JAX00703781
JAX00703780
JAX00703819
JAX00703817
JAX00703815
JAX00703814
JAX00703813
JAX00703812
JAX00703779
JAX00703810
JAX00703778
JAX00703777
JAX00703776
JAX00703775
JAX00703774
JAX00703771
JAX00703770
JAX00703809
JAX00703807
JAX00703806
JAX00703966
JAX00703804
JAX00703965
JAX00703803
JAX00703964
JAX00703801
JAX00703962
JAX00703769
JAX00703768
JAX00703960
JAX00703767
JAX00703766
JAX00703764
JAX00703763
JAX00703762
JAX00703760
JAX00703959
JAX00703958
JAX00703956
JAX00703955
JAX00703954
JAX00703953
JAX00703952
JAX00703759
JAX00703951
JAX00703758
JAX00703757
JAX00703756
JAX00703755
JAX00703754
JAX00703753
JAX00703751
JAX00703750
JAX00703947
JAX00703946
JAX00703944
JAX00703943
JAX00703942
JAX00703749
JAX00703941
JAX00703748
JAX00703940
JAX00703745
JAX00703938
JAX00703937
JAX00703936
JAX00703935
JAX00703931
JAX00703899
JAX00703897
JAX00703895
JAX00703894
JAX00703893
JAX00703892
JAX00703891
JAX00703890
JAX00703926
JAX00703924
JAX00703923
JAX00703922
JAX00703921
JAX00703920
JAX00703889
JAX00703888
JAX00703887
JAX00703886
JAX00703884
JAX00703883
JAX00703882
JAX00703881
JAX00703880
JAX00703918
JAX00703916
JAX00703913
JAX00703719
JAX00703718
JAX00703717
JAX00703714
JAX00703713
JAX00703712
JAX00703519
JAX00703711
JAX00703517
JAX00703679
JAX00703678
JAX00703676
JAX00703675
JAX00703673
JAX00703672
JAX00703671
JAX00703708
JAX00703704
JAX00703703
JAX00703701
JAX00703700
JAX00703669
JAX00703668
JAX00703666
JAX00703664
JAX00703662
JAX00703659
JAX00703658
JAX00703656
JAX00703655
JAX00703653
JAX00703652
JAX00703651
JAX00703650
JAX00703649
JAX00703648
JAX00703647
JAX00703645
JAX00703644
JAX00703643
JAX00703642
JAX00703641
JAX00703639
JAX00703636
JAX00703633
JAX00703632
JAX00703631
JAX00703599
JAX00703596
JAX00703595
JAX00703594
JAX00703593
JAX00703628
JAX00703626
JAX00703625
JAX00703624
JAX00703622
JAX00703621
JAX00703589
JAX00703586
JAX00703585
JAX00703584
JAX00703582
JAX00703580
JAX00703619
JAX00703618
JAX00703617
JAX00703616
JAX00703615
JAX00703614
JAX00703613
JAX00703611
JAX00703578
JAX00703577
JAX00703575
JAX00703574
JAX00703573
JAX00703571
JAX00703570
JAX00703609
JAX00703607
JAX00703604
JAX00703603
JAX00703602
JAX00703569
JAX00703600
JAX00703567
JAX00703566
JAX00703565
JAX00703564
JAX00703563
JAX00703562
JAX00703561
JAX00703560
JAX00703557
JAX00703556
JAX00703554
JAX00703553
JAX00703552
JAX00703551
JAX00703550
JAX00703744
JAX00703742
JAX00703741
JAX00703548
JAX00703740
JAX00703547
JAX00703545
JAX00703544
JAX00703543
JAX00703541
JAX00703739
JAX00703738
JAX00703737
JAX00703736
JAX00703735
JAX00703734
JAX00703733
JAX00703732
JAX00703539
JAX00703731
JAX00703538
JAX00703730
JAX00703699
JAX00703537
JAX00703698
JAX00703536
JAX00703535
JAX00703534
JAX00703533
JAX00703532
JAX00703693
JAX00703531
JAX00703530
JAX00703691
JAX00703729
JAX00703728
JAX00703727
JAX00703726
JAX00703725
JAX00703724
JAX00703723
JAX00703722
JAX00703529
JAX00703721
JAX00703528
JAX00703689
JAX00703527
JAX00703688
JAX00703526
JAX00703687
JAX00703525
JAX00703686
JAX00703524
JAX00703685
JAX00703523
JAX00703522
JAX00703521
JAX00703520
JAX00703682
JAX00703681
JAX00703680
JAX00703516
JAX00703513
JAX00703319
JAX00703511
JAX00703318
JAX00703510
JAX00703479
JAX00703317
JAX00703478
JAX00703477
JAX00703476
JAX00703475
JAX00703313
JAX00703474
JAX00703473
JAX00703472
JAX00703471
JAX00703470
JAX00703509
JAX00703508
JAX00703507
JAX00703506
JAX00703505
JAX00703502
JAX00703309
JAX00703501
JAX00703308
JAX00703500
JAX00703307
JAX00703468
JAX00703467
JAX00703305
JAX00703466
JAX00703465
JAX00703464
JAX00703302
JAX00703463
JAX00703301
JAX00703462
JAX00703300
JAX00703460
JAX00703459
JAX00703458
JAX00703457
JAX00703456
JAX00703455
JAX00703454
JAX00703453
JAX00703452
JAX00703451
JAX00703450
JAX00703449
JAX00703448
JAX00703447
JAX00703446
JAX00703445
JAX00703444
JAX00703443
JAX00703441
JAX00703440
JAX00703439
JAX00703438
JAX00703436
JAX00703435
JAX00703434
JAX00703433
JAX00703432
JAX00703431
JAX00703399
JAX00703430
JAX00703398
JAX00703397
JAX00703395
JAX00703394
JAX00703393
JAX00703392
JAX00703391
JAX00703390
JAX00703429
JAX00703427
JAX00703424
JAX00703422
JAX00703387
JAX00703385
JAX00703384
JAX00703383
JAX00703382
JAX00703416
JAX00703415
JAX00703412
JAX00703411
JAX00703410
JAX00703373
JAX00703371
JAX00703370
JAX00703407
JAX00703406
JAX00703405
JAX00703403
JAX00703369
JAX00703368
JAX00703367
JAX00703366
JAX00703365
JAX00703364
JAX00703362
JAX00703361
JAX00703360
JAX00703358
JAX00703355
JAX00703354
JAX00703352
JAX00703351
JAX00703350
JAX00703347
JAX00703346
JAX00703345
JAX00703344
JAX00703343
JAX00703342
JAX00703341
JAX00703340
JAX00703339
JAX00703338
JAX00703499
JAX00703337
JAX00703498
JAX00703497
JAX00703334
JAX00703333
JAX00703494
JAX00703332
JAX00703493
JAX00703331
JAX00703492
JAX00703299
JAX00703330
JAX00703491
JAX00703298
JAX00703490
JAX00703295
JAX00703294
JAX00703293
JAX00703291
JAX00703290
JAX00703329
JAX00703328
JAX00703489
JAX00703327
JAX00703488
JAX00703326
JAX00703487
JAX00703486
JAX00703485
JAX00703323
JAX00703484
JAX00703321
JAX00703482
JAX00703289
JAX00703320
JAX00703481
JAX00703281
JAX00703086
JAX00703085
JAX00703084
JAX00703081
JAX00703080
JAX00703118
JAX00703279
JAX00703117
JAX00703278
JAX00703116
JAX00703277
JAX00703115
JAX00703276
JAX00703114
JAX00703275
JAX00703113
JAX00703274
JAX00703112
JAX00703272
JAX00703079
JAX00703110
JAX00703078
JAX00703077
JAX00703076
JAX00703075
JAX00703074
JAX00703073
JAX00703072
JAX00703071
JAX00703109
JAX00703108
JAX00703269
JAX00703107
JAX00703268
JAX00703267
JAX00703105
JAX00703266
JAX00703265
JAX00703264
JAX00703102
JAX00703101
JAX00703068
JAX00703260
JAX00703064
JAX00703063
JAX00703258
JAX00703255
JAX00703252
JAX00703250
JAX00703244
JAX00703243
JAX00703242
JAX00703241
JAX00703239
JAX00703238
JAX00703236
JAX00703235
JAX00703233
JAX00703232
JAX00703231
JAX00703199
JAX00703198
JAX00703197
JAX00703195
JAX00703194
JAX00703193
JAX00703192
JAX00703191
JAX00703190
JAX00703228
JAX00703227
JAX00703226
JAX00703225
JAX00703224
JAX00703223
JAX00703189
JAX00703220
JAX00703188
JAX00703185
JAX00703184
JAX00703182
JAX00703218
JAX00703216
JAX00703214
JAX00703212
JAX00703179
JAX00703178
JAX00703177
JAX00703176
JAX00703175
JAX00703174
JAX00703173
JAX00703170
JAX00703208
JAX00703207
JAX00703206
JAX00703205
JAX00703204
JAX00703203
JAX00703202
JAX00703201
JAX00703169
JAX00703165
JAX00703164
JAX00703163
JAX00703162
JAX00703161
JAX00703154
JAX00703153
JAX00703152
JAX00703151
JAX00703150
JAX00703147
JAX00703145
JAX00703143
JAX00703142
JAX00703141
JAX00703137
JAX00703135
JAX00703134
JAX00703133
JAX00703094
JAX00703129
JAX00703128
JAX00703126
JAX00703287
JAX00703286
JAX00703285
JAX00703123
JAX00703284
JAX00703122
JAX00703283
JAX00703121
JAX00703282
JAX00703120
JAX00702848
JAX00702847
JAX00702844
JAX00702843
JAX00702842
JAX00702841
JAX00702840
JAX00702839
JAX00702838
JAX00702999
JAX00702837
JAX00702836
JAX00702996
JAX00702995
JAX00702990
JAX00703062
JAX00702989
JAX00702988
JAX00702987
JAX00702986
JAX00702985
JAX00702983
JAX00702982
JAX00702981
JAX00702980
JAX00703059
JAX00703058
JAX00703057
JAX00703055
JAX00703054
JAX00703050
JAX00702979
JAX00702978
JAX00702975
JAX00702974
JAX00702971
JAX00703048
JAX00703046
JAX00703044
JAX00703042
JAX00703041
JAX00702969
JAX00702968
JAX00702967
JAX00702966
JAX00702964
JAX00702962
JAX00702961
JAX00702960
JAX00703039
JAX00703038
JAX00703037
JAX00703036
JAX00703035
JAX00703033
JAX00703032
JAX00703031
JAX00703030
JAX00702959
JAX00702957
JAX00702954
JAX00702953
JAX00702952
JAX00702951
JAX00702950
JAX00703028
JAX00703027
JAX00703026
JAX00703025
JAX00703024
JAX00703021
JAX00703020
JAX00702949
JAX00702948
JAX00702947
JAX00702945
JAX00702944
JAX00702943
JAX00702942
JAX00702940
JAX00703019
JAX00703018
JAX00703015
JAX00703013
JAX00703012
JAX00703010
JAX00702939
JAX00702938
JAX00702937
JAX00702936
JAX00702935
JAX00702934
JAX00702933
JAX00702932
JAX00702899
JAX00702930
JAX00702898
JAX00702895
JAX00702894
JAX00702893
JAX00703009
JAX00703007
JAX00702890
JAX00703005
JAX00703004
JAX00703003
JAX00703002
JAX00703001
JAX00702929
JAX00702928
JAX00702927
JAX00702926
JAX00702925
JAX00702924
JAX00702923
JAX00702922
JAX00702921
JAX00702889
JAX00702920
JAX00702888
JAX00702884
JAX00702883
JAX00702880
JAX00702919
JAX00702918
JAX00702917
JAX00702916
JAX00702915
JAX00702914
JAX00702913
JAX00702912
JAX00702879
JAX00702878
JAX00702877
JAX00702876
JAX00702875
JAX00702874
JAX00702873
JAX00702872
JAX00702870
JAX00702908
JAX00702907
JAX00702906
JAX00702905
JAX00702902
JAX00702901
JAX00702869
JAX00702900
JAX00702867
JAX00702866
JAX00702865
JAX00702863
JAX00702862
JAX00702859
JAX00702858
JAX00702852
JAX00702851
JAX00702850
JAX00702647
JAX00702646
JAX00702644
JAX00702643
JAX00702642
JAX00702641
JAX00702835
JAX00702834
JAX00702833
JAX00702832
JAX00702639
JAX00702638
JAX00702799
JAX00702637
JAX00702796
JAX00702634
JAX00702795
JAX00702794
JAX00702632
JAX00702793
JAX00702792
JAX00702791
JAX00702828
JAX00702826
JAX00702825
JAX00702824
JAX00702823
JAX00702821
JAX00702628
JAX00702627
JAX00702788
JAX00702787
JAX00702625
JAX00702786
JAX00702785
JAX00702623
JAX00702784
JAX00702622
JAX00702782
JAX00702780
JAX00702818
JAX00702817
JAX00702816
JAX00702815
JAX00702814
JAX00702813
JAX00702812
JAX00702811
JAX00702618
JAX00702810
JAX00702779
JAX00702778
JAX00702616
JAX00702776
JAX00702614
JAX00702613
JAX00702774
JAX00702612
JAX00702773
JAX00702772
JAX00702770
JAX00702806
JAX00702803
JAX00702609
JAX00702801
JAX00702608
JAX00702769
JAX00702768
JAX00702766
JAX00702764
JAX00702763
JAX00702759
JAX00702758
JAX00702757
JAX00702756
JAX00702753
JAX00702752
JAX00702751
JAX00702750
JAX00702749
JAX00702748
JAX00702747
JAX00702746
JAX00702745
JAX00702744
JAX00702743
JAX00702742
JAX00702741
JAX00702739
JAX00702737
JAX00702736
JAX00702735
JAX00702734
JAX00702733
JAX00702732
JAX00702731
JAX00702699
JAX00702698
JAX00702697
JAX00702696
JAX00702695
JAX00702694
JAX00702693
JAX00702692
JAX00702691
JAX00702690
JAX00702728
JAX00702727
JAX00702726
JAX00702723
JAX00702689
JAX00702720
JAX00702688
JAX00702685
JAX00702684
JAX00702683
JAX00702682
JAX00702681
JAX00702680
JAX00702719
JAX00702718
JAX00702716
JAX00702714
JAX00702713
JAX00702679
JAX00702710
JAX00702678
JAX00702675
JAX00702673
JAX00702672
JAX00702671
JAX00702670
JAX00702708
JAX00702707
JAX00702706
JAX00702705
JAX00702703
JAX00702702
JAX00702701
JAX00702668
JAX00702666
JAX00702659
JAX00702657
JAX00702656
JAX00702654
JAX00702653
JAX00702652
JAX00702453
JAX00702452
JAX00702447
JAX00702445
JAX00702444
JAX00702443
JAX00702441
JAX00702440
JAX00702438
JAX00702599
JAX00702437
JAX00702598
JAX00702436
JAX00702597
JAX00702435
JAX00702596
JAX00702434
JAX00702433
JAX00702594
JAX00702432
JAX00702593
JAX00702431
JAX00702592
JAX00702399
JAX00702430
JAX00702591
JAX00702398
JAX00702590
JAX00702397
JAX00702396
JAX00702395
JAX00702394
JAX00702390
JAX00702589
JAX00702427
JAX00702426
JAX00702587
JAX00702425
JAX00702586
JAX00702424
JAX00702423
JAX00702584
JAX00702422
JAX00702583
JAX00702582
JAX00702389
JAX00702420
JAX00702581
JAX00702388
JAX00702580
JAX00702387
JAX00702386
JAX00702385
JAX00702383
JAX00702382
JAX00702419
JAX00702418
JAX00702579
JAX00702417
JAX00702578
JAX00702416
JAX00702577
JAX00702576
JAX00702414
JAX00702413
JAX00702574
JAX00702412
JAX00702573
JAX00702411
JAX00702379
JAX00702410
JAX00702571
JAX00702378
JAX00702570
JAX00702377
JAX00702607
JAX00702606
JAX00702605
JAX00702409
JAX00702408
JAX00702600
JAX00702569
JAX00702568
JAX00702406
JAX00702567
JAX00702405
JAX00702404
JAX00702565
JAX00702564
JAX00702563
JAX00702401
JAX00702400
JAX00702561
JAX00702560
JAX00702559
JAX00702558
JAX00702556
JAX00702554
JAX00702552
JAX00702551
JAX00702550
JAX00702547
JAX00702544
JAX00702541
JAX00702538
JAX00702536
JAX00702532
JAX00702531
JAX00702499
JAX00702530
JAX00702498
JAX00702496
JAX00702495
JAX00702494
JAX00702493
JAX00702492
JAX00702491
JAX00702490
JAX00702529
JAX00702528
JAX00702526
JAX00702524
JAX00702523
JAX00702522
JAX00702521
JAX00702488
JAX00702487
JAX00702486
JAX00702484
JAX00702483
JAX00702482
JAX00702519
JAX00702517
JAX00702516
JAX00702515
JAX00702514
JAX00702513
JAX00702512
JAX00702511
JAX00702479
JAX00702510
JAX00702477
JAX00702476
JAX00702475
JAX00702474
JAX00702473
JAX00702472
JAX00702471
JAX00702509
JAX00702508
JAX00702507
JAX00702505
JAX00702504
JAX00702503
JAX00702502
JAX00702501
JAX00702469
JAX00702500
JAX00702467
JAX00702465
JAX00702464
JAX00702462
JAX00702461
JAX00702460
JAX00702459
JAX00702458
JAX00702457
JAX00702456
JAX00702256
JAX00702254
JAX00702253
JAX00702251
JAX00702249
JAX00702246
JAX00702243
JAX00702242
JAX00702239
JAX00702237
JAX00702236
JAX00702234
JAX00702233
JAX00702199
JAX00702198
JAX00702197
JAX00702195
JAX00702193
JAX00702192
JAX00702191
JAX00702229
JAX00702228
JAX00702227
JAX00702225
JAX00702224
JAX00702223
JAX00702222
JAX00702221
JAX00702189
JAX00702220
JAX00702187
JAX00702186
JAX00702185
JAX00702184
JAX00702183
JAX00702182
JAX00702181
JAX00702180
JAX00702219
JAX00702218
JAX00702217
JAX00702216
JAX00702215
JAX00702214
JAX00702374
JAX00702212
JAX00702373
JAX00702372
JAX00702210
JAX00702371
JAX00702178
JAX00702370
JAX00702176
JAX00702175
JAX00702174
JAX00702172
JAX00702171
JAX00702170
JAX00702209
JAX00702369
JAX00702207
JAX00702206
JAX00702205
JAX00702204
JAX00702365
JAX00702363
JAX00702201
JAX00702362
JAX00702169
JAX00702200
JAX00702361
JAX00702168
JAX00702167
JAX00702166
JAX00702165
JAX00702163
JAX00702160
JAX00702357
JAX00702356
JAX00702355
JAX00702352
JAX00702159
JAX00702351
JAX00702158
JAX00702350
JAX00702157
JAX00702156
JAX00702155
JAX00702154
JAX00702152
JAX00702151
JAX00702150
JAX00702349
JAX00702348
JAX00702347
JAX00702346
JAX00702344
JAX00702149
JAX00702148
JAX00702340
JAX00702147
JAX00702146
JAX00702144
JAX00702143
JAX00702141
JAX00702339
JAX00702338
JAX00702337
JAX00702334
JAX00702333
JAX00702332
JAX00702331
JAX00702298
JAX00702297
JAX00702292
JAX00702291
JAX00702329
JAX00702328
JAX00702327
JAX00702326
JAX00702325
JAX00702324
JAX00702322
JAX00702321
JAX00702289
JAX00702288
JAX00702287
JAX00702285
JAX00702284
JAX00702282
JAX00702281
JAX00702319
JAX00702316
JAX00702315
JAX00702314
JAX00702313
JAX00702311
JAX00702310
JAX00702276
JAX00702275
JAX00702274
JAX00702273
JAX00702272
JAX00702271
JAX00702309
JAX00702308
JAX00702307
JAX00702304
JAX00702303
JAX00702302
JAX00702300
JAX00702268
JAX00702267
JAX00702266
JAX00702262
JAX00702260
JAX00701981
JAX00701980
JAX00702059
JAX00702055
JAX00702054
JAX00702053
JAX00702052
JAX00702050
JAX00701979
JAX00701978
JAX00701977
JAX00701976
JAX00701974
JAX00701972
JAX00701971
JAX00701970
JAX00702049
JAX00702048
JAX00702047
JAX00702046
JAX00702045
JAX00702044
JAX00702041
JAX00702040
JAX00701969
JAX00701967
JAX00701966
JAX00701965
JAX00701964
JAX00701963
JAX00701962
JAX00702039
JAX00702038
JAX00702037
JAX00702036
JAX00702034
JAX00702033
JAX00702032
JAX00702031
JAX00701956
JAX00701955
JAX00701954
JAX00701953
JAX00701950
JAX00702029
JAX00702028
JAX00702027
JAX00702020
JAX00701948
JAX00701947
JAX00701946
JAX00701945
JAX00701943
JAX00701942
JAX00701941
JAX00702018
JAX00702017
JAX00702016
JAX00702014
JAX00702013
JAX00702012
JAX00702011
JAX00702010
JAX00701939
JAX00701938
JAX00701937
JAX00701936
JAX00701933
JAX00701932
JAX00701931
JAX00701930
JAX00702009
JAX00702008
JAX00702007
JAX00702006
JAX00702005
JAX00702004
JAX00702003
JAX00702002
JAX00702001
JAX00702000
JAX00701928
JAX00701927
JAX00701926
JAX00701924
JAX00701922
JAX00701921
JAX00701919
JAX00701918
JAX00701915
JAX00701914
JAX00701912
JAX00702140
JAX00701909
JAX00702138
JAX00702137
JAX00702136
JAX00702134
JAX00702133
JAX00702131
JAX00702130
JAX00702099
JAX00702098
JAX00702097
JAX00702090
JAX00702129
JAX00702128
JAX00702126
JAX00702124
JAX00702123
JAX00702122
JAX00702086
JAX00702085
JAX00702083
JAX00702119
JAX00702118
JAX00702116
JAX00702115
JAX00702112
JAX00702077
JAX00702076
JAX00702075
JAX00702074
JAX00702073
JAX00702072
JAX00702071
JAX00702070
JAX00701999
JAX00701998
JAX00701997
JAX00701996
JAX00701995
JAX00701993
JAX00702109
JAX00701992
JAX00701991
JAX00702107
JAX00701990
JAX00702106
JAX00702104
JAX00702103
JAX00702102
JAX00702069
JAX00702067
JAX00702066
JAX00702064
JAX00702062
JAX00701988
JAX00701987
JAX00701985
JAX00701984
JAX00701820
JAX00701788
JAX00701786
JAX00701785
JAX00701784
JAX00701783
JAX00701782
JAX00701781
JAX00701780
JAX00701819
JAX00701817
JAX00701816
JAX00701815
JAX00701814
JAX00701813
JAX00701812
JAX00701811
JAX00701779
JAX00701778
JAX00701777
JAX00701776
JAX00701774
JAX00701772
JAX00701770
JAX00701808
JAX00701807
JAX00701805
JAX00701804
JAX00701803
JAX00701802
JAX00701801
JAX00701769
JAX00701800
JAX00701767
JAX00701766
JAX00701763
JAX00701760
JAX00701759
JAX00701758
JAX00701756
JAX00701755
JAX00701754
JAX00701752
JAX00701751
JAX00701750
JAX00701749
JAX00701748
JAX00701747
JAX00701746
JAX00701743
JAX00701741
JAX00701740
JAX00701739
JAX00701738
JAX00701899
JAX00701736
JAX00701897
JAX00701896
JAX00701734
JAX00701895
JAX00701733
JAX00701732
JAX00701731
JAX00701892
JAX00701891
JAX00701698
JAX00701890
JAX00701697
JAX00701696
JAX00701695
JAX00701693
JAX00701691
JAX00701690
JAX00701725
JAX00701724
JAX00701885
JAX00701723
JAX00701884
JAX00701722
JAX00701883
JAX00701720
JAX00701688
JAX00701880
JAX00701684
JAX00701683
JAX00701682
JAX00701681
JAX00701879
JAX00701878
JAX00701716
JAX00701877
JAX00701715
JAX00701876
JAX00701714
JAX00701713
JAX00701710
JAX00701871
JAX00701870
JAX00701908
JAX00701906
JAX00701905
JAX00701903
JAX00701901
JAX00701708
JAX00701900
JAX00701869
JAX00701707
JAX00701868
JAX00701706
JAX00701866
JAX00701865
JAX00701864
JAX00701702
JAX00701863
JAX00701860
JAX00701859
JAX00701858
JAX00701857
JAX00701856
JAX00701855
JAX00701853
JAX00701852
JAX00701851
JAX00701847
JAX00701844
JAX00701843
JAX00701842
JAX00701838
JAX00701837
JAX00701833
JAX00701831
JAX00701798
JAX00701797
JAX00701796
JAX00701795
JAX00701794
JAX00701793
JAX00701792
JAX00701791
JAX00701790
JAX00701829
JAX00701828
JAX00701827
JAX00701826
JAX00701825
JAX00701823
JAX00701822
JAX00701821
JAX00701626
JAX00701625
JAX00701624
JAX00701623
JAX00701586
JAX00701584
JAX00701583
JAX00701581
JAX00701580
JAX00701619
JAX00701618
JAX00701616
JAX00701615
JAX00701614
JAX00701579
JAX00701610
JAX00701578
JAX00701577
JAX00701576
JAX00701575
JAX00701574
JAX00701573
JAX00701572
JAX00701571
JAX00701570
JAX00701608
JAX00701607
JAX00701606
JAX00701604
JAX00701603
JAX00701602
JAX00701601
JAX00701600
JAX00701568
JAX00701566
JAX00701565
JAX00701562
JAX00701561
JAX00701560
JAX00701559
JAX00701558
JAX00701557
JAX00701556
JAX00701555
JAX00701554
JAX00701552
JAX00701551
JAX00701550
JAX00701549
JAX00701548
JAX00701547
JAX00701546
JAX00701543
JAX00701542
JAX00701541
JAX00701538
JAX00701537
JAX00701534
JAX00701533
JAX00701532
JAX00701531
JAX00701499
JAX00701498
JAX00701497
JAX00701496
JAX00701495
JAX00701494
JAX00701493
JAX00701492
JAX00701491
JAX00701529
JAX00701528
JAX00701527
JAX00701526
JAX00701524
JAX00701522
JAX00701521
JAX00701489
JAX00701520
JAX00701488
JAX00701680
JAX00701487
JAX00701482
JAX00701481
JAX00701518
JAX00701517
JAX00701678
JAX00701515
JAX00701676
JAX00701514
JAX00701675
JAX00701513
JAX00701512
JAX00701673
JAX00701511
JAX00701672
JAX00701479
JAX00701510
JAX00701671
JAX00701478
JAX00701670
JAX00701477
JAX00701476
JAX00701475
JAX00701474
JAX00701473
JAX00701472
JAX00701471
JAX00701470
JAX00701508
JAX00701669
JAX00701507
JAX00701668
JAX00701506
JAX00701666
JAX00701504
JAX00701665
JAX00701664
JAX00701663
JAX00701501
JAX00701662
JAX00701500
JAX00701661
JAX00701468
JAX00701660
JAX00701467
JAX00701466
JAX00701465
JAX00701464
JAX00701463
JAX00701462
JAX00701460
JAX00701659
JAX00701658
JAX00701657
JAX00701655
JAX00701652
JAX00701651
JAX00701455
JAX00701453
JAX00701452
JAX00701649
JAX00701648
JAX00701647
JAX00701646
JAX00701645
JAX00701644
JAX00701642
JAX00701641
JAX00701640
JAX00701639
JAX00701638
JAX00701637
JAX00701635
JAX00701633
JAX00701632
JAX00701631
JAX00701630
JAX00701597
JAX00701596
JAX00701595
JAX00701591
JAX00701590
JAX00701428
JAX00701427
JAX00701426
JAX00701424
JAX00701423
JAX00701422
JAX00701229
JAX00701421
JAX00701228
JAX00701389
JAX00701227
JAX00701388
JAX00701226
JAX00701387
JAX00701386
JAX00701224
JAX00701385
JAX00701383
JAX00701221
JAX00701382
JAX00701220
JAX00701381
JAX00701380
JAX00701418
JAX00701417
JAX00701416
JAX00701414
JAX00701413
JAX00701219
JAX00701411
JAX00701410
JAX00701379
JAX00701217
JAX00701378
JAX00701216
JAX00701215
JAX00701214
JAX00701213
JAX00701212
JAX00701373
JAX00701211
JAX00701372
JAX00701210
JAX00701370
JAX00701408
JAX00701407
JAX00701405
JAX00701404
JAX00701403
JAX00701402
JAX00701209
JAX00701401
JAX00701208
JAX00701400
JAX00701207
JAX00701369
JAX00701206
JAX00701368
JAX00701205
JAX00701367
JAX00701203
JAX00701365
JAX00701202
JAX00701364
JAX00701363
JAX00701200
JAX00701362
JAX00701361
JAX00701360
JAX00701359
JAX00701358
JAX00701355
JAX00701354
JAX00701352
JAX00701350
JAX00701349
JAX00701348
JAX00701346
JAX00701345
JAX00701344
JAX00701343
JAX00701342
JAX00701340
JAX00701339
JAX00701338
JAX00701337
JAX00701336
JAX00701335
JAX00701334
JAX00701333
JAX00701331
JAX00701299
JAX00701329
JAX00701328
JAX00701327
JAX00701325
JAX00701324
JAX00701322
JAX00701321
JAX00701320
JAX00701319
JAX00701318
JAX00701317
JAX00701316
JAX00701313
JAX00701312
JAX00701311
JAX00701310
JAX00701270
JAX00701309
JAX00701308
JAX00701307
JAX00701306
JAX00701305
JAX00701304
JAX00701303
JAX00701302
JAX00701301
JAX00701269
JAX00701268
JAX00701267
JAX00701266
JAX00701265
JAX00701264
JAX00701263
JAX00701259
JAX00701258
JAX00701257
JAX00701256
JAX00701253
JAX00701252
JAX00701251
JAX00701449
JAX00701447
JAX00701446
JAX00701444
JAX00701443
JAX00701441
JAX00701247
JAX00701244
JAX00701242
JAX00701240
JAX00701439
JAX00701438
JAX00701437
JAX00701436
JAX00701435
JAX00701434
JAX00701239
JAX00701399
JAX00701237
JAX00701398
JAX00701236
JAX00701397
JAX00701234
JAX00701395
JAX00701233
JAX00701199
JAX00701391
JAX00701198
JAX00701390
JAX00701197
JAX00701196
JAX00701028
JAX00701189
JAX00701188
JAX00701026
JAX00701187
JAX00701025
JAX00701024
JAX00701185
JAX00701023
JAX00701022
JAX00701182
JAX00701020
JAX00701018
JAX00701017
JAX00701178
JAX00701016
JAX00701177
JAX00701015
JAX00701176
JAX00701014
JAX00701013
JAX00701012
JAX00701173
JAX00701011
JAX00701172
JAX00701010
JAX00701171
JAX00701170
JAX00701009
JAX00701169
JAX00701007
JAX00701006
JAX00701005
JAX00701166
JAX00701004
JAX00701003
JAX00701164
JAX00701002
JAX00701001
JAX00701161
JAX00701160
JAX00701159
JAX00701158
JAX00701157
JAX00701155
JAX00701153
JAX00701152
JAX00701151
JAX00701149
JAX00701147
JAX00701146
JAX00701145
JAX00701144
JAX00701143
JAX00701142
JAX00701141
JAX00701139
JAX00701138
JAX00701136
JAX00701135
JAX00701134
JAX00701133
JAX00701131
JAX00701093
JAX00701092
JAX00701091
JAX00701129
JAX00701127
JAX00701126
JAX00701124
JAX00701123
JAX00701122
JAX00701121
JAX00701120
JAX00701088
JAX00701086
JAX00701084
JAX00701080
JAX00701119
JAX00701118
JAX00701116
JAX00701115
JAX00701114
JAX00701113
JAX00701112
JAX00701111
JAX00701110
JAX00701078
JAX00701077
JAX00701076
JAX00701075
JAX00701074
JAX00701072
JAX00701071
JAX00700999
JAX00700998
JAX00700997
JAX00700996
JAX00701109
JAX00700991
JAX00701108
JAX00700990
JAX00701107
JAX00701106
JAX00701105
JAX00701103
JAX00701102
JAX00701100
JAX00701068
JAX00701067
JAX00701066
JAX00701065
JAX00701063
JAX00701062
JAX00701061
JAX00701060
JAX00700988
JAX00700986
JAX00700985
JAX00700984
JAX00700983
JAX00701059
JAX00701058
JAX00701057
JAX00701056
JAX00701055
JAX00701052
JAX00700977
JAX00700976
JAX00700975
JAX00700974
JAX00700972
JAX00700971
JAX00701048
JAX00701047
JAX00701046
JAX00701045
JAX00701044
JAX00701043
JAX00701042
JAX00701041
JAX00701040
JAX00700969
JAX00700968
JAX00700967
JAX00701039
JAX00701038
JAX00701037
JAX00701194
JAX00701193
JAX00701192
JAX00701030
JAX00701190
JAX00700959
JAX00700958
JAX00700957
JAX00700956
JAX00700955
JAX00700953
JAX00700952
JAX00700759
JAX00700951
JAX00700758
JAX00700950
JAX00700757
JAX00700756
JAX00700755
JAX00700753
JAX00700752
JAX00700751
JAX00700949
JAX00700948
JAX00700947
JAX00700946
JAX00700945
JAX00700944
JAX00700942
JAX00700941
JAX00700940
JAX00700939
JAX00700938
JAX00700937
JAX00700935
JAX00700934
JAX00700933
JAX00700932
JAX00700931
JAX00700930
JAX00700899
JAX00700897
JAX00700896
JAX00700895
JAX00700893
JAX00700892
JAX00700891
JAX00700890
JAX00700929
JAX00700928
JAX00700927
JAX00700925
JAX00700923
JAX00700922
JAX00700921
JAX00700920
JAX00700889
JAX00700888
JAX00700886
JAX00700885
JAX00700884
JAX00700883
JAX00700882
JAX00700881
JAX00700880
JAX00700919
JAX00700918
JAX00700917
JAX00700916
JAX00700915
JAX00700914
JAX00700913
JAX00700910
JAX00700879
JAX00700877
JAX00700875
JAX00700874
JAX00700873
JAX00700872
JAX00700871
JAX00700908
JAX00700907
JAX00700906
JAX00700905
JAX00700904
JAX00700903
JAX00700902
JAX00700869
JAX00700900
JAX00700866
JAX00700865
JAX00700864
JAX00700863
JAX00700862
JAX00700860
JAX00700859
JAX00700857
JAX00700855
JAX00700854
JAX00700852
JAX00700851
JAX00700848
JAX00700847
JAX00700846
JAX00700845
JAX00700844
JAX00700843
JAX00700842
JAX00700841
JAX00700840
JAX00700839
JAX00700837
JAX00700836
JAX00700834
JAX00700833
JAX00700832
JAX00700799
JAX00700830
JAX00700798
JAX00700797
JAX00700795
JAX00700794
JAX00700792
JAX00700791
JAX00700790
JAX00700828
JAX00700827
JAX00700824
JAX00700822
JAX00700789
JAX00700788
JAX00700786
JAX00700785
JAX00700782
JAX00700780
JAX00700818
JAX00700817
JAX00700816
JAX00700815
JAX00700814
JAX00700813
JAX00700812
JAX00700811
JAX00700810
JAX00700778
JAX00700777
JAX00700775
JAX00700774
JAX00700773
JAX00700772
JAX00700770
JAX00700809
JAX00700808
JAX00700807
JAX00700806
JAX00700804
JAX00700965
JAX00700803
JAX00700802
JAX00700963
JAX00700962
JAX00700800
JAX00700961
JAX00700768
JAX00700960
JAX00700765
JAX00700764
JAX00700763
JAX00700762
JAX00700761
JAX00700760
JAX00700559
JAX00700558
JAX00700750
JAX00700556
JAX00700555
JAX00700554
JAX00700553
JAX00700552
JAX00700551
JAX00700550
JAX00700749
JAX00700748
JAX00700747
JAX00700746
JAX00700745
JAX00700742
JAX00700741
JAX00700740
JAX00700547
JAX00700546
JAX00700545
JAX00700544
JAX00700543
JAX00700542
JAX00700541
JAX00700540
JAX00700739
JAX00700738
JAX00700735
JAX00700734
JAX00700732
JAX00700539
JAX00700538
JAX00700537
JAX00700698
JAX00700697
JAX00700696
JAX00700695
JAX00700694
JAX00700693
JAX00700692
JAX00700691
JAX00700690
JAX00700727
JAX00700725
JAX00700724
JAX00700723
JAX00700722
JAX00700721
JAX00700720
JAX00700689
JAX00700688
JAX00700687
JAX00700686
JAX00700684
JAX00700683
JAX00700682
JAX00700681
JAX00700680
JAX00700719
JAX00700718
JAX00700717
JAX00700716
JAX00700715
JAX00700714
JAX00700713
JAX00700712
JAX00700711
JAX00700710
JAX00700679
JAX00700678
JAX00700677
JAX00700676
JAX00700675
JAX00700674
JAX00700673
JAX00700672
JAX00700671
JAX00700670
JAX00700709
JAX00700708
JAX00700705
JAX00700704
JAX00700702
JAX00700701
JAX00700668
JAX00700667
JAX00700666
JAX00700665
JAX00700664
JAX00700663
JAX00700662
JAX00700661
JAX00700659
JAX00700658
JAX00700657
JAX00700656
JAX00700655
JAX00700654
JAX00700652
JAX00700651
JAX00700649
JAX00700648
JAX00700646
JAX00700645
JAX00700644
JAX00700643
JAX00700642
JAX00700641
JAX00700640
JAX00700635
JAX00700634
JAX00700633
JAX00700630
JAX00700598
JAX00700597
JAX00700596
JAX00700595
JAX00700594
JAX00700593
JAX00700592
JAX00700591
JAX00700590
JAX00700629
JAX00700628
JAX00700627
JAX00700626
JAX00700625
JAX00700621
JAX00700620
JAX00700587
JAX00700586
JAX00700582
JAX00700581
JAX00700580
JAX00700619
JAX00700618
JAX00700617
JAX00700616
JAX00700615
JAX00700613
JAX00700612
JAX00700611
JAX00700579
JAX00700610
JAX00700577
JAX00700575
JAX00700574
JAX00700571
JAX00700570
JAX00700609
JAX00700608
JAX00700607
JAX00700606
JAX00700604
JAX00700603
JAX00700602
JAX00700569
JAX00700568
JAX00700567
JAX00700566
JAX00700565
JAX00700564
JAX00700563
JAX00700561
JAX00700560
JAX00700362
JAX00700360
JAX00700358
JAX00700357
JAX00700355
JAX00700354
JAX00700352
JAX00700351
JAX00700350
JAX00700349
JAX00700348
JAX00700347
JAX00700346
JAX00700344
JAX00700341
JAX00700340
JAX00700536
JAX00700535
JAX00700533
JAX00700339
JAX00700531
JAX00700499
JAX00700337
JAX00700498
JAX00700336
JAX00700497
JAX00700335
JAX00700334
JAX00700333
JAX00700494
JAX00700493
JAX00700492
JAX00700491
JAX00700490
JAX00700529
JAX00700528
JAX00700527
JAX00700526
JAX00700525
JAX00700524
JAX00700329
JAX00700521
JAX00700520
JAX00700489
JAX00700327
JAX00700326
JAX00700325
JAX00700324
JAX00700485
JAX00700323
JAX00700484
JAX00700322
JAX00700483
JAX00700482
JAX00700480
JAX00700518
JAX00700517
JAX00700516
JAX00700515
JAX00700514
JAX00700513
JAX00700512
JAX00700319
JAX00700510
JAX00700317
JAX00700478
JAX00700316
JAX00700315
JAX00700314
JAX00700475
JAX00700313
JAX00700312
JAX00700311
JAX00700472
JAX00700310
JAX00700470
JAX00700507
JAX00700506
JAX00700505
JAX00700504
JAX00700503
JAX00700502
JAX00700309
JAX00700501
JAX00700308
JAX00700500
JAX00700307
JAX00700469
JAX00700467
JAX00700466
JAX00700465
JAX00700464
JAX00700463
JAX00700462
JAX00700460
JAX00700458
JAX00700457
JAX00700455
JAX00700454
JAX00700453
JAX00700452
JAX00700451
JAX00700450
JAX00700449
JAX00700448
JAX00700447
JAX00700444
JAX00700443
JAX00700442
JAX00700441
JAX00700440
JAX00700439
JAX00700438
JAX00700437
JAX00700436
JAX00700435
JAX00700434
JAX00700399
JAX00700430
JAX00700398
JAX00700397
JAX00700396
JAX00700395
JAX00700394
JAX00700393
JAX00700392
JAX00700391
JAX00700390
JAX00700429
JAX00700428
JAX00700426
JAX00700425
JAX00700423
JAX00700421
JAX00700389
JAX00700420
JAX00700386
JAX00700384
JAX00700383
JAX00700382
JAX00700380
JAX00700419
JAX00700418
JAX00700417
JAX00700415
JAX00700414
JAX00700413
JAX00700412
JAX00700411
JAX00700379
JAX00700410
JAX00700377
JAX00700376
JAX00700375
JAX00700374
JAX00700373
JAX00700372
JAX00700371
JAX00700370
JAX00700409
JAX00700407
JAX00700406
JAX00700405
JAX00700403
JAX00700402
JAX00700401
JAX00700369
JAX00700400
JAX00700368
JAX00700367
JAX00700366
JAX00700365
JAX00700363
JAX00700169
JAX00700168
JAX00700167
JAX00700165
JAX00700164
JAX00700163
JAX00700161
JAX00700160
JAX00700159
JAX00700158
JAX00700155
JAX00700154
JAX00700153
JAX00700151
JAX00700150
JAX00700149
JAX00700148
JAX00700147
JAX00700145
JAX00700144
JAX00700142
JAX00700141
JAX00700140
JAX00700299
JAX00700136
JAX00700297
JAX00700135
JAX00700296
JAX00700134
JAX00700295
JAX00700133
JAX00700294
JAX00700132
JAX00700293
JAX00700292
JAX00700099
JAX00700130
JAX00700097
JAX00700095
JAX00700091
JAX00700090
JAX00700129
JAX00700128
JAX00700289
JAX00700127
JAX00700288
JAX00700126
JAX00700122
JAX00700121
JAX00700120
JAX00700281
JAX00700088
JAX00700280
JAX00700087
JAX00700084
JAX00700083
JAX00700082
JAX00700081
JAX00700080
JAX00700119
JAX00700279
JAX00700117
JAX00700116
JAX00700114
JAX00700113
JAX00700274
JAX00700273
JAX00700271
JAX00700270
JAX00700306
JAX00700305
JAX00700303
JAX00700109
JAX00700108
JAX00700269
JAX00700107
JAX00700105
JAX00700264
JAX00700102
JAX00700101
JAX00700262
JAX00700100
JAX00700261
JAX00700260
JAX00700257
JAX00700256
JAX00700255
JAX00700254
JAX00700253
JAX00700251
JAX00700249
JAX00700248
JAX00700244
JAX00700243
JAX00700242
JAX00700240
JAX00700238
JAX00700237
JAX00700236
JAX00700235
JAX00700234
JAX00700233
JAX00700232
JAX00700231
JAX00700199
JAX00700230
JAX00700198
JAX00700196
JAX00700195
JAX00700194
JAX00700193
JAX00700192
JAX00700190
JAX00700228
JAX00700227
JAX00700226
JAX00700223
JAX00700189
JAX00700220
JAX00700188
JAX00700186
JAX00700184
JAX00700183
JAX00700182
JAX00700219
JAX00700218
JAX00700217
JAX00700216
JAX00700212
JAX00700211
JAX00700210
JAX00700178
JAX00700177
JAX00700176
JAX00700175
JAX00700173
JAX00700172
JAX00700171
JAX00700170
JAX00700209
JAX00700207
JAX00700206
JAX00700205
JAX00700204
JAX00700203
JAX00700202
JAX00700201
JAX00699979
JAX00699978
JAX00700005
JAX00700004
JAX00699976
JAX00700002
JAX00700001
JAX00699973
JAX00700000
JAX00699972
JAX00699971
JAX00699970
JAX00699969
JAX00699966
JAX00699965
JAX00699962
JAX00699961
JAX00699960
JAX00699959
JAX00699958
JAX00699957
JAX00699956
JAX00699955
JAX00699954
JAX00699952
JAX00699951
JAX00699948
JAX00699947
JAX00699946
JAX00699945
JAX00699942
JAX00699941
JAX00699940
JAX00699939
JAX00699937
JAX00699936
JAX00699935
JAX00699934
JAX00699932
JAX00699931
JAX00699899
JAX00699930
JAX00699898
JAX00699896
JAX00699895
JAX00699894
JAX00699893
JAX00699892
JAX00699891
JAX00699890
JAX00699928
JAX00699926
JAX00699925
JAX00699924
JAX00699923
JAX00699921
JAX00700077
JAX00699887
JAX00700075
JAX00699885
JAX00699884
JAX00700073
JAX00699883
JAX00700072
JAX00699882
JAX00700071
JAX00699881
JAX00700070
JAX00699880
JAX00699918
JAX00699917
JAX00699913
JAX00700069
JAX00699879
JAX00699910
JAX00699878
JAX00699877
JAX00700066
JAX00699876
JAX00700065
JAX00699874
JAX00700062
JAX00699872
JAX00699870
JAX00699907
JAX00699904
JAX00700059
JAX00699900
JAX00700058
JAX00699868
JAX00700057
JAX00700056
JAX00699866
JAX00700055
JAX00700054
JAX00700053
JAX00700052
JAX00699862
JAX00700051
JAX00700050
JAX00700049
JAX00700048
JAX00699858
JAX00700047
JAX00699857
JAX00700046
JAX00699856
JAX00700043
JAX00700042
JAX00700041
JAX00699851
JAX00700040
JAX00700039
JAX00699849
JAX00700038
JAX00699846
JAX00699845
JAX00700034
JAX00699844
JAX00700032
JAX00699842
JAX00700030
JAX00699840
JAX00700029
JAX00700028
JAX00699838
JAX00699999
JAX00700026
JAX00700025
JAX00699835
JAX00700024
JAX00699996
JAX00699833
JAX00699995
JAX00699832
JAX00700021
JAX00699831
JAX00699993
JAX00700020
JAX00699830
JAX00699991
JAX00699990
JAX00700019
JAX00700018
JAX00700017
JAX00700016
JAX00699988
JAX00700015
JAX00699987
JAX00699984
JAX00700010
JAX00699980
JAX00700008
JAX00699817
JAX00699815
JAX00699814
JAX00699619
JAX00699811
JAX00699618
JAX00699810
JAX00699779
JAX00699617
JAX00699776
JAX00699614
JAX00699613
JAX00699774
JAX00699612
JAX00699773
JAX00699772
JAX00699610
JAX00699771
JAX00699770
JAX00699809
JAX00699806
JAX00699805
JAX00699804
JAX00699803
JAX00699802
JAX00699609
JAX00699801
JAX00699608
JAX00699769
JAX00699607
JAX00699768
JAX00699606
JAX00699605
JAX00699604
JAX00699603
JAX00699764
JAX00699601
JAX00699763
JAX00699761
JAX00699759
JAX00699757
JAX00699756
JAX00699755
JAX00699754
JAX00699751
JAX00699750
JAX00699747
JAX00699746
JAX00699745
JAX00699744
JAX00699741
JAX00699740
JAX00699739
JAX00699738
JAX00699737
JAX00699736
JAX00699734
JAX00699733
JAX00699731
JAX00699699
JAX00699698
JAX00699697
JAX00699696
JAX00699694
JAX00699693
JAX00699692
JAX00699690
JAX00699726
JAX00699725
JAX00699722
JAX00699689
JAX00699720
JAX00699688
JAX00699683
JAX00699719
JAX00699718
JAX00699714
JAX00699679
JAX00699710
JAX00699678
JAX00699676
JAX00699675
JAX00699674
JAX00699673
JAX00699672
JAX00699671
JAX00699670
JAX00699708
JAX00699707
JAX00699706
JAX00699705
JAX00699703
JAX00699702
JAX00699701
JAX00699669
JAX00699700
JAX00699668
JAX00699667
JAX00699666
JAX00699664
JAX00699661
JAX00699660
JAX00699659
JAX00699658
JAX00699657
JAX00699656
JAX00699655
JAX00699653
JAX00699651
JAX00699650
JAX00699649
JAX00699648
JAX00699647
JAX00699646
JAX00699644
JAX00699643
JAX00699642
JAX00699640
JAX00699639
JAX00699638
JAX00699799
JAX00699637
JAX00699798
JAX00699636
JAX00699797
JAX00699635
JAX00699796
JAX00699634
JAX00699794
JAX00699632
JAX00699793
JAX00699792
JAX00699790
JAX00699829
JAX00699828
JAX00699826
JAX00699825
JAX00699824
JAX00699823
JAX00699822
JAX00699629
JAX00699821
JAX00699628
JAX00699820
JAX00699627
JAX00699788
JAX00699626
JAX00699625
JAX00699786
JAX00699785
JAX00699623
JAX00699784
JAX00699621
JAX00699782
JAX00699620
JAX00699780
JAX00699819
JAX00699818
JAX00699419
JAX00699579
JAX00699578
JAX00699416
JAX00699577
JAX00699415
JAX00699576
JAX00699574
JAX00699412
JAX00699411
JAX00699410
JAX00699378
JAX00699570
JAX00699377
JAX00699376
JAX00699375
JAX00699371
JAX00699370
JAX00699409
JAX00699600
JAX00699407
JAX00699406
JAX00699567
JAX00699405
JAX00699566
JAX00699404
JAX00699565
JAX00699403
JAX00699564
JAX00699402
JAX00699563
JAX00699401
JAX00699562
JAX00699400
JAX00699559
JAX00699558
JAX00699556
JAX00699553
JAX00699552
JAX00699551
JAX00699550
JAX00699549
JAX00699548
JAX00699547
JAX00699545
JAX00699544
JAX00699543
JAX00699541
JAX00699540
JAX00699539
JAX00699538
JAX00699537
JAX00699535
JAX00699534
JAX00699533
JAX00699532
JAX00699531
JAX00699497
JAX00699496
JAX00699495
JAX00699494
JAX00699492
JAX00699529
JAX00699527
JAX00699525
JAX00699523
JAX00699522
JAX00699521
JAX00699489
JAX00699486
JAX00699485
JAX00699484
JAX00699482
JAX00699481
JAX00699480
JAX00699518
JAX00699516
JAX00699515
JAX00699514
JAX00699513
JAX00699512
JAX00699511
JAX00699479
JAX00699510
JAX00699478
JAX00699476
JAX00699475
JAX00699474
JAX00699473
JAX00699509
JAX00699508
JAX00699507
JAX00699506
JAX00699505
JAX00699503
JAX00699502
JAX00699500
JAX00699466
JAX00699464
JAX00699463
JAX00699460
JAX00699459
JAX00699458
JAX00699457
JAX00699456
JAX00699455
JAX00699454
JAX00699453
JAX00699452
JAX00699451
JAX00699450
JAX00699449
JAX00699448
JAX00699445
JAX00699444
JAX00699443
JAX00699442
JAX00699441
JAX00699440
JAX00699438
JAX00699599
JAX00699437
JAX00699598
JAX00699436
JAX00699597
JAX00699435
JAX00699433
JAX00699594
JAX00699432
JAX00699593
JAX00699592
JAX00699399
JAX00699430
JAX00699591
JAX00699398
JAX00699590
JAX00699397
JAX00699395
JAX00699393
JAX00699391
JAX00699390
JAX00699429
JAX00699428
JAX00699427
JAX00699588
JAX00699426
JAX00699587
JAX00699425
JAX00699586
JAX00699424
JAX00699585
JAX00699422
JAX00699583
JAX00699421
JAX00699582
JAX00699389
JAX00699581
JAX00699387
JAX00699386
JAX00699385
JAX00699384
JAX00699383
JAX00699382
JAX00699381
JAX00699380
JAX00699184
JAX00699183
JAX00699182
JAX00699181
JAX00699180
JAX00699219
JAX00699218
JAX00699216
JAX00699213
JAX00699212
JAX00699179
JAX00699178
JAX00699177
JAX00699175
JAX00699174
JAX00699173
JAX00699172
JAX00699171
JAX00699170
JAX00699209
JAX00699208
JAX00699368
JAX00699206
JAX00699367
JAX00699204
JAX00699365
JAX00699202
JAX00699363
JAX00699362
JAX00699169
JAX00699200
JAX00699167
JAX00699166
JAX00699165
JAX00699164
JAX00699163
JAX00699162
JAX00699161
JAX00699160
JAX00699359
JAX00699358
JAX00699357
JAX00699356
JAX00699355
JAX00699353
JAX00699352
JAX00699159
JAX00699351
JAX00699350
JAX00699157
JAX00699156
JAX00699155
JAX00699154
JAX00699153
JAX00699152
JAX00699150
JAX00699349
JAX00699348
JAX00699347
JAX00699346
JAX00699345
JAX00699344
JAX00699343
JAX00699341
JAX00699340
JAX00699147
JAX00699145
JAX00699144
JAX00699143
JAX00699338
JAX00699337
JAX00699336
JAX00699335
JAX00699334
JAX00699333
JAX00699332
JAX00699331
JAX00699330
JAX00699299
JAX00699297
JAX00699295
JAX00699294
JAX00699293
JAX00699292
JAX00699329
JAX00699328
JAX00699326
JAX00699325
JAX00699322
JAX00699320
JAX00699289
JAX00699288
JAX00699287
JAX00699286
JAX00699285
JAX00699284
JAX00699282
JAX00699280
JAX00699319
JAX00699318
JAX00699314
JAX00699312
JAX00699310
JAX00699279
JAX00699277
JAX00699276
JAX00699275
JAX00699272
JAX00699309
JAX00699308
JAX00699307
JAX00699305
JAX00699304
JAX00699303
JAX00699301
JAX00699300
JAX00699265
JAX00699264
JAX00699259
JAX00699255
JAX00699254
JAX00699253
JAX00699251
JAX00699250
JAX00699249
JAX00699248
JAX00699247
JAX00699246
JAX00699245
JAX00699243
JAX00699241
JAX00699240
JAX00699238
JAX00699237
JAX00699235
JAX00699234
JAX00699233
JAX00699232
JAX00699199
JAX00699230
JAX00699198
JAX00699197
JAX00699193
JAX00699192
JAX00699191
JAX00699190
JAX00699229
JAX00699228
JAX00699227
JAX00699226
JAX00699225
JAX00699224
JAX00699221
JAX00699220
JAX00699188
JAX00699024
JAX00699022
JAX00699021
JAX00698949
JAX00698948
JAX00698947
JAX00698945
JAX00698944
JAX00698943
JAX00699019
JAX00699018
JAX00699017
JAX00699016
JAX00699014
JAX00699013
JAX00699012
JAX00699011
JAX00699010
JAX00698939
JAX00698938
JAX00698937
JAX00698936
JAX00698935
JAX00698934
JAX00698933
JAX00698931
JAX00698930
JAX00699009
JAX00699008
JAX00699007
JAX00699006
JAX00699005
JAX00699004
JAX00699003
JAX00699002
JAX00699001
JAX00699000
JAX00698929
JAX00698928
JAX00698927
JAX00699141
JAX00699140
JAX00699138
JAX00699137
JAX00699136
JAX00699135
JAX00699134
JAX00699133
JAX00699132
JAX00699131
JAX00699130
JAX00699097
JAX00699096
JAX00699095
JAX00699094
JAX00699093
JAX00699090
JAX00699129
JAX00699128
JAX00699127
JAX00699126
JAX00699125
JAX00699123
JAX00699122
JAX00699120
JAX00699088
JAX00699086
JAX00699085
JAX00699084
JAX00699083
JAX00699081
JAX00699080
JAX00699118
JAX00699117
JAX00699116
JAX00699114
JAX00699113
JAX00699112
JAX00699111
JAX00699110
JAX00699079
JAX00699078
JAX00699074
JAX00699073
JAX00699072
JAX00699071
JAX00698999
JAX00698998
JAX00698997
JAX00698996
JAX00698995
JAX00698994
JAX00698993
JAX00698992
JAX00699108
JAX00698991
JAX00699107
JAX00698990
JAX00699106
JAX00699105
JAX00699103
JAX00699101
JAX00699100
JAX00699068
JAX00699067
JAX00699066
JAX00699064
JAX00699063
JAX00699062
JAX00699061
JAX00699060
JAX00698989
JAX00698988
JAX00698987
JAX00698986
JAX00698985
JAX00698984
JAX00698983
JAX00698981
JAX00699059
JAX00699058
JAX00699056
JAX00699055
JAX00699053
JAX00699052
JAX00699051
JAX00699050
JAX00698979
JAX00698978
JAX00698977
JAX00698976
JAX00698975
JAX00698974
JAX00698973
JAX00698972
JAX00698971
JAX00698970
JAX00699049
JAX00699048
JAX00699046
JAX00699045
JAX00699044
JAX00699043
JAX00699042
JAX00699041
JAX00699040
JAX00698969
JAX00698968
JAX00698967
JAX00698966
JAX00698964
JAX00698963
JAX00698962
JAX00698961
JAX00698960
JAX00699039
JAX00699038
JAX00699036
JAX00699035
JAX00699034
JAX00699033
JAX00699032
JAX00699031
JAX00699030
JAX00698959
JAX00698957
JAX00698956
JAX00698955
JAX00698953
JAX00698952
JAX00698951
JAX00698950
JAX00699028
JAX00699027
JAX00699025
JAX00698749
JAX00698748
JAX00698746
JAX00698745
JAX00698744
JAX00698743
JAX00698742
JAX00698741
JAX00698740
JAX00698739
JAX00698738
JAX00698899
JAX00698898
JAX00698736
JAX00698897
JAX00698896
JAX00698734
JAX00698895
JAX00698733
JAX00698894
JAX00698732
JAX00698893
JAX00698731
JAX00698892
JAX00698730
JAX00698891
JAX00698890
JAX00698926
JAX00698924
JAX00698923
JAX00698922
JAX00698729
JAX00698921
JAX00698728
JAX00698920
JAX00698889
JAX00698727
JAX00698726
JAX00698887
JAX00698725
JAX00698886
JAX00698724
JAX00698885
JAX00698723
JAX00698884
JAX00698883
JAX00698721
JAX00698882
JAX00698720
JAX00698881
JAX00698880
JAX00698919
JAX00698918
JAX00698917
JAX00698916
JAX00698914
JAX00698913
JAX00698912
JAX00698719
JAX00698911
JAX00698718
JAX00698910
JAX00698879
JAX00698878
JAX00698716
JAX00698877
JAX00698715
JAX00698876
JAX00698875
JAX00698874
JAX00698873
JAX00698872
JAX00698871
JAX00698909
JAX00698908
JAX00698907
JAX00698904
JAX00698903
JAX00698901
JAX00698900
JAX00698868
JAX00698866
JAX00698865
JAX00698863
JAX00698862
JAX00698860
JAX00698859
JAX00698856
JAX00698855
JAX00698854
JAX00698852
JAX00698850
JAX00698849
JAX00698848
JAX00698847
JAX00698846
JAX00698845
JAX00698844
JAX00698843
JAX00698842
JAX00698841
JAX00698840
JAX00698839
JAX00698838
JAX00698837
JAX00698835
JAX00698834
JAX00698833
JAX00698832
JAX00698831
JAX00698799
JAX00698830
JAX00698798
JAX00698796
JAX00698795
JAX00698793
JAX00698790
JAX00698829
JAX00698828
JAX00698827
JAX00698826
JAX00698825
JAX00698824
JAX00698823
JAX00698821
JAX00698789
JAX00698787
JAX00698786
JAX00698785
JAX00698784
JAX00698783
JAX00698782
JAX00698781
JAX00698819
JAX00698818
JAX00698816
JAX00698815
JAX00698812
JAX00698811
JAX00698810
JAX00698778
JAX00698776
JAX00698775
JAX00698773
JAX00698770
JAX00698809
JAX00698808
JAX00698807
JAX00698806
JAX00698805
JAX00698804
JAX00698801
JAX00698769
JAX00698800
JAX00698767
JAX00698765
JAX00698764
JAX00698763
JAX00698762
JAX00698761
JAX00698760
JAX00698759
JAX00698758
JAX00698757
JAX00698756
JAX00698754
JAX00698752
JAX00698751
JAX00698750
JAX00698552
JAX00698549
JAX00698548
JAX00698547
JAX00698546
JAX00698544
JAX00698543
JAX00698542
JAX00698541
JAX00698540
JAX00698539
JAX00698538
JAX00698537
JAX00698536
JAX00698697
JAX00698535
JAX00698696
JAX00698534
JAX00698695
JAX00698694
JAX00698693
JAX00698530
JAX00698691
JAX00698529
JAX00698528
JAX00698689
JAX00698688
JAX00698526
JAX00698687
JAX00698525
JAX00698686
JAX00698524
JAX00698684
JAX00698522
JAX00698683
JAX00698682
JAX00698681
JAX00698680
JAX00698714
JAX00698713
JAX00698712
JAX00698519
JAX00698518
JAX00698710
JAX00698517
JAX00698516
JAX00698677
JAX00698515
JAX00698676
JAX00698675
JAX00698513
JAX00698674
JAX00698512
JAX00698673
JAX00698511
JAX00698672
JAX00698670
JAX00698709
JAX00698708
JAX00698707
JAX00698703
JAX00698702
JAX00698701
JAX00698700
JAX00698669
JAX00698668
JAX00698506
JAX00698667
JAX00698666
JAX00698665
JAX00698503
JAX00698664
JAX00698502
JAX00698663
JAX00698662
JAX00698500
JAX00698661
JAX00698660
JAX00698659
JAX00698658
JAX00698657
JAX00698656
JAX00698655
JAX00698654
JAX00698653
JAX00698652
JAX00698651
JAX00698650
JAX00698649
JAX00698646
JAX00698645
JAX00698642
JAX00698641
JAX00698640
JAX00698638
JAX00698637
JAX00698636
JAX00698635
JAX00698634
JAX00698633
JAX00698632
JAX00698631
JAX00698599
JAX00698630
JAX00698597
JAX00698595
JAX00698594
JAX00698593
JAX00698591
JAX00698590
JAX00698628
JAX00698627
JAX00698626
JAX00698624
JAX00698623
JAX00698622
JAX00698621
JAX00698589
JAX00698620
JAX00698588
JAX00698587
JAX00698586
JAX00698585
JAX00698584
JAX00698583
JAX00698581
JAX00698619
JAX00698617
JAX00698616
JAX00698615
JAX00698614
JAX00698612
JAX00698611
JAX00698610
JAX00698578
JAX00698575
JAX00698574
JAX00698571
JAX00698570
JAX00698609
JAX00698608
JAX00698607
JAX00698606
JAX00698605
JAX00698604
JAX00698603
JAX00698601
JAX00698569
JAX00698600
JAX00698568
JAX00698567
JAX00698566
JAX00698565
JAX00698564
JAX00698563
JAX00698561
JAX00698560
JAX00698559
JAX00698558
JAX00698557
JAX00698556
JAX00698554
JAX00698553
JAX00698359
JAX00698358
JAX00698357
JAX00698354
JAX00698353
JAX00698352
JAX00698351
JAX00698350
JAX00698348
JAX00698347
JAX00698346
JAX00698344
JAX00698343
JAX00698342
JAX00698341
JAX00698340
JAX00698338
JAX00698499
JAX00698336
JAX00698335
JAX00698496
JAX00698334
JAX00698495
JAX00698333
JAX00698494
JAX00698332
JAX00698493
JAX00698331
JAX00698492
JAX00698299
JAX00698330
JAX00698491
JAX00698298
JAX00698490
JAX00698297
JAX00698296
JAX00698295
JAX00698294
JAX00698293
JAX00698292
JAX00698290
JAX00698329
JAX00698328
JAX00698489
JAX00698327
JAX00698488
JAX00698326
JAX00698487
JAX00698325
JAX00698324
JAX00698485
JAX00698323
JAX00698484
JAX00698483
JAX00698321
JAX00698289
JAX00698320
JAX00698481
JAX00698288
JAX00698480
JAX00698286
JAX00698285
JAX00698284
JAX00698282
JAX00698281
JAX00698280
JAX00698319
JAX00698318
JAX00698479
JAX00698317
JAX00698478
JAX00698316
JAX00698477
JAX00698315
JAX00698476
JAX00698314
JAX00698475
JAX00698313
JAX00698312
JAX00698473
JAX00698311
JAX00698472
JAX00698279
JAX00698310
JAX00698471
JAX00698470
JAX00698309
JAX00698308
JAX00698307
JAX00698306
JAX00698467
JAX00698305
JAX00698304
JAX00698465
JAX00698464
JAX00698463
JAX00698300
JAX00698460
JAX00698459
JAX00698458
JAX00698457
JAX00698456
JAX00698454
JAX00698453
JAX00698452
JAX00698451
JAX00698450
JAX00698449
JAX00698448
JAX00698447
JAX00698446
JAX00698444
JAX00698443
JAX00698441
JAX00698440
JAX00698436
JAX00698433
JAX00698432
JAX00698431
JAX00698399
JAX00698398
JAX00698397
JAX00698396
JAX00698395
JAX00698394
JAX00698393
JAX00698391
JAX00698390
JAX00698429
JAX00698428
JAX00698427
JAX00698426
JAX00698425
JAX00698424
JAX00698423
JAX00698422
JAX00698421
JAX00698389
JAX00698420
JAX00698388
JAX00698387
JAX00698386
JAX00698384
JAX00698419
JAX00698418
JAX00698417
JAX00698415
JAX00698414
JAX00698413
JAX00698411
JAX00698378
JAX00698376
JAX00698375
JAX00698372
JAX00698371
JAX00698370
JAX00698408
JAX00698407
JAX00698404
JAX00698403
JAX00698402
JAX00698401
JAX00698400
JAX00698368
JAX00698367
JAX00698365
JAX00698363
JAX00698362
JAX00698361
JAX00698360
JAX00698159
JAX00698157
JAX00698156
JAX00698155
JAX00698154
JAX00698153
JAX00698152
JAX00698151
JAX00698150
JAX00698149
JAX00698148
JAX00698147
JAX00698143
JAX00698141
JAX00698139
JAX00698138
JAX00698137
JAX00698136
JAX00698135
JAX00698134
JAX00698132
JAX00698131
JAX00698099
JAX00698098
JAX00698096
JAX00698095
JAX00698094
JAX00698093
JAX00698092
JAX00698091
JAX00698090
JAX00698125
JAX00698124
JAX00698123
JAX00698122
JAX00698120
JAX00698088
JAX00698087
JAX00698086
JAX00698085
JAX00698084
JAX00698080
JAX00698119
JAX00698278
JAX00698277
JAX00698275
JAX00698273
JAX00698272
JAX00698110
JAX00698271
JAX00698270
JAX00698077
JAX00698076
JAX00698075
JAX00698074
JAX00698073
JAX00698071
JAX00698070
JAX00698108
JAX00698269
JAX00698107
JAX00698268
JAX00698106
JAX00698267
JAX00698105
JAX00698104
JAX00698265
JAX00698103
JAX00698264
JAX00698263
JAX00698101
JAX00698100
JAX00698069
JAX00698068
JAX00698260
JAX00698067
JAX00698066
JAX00698065
JAX00698064
JAX00698062
JAX00698061
JAX00698060
JAX00698259
JAX00698258
JAX00698257
JAX00698256
JAX00698255
JAX00698253
JAX00698252
JAX00698059
JAX00698058
JAX00698250
JAX00698057
JAX00698055
JAX00698054
JAX00698249
JAX00698248
JAX00698247
JAX00698246
JAX00698244
JAX00698243
JAX00698242
JAX00698241
JAX00698240
JAX00698239
JAX00698238
JAX00698237
JAX00698236
JAX00698235
JAX00698233
JAX00698232
JAX00698231
JAX00698230
JAX00698199
JAX00698198
JAX00698197
JAX00698196
JAX00698195
JAX00698194
JAX00698193
JAX00698192
JAX00698191
JAX00698190
JAX00698229
JAX00698228
JAX00698226
JAX00698225
JAX00698224
JAX00698223
JAX00698222
JAX00698221
JAX00698220
JAX00698189
JAX00698184
JAX00698182
JAX00698181
JAX00698180
JAX00698219
JAX00698218
JAX00698217
JAX00698216
JAX00698214
JAX00698213
JAX00698212
JAX00698211
JAX00698179
JAX00698210
JAX00698178
JAX00698177
JAX00698175
JAX00698174
JAX00698172
JAX00698171
JAX00698208
JAX00698207
JAX00698206
JAX00698205
JAX00698204
JAX00698203
JAX00698202
JAX00698201
JAX00698200
JAX00698168
JAX00698165
JAX00698164
JAX00698162
JAX00698161
JAX00698160
JAX00697887
JAX00697886
JAX00697885
JAX00697884
JAX00697883
JAX00697882
JAX00697881
JAX00697880
JAX00697919
JAX00697916
JAX00697915
JAX00697914
JAX00697913
JAX00697912
JAX00697911
JAX00697878
JAX00697877
JAX00697876
JAX00697875
JAX00697874
JAX00697872
JAX00697871
JAX00697870
JAX00697909
JAX00697908
JAX00697907
JAX00697906
JAX00697905
JAX00697904
JAX00697903
JAX00697902
JAX00697901
JAX00697869
JAX00697900
JAX00697866
JAX00697865
JAX00697863
JAX00697859
JAX00697858
JAX00697856
JAX00697855
JAX00697854
JAX00697853
JAX00697852
JAX00697851
JAX00697850
JAX00697849
JAX00697848
JAX00697846
JAX00697845
JAX00697844
JAX00697843
JAX00697840
JAX00697839
JAX00697838
JAX00697999
JAX00697998
JAX00697836
JAX00697835
JAX00697834
JAX00697995
JAX00697833
JAX00697994
JAX00697832
JAX00697988
JAX00697987
JAX00697986
JAX00697985
JAX00697984
JAX00697983
JAX00697982
JAX00697981
JAX00697980
JAX00698053
JAX00698052
JAX00698051
JAX00697979
JAX00697978
JAX00697977
JAX00697975
JAX00697974
JAX00697972
JAX00697970
JAX00698049
JAX00698047
JAX00698045
JAX00698042
JAX00698041
JAX00697969
JAX00697968
JAX00697967
JAX00697966
JAX00697965
JAX00697964
JAX00697963
JAX00697961
JAX00697960
JAX00698039
JAX00698035
JAX00698034
JAX00698033
JAX00697952
JAX00697950
JAX00698028
JAX00698026
JAX00698025
JAX00698024
JAX00697949
JAX00697948
JAX00697943
JAX00697942
JAX00697940
JAX00698019
JAX00698018
JAX00698017
JAX00698016
JAX00698015
JAX00698014
JAX00698012
JAX00698010
JAX00697939
JAX00697938
JAX00697937
JAX00697936
JAX00697934
JAX00697933
JAX00697932
JAX00697931
JAX00697899
JAX00697930
JAX00697898
JAX00697895
JAX00697894
JAX00697893
JAX00698009
JAX00698008
JAX00698007
JAX00697890
JAX00698005
JAX00698004
JAX00698001
JAX00698000
JAX00697929
JAX00697928
JAX00697927
JAX00697926
JAX00697925
JAX00697924
JAX00697922
JAX00697921
JAX00697724
JAX00697723
JAX00697721
JAX00697720
JAX00697687
JAX00697685
JAX00697684
JAX00697683
JAX00697682
JAX00697681
JAX00697719
JAX00697718
JAX00697715
JAX00697714
JAX00697712
JAX00697711
JAX00697710
JAX00697678
JAX00697677
JAX00697676
JAX00697675
JAX00697672
JAX00697671
JAX00697670
JAX00697709
JAX00697707
JAX00697706
JAX00697705
JAX00697702
JAX00697701
JAX00697669
JAX00697700
JAX00697668
JAX00697667
JAX00697666
JAX00697665
JAX00697664
JAX00697658
JAX00697657
JAX00697654
JAX00697653
JAX00697652
JAX00697648
JAX00697646
JAX00697641
JAX00697638
JAX00697799
JAX00697637
JAX00697635
JAX00697796
JAX00697634
JAX00697794
JAX00697793
JAX00697631
JAX00697792
JAX00697599
JAX00697630
JAX00697791
JAX00697829
JAX00697827
JAX00697824
JAX00697822
JAX00697629
JAX00697821
JAX00697628
JAX00697820
JAX00697789
JAX00697627
JAX00697788
JAX00697626
JAX00697787
JAX00697786
JAX00697785
JAX00697623
JAX00697784
JAX00697622
JAX00697783
JAX00697620
JAX00697781
JAX00697780
JAX00697816
JAX00697815
JAX00697814
JAX00697813
JAX00697812
JAX00697619
JAX00697811
JAX00697618
JAX00697779
JAX00697778
JAX00697614
JAX00697775
JAX00697774
JAX00697612
JAX00697611
JAX00697772
JAX00697610
JAX00697770
JAX00697807
JAX00697802
JAX00697609
JAX00697608
JAX00697800
JAX00697607
JAX00697768
JAX00697606
JAX00697605
JAX00697604
JAX00697765
JAX00697764
JAX00697602
JAX00697601
JAX00697600
JAX00697760
JAX00697759
JAX00697757
JAX00697756
JAX00697754
JAX00697753
JAX00697752
JAX00697749
JAX00697748
JAX00697747
JAX00697746
JAX00697745
JAX00697744
JAX00697743
JAX00697742
JAX00697739
JAX00697737
JAX00697736
JAX00697734
JAX00697733
JAX00697732
JAX00697731
JAX00697699
JAX00697695
JAX00697692
JAX00697691
JAX00697729
JAX00697528
JAX00697527
JAX00697526
JAX00697523
JAX00697522
JAX00697521
JAX00697489
JAX00697520
JAX00697488
JAX00697487
JAX00697485
JAX00697484
JAX00697483
JAX00697519
JAX00697518
JAX00697517
JAX00697516
JAX00697515
JAX00697514
JAX00697513
JAX00697512
JAX00697479
JAX00697510
JAX00697478
JAX00697477
JAX00697476
JAX00697474
JAX00697472
JAX00697471
JAX00697470
JAX00697508
JAX00697507
JAX00697506
JAX00697505
JAX00697504
JAX00697503
JAX00697502
JAX00697501
JAX00697469
JAX00697500
JAX00697468
JAX00697467
JAX00697466
JAX00697465
JAX00697463
JAX00697461
JAX00697460
JAX00697459
JAX00697458
JAX00697457
JAX00697456
JAX00697455
JAX00697454
JAX00697453
JAX00697452
JAX00697451
JAX00697448
JAX00697447
JAX00697446
JAX00697443
JAX00697442
JAX00697441
JAX00697440
JAX00697439
JAX00697437
JAX00697598
JAX00697597
JAX00697596
JAX00697434
JAX00697595
JAX00697433
JAX00697432
JAX00697431
JAX00697399
JAX00697430
JAX00697591
JAX00697590
JAX00697397
JAX00697396
JAX00697395
JAX00697394
JAX00697392
JAX00697391
JAX00697390
JAX00697429
JAX00697428
JAX00697588
JAX00697426
JAX00697425
JAX00697586
JAX00697424
JAX00697585
JAX00697423
JAX00697584
JAX00697422
JAX00697583
JAX00697421
JAX00697582
JAX00697389
JAX00697581
JAX00697388
JAX00697580
JAX00697387
JAX00697386
JAX00697385
JAX00697383
JAX00697382
JAX00697381
JAX00697419
JAX00697418
JAX00697579
JAX00697417
JAX00697578
JAX00697415
JAX00697576
JAX00697414
JAX00697413
JAX00697412
JAX00697573
JAX00697572
JAX00697379
JAX00697410
JAX00697571
JAX00697570
JAX00697409
JAX00697408
JAX00697569
JAX00697407
JAX00697568
JAX00697406
JAX00697567
JAX00697405
JAX00697566
JAX00697404
JAX00697565
JAX00697403
JAX00697564
JAX00697402
JAX00697563
JAX00697401
JAX00697562
JAX00697400
JAX00697560
JAX00697559
JAX00697558
JAX00697557
JAX00697556
JAX00697555
JAX00697554
JAX00697553
JAX00697552
JAX00697551
JAX00697550
JAX00697549
JAX00697548
JAX00697547
JAX00697545
JAX00697544
JAX00697543
JAX00697542
JAX00697541
JAX00697540
JAX00697538
JAX00697535
JAX00697534
JAX00697533
JAX00697532
JAX00697531
JAX00697499
JAX00697498
JAX00697496
JAX00697495
JAX00697494
JAX00697493
JAX00697491
JAX00697328
JAX00697327
JAX00697326
JAX00697325
JAX00697323
JAX00697322
JAX00697321
JAX00697289
JAX00697288
JAX00697287
JAX00697286
JAX00697284
JAX00697281
JAX00697319
JAX00697318
JAX00697316
JAX00697315
JAX00697314
JAX00697313
JAX00697312
JAX00697311
JAX00697310
JAX00697278
JAX00697276
JAX00697275
JAX00697274
JAX00697273
JAX00697272
JAX00697309
JAX00697308
JAX00697307
JAX00697306
JAX00697305
JAX00697303
JAX00697302
JAX00697269
JAX00697268
JAX00697266
JAX00697265
JAX00697264
JAX00697263
JAX00697262
JAX00697261
JAX00697257
JAX00697255
JAX00697252
JAX00697248
JAX00697246
JAX00697245
JAX00697243
JAX00697242
JAX00697241
JAX00697240
JAX00697238
JAX00697236
JAX00697235
JAX00697231
JAX00697199
JAX00697230
JAX00697198
JAX00697197
JAX00697196
JAX00697195
JAX00697194
JAX00697192
JAX00697229
JAX00697228
JAX00697227
JAX00697226
JAX00697224
JAX00697223
JAX00697221
JAX00697189
JAX00697220
JAX00697188
JAX00697187
JAX00697186
JAX00697185
JAX00697184
JAX00697183
JAX00697182
JAX00697180
JAX00697217
JAX00697378
JAX00697216
JAX00697377
JAX00697214
JAX00697375
JAX00697213
JAX00697374
JAX00697212
JAX00697373
JAX00697211
JAX00697372
JAX00697179
JAX00697371
JAX00697178
JAX00697370
JAX00697177
JAX00697176
JAX00697174
JAX00697173
JAX00697172
JAX00697171
JAX00697170
JAX00697209
JAX00697369
JAX00697207
JAX00697368
JAX00697206
JAX00697367
JAX00697366
JAX00697204
JAX00697365
JAX00697203
JAX00697364
JAX00697363
JAX00697201
JAX00697169
JAX00697200
JAX00697361
JAX00697168
JAX00697360
JAX00697166
JAX00697165
JAX00697164
JAX00697163
JAX00697162
JAX00697161
JAX00697359
JAX00697358
JAX00697357
JAX00697356
JAX00697355
JAX00697353
JAX00697352
JAX00697159
JAX00697158
JAX00697157
JAX00697154
JAX00697152
JAX00697151
JAX00697150
JAX00697349
JAX00697348
JAX00697347
JAX00697346
JAX00697345
JAX00697344
JAX00697342
JAX00697149
JAX00697341
JAX00697340
JAX00697146
JAX00697338
JAX00697335
JAX00697334
JAX00697333
JAX00697332
JAX00697331
JAX00697299
JAX00697298
JAX00697297
JAX00697296
JAX00697295
JAX00697292
JAX00697291
JAX00697092
JAX00697091
JAX00697129
JAX00697128
JAX00697127
JAX00697126
JAX00697125
JAX00697124
JAX00697123
JAX00697122
JAX00697121
JAX00697120
JAX00697089
JAX00697088
JAX00697087
JAX00697086
JAX00697085
JAX00697084
JAX00697082
JAX00697081
JAX00697119
JAX00697117
JAX00697116
JAX00697114
JAX00697112
JAX00697111
JAX00697110
JAX00697079
JAX00697078
JAX00697077
JAX00697076
JAX00697075
JAX00697074
JAX00697073
JAX00696999
JAX00696998
JAX00696997
JAX00696996
JAX00696995
JAX00696993
JAX00697109
JAX00697108
JAX00696991
JAX00697107
JAX00696990
JAX00697106
JAX00697105
JAX00697104
JAX00697069
JAX00697068
JAX00697067
JAX00697066
JAX00697065
JAX00697064
JAX00697063
JAX00697061
JAX00697060
JAX00696989
JAX00696988
JAX00696987
JAX00696986
JAX00696984
JAX00697056
JAX00697055
JAX00697054
JAX00697053
JAX00697052
JAX00697051
JAX00697050
JAX00696976
JAX00696975
JAX00696974
JAX00696972
JAX00696971
JAX00696970
JAX00697049
JAX00697046
JAX00697045
JAX00697044
JAX00697043
JAX00697042
JAX00697041
JAX00696969
JAX00696967
JAX00696963
JAX00696962
JAX00696960
JAX00697039
JAX00697038
JAX00697037
JAX00697034
JAX00697033
JAX00697031
JAX00697030
JAX00696959
JAX00696958
JAX00696956
JAX00696955
JAX00696952
JAX00696951
JAX00697029
JAX00697028
JAX00697026
JAX00697025
JAX00697024
JAX00697023
JAX00697022
JAX00697021
JAX00697020
JAX00696947
JAX00696946
JAX00696945
JAX00696944
JAX00696941
JAX00696940
JAX00697019
JAX00697018
JAX00697016
JAX00697015
JAX00697014
JAX00697013
JAX00697012
JAX00697011
JAX00697010
JAX00696939
JAX00696938
JAX00696936
JAX00696935
JAX00696934
JAX00696933
JAX00696932
JAX00696931
JAX00696930
JAX00697009
JAX00697008
JAX00697007
JAX00697005
JAX00697004
JAX00697003
JAX00697002
JAX00697000
JAX00696929
JAX00696927
JAX00696926
JAX00696924
JAX00696921
JAX00696920
JAX00697145
JAX00697144
JAX00697142
JAX00697141
JAX00697140
JAX00697139
JAX00697138
JAX00697137
JAX00697136
JAX00697134
JAX00697133
JAX00697132
JAX00697131
JAX00697130
JAX00697099
JAX00697096
JAX00697095
JAX00696859
JAX00696856
JAX00696855
JAX00696852
JAX00696850
JAX00696849
JAX00696848
JAX00696846
JAX00696845
JAX00696844
JAX00696843
JAX00696840
JAX00696839
JAX00696837
JAX00696836
JAX00696835
JAX00696834
JAX00696833
JAX00696831
JAX00696799
JAX00696830
JAX00696798
JAX00696797
JAX00696796
JAX00696795
JAX00696793
JAX00696792
JAX00696791
JAX00696790
JAX00696829
JAX00696828
JAX00696827
JAX00696825
JAX00696824
JAX00696822
JAX00696821
JAX00696789
JAX00696788
JAX00696787
JAX00696786
JAX00696785
JAX00696784
JAX00696782
JAX00696781
JAX00696780
JAX00696819
JAX00696818
JAX00696816
JAX00696814
JAX00696813
JAX00696812
JAX00696811
JAX00696778
JAX00696777
JAX00696776
JAX00696775
JAX00696773
JAX00696772
JAX00696771
JAX00696806
JAX00696805
JAX00696804
JAX00696803
JAX00696802
JAX00696769
JAX00696800
JAX00696768
JAX00696767
JAX00696765
JAX00696764
JAX00696763
JAX00696762
JAX00696761
JAX00696760
JAX00696758
JAX00696756
JAX00696755
JAX00696754
JAX00696752
JAX00696751
JAX00696750
JAX00696745
JAX00696743
JAX00696742
JAX00696741
JAX00696739
JAX00696899
JAX00696737
JAX00696898
JAX00696736
JAX00696897
JAX00696735
JAX00696896
JAX00696734
JAX00696733
JAX00696894
JAX00696732
JAX00696731
JAX00696892
JAX00696699
JAX00696730
JAX00696891
JAX00696890
JAX00696729
JAX00696728
JAX00696727
JAX00696888
JAX00696726
JAX00696887
JAX00696725
JAX00696886
JAX00696724
JAX00696885
JAX00696884
JAX00696722
JAX00696883
JAX00696721
JAX00696882
JAX00696720
JAX00696881
JAX00696880
JAX00696919
JAX00696916
JAX00696912
JAX00696719
JAX00696911
JAX00696718
JAX00696717
JAX00696878
JAX00696716
JAX00696715
JAX00696714
JAX00696713
JAX00696874
JAX00696712
JAX00696711
JAX00696872
JAX00696710
JAX00696870
JAX00696906
JAX00696905
JAX00696904
JAX00696903
JAX00696902
JAX00696709
JAX00696708
JAX00696900
JAX00696869
JAX00696868
JAX00696706
JAX00696705
JAX00696866
JAX00696865
JAX00696702
JAX00696701
JAX00696862
JAX00696700
JAX00696861
JAX00696860
JAX00696657
JAX00696656
JAX00696655
JAX00696654
JAX00696653
JAX00696652
JAX00696650
JAX00696647
JAX00696645
JAX00696644
JAX00696643
JAX00696642
JAX00696641
JAX00696640
JAX00696639
JAX00696638
JAX00696637
JAX00696636
JAX00696635
JAX00696634
JAX00696633
JAX00696631
JAX00696599
JAX00696630
JAX00696598
JAX00696597
JAX00696596
JAX00696595
JAX00696594
JAX00696593
JAX00696590
JAX00696629
JAX00696627
JAX00696626
JAX00696625
JAX00696624
JAX00696622
JAX00696621
JAX00696589
JAX00696620
JAX00696588
JAX00696587
JAX00696586
JAX00696585
JAX00696583
JAX00696580
JAX00696617
JAX00696616
JAX00696615
JAX00696614
JAX00696613
JAX00696612
JAX00696611
JAX00696579
JAX00696610
JAX00696578
JAX00696577
JAX00696575
JAX00696574
JAX00696573
JAX00696571
JAX00696570
JAX00696609
JAX00696607
JAX00696606
JAX00696602
JAX00696601
JAX00696569
JAX00696600
JAX00696568
JAX00696566
JAX00696565
JAX00696564
JAX00696563
JAX00696562
JAX00696561
JAX00696559
JAX00696558
JAX00696556
JAX00696554
JAX00696553
JAX00696551
JAX00696550
JAX00696549
JAX00696548
JAX00696547
JAX00696546
JAX00696545
JAX00696544
JAX00696543
JAX00696542
JAX00696540
JAX00696537
JAX00696536
JAX00696697
JAX00696534
JAX00696533
JAX00696694
JAX00696532
JAX00696693
JAX00696531
JAX00696499
JAX00696530
JAX00696691
JAX00696690
JAX00696497
JAX00696496
JAX00696495
JAX00696494
JAX00696493
JAX00696490
JAX00696529
JAX00696528
JAX00696527
JAX00696688
JAX00696526
JAX00696525
JAX00696524
JAX00696684
JAX00696522
JAX00696683
JAX00696682
JAX00696520
JAX00696681
JAX00696488
JAX00696486
JAX00696485
JAX00696484
JAX00696481
JAX00696519
JAX00696518
JAX00696679
JAX00696517
JAX00696516
JAX00696677
JAX00696515
JAX00696676
JAX00696514
JAX00696675
JAX00696513
JAX00696674
JAX00696673
JAX00696511
JAX00696672
JAX00696510
JAX00696671
JAX00696478
JAX00696477
JAX00696476
JAX00696475
JAX00696474
JAX00696473
JAX00696471
JAX00696509
JAX00696667
JAX00696505
JAX00696666
JAX00696504
JAX00696665
JAX00696503
JAX00696502
JAX00696663
JAX00696662
JAX00696660
JAX00696460
JAX00696267
JAX00696265
JAX00696264
JAX00696263
JAX00696262
JAX00696260
JAX00696459
JAX00696458
JAX00696457
JAX00696456
JAX00696455
JAX00696454
JAX00696452
JAX00696259
JAX00696451
JAX00696258
JAX00696257
JAX00696256
JAX00696255
JAX00696254
JAX00696253
JAX00696252
JAX00696251
JAX00696250
JAX00696445
JAX00696444
JAX00696443
JAX00696442
JAX00696441
JAX00696440
JAX00696247
JAX00696438
JAX00696437
JAX00696436
JAX00696435
JAX00696432
JAX00696431
JAX00696430
JAX00696399
JAX00696398
JAX00696397
JAX00696396
JAX00696393
JAX00696428
JAX00696426
JAX00696425
JAX00696423
JAX00696421
JAX00696387
JAX00696386
JAX00696382
JAX00696381
JAX00696380
JAX00696415
JAX00696414
JAX00696413
JAX00696412
JAX00696411
JAX00696410
JAX00696379
JAX00696378
JAX00696377
JAX00696376
JAX00696375
JAX00696374
JAX00696373
JAX00696372
JAX00696371
JAX00696370
JAX00696409
JAX00696408
JAX00696406
JAX00696404
JAX00696403
JAX00696401
JAX00696369
JAX00696400
JAX00696367
JAX00696364
JAX00696363
JAX00696362
JAX00696360
JAX00696359
JAX00696358
JAX00696357
JAX00696356
JAX00696355
JAX00696354
JAX00696353
JAX00696352
JAX00696351
JAX00696350
JAX00696348
JAX00696347
JAX00696345
JAX00696343
JAX00696342
JAX00696340
JAX00696339
JAX00696337
JAX00696336
JAX00696335
JAX00696334
JAX00696333
JAX00696332
JAX00696331
JAX00696299
JAX00696330
JAX00696298
JAX00696297
JAX00696296
JAX00696295
JAX00696294
JAX00696293
JAX00696292
JAX00696291
JAX00696290
JAX00696328
JAX00696327
JAX00696326
JAX00696325
JAX00696324
JAX00696323
JAX00696322
JAX00696321
JAX00696289
JAX00696320
JAX00696288
JAX00696287
JAX00696286
JAX00696285
JAX00696284
JAX00696283
JAX00696282
JAX00696281
JAX00696280
JAX00696319
JAX00696318
JAX00696317
JAX00696316
JAX00696315
JAX00696314
JAX00696313
JAX00696312
JAX00696279
JAX00696310
JAX00696276
JAX00696275
JAX00696274
JAX00696273
JAX00696271
JAX00696270
JAX00696308
JAX00696307
JAX00696305
JAX00696466
JAX00696304
JAX00696465
JAX00696303
JAX00696464
JAX00696302
JAX00696301
JAX00696462
JAX00696269
JAX00696300
JAX00696461
JAX00696268
JAX00696105
JAX00696104
JAX00696103
JAX00696069
JAX00696067
JAX00696066
JAX00696065
JAX00696064
JAX00696063
JAX00696061
JAX00696060
JAX00696059
JAX00696058
JAX00696057
JAX00696056
JAX00696055
JAX00696054
JAX00696053
JAX00696052
JAX00696051
JAX00696050
JAX00696244
JAX00696243
JAX00696049
JAX00696048
JAX00696240
JAX00696047
JAX00696045
JAX00696044
JAX00696043
JAX00696042
JAX00696236
JAX00696235
JAX00696233
JAX00696232
JAX00696039
JAX00696231
JAX00696038
JAX00696199
JAX00696198
JAX00696036
JAX00696197
JAX00696196
JAX00696194
JAX00696032
JAX00696190
JAX00696227
JAX00696225
JAX00696224
JAX00696223
JAX00696222
JAX00696221
JAX00696189
JAX00696027
JAX00696187
JAX00696025
JAX00696185
JAX00696023
JAX00696184
JAX00696022
JAX00696183
JAX00696021
JAX00696020
JAX00696181
JAX00696180
JAX00696218
JAX00696216
JAX00696214
JAX00696212
JAX00696019
JAX00696211
JAX00696210
JAX00696179
JAX00696017
JAX00696178
JAX00696015
JAX00696177
JAX00696014
JAX00696013
JAX00696175
JAX00696012
JAX00696174
JAX00696011
JAX00696010
JAX00696172
JAX00696171
JAX00696170
JAX00696209
JAX00696208
JAX00696206
JAX00696205
JAX00696204
JAX00696203
JAX00696202
JAX00696009
JAX00696201
JAX00696008
JAX00696200
JAX00696007
JAX00696006
JAX00696005
JAX00696004
JAX00696166
JAX00696003
JAX00696164
JAX00696001
JAX00696159
JAX00696158
JAX00696157
JAX00696156
JAX00696154
JAX00696151
JAX00696150
JAX00696149
JAX00696147
JAX00696146
JAX00696144
JAX00696142
JAX00696141
JAX00696139
JAX00696137
JAX00696136
JAX00696134
JAX00696133
JAX00696099
JAX00696098
JAX00696096
JAX00696094
JAX00696093
JAX00696092
JAX00696091
JAX00696090
JAX00696128
JAX00696127
JAX00696126
JAX00696125
JAX00696124
JAX00696123
JAX00696122
JAX00696121
JAX00696089
JAX00696120
JAX00696088
JAX00696086
JAX00696085
JAX00696084
JAX00696082
JAX00696119
JAX00696116
JAX00696115
JAX00696112
JAX00696111
JAX00696079
JAX00696078
JAX00696077
JAX00696076
JAX00696075
JAX00696073
JAX00696071
JAX00696108
JAX00696107
JAX00695794
JAX00695793
JAX00695792
JAX00695790
JAX00695989
JAX00695826
JAX00695824
JAX00695985
JAX00695823
JAX00695984
JAX00695822
JAX00695983
JAX00695821
JAX00695982
JAX00695789
JAX00695820
JAX00695981
JAX00695788
JAX00695787
JAX00695786
JAX00695785
JAX00695784
JAX00695782
JAX00695781
JAX00695780
JAX00695819
JAX00695818
JAX00695979
JAX00695817
JAX00695975
JAX00695813
JAX00695974
JAX00695973
JAX00695811
JAX00695810
JAX00695971
JAX00695970
JAX00695809
JAX00695808
JAX00695969
JAX00695807
JAX00695968
JAX00695806
JAX00695967
JAX00695805
JAX00695966
JAX00695965
JAX00695803
JAX00695964
JAX00695802
JAX00695963
JAX00695801
JAX00695800
JAX00695959
JAX00695957
JAX00695956
JAX00695955
JAX00695954
JAX00695953
JAX00695952
JAX00695951
JAX00695950
JAX00695948
JAX00695947
JAX00695946
JAX00695945
JAX00695941
JAX00695939
JAX00695938
JAX00695937
JAX00695935
JAX00695933
JAX00695932
JAX00695931
JAX00695899
JAX00695898
JAX00695897
JAX00695896
JAX00695895
JAX00695894
JAX00695893
JAX00695892
JAX00695891
JAX00695890
JAX00696000
JAX00695929
JAX00695928
JAX00695927
JAX00695926
JAX00695925
JAX00695924
JAX00695922
JAX00695921
JAX00695889
JAX00695920
JAX00695888
JAX00695887
JAX00695885
JAX00695883
JAX00695882
JAX00695881
JAX00695880
JAX00695919
JAX00695918
JAX00695917
JAX00695916
JAX00695915
JAX00695914
JAX00695911
JAX00695879
JAX00695878
JAX00695877
JAX00695876
JAX00695875
JAX00695874
JAX00695873
JAX00695872
JAX00695871
JAX00695909
JAX00695908
JAX00695906
JAX00695905
JAX00695904
JAX00695903
JAX00695901
JAX00695869
JAX00695900
JAX00695865
JAX00695863
JAX00695859
JAX00695858
JAX00695857
JAX00695856
JAX00695854
JAX00695853
JAX00695851
JAX00695850
JAX00695848
JAX00695847
JAX00695846
JAX00695845
JAX00695844
JAX00695841
JAX00695840
JAX00695838
JAX00695999
JAX00695837
JAX00695998
JAX00695997
JAX00695835
JAX00695996
JAX00695834
JAX00695995
JAX00695833
JAX00695993
JAX00695831
JAX00695992
JAX00695799
JAX00695830
JAX00695991
JAX00695798
JAX00695990
JAX00695797
JAX00695796
JAX00695632
JAX00695631
JAX00695630
JAX00695598
JAX00695597
JAX00695596
JAX00695595
JAX00695594
JAX00695593
JAX00695592
JAX00695591
JAX00695590
JAX00695629
JAX00695627
JAX00695625
JAX00695623
JAX00695622
JAX00695620
JAX00695588
JAX00695587
JAX00695585
JAX00695584
JAX00695583
JAX00695582
JAX00695580
JAX00695619
JAX00695618
JAX00695779
JAX00695617
JAX00695778
JAX00695616
JAX00695777
JAX00695615
JAX00695776
JAX00695775
JAX00695613
JAX00695774
JAX00695612
JAX00695773
JAX00695772
JAX00695579
JAX00695771
JAX00695578
JAX00695770
JAX00695577
JAX00695576
JAX00695575
JAX00695574
JAX00695769
JAX00695768
JAX00695606
JAX00695767
JAX00695605
JAX00695604
JAX00695765
JAX00695764
JAX00695602
JAX00695763
JAX00695601
JAX00695762
JAX00695569
JAX00695600
JAX00695761
JAX00695760
JAX00695567
JAX00695565
JAX00695564
JAX00695563
JAX00695759
JAX00695758
JAX00695757
JAX00695756
JAX00695754
JAX00695753
JAX00695752
JAX00695750
JAX00695749
JAX00695748
JAX00695747
JAX00695746
JAX00695744
JAX00695743
JAX00695742
JAX00695741
JAX00695740
JAX00695739
JAX00695738
JAX00695737
JAX00695736
JAX00695734
JAX00695733
JAX00695732
JAX00695731
JAX00695730
JAX00695699
JAX00695698
JAX00695695
JAX00695694
JAX00695693
JAX00695692
JAX00695690
JAX00695729
JAX00695728
JAX00695727
JAX00695726
JAX00695725
JAX00695724
JAX00695723
JAX00695722
JAX00695721
JAX00695689
JAX00695720
JAX00695688
JAX00695687
JAX00695686
JAX00695685
JAX00695684
JAX00695683
JAX00695682
JAX00695681
JAX00695680
JAX00695719
JAX00695718
JAX00695716
JAX00695712
JAX00695711
JAX00695679
JAX00695710
JAX00695678
JAX00695676
JAX00695675
JAX00695674
JAX00695673
JAX00695671
JAX00695670
JAX00695709
JAX00695707
JAX00695706
JAX00695705
JAX00695703
JAX00695702
JAX00695701
JAX00695669
JAX00695700
JAX00695667
JAX00695666
JAX00695665
JAX00695663
JAX00695662
JAX00695659
JAX00695656
JAX00695655
JAX00695654
JAX00695652
JAX00695650
JAX00695649
JAX00695648
JAX00695647
JAX00695646
JAX00695645
JAX00695644
JAX00695642
JAX00695641
JAX00695640
JAX00695639
JAX00695638
JAX00695637
JAX00695636
JAX00695635
JAX00695439
JAX00695438
JAX00695437
JAX00695436
JAX00695433
JAX00695432
JAX00695399
JAX00695398
JAX00695397
JAX00695395
JAX00695394
JAX00695393
JAX00695391
JAX00695390
JAX00695429
JAX00695428
JAX00695427
JAX00695424
JAX00695422
JAX00695421
JAX00695420
JAX00695388
JAX00695387
JAX00695386
JAX00695385
JAX00695384
JAX00695383
JAX00695382
JAX00695381
JAX00695380
JAX00695419
JAX00695418
JAX00695415
JAX00695414
JAX00695413
JAX00695412
JAX00695411
JAX00695379
JAX00695378
JAX00695377
JAX00695375
JAX00695373
JAX00695409
JAX00695408
JAX00695407
JAX00695406
JAX00695405
JAX00695403
JAX00695402
JAX00695369
JAX00695400
JAX00695368
JAX00695367
JAX00695365
JAX00695364
JAX00695363
JAX00695362
JAX00695559
JAX00695558
JAX00695556
JAX00695555
JAX00695554
JAX00695553
JAX00695552
JAX00695359
JAX00695551
JAX00695358
JAX00695550
JAX00695357
JAX00695352
JAX00695350
JAX00695549
JAX00695548
JAX00695547
JAX00695545
JAX00695349
JAX00695541
JAX00695347
JAX00695346
JAX00695345
JAX00695344
JAX00695343
JAX00695342
JAX00695341
JAX00695340
JAX00695539
JAX00695538
JAX00695536
JAX00695534
JAX00695531
JAX00695530
JAX00695499
JAX00695337
JAX00695498
JAX00695336
JAX00695497
JAX00695335
JAX00695496
JAX00695334
JAX00695495
JAX00695333
JAX00695494
JAX00695331
JAX00695330
JAX00695492
JAX00695491
JAX00695490
JAX00695529
JAX00695528
JAX00695527
JAX00695526
JAX00695525
JAX00695524
JAX00695523
JAX00695522
JAX00695329
JAX00695521
JAX00695328
JAX00695520
JAX00695487
JAX00695486
JAX00695485
JAX00695484
JAX00695482
JAX00695481
JAX00695480
JAX00695519
JAX00695518
JAX00695517
JAX00695516
JAX00695515
JAX00695514
JAX00695511
JAX00695510
JAX00695477
JAX00695474
JAX00695472
JAX00695471
JAX00695508
JAX00695506
JAX00695505
JAX00695504
JAX00695503
JAX00695502
JAX00695501
JAX00695500
JAX00695469
JAX00695468
JAX00695467
JAX00695466
JAX00695465
JAX00695464
JAX00695463
JAX00695461
JAX00695459
JAX00695458
JAX00695457
JAX00695456
JAX00695455
JAX00695454
JAX00695453
JAX00695452
JAX00695451
JAX00695450
JAX00695447
JAX00695445
JAX00695444
JAX00695442
JAX00695441
JAX00695440
JAX00695238
JAX00695237
JAX00695236
JAX00695199
JAX00695230
JAX00695196
JAX00695193
JAX00695191
JAX00695190
JAX00695229
JAX00695227
JAX00695226
JAX00695225
JAX00695224
JAX00695223
JAX00695221
JAX00695189
JAX00695220
JAX00695188
JAX00695187
JAX00695184
JAX00695181
JAX00695180
JAX00695218
JAX00695217
JAX00695216
JAX00695214
JAX00695212
JAX00695211
JAX00695179
JAX00695177
JAX00695175
JAX00695173
JAX00695171
JAX00695170
JAX00695209
JAX00695207
JAX00695206
JAX00695203
JAX00695202
JAX00695169
JAX00695200
JAX00695168
JAX00695167
JAX00695166
JAX00695165
JAX00695162
JAX00695161
JAX00695160
JAX00695159
JAX00695158
JAX00695157
JAX00695153
JAX00695152
JAX00695151
JAX00695150
JAX00695149
JAX00695148
JAX00695147
JAX00695146
JAX00695145
JAX00695144
JAX00695143
JAX00695142
JAX00695140
JAX00695139
JAX00695299
JAX00695137
JAX00695298
JAX00695136
JAX00695297
JAX00695135
JAX00695296
JAX00695134
JAX00695295
JAX00695133
JAX00695294
JAX00695293
JAX00695131
JAX00695291
JAX00695327
JAX00695325
JAX00695324
JAX00695323
JAX00695322
JAX00695129
JAX00695321
JAX00695128
JAX00695320
JAX00695127
JAX00695287
JAX00695125
JAX00695286
JAX00695124
JAX00695285
JAX00695123
JAX00695122
JAX00695283
JAX00695282
JAX00695120
JAX00695281
JAX00695280
JAX00695319
JAX00695318
JAX00695317
JAX00695316
JAX00695315
JAX00695314
JAX00695312
JAX00695119
JAX00695311
JAX00695118
JAX00695310
JAX00695117
JAX00695278
JAX00695115
JAX00695276
JAX00695114
JAX00695275
JAX00695113
JAX00695272
JAX00695110
JAX00695271
JAX00695270
JAX00695309
JAX00695308
JAX00695307
JAX00695306
JAX00695305
JAX00695304
JAX00695303
JAX00695302
JAX00695301
JAX00695300
JAX00695269
JAX00695268
JAX00695106
JAX00695267
JAX00695105
JAX00695266
JAX00695265
JAX00695264
JAX00695263
JAX00695262
JAX00695259
JAX00695258
JAX00695256
JAX00695255
JAX00695253
JAX00695252
JAX00695251
JAX00695249
JAX00695248
JAX00695246
JAX00695245
JAX00695244
JAX00695243
JAX00695242
JAX00695241
JAX00695240
JAX00694968
JAX00694967
JAX00694966
JAX00694965
JAX00694964
JAX00694963
JAX00694962
JAX00694961
JAX00695038
JAX00695037
JAX00695036
JAX00695035
JAX00695034
JAX00695033
JAX00695032
JAX00695030
JAX00694958
JAX00694957
JAX00694956
JAX00694955
JAX00694954
JAX00694953
JAX00694951
JAX00695029
JAX00695028
JAX00695026
JAX00695025
JAX00695021
JAX00695020
JAX00694949
JAX00694948
JAX00694947
JAX00694946
JAX00694945
JAX00694941
JAX00694940
JAX00695019
JAX00695018
JAX00695011
JAX00694939
JAX00694938
JAX00694937
JAX00694936
JAX00694935
JAX00694934
JAX00694933
JAX00694899
JAX00694930
JAX00694898
JAX00694896
JAX00694894
JAX00694893
JAX00695009
JAX00694892
JAX00694891
JAX00695007
JAX00694890
JAX00695006
JAX00695005
JAX00695003
JAX00695001
JAX00695000
JAX00694928
JAX00694927
JAX00694926
JAX00694924
JAX00694923
JAX00694922
JAX00694921
JAX00694889
JAX00694920
JAX00694888
JAX00694887
JAX00694883
JAX00694882
JAX00694881
JAX00694918
JAX00694915
JAX00694914
JAX00694913
JAX00694911
JAX00694879
JAX00694877
JAX00694875
JAX00694873
JAX00694909
JAX00694908
JAX00694906
JAX00694903
JAX00694902
JAX00694901
JAX00694900
JAX00695099
JAX00695095
JAX00695094
JAX00695092
JAX00695090
JAX00695089
JAX00695088
JAX00695087
JAX00695086
JAX00695085
JAX00695084
JAX00695083
JAX00695080
JAX00695078
JAX00695077
JAX00695076
JAX00694998
JAX00694996
JAX00694993
JAX00694992
JAX00694991
JAX00694990
JAX00695104
JAX00695103
JAX00695100
JAX00695067
JAX00695066
JAX00695065
JAX00695064
JAX00695062
JAX00695061
JAX00694989
JAX00694988
JAX00694987
JAX00694984
JAX00694983
JAX00694981
JAX00694980
JAX00695057
JAX00695056
JAX00695055
JAX00695053
JAX00695051
JAX00695050
JAX00694979
JAX00694978
JAX00694977
JAX00694976
JAX00694975
JAX00694974
JAX00694973
JAX00694972
JAX00694971
JAX00694970
JAX00695049
JAX00695048
JAX00695047
JAX00695044
JAX00695043
JAX00695042
JAX00694969
JAX00694806
JAX00694805
JAX00694802
JAX00694801
JAX00694769
JAX00694800
JAX00694768
JAX00694767
JAX00694765
JAX00694764
JAX00694763
JAX00694761
JAX00694760
JAX00694757
JAX00694754
JAX00694753
JAX00694750
JAX00694749
JAX00694748
JAX00694747
JAX00694742
JAX00694741
JAX00694740
JAX00694739
JAX00694738
JAX00694736
JAX00694733
JAX00694732
JAX00694698
JAX00694697
JAX00694696
JAX00694695
JAX00694692
JAX00694691
JAX00694690
JAX00694726
JAX00694723
JAX00694722
JAX00694721
JAX00694689
JAX00694720
JAX00694688
JAX00694687
JAX00694685
JAX00694684
JAX00694683
JAX00694681
JAX00694680
JAX00694719
JAX00694718
JAX00694717
JAX00694716
JAX00694715
JAX00694713
JAX00694711
JAX00694872
JAX00694679
JAX00694678
JAX00694870
JAX00694677
JAX00694676
JAX00694674
JAX00694673
JAX00694672
JAX00694670
JAX00694708
JAX00694869
JAX00694707
JAX00694868
JAX00694867
JAX00694705
JAX00694866
JAX00694704
JAX00694865
JAX00694864
JAX00694702
JAX00694863
JAX00694701
JAX00694862
JAX00694700
JAX00694860
JAX00694667
JAX00694666
JAX00694665
JAX00694662
JAX00694660
JAX00694859
JAX00694856
JAX00694854
JAX00694853
JAX00694852
JAX00694851
JAX00694658
JAX00694657
JAX00694656
JAX00694655
JAX00694652
JAX00694651
JAX00694849
JAX00694848
JAX00694845
JAX00694842
JAX00694841
JAX00694838
JAX00694837
JAX00694836
JAX00694835
JAX00694834
JAX00694833
JAX00694831
JAX00694830
JAX00694799
JAX00694798
JAX00694797
JAX00694796
JAX00694795
JAX00694794
JAX00694793
JAX00694791
JAX00694790
JAX00694829
JAX00694828
JAX00694827
JAX00694826
JAX00694825
JAX00694824
JAX00694823
JAX00694822
JAX00694821
JAX00694820
JAX00694788
JAX00694787
JAX00694786
JAX00694785
JAX00694784
JAX00694819
JAX00694818
JAX00694816
JAX00694815
JAX00694814
JAX00694812
JAX00694811
JAX00694810
JAX00694778
JAX00694775
JAX00694774
JAX00694772
JAX00694771
JAX00694770
JAX00694809
JAX00694808
JAX00694807
JAX00694609
JAX00694608
JAX00694607
JAX00694606
JAX00694605
JAX00694603
JAX00694602
JAX00694601
JAX00694600
JAX00694569
JAX00694568
JAX00694567
JAX00694566
JAX00694565
JAX00694563
JAX00694562
JAX00694560
JAX00694559
JAX00694554
JAX00694553
JAX00694552
JAX00694551
JAX00694550
JAX00694549
JAX00694548
JAX00694547
JAX00694545
JAX00694544
JAX00694543
JAX00694542
JAX00694541
JAX00694540
JAX00694539
JAX00694538
JAX00694536
JAX00694535
JAX00694534
JAX00694533
JAX00694532
JAX00694531
JAX00694499
JAX00694530
JAX00694498
JAX00694497
JAX00694529
JAX00694528
JAX00694527
JAX00694526
JAX00694525
JAX00694524
JAX00694523
JAX00694522
JAX00694489
JAX00694488
JAX00694487
JAX00694486
JAX00694485
JAX00694484
JAX00694483
JAX00694482
JAX00694481
JAX00694480
JAX00694519
JAX00694518
JAX00694517
JAX00694516
JAX00694515
JAX00694514
JAX00694512
JAX00694511
JAX00694479
JAX00694510
JAX00694478
JAX00694477
JAX00694475
JAX00694473
JAX00694472
JAX00694471
JAX00694470
JAX00694509
JAX00694507
JAX00694502
JAX00694501
JAX00694469
JAX00694500
JAX00694467
JAX00694466
JAX00694465
JAX00694464
JAX00694463
JAX00694462
JAX00694460
JAX00694459
JAX00694458
JAX00694650
JAX00694455
JAX00694453
JAX00694451
JAX00694450
JAX00694649
JAX00694648
JAX00694645
JAX00694644
JAX00694643
JAX00694642
JAX00694449
JAX00694641
JAX00694640
JAX00694447
JAX00694445
JAX00694444
JAX00694443
JAX00694440
JAX00694637
JAX00694635
JAX00694634
JAX00694633
JAX00694439
JAX00694631
JAX00694438
JAX00694437
JAX00694598
JAX00694436
JAX00694435
JAX00694434
JAX00694595
JAX00694433
JAX00694594
JAX00694431
JAX00694628
JAX00694627
JAX00694626
JAX00694625
JAX00694623
JAX00694622
JAX00694621
JAX00694620
JAX00694589
JAX00694588
JAX00694586
JAX00694585
JAX00694584
JAX00694582
JAX00694581
JAX00694618
JAX00694617
JAX00694616
JAX00694615
JAX00694614
JAX00694612
JAX00694611
JAX00694610
JAX00694579
JAX00694578
JAX00694577
JAX00694575
JAX00694574
JAX00694573
JAX00694572
JAX00694571
JAX00694570
JAX00694409
JAX00694404
JAX00694403
JAX00694401
JAX00694369
JAX00694368
JAX00694366
JAX00694365
JAX00694364
JAX00694363
JAX00694362
JAX00694360
JAX00694359
JAX00694358
JAX00694357
JAX00694356
JAX00694355
JAX00694353
JAX00694352
JAX00694351
JAX00694350
JAX00694349
JAX00694348
JAX00694347
JAX00694345
JAX00694344
JAX00694343
JAX00694341
JAX00694339
JAX00694338
JAX00694336
JAX00694335
JAX00694334
JAX00694333
JAX00694331
JAX00694299
JAX00694298
JAX00694297
JAX00694295
JAX00694294
JAX00694293
JAX00694291
JAX00694290
JAX00694329
JAX00694328
JAX00694327
JAX00694325
JAX00694323
JAX00694322
JAX00694321
JAX00694289
JAX00694320
JAX00694288
JAX00694287
JAX00694286
JAX00694285
JAX00694284
JAX00694283
JAX00694282
JAX00694281
JAX00694280
JAX00694319
JAX00694318
JAX00694317
JAX00694316
JAX00694315
JAX00694314
JAX00694313
JAX00694312
JAX00694311
JAX00694278
JAX00694275
JAX00694274
JAX00694273
JAX00694270
JAX00694309
JAX00694307
JAX00694306
JAX00694304
JAX00694303
JAX00694301
JAX00694300
JAX00694268
JAX00694267
JAX00694266
JAX00694264
JAX00694263
JAX00694262
JAX00694260
JAX00694259
JAX00694257
JAX00694255
JAX00694254
JAX00694251
JAX00694250
JAX00694249
JAX00694248
JAX00694246
JAX00694245
JAX00694244
JAX00694241
JAX00694240
JAX00694238
JAX00694430
JAX00694399
JAX00694237
JAX00694398
JAX00694397
JAX00694395
JAX00694394
JAX00694232
JAX00694393
JAX00694231
JAX00694392
JAX00694230
JAX00694429
JAX00694428
JAX00694427
JAX00694425
JAX00694424
JAX00694422
JAX00694229
JAX00694421
JAX00694228
JAX00694420
JAX00694389
JAX00694227
JAX00694388
JAX00694226
JAX00694387
JAX00694225
JAX00694386
JAX00694385
JAX00694223
JAX00694222
JAX00694383
JAX00694221
JAX00694382
JAX00694419
JAX00694418
JAX00694417
JAX00694415
JAX00694414
JAX00694219
JAX00694411
JAX00694218
JAX00694410
JAX00694379
JAX00694217
JAX00694216
JAX00694377
JAX00694215
JAX00694376
JAX00694375
JAX00694374
JAX00694373
JAX00694372
JAX00694371
JAX00694175
JAX00694013
JAX00694012
JAX00694011
JAX00694010
JAX00694171
JAX00694208
JAX00694207
JAX00694206
JAX00694205
JAX00694204
JAX00694203
JAX00694202
JAX00694009
JAX00694008
JAX00694200
JAX00694169
JAX00694007
JAX00694168
JAX00694167
JAX00694166
JAX00694165
JAX00694164
JAX00694002
JAX00694163
JAX00694001
JAX00694162
JAX00694000
JAX00694161
JAX00694160
JAX00694159
JAX00694158
JAX00694156
JAX00694155
JAX00694154
JAX00694153
JAX00694152
JAX00694151
JAX00694150
JAX00694149
JAX00694148
JAX00694146
JAX00694145
JAX00694144
JAX00694143
JAX00694142
JAX00694141
JAX00694140
JAX00694139
JAX00694136
JAX00694135
JAX00694134
JAX00694133
JAX00694132
JAX00694099
JAX00694130
JAX00694098
JAX00694097
JAX00694096
JAX00694095
JAX00694094
JAX00694093
JAX00694092
JAX00694091
JAX00694090
JAX00694129
JAX00694128
JAX00694127
JAX00694126
JAX00694124
JAX00694123
JAX00694121
JAX00694089
JAX00694120
JAX00694087
JAX00694085
JAX00694084
JAX00694083
JAX00694082
JAX00694081
JAX00694080
JAX00694119
JAX00694116
JAX00694115
JAX00694114
JAX00694113
JAX00694112
JAX00694111
JAX00694079
JAX00694110
JAX00694078
JAX00694077
JAX00694074
JAX00694073
JAX00694072
JAX00694071
JAX00694070
JAX00693999
JAX00693998
JAX00693997
JAX00693995
JAX00693994
JAX00693993
JAX00694109
JAX00693992
JAX00694107
JAX00694106
JAX00694105
JAX00694104
JAX00694103
JAX00694101
JAX00694069
JAX00694100
JAX00694068
JAX00694067
JAX00694064
JAX00694063
JAX00694061
JAX00694060
JAX00694059
JAX00694057
JAX00694056
JAX00694055
JAX00694054
JAX00694053
JAX00694052
JAX00694051
JAX00694050
JAX00694047
JAX00694046
JAX00694045
JAX00694042
JAX00694041
JAX00694039
JAX00694038
JAX00694199
JAX00694037
JAX00694198
JAX00694036
JAX00694197
JAX00694035
JAX00694034
JAX00694195
JAX00694194
JAX00694032
JAX00694031
JAX00694192
JAX00694030
JAX00694190
JAX00694029
JAX00694028
JAX00694189
JAX00694027
JAX00694188
JAX00694187
JAX00694025
JAX00694186
JAX00694024
JAX00694023
JAX00694022
JAX00694183
JAX00694021
JAX00694182
JAX00694181
JAX00694214
JAX00694213
JAX00694212
JAX00694019
JAX00694179
JAX00694178
JAX00694016
JAX00694177
JAX00694015
JAX00693938
JAX00693937
JAX00693936
JAX00693934
JAX00693933
JAX00693932
JAX00693898
JAX00693897
JAX00693896
JAX00693895
JAX00693893
JAX00693892
JAX00693890
JAX00693928
JAX00693926
JAX00693925
JAX00693924
JAX00693923
JAX00693922
JAX00693921
JAX00693889
JAX00693888
JAX00693887
JAX00693886
JAX00693883
JAX00693882
JAX00693881
JAX00693880
JAX00693918
JAX00693917
JAX00693916
JAX00693915
JAX00693914
JAX00693913
JAX00693912
JAX00693911
JAX00693877
JAX00693876
JAX00693875
JAX00693873
JAX00693870
JAX00693909
JAX00693908
JAX00693907
JAX00693904
JAX00693903
JAX00693902
JAX00693901
JAX00693869
JAX00693900
JAX00693867
JAX00693866
JAX00693862
JAX00693860
JAX00693858
JAX00693857
JAX00693856
JAX00693855
JAX00693853
JAX00693852
JAX00693851
JAX00693850
JAX00693849
JAX00693847
JAX00693846
JAX00693845
JAX00693844
JAX00693843
JAX00693842
JAX00693841
JAX00693839
JAX00693838
JAX00693837
JAX00693835
JAX00693834
JAX00693833
JAX00693832
JAX00693831
JAX00693830
JAX00693797
JAX00693793
JAX00693791
JAX00693829
JAX00693828
JAX00693827
JAX00693826
JAX00693825
JAX00693986
JAX00693824
JAX00693985
JAX00693823
JAX00693984
JAX00693822
JAX00693821
JAX00693820
JAX00693981
JAX00693788
JAX00693787
JAX00693786
JAX00693785
JAX00693784
JAX00693782
JAX00693819
JAX00693818
JAX00693979
JAX00693978
JAX00693815
JAX00693976
JAX00693975
JAX00693813
JAX00693974
JAX00693812
JAX00693811
JAX00693972
JAX00693779
JAX00693810
JAX00693971
JAX00693777
JAX00693774
JAX00693773
JAX00693771
JAX00693770
JAX00693809
JAX00693808
JAX00693969
JAX00693807
JAX00693968
JAX00693806
JAX00693966
JAX00693804
JAX00693965
JAX00693803
JAX00693964
JAX00693963
JAX00693962
JAX00693769
JAX00693800
JAX00693961
JAX00693767
JAX00693766
JAX00693765
JAX00693764
JAX00693959
JAX00693957
JAX00693955
JAX00693954
JAX00693952
JAX00693949
JAX00693946
JAX00693945
JAX00693943
JAX00693942
JAX00693941
JAX00693541
JAX00693540
JAX00693739
JAX00693738
JAX00693737
JAX00693736
JAX00693735
JAX00693734
JAX00693733
JAX00693732
JAX00693731
JAX00693538
JAX00693730
JAX00693537
JAX00693698
JAX00693694
JAX00693692
JAX00693691
JAX00693690
JAX00693727
JAX00693726
JAX00693724
JAX00693723
JAX00693722
JAX00693720
JAX00693688
JAX00693687
JAX00693686
JAX00693685
JAX00693684
JAX00693683
JAX00693682
JAX00693681
JAX00693680
JAX00693719
JAX00693718
JAX00693717
JAX00693716
JAX00693712
JAX00693711
JAX00693679
JAX00693678
JAX00693677
JAX00693676
JAX00693675
JAX00693674
JAX00693673
JAX00693672
JAX00693671
JAX00693670
JAX00693709
JAX00693708
JAX00693707
JAX00693706
JAX00693705
JAX00693704
JAX00693703
JAX00693702
JAX00693701
JAX00693669
JAX00693700
JAX00693668
JAX00693667
JAX00693664
JAX00693663
JAX00693661
JAX00693660
JAX00693659
JAX00693657
JAX00693656
JAX00693655
JAX00693654
JAX00693651
JAX00693647
JAX00693645
JAX00693644
JAX00693643
JAX00693638
JAX00693636
JAX00693632
JAX00693631
JAX00693599
JAX00693630
JAX00693598
JAX00693597
JAX00693596
JAX00693595
JAX00693593
JAX00693592
JAX00693629
JAX00693627
JAX00693624
JAX00693623
JAX00693589
JAX00693620
JAX00693588
JAX00693587
JAX00693586
JAX00693585
JAX00693583
JAX00693582
JAX00693618
JAX00693616
JAX00693614
JAX00693611
JAX00693579
JAX00693610
JAX00693578
JAX00693575
JAX00693574
JAX00693573
JAX00693572
JAX00693570
JAX00693609
JAX00693607
JAX00693606
JAX00693605
JAX00693603
JAX00693602
JAX00693763
JAX00693601
JAX00693762
JAX00693600
JAX00693761
JAX00693760
JAX00693567
JAX00693566
JAX00693564
JAX00693563
JAX00693562
JAX00693561
JAX00693560
JAX00693757
JAX00693756
JAX00693755
JAX00693754
JAX00693559
JAX00693558
JAX00693750
JAX00693557
JAX00693554
JAX00693550
JAX00693749
JAX00693747
JAX00693745
JAX00693744
JAX00693549
JAX00693741
JAX00693740
JAX00693547
JAX00693546
JAX00693545
JAX00693544
JAX00693543
JAX00693542
JAX00693348
JAX00693347
JAX00693345
JAX00693344
JAX00693341
JAX00693340
JAX00693536
JAX00693535
JAX00693534
JAX00693533
JAX00693532
JAX00693531
JAX00693499
JAX00693337
JAX00693498
JAX00693336
JAX00693497
JAX00693335
JAX00693496
JAX00693334
JAX00693495
JAX00693333
JAX00693494
JAX00693332
JAX00693493
JAX00693331
JAX00693492
JAX00693491
JAX00693528
JAX00693527
JAX00693525
JAX00693523
JAX00693329
JAX00693328
JAX00693520
JAX00693489
JAX00693327
JAX00693488
JAX00693326
JAX00693325
JAX00693324
JAX00693485
JAX00693323
JAX00693484
JAX00693320
JAX00693481
JAX00693519
JAX00693518
JAX00693517
JAX00693513
JAX00693512
JAX00693319
JAX00693510
JAX00693478
JAX00693477
JAX00693315
JAX00693476
JAX00693314
JAX00693475
JAX00693474
JAX00693473
JAX00693311
JAX00693472
JAX00693310
JAX00693471
JAX00693509
JAX00693508
JAX00693506
JAX00693503
JAX00693502
JAX00693309
JAX00693501
JAX00693308
JAX00693500
JAX00693307
JAX00693469
JAX00693468
JAX00693467
JAX00693466
JAX00693465
JAX00693464
JAX00693463
JAX00693462
JAX00693461
JAX00693460
JAX00693459
JAX00693457
JAX00693456
JAX00693455
JAX00693454
JAX00693453
JAX00693452
JAX00693449
JAX00693447
JAX00693442
JAX00693441
JAX00693440
JAX00693438
JAX00693437
JAX00693436
JAX00693435
JAX00693434
JAX00693433
JAX00693432
JAX00693431
JAX00693399
JAX00693397
JAX00693396
JAX00693395
JAX00693394
JAX00693392
JAX00693390
JAX00693425
JAX00693424
JAX00693423
JAX00693422
JAX00693421
JAX00693420
JAX00693388
JAX00693387
JAX00693386
JAX00693385
JAX00693384
JAX00693382
JAX00693381
JAX00693380
JAX00693419
JAX00693418
JAX00693416
JAX00693415
JAX00693413
JAX00693411
JAX00693379
JAX00693378
JAX00693377
JAX00693376
JAX00693375
JAX00693374
JAX00693373
JAX00693372
JAX00693371
JAX00693370
JAX00693407
JAX00693405
JAX00693403
JAX00693402
JAX00693369
JAX00693400
JAX00693367
JAX00693365
JAX00693360
JAX00693359
JAX00693358
JAX00693357
JAX00693355
JAX00693354
JAX00693352
JAX00693351
JAX00693350
JAX00693349
JAX00693149
JAX00693148
JAX00693147
JAX00693146
JAX00693145
JAX00693144
JAX00693142
JAX00693140
JAX00693138
JAX00693299
JAX00693137
JAX00693298
JAX00693136
JAX00693297
JAX00693135
JAX00693296
JAX00693134
JAX00693295
JAX00693133
JAX00693293
JAX00693292
JAX00693099
JAX00693098
JAX00693290
JAX00693097
JAX00693096
JAX00693095
JAX00693094
JAX00693093
JAX00693092
JAX00693091
JAX00693129
JAX00693128
JAX00693127
JAX00693286
JAX00693285
JAX00693123
JAX00693284
JAX00693283
JAX00693089
JAX00693281
JAX00693088
JAX00693280
JAX00693087
JAX00693086
JAX00693085
JAX00693084
JAX00693082
JAX00693081
JAX00693116
JAX00693277
JAX00693115
JAX00693276
JAX00693275
JAX00693113
JAX00693274
JAX00693112
JAX00693272
JAX00693110
JAX00693270
JAX00693306
JAX00693305
JAX00693304
JAX00693303
JAX00693302
JAX00693108
JAX00693300
JAX00693107
JAX00693268
JAX00693106
JAX00693267
JAX00693105
JAX00693266
JAX00693104
JAX00693265
JAX00693103
JAX00693264
JAX00693102
JAX00693263
JAX00693101
JAX00693262
JAX00693100
JAX00693261
JAX00693260
JAX00693257
JAX00693256
JAX00693255
JAX00693253
JAX00693252
JAX00693249
JAX00693248
JAX00693247
JAX00693246
JAX00693243
JAX00693242
JAX00693241
JAX00693240
JAX00693239
JAX00693238
JAX00693237
JAX00693235
JAX00693234
JAX00693233
JAX00693232
JAX00693231
JAX00693230
JAX00693197
JAX00693196
JAX00693195
JAX00693193
JAX00693192
JAX00693191
JAX00693229
JAX00693227
JAX00693226
JAX00693224
JAX00693223
JAX00693221
JAX00693220
JAX00693188
JAX00693187
JAX00693186
JAX00693185
JAX00693184
JAX00693183
JAX00693182
JAX00693180
JAX00693219
JAX00693218
JAX00693217
JAX00693216
JAX00693215
JAX00693214
JAX00693213
JAX00693179
JAX00693210
JAX00693178
JAX00693177
JAX00693176
JAX00693175
JAX00693171
JAX00693170
JAX00693209
JAX00693208
JAX00693205
JAX00693204
JAX00693201
JAX00693169
JAX00693200
JAX00693167
JAX00693166
JAX00693165
JAX00693164
JAX00693162
JAX00693160
JAX00693158
JAX00693157
JAX00693155
JAX00693154
JAX00693152
JAX00693150
JAX00692874
JAX00692873
JAX00692872
JAX00692871
JAX00692907
JAX00692905
JAX00692904
JAX00692903
JAX00692900
JAX00692868
JAX00692867
JAX00692866
JAX00692865
JAX00692864
JAX00692863
JAX00692862
JAX00692860
JAX00692859
JAX00692854
JAX00692853
JAX00692851
JAX00693080
JAX00692849
JAX00693079
JAX00693078
JAX00693076
JAX00693075
JAX00693074
JAX00693073
JAX00693072
JAX00693070
JAX00692998
JAX00692996
JAX00692995
JAX00692994
JAX00692993
JAX00692992
JAX00692991
JAX00692990
JAX00693069
JAX00693066
JAX00693064
JAX00693063
JAX00693060
JAX00692989
JAX00692988
JAX00692986
JAX00692985
JAX00692984
JAX00692983
JAX00692980
JAX00693059
JAX00693058
JAX00693057
JAX00693056
JAX00693052
JAX00693051
JAX00692979
JAX00692978
JAX00692977
JAX00692976
JAX00692975
JAX00692974
JAX00692973
JAX00692971
JAX00692970
JAX00693049
JAX00693047
JAX00693044
JAX00693043
JAX00693041
JAX00693040
JAX00692969
JAX00692968
JAX00692967
JAX00692966
JAX00692965
JAX00692964
JAX00692963
JAX00692962
JAX00692961
JAX00692960
JAX00693038
JAX00693035
JAX00693034
JAX00693032
JAX00693030
JAX00692959
JAX00692958
JAX00692957
JAX00692955
JAX00692954
JAX00692953
JAX00692952
JAX00692951
JAX00692950
JAX00693029
JAX00693028
JAX00693027
JAX00693025
JAX00693024
JAX00693023
JAX00693022
JAX00693021
JAX00692948
JAX00692946
JAX00692944
JAX00692942
JAX00692941
JAX00692940
JAX00693018
JAX00693017
JAX00693016
JAX00693015
JAX00693014
JAX00693013
JAX00693012
JAX00693011
JAX00692939
JAX00692937
JAX00692934
JAX00692932
JAX00692931
JAX00692899
JAX00692930
JAX00692898
JAX00692897
JAX00692896
JAX00692895
JAX00692893
JAX00693009
JAX00692892
JAX00693008
JAX00692891
JAX00693007
JAX00693006
JAX00693003
JAX00693002
JAX00693000
JAX00692929
JAX00692928
JAX00692927
JAX00692924
JAX00692923
JAX00692922
JAX00692921
JAX00692889
JAX00692888
JAX00692887
JAX00692885
JAX00692883
JAX00692882
JAX00692881
JAX00692880
JAX00692919
JAX00692918
JAX00692916
JAX00692914
JAX00692913
JAX00692912
JAX00692879
JAX00692910
JAX00692878
JAX00692877
JAX00692714
JAX00692713
JAX00692679
JAX00692710
JAX00692677
JAX00692675
JAX00692673
JAX00692671
JAX00692706
JAX00692705
JAX00692702
JAX00692701
JAX00692700
JAX00692666
JAX00692665
JAX00692664
JAX00692663
JAX00692661
JAX00692659
JAX00692657
JAX00692654
JAX00692653
JAX00692652
JAX00692651
JAX00692848
JAX00692847
JAX00692846
JAX00692845
JAX00692844
JAX00692843
JAX00692842
JAX00692649
JAX00692648
JAX00692646
JAX00692645
JAX00692644
JAX00692640
JAX00692836
JAX00692835
JAX00692834
JAX00692833
JAX00692639
JAX00692831
JAX00692830
JAX00692799
JAX00692637
JAX00692798
JAX00692636
JAX00692635
JAX00692796
JAX00692795
JAX00692794
JAX00692632
JAX00692793
JAX00692792
JAX00692791
JAX00692790
JAX00692827
JAX00692826
JAX00692825
JAX00692824
JAX00692823
JAX00692822
JAX00692821
JAX00692628
JAX00692820
JAX00692789
JAX00692627
JAX00692626
JAX00692788
JAX00692625
JAX00692787
JAX00692624
JAX00692786
JAX00692622
JAX00692621
JAX00692620
JAX00692781
JAX00692780
JAX00692819
JAX00692818
JAX00692817
JAX00692815
JAX00692814
JAX00692813
JAX00692619
JAX00692811
JAX00692618
JAX00692810
JAX00692617
JAX00692779
JAX00692616
JAX00692778
JAX00692615
JAX00692777
JAX00692776
JAX00692775
JAX00692774
JAX00692771
JAX00692770
JAX00692808
JAX00692807
JAX00692806
JAX00692805
JAX00692804
JAX00692802
JAX00692800
JAX00692768
JAX00692766
JAX00692765
JAX00692764
JAX00692763
JAX00692762
JAX00692761
JAX00692760
JAX00692759
JAX00692758
JAX00692757
JAX00692756
JAX00692755
JAX00692754
JAX00692751
JAX00692750
JAX00692749
JAX00692748
JAX00692747
JAX00692746
JAX00692745
JAX00692744
JAX00692743
JAX00692741
JAX00692740
JAX00692738
JAX00692736
JAX00692735
JAX00692734
JAX00692733
JAX00692732
JAX00692731
JAX00692698
JAX00692694
JAX00692693
JAX00692692
JAX00692729
JAX00692728
JAX00692727
JAX00692726
JAX00692723
JAX00692721
JAX00692687
JAX00692685
JAX00692684
JAX00692682
JAX00692719
JAX00692718
JAX00692717
JAX00692716
JAX00692715
JAX00692519
JAX00692518
JAX00692516
JAX00692513
JAX00692512
JAX00692511
JAX00692479
JAX00692478
JAX00692477
JAX00692476
JAX00692475
JAX00692473
JAX00692472
JAX00692509
JAX00692508
JAX00692507
JAX00692506
JAX00692504
JAX00692503
JAX00692502
JAX00692501
JAX00692500
JAX00692467
JAX00692466
JAX00692465
JAX00692464
JAX00692463
JAX00692462
JAX00692460
JAX00692459
JAX00692458
JAX00692454
JAX00692452
JAX00692451
JAX00692450
JAX00692449
JAX00692447
JAX00692446
JAX00692445
JAX00692444
JAX00692442
JAX00692441
JAX00692440
JAX00692439
JAX00692438
JAX00692599
JAX00692437
JAX00692597
JAX00692435
JAX00692596
JAX00692434
JAX00692595
JAX00692594
JAX00692432
JAX00692593
JAX00692431
JAX00692592
JAX00692399
JAX00692430
JAX00692591
JAX00692396
JAX00692395
JAX00692394
JAX00692391
JAX00692429
JAX00692428
JAX00692427
JAX00692588
JAX00692426
JAX00692587
JAX00692425
JAX00692586
JAX00692424
JAX00692423
JAX00692422
JAX00692421
JAX00692420
JAX00692581
JAX00692388
JAX00692580
JAX00692386
JAX00692385
JAX00692383
JAX00692381
JAX00692614
JAX00692613
JAX00692419
JAX00692611
JAX00692418
JAX00692610
JAX00692579
JAX00692417
JAX00692578
JAX00692416
JAX00692577
JAX00692415
JAX00692414
JAX00692413
JAX00692412
JAX00692572
JAX00692571
JAX00692607
JAX00692606
JAX00692605
JAX00692603
JAX00692601
JAX00692408
JAX00692600
JAX00692569
JAX00692406
JAX00692405
JAX00692404
JAX00692403
JAX00692564
JAX00692402
JAX00692563
JAX00692401
JAX00692562
JAX00692561
JAX00692560
JAX00692559
JAX00692552
JAX00692551
JAX00692550
JAX00692549
JAX00692548
JAX00692547
JAX00692540
JAX00692539
JAX00692538
JAX00692535
JAX00692533
JAX00692532
JAX00692531
JAX00692499
JAX00692498
JAX00692497
JAX00692496
JAX00692495
JAX00692491
JAX00692490
JAX00692529
JAX00692528
JAX00692522
JAX00692521
JAX00692489
JAX00692520
JAX00692487
JAX00692485
JAX00692484
JAX00692483
JAX00692481
JAX00692480
JAX00692319
JAX00692317
JAX00692316
JAX00692313
JAX00692311
JAX00692278
JAX00692274
JAX00692272
JAX00692271
JAX00692270
JAX00692309
JAX00692308
JAX00692307
JAX00692304
JAX00692303
JAX00692301
JAX00692267
JAX00692266
JAX00692265
JAX00692264
JAX00692263
JAX00692262
JAX00692260
JAX00692254
JAX00692253
JAX00692252
JAX00692251
JAX00692250
JAX00692247
JAX00692246
JAX00692244
JAX00692242
JAX00692241
JAX00692240
JAX00692238
JAX00692237
JAX00692236
JAX00692235
JAX00692234
JAX00692232
JAX00692199
JAX00692198
JAX00692197
JAX00692196
JAX00692195
JAX00692190
JAX00692227
JAX00692226
JAX00692225
JAX00692224
JAX00692222
JAX00692187
JAX00692185
JAX00692182
JAX00692180
JAX00692218
JAX00692379
JAX00692216
JAX00692377
JAX00692215
JAX00692376
JAX00692214
JAX00692375
JAX00692213
JAX00692374
JAX00692373
JAX00692211
JAX00692210
JAX00692370
JAX00692176
JAX00692171
JAX00692209
JAX00692208
JAX00692369
JAX00692207
JAX00692205
JAX00692366
JAX00692365
JAX00692202
JAX00692363
JAX00692201
JAX00692169
JAX00692200
JAX00692361
JAX00692168
JAX00692360
JAX00692167
JAX00692166
JAX00692164
JAX00692163
JAX00692162
JAX00692359
JAX00692358
JAX00692357
JAX00692356
JAX00692354
JAX00692159
JAX00692351
JAX00692158
JAX00692350
JAX00692157
JAX00692156
JAX00692155
JAX00692153
JAX00692152
JAX00692151
JAX00692150
JAX00692348
JAX00692345
JAX00692149
JAX00692340
JAX00692147
JAX00692146
JAX00692145
JAX00692143
JAX00692339
JAX00692335
JAX00692333
JAX00692332
JAX00692330
JAX00692299
JAX00692298
JAX00692296
JAX00692295
JAX00692294
JAX00692293
JAX00692292
JAX00692291
JAX00692329
JAX00692327
JAX00692325
JAX00692324
JAX00692323
JAX00692322
JAX00692321
JAX00692288
JAX00692285
JAX00692284
JAX00692283
JAX00692281
JAX00692081
JAX00692119
JAX00692117
JAX00692116
JAX00692115
JAX00692114
JAX00692113
JAX00692112
JAX00692078
JAX00692077
JAX00692076
JAX00692073
JAX00692072
JAX00692071
JAX00692070
JAX00691999
JAX00691996
JAX00691995
JAX00691993
JAX00692108
JAX00691991
JAX00692107
JAX00691990
JAX00692106
JAX00692105
JAX00692104
JAX00692103
JAX00692102
JAX00692101
JAX00692068
JAX00692065
JAX00692064
JAX00692063
JAX00692062
JAX00692061
JAX00692060
JAX00691989
JAX00691986
JAX00691985
JAX00691981
JAX00692059
JAX00692057
JAX00692056
JAX00692053
JAX00692052
JAX00692050
JAX00691979
JAX00691978
JAX00691977
JAX00691976
JAX00691973
JAX00691971
JAX00692049
JAX00692047
JAX00692046
JAX00692044
JAX00692041
JAX00692040
JAX00691969
JAX00691968
JAX00691967
JAX00691966
JAX00691965
JAX00691964
JAX00691963
JAX00691962
JAX00691961
JAX00691960
JAX00692039
JAX00692037
JAX00692036
JAX00692035
JAX00692034
JAX00692032
JAX00692031
JAX00691959
JAX00691958
JAX00691957
JAX00691955
JAX00691954
JAX00691952
JAX00691950
JAX00692027
JAX00692026
JAX00692025
JAX00692024
JAX00692022
JAX00692021
JAX00692020
JAX00691949
JAX00691948
JAX00691947
JAX00691946
JAX00691945
JAX00691942
JAX00691941
JAX00691940
JAX00692019
JAX00692018
JAX00692017
JAX00692016
JAX00692012
JAX00692011
JAX00691939
JAX00691938
JAX00691935
JAX00691932
JAX00692008
JAX00692007
JAX00692006
JAX00692005
JAX00692004
JAX00692003
JAX00692001
JAX00691929
JAX00691928
JAX00691927
JAX00691926
JAX00691925
JAX00691924
JAX00691923
JAX00691922
JAX00691921
JAX00691920
JAX00691918
JAX00691916
JAX00691915
JAX00691914
JAX00691913
JAX00691912
JAX00691910
JAX00692142
JAX00692137
JAX00692136
JAX00692134
JAX00692132
JAX00692131
JAX00692099
JAX00692098
JAX00692096
JAX00692093
JAX00692091
JAX00692090
JAX00692124
JAX00692123
JAX00692122
JAX00692121
JAX00692120
JAX00692087
JAX00692086
JAX00692085
JAX00692084
JAX00691849
JAX00691848
JAX00691847
JAX00691846
JAX00691845
JAX00691844
JAX00691843
JAX00691841
JAX00691837
JAX00691836
JAX00691835
JAX00691834
JAX00691833
JAX00691799
JAX00691830
JAX00691797
JAX00691796
JAX00691795
JAX00691790
JAX00691829
JAX00691828
JAX00691825
JAX00691824
JAX00691823
JAX00691821
JAX00691789
JAX00691788
JAX00691787
JAX00691786
JAX00691785
JAX00691783
JAX00691782
JAX00691781
JAX00691780
JAX00691819
JAX00691815
JAX00691814
JAX00691813
JAX00691812
JAX00691811
JAX00691779
JAX00691810
JAX00691774
JAX00691771
JAX00691808
JAX00691807
JAX00691806
JAX00691804
JAX00691803
JAX00691802
JAX00691801
JAX00691769
JAX00691800
JAX00691768
JAX00691765
JAX00691761
JAX00691760
JAX00691759
JAX00691756
JAX00691755
JAX00691754
JAX00691752
JAX00691750
JAX00691748
JAX00691747
JAX00691746
JAX00691745
JAX00691743
JAX00691741
JAX00691740
JAX00691738
JAX00691737
JAX00691898
JAX00691897
JAX00691896
JAX00691734
JAX00691895
JAX00691733
JAX00691894
JAX00691732
JAX00691893
JAX00691731
JAX00691892
JAX00691699
JAX00691730
JAX00691891
JAX00691698
JAX00691890
JAX00691697
JAX00691696
JAX00691695
JAX00691694
JAX00691693
JAX00691692
JAX00691691
JAX00691690
JAX00691729
JAX00691728
JAX00691889
JAX00691727
JAX00691888
JAX00691726
JAX00691887
JAX00691725
JAX00691886
JAX00691885
JAX00691884
JAX00691722
JAX00691721
JAX00691882
JAX00691689
JAX00691720
JAX00691881
JAX00691688
JAX00691880
JAX00691685
JAX00691683
JAX00691682
JAX00691719
JAX00691718
JAX00691879
JAX00691717
JAX00691878
JAX00691716
JAX00691715
JAX00691876
JAX00691714
JAX00691875
JAX00691874
JAX00691873
JAX00691872
JAX00691710
JAX00691871
JAX00691870
JAX00691908
JAX00691907
JAX00691905
JAX00691903
JAX00691902
JAX00691708
JAX00691869
JAX00691707
JAX00691868
JAX00691706
JAX00691867
JAX00691705
JAX00691866
JAX00691704
JAX00691865
JAX00691703
JAX00691864
JAX00691702
JAX00691863
JAX00691701
JAX00691862
JAX00691700
JAX00691861
JAX00691860
JAX00691859
JAX00691858
JAX00691856
JAX00691855
JAX00691853
JAX00691850
JAX00691649
JAX00691646
JAX00691645
JAX00691643
JAX00691642
JAX00691635
JAX00691634
JAX00691633
JAX00691632
JAX00691631
JAX00691630
JAX00691599
JAX00691598
JAX00691597
JAX00691596
JAX00691594
JAX00691593
JAX00691592
JAX00691591
JAX00691590
JAX00691629
JAX00691626
JAX00691625
JAX00691624
JAX00691623
JAX00691622
JAX00691621
JAX00691620
JAX00691589
JAX00691588
JAX00691586
JAX00691584
JAX00691582
JAX00691619
JAX00691617
JAX00691616
JAX00691615
JAX00691614
JAX00691613
JAX00691611
JAX00691610
JAX00691576
JAX00691575
JAX00691574
JAX00691572
JAX00691571
JAX00691609
JAX00691607
JAX00691604
JAX00691603
JAX00691602
JAX00691601
JAX00691569
JAX00691600
JAX00691568
JAX00691567
JAX00691566
JAX00691565
JAX00691564
JAX00691562
JAX00691560
JAX00691559
JAX00691558
JAX00691557
JAX00691555
JAX00691554
JAX00691553
JAX00691552
JAX00691551
JAX00691550
JAX00691548
JAX00691547
JAX00691546
JAX00691545
JAX00691544
JAX00691543
JAX00691542
JAX00691540
JAX00691539
JAX00691538
JAX00691537
JAX00691536
JAX00691533
JAX00691499
JAX00691530
JAX00691498
JAX00691497
JAX00691495
JAX00691494
JAX00691493
JAX00691492
JAX00691491
JAX00691490
JAX00691529
JAX00691528
JAX00691527
JAX00691525
JAX00691520
JAX00691681
JAX00691488
JAX00691487
JAX00691486
JAX00691484
JAX00691482
JAX00691481
JAX00691480
JAX00691519
JAX00691518
JAX00691679
JAX00691517
JAX00691516
JAX00691675
JAX00691674
JAX00691512
JAX00691511
JAX00691479
JAX00691510
JAX00691478
JAX00691670
JAX00691477
JAX00691476
JAX00691475
JAX00691474
JAX00691473
JAX00691472
JAX00691471
JAX00691470
JAX00691507
JAX00691668
JAX00691506
JAX00691667
JAX00691505
JAX00691666
JAX00691665
JAX00691664
JAX00691501
JAX00691469
JAX00691500
JAX00691661
JAX00691468
JAX00691660
JAX00691467
JAX00691464
JAX00691462
JAX00691461
JAX00691460
JAX00691659
JAX00691658
JAX00691657
JAX00691653
JAX00691652
JAX00691459
JAX00691651
JAX00691458
JAX00691650
JAX00691256
JAX00691255
JAX00691254
JAX00691448
JAX00691447
JAX00691446
JAX00691445
JAX00691444
JAX00691442
JAX00691249
JAX00691441
JAX00691248
JAX00691247
JAX00691246
JAX00691242
JAX00691241
JAX00691240
JAX00691439
JAX00691438
JAX00691436
JAX00691435
JAX00691433
JAX00691432
JAX00691239
JAX00691431
JAX00691399
JAX00691398
JAX00691236
JAX00691397
JAX00691235
JAX00691234
JAX00691233
JAX00691232
JAX00691231
JAX00691230
JAX00691392
JAX00691391
JAX00691390
JAX00691428
JAX00691427
JAX00691426
JAX00691425
JAX00691423
JAX00691422
JAX00691229
JAX00691228
JAX00691227
JAX00691389
JAX00691226
JAX00691388
JAX00691225
JAX00691387
JAX00691224
JAX00691385
JAX00691384
JAX00691383
JAX00691382
JAX00691381
JAX00691419
JAX00691418
JAX00691417
JAX00691416
JAX00691413
JAX00691411
JAX00691410
JAX00691378
JAX00691377
JAX00691376
JAX00691375
JAX00691374
JAX00691373
JAX00691372
JAX00691370
JAX00691409
JAX00691408
JAX00691406
JAX00691405
JAX00691403
JAX00691401
JAX00691400
JAX00691368
JAX00691366
JAX00691365
JAX00691364
JAX00691363
JAX00691362
JAX00691361
JAX00691360
JAX00691359
JAX00691358
JAX00691356
JAX00691354
JAX00691353
JAX00691352
JAX00691351
JAX00691350
JAX00691348
JAX00691345
JAX00691343
JAX00691339
JAX00691338
JAX00691335
JAX00691334
JAX00691333
JAX00691332
JAX00691331
JAX00691299
JAX00691298
JAX00691297
JAX00691296
JAX00691294
JAX00691293
JAX00691292
JAX00691291
JAX00691290
JAX00691329
JAX00691328
JAX00691327
JAX00691326
JAX00691324
JAX00691289
JAX00691320
JAX00691288
JAX00691287
JAX00691286
JAX00691285
JAX00691284
JAX00691283
JAX00691281
JAX00691319
JAX00691318
JAX00691317
JAX00691316
JAX00691315
JAX00691314
JAX00691313
JAX00691312
JAX00691311
JAX00691279
JAX00691310
JAX00691275
JAX00691273
JAX00691272
JAX00691271
JAX00691270
JAX00691309
JAX00691308
JAX00691307
JAX00691306
JAX00691305
JAX00691303
JAX00691302
JAX00691269
JAX00691300
JAX00691268
JAX00691267
JAX00691266
JAX00691264
JAX00691263
JAX00691262
JAX00691261
JAX00691456
JAX00691455
JAX00691454
JAX00691453
JAX00691452
JAX00691259
JAX00691451
JAX00691258
JAX00691450
JAX00691059
JAX00691058
JAX00691057
JAX00691056
JAX00691055
JAX00691053
JAX00691052
JAX00691051
JAX00691046
JAX00691045
JAX00691044
JAX00691043
JAX00691042
JAX00691041
JAX00691040
JAX00691039
JAX00691038
JAX00691199
JAX00691198
JAX00691036
JAX00691197
JAX00691035
JAX00691196
JAX00691195
JAX00691033
JAX00691193
JAX00691030
JAX00691191
JAX00691190
JAX00691029
JAX00691028
JAX00691189
JAX00691188
JAX00691025
JAX00691186
JAX00691024
JAX00691185
JAX00691023
JAX00691184
JAX00691022
JAX00691183
JAX00691021
JAX00691182
JAX00691020
JAX00691218
JAX00691217
JAX00691216
JAX00691215
JAX00691214
JAX00691213
JAX00691212
JAX00691211
JAX00691210
JAX00691179
JAX00691017
JAX00691016
JAX00691177
JAX00691015
JAX00691176
JAX00691014
JAX00691175
JAX00691013
JAX00691012
JAX00691172
JAX00691171
JAX00691170
JAX00691209
JAX00691207
JAX00691205
JAX00691204
JAX00691203
JAX00691202
JAX00691009
JAX00691200
JAX00691169
JAX00691006
JAX00691005
JAX00691166
JAX00691004
JAX00691165
JAX00691003
JAX00691164
JAX00691001
JAX00691000
JAX00691159
JAX00691158
JAX00691157
JAX00691156
JAX00691155
JAX00691154
JAX00691152
JAX00691151
JAX00691149
JAX00691148
JAX00691147
JAX00691146
JAX00691145
JAX00691144
JAX00691143
JAX00691142
JAX00691141
JAX00691139
JAX00691138
JAX00691136
JAX00691135
JAX00691134
JAX00691133
JAX00691132
JAX00691131
JAX00691099
JAX00691098
JAX00691092
JAX00691091
JAX00691129
JAX00691128
JAX00691127
JAX00691122
JAX00691121
JAX00691089
JAX00691120
JAX00691087
JAX00691086
JAX00691085
JAX00691084
JAX00691083
JAX00691119
JAX00691118
JAX00691116
JAX00691115
JAX00691114
JAX00691113
JAX00691077
JAX00691076
JAX00691075
JAX00691074
JAX00691073
JAX00691072
JAX00691070
JAX00690999
JAX00690997
JAX00690995
JAX00691109
JAX00691107
JAX00691106
JAX00691105
JAX00691104
JAX00691103
JAX00691102
JAX00691101
JAX00691069
JAX00691068
JAX00691067
JAX00691066
JAX00691065
JAX00691064
JAX00691063
JAX00691062
JAX00691061
JAX00691060
JAX00690784
JAX00690783
JAX00690782
JAX00690780
JAX00690979
JAX00690817
JAX00690977
JAX00690975
JAX00690813
JAX00690974
JAX00690812
JAX00690973
JAX00690811
JAX00690972
JAX00690779
JAX00690810
JAX00690971
JAX00690778
JAX00690970
JAX00690777
JAX00690776
JAX00690775
JAX00690773
JAX00690771
JAX00690770
JAX00690808
JAX00690969
JAX00690807
JAX00690968
JAX00690806
JAX00690967
JAX00690805
JAX00690966
JAX00690804
JAX00690803
JAX00690802
JAX00690801
JAX00690962
JAX00690769
JAX00690768
JAX00690960
JAX00690767
JAX00690766
JAX00690762
JAX00690761
JAX00690959
JAX00690957
JAX00690956
JAX00690955
JAX00690951
JAX00690950
JAX00690757
JAX00690753
JAX00690949
JAX00690948
JAX00690947
JAX00690946
JAX00690944
JAX00690943
JAX00690746
JAX00690745
JAX00690939
JAX00690938
JAX00690937
JAX00690934
JAX00690933
JAX00690932
JAX00690899
JAX00690897
JAX00690895
JAX00690894
JAX00690928
JAX00690926
JAX00690925
JAX00690924
JAX00690922
JAX00690888
JAX00690887
JAX00690885
JAX00690882
JAX00690879
JAX00690910
JAX00690876
JAX00690875
JAX00690874
JAX00690873
JAX00690872
JAX00690871
JAX00690870
JAX00690908
JAX00690907
JAX00690905
JAX00690904
JAX00690903
JAX00690902
JAX00690901
JAX00690869
JAX00690900
JAX00690868
JAX00690865
JAX00690862
JAX00690858
JAX00690857
JAX00690856
JAX00690855
JAX00690854
JAX00690853
JAX00690852
JAX00690851
JAX00690850
JAX00690848
JAX00690845
JAX00690844
JAX00690840
JAX00690839
JAX00690994
JAX00690993
JAX00690992
JAX00690799
JAX00690798
JAX00690990
JAX00690797
JAX00690796
JAX00690795
JAX00690792
JAX00690829
JAX00690828
JAX00690827
JAX00690988
JAX00690826
JAX00690987
JAX00690986
JAX00690824
JAX00690985
JAX00690823
JAX00690984
JAX00690822
JAX00690983
JAX00690821
JAX00690982
JAX00690820
JAX00690981
JAX00690980
JAX00690787
JAX00690786
JAX00690785
JAX00690622
JAX00690621
JAX00690589
JAX00690585
JAX00690582
JAX00690581
JAX00690617
JAX00690616
JAX00690615
JAX00690614
JAX00690613
JAX00690612
JAX00690611
JAX00690578
JAX00690575
JAX00690609
JAX00690607
JAX00690606
JAX00690605
JAX00690604
JAX00690602
JAX00690601
JAX00690569
JAX00690568
JAX00690567
JAX00690566
JAX00690563
JAX00690562
JAX00690560
JAX00690559
JAX00690558
JAX00690553
JAX00690552
JAX00690551
JAX00690550
JAX00690549
JAX00690741
JAX00690548
JAX00690740
JAX00690547
JAX00690546
JAX00690545
JAX00690544
JAX00690543
JAX00690541
JAX00690540
JAX00690739
JAX00690738
JAX00690735
JAX00690733
JAX00690539
JAX00690731
JAX00690730
JAX00690699
JAX00690537
JAX00690536
JAX00690697
JAX00690535
JAX00690696
JAX00690534
JAX00690695
JAX00690533
JAX00690532
JAX00690531
JAX00690530
JAX00690691
JAX00690690
JAX00690727
JAX00690725
JAX00690722
JAX00690529
JAX00690528
JAX00690720
JAX00690527
JAX00690688
JAX00690687
JAX00690686
JAX00690685
JAX00690684
JAX00690522
JAX00690683
JAX00690682
JAX00690520
JAX00690681
JAX00690719
JAX00690718
JAX00690713
JAX00690712
JAX00690710
JAX00690679
JAX00690677
JAX00690676
JAX00690675
JAX00690672
JAX00690671
JAX00690709
JAX00690707
JAX00690706
JAX00690705
JAX00690704
JAX00690703
JAX00690667
JAX00690666
JAX00690665
JAX00690663
JAX00690662
JAX00690661
JAX00690660
JAX00690657
JAX00690656
JAX00690655
JAX00690654
JAX00690651
JAX00690650
JAX00690649
JAX00690648
JAX00690647
JAX00690646
JAX00690644
JAX00690643
JAX00690642
JAX00690641
JAX00690640
JAX00690636
JAX00690635
JAX00690634
JAX00690633
JAX00690632
JAX00690631
JAX00690599
JAX00690597
JAX00690596
JAX00690594
JAX00690593
JAX00690592
JAX00690628
JAX00690627
JAX00690626
JAX00690625
JAX00690429
JAX00690427
JAX00690426
JAX00690425
JAX00690424
JAX00690423
JAX00690422
JAX00690421
JAX00690389
JAX00690388
JAX00690387
JAX00690386
JAX00690385
JAX00690384
JAX00690383
JAX00690381
JAX00690419
JAX00690418
JAX00690417
JAX00690415
JAX00690414
JAX00690411
JAX00690379
JAX00690410
JAX00690377
JAX00690376
JAX00690375
JAX00690374
JAX00690373
JAX00690372
JAX00690370
JAX00690409
JAX00690408
JAX00690406
JAX00690405
JAX00690401
JAX00690369
JAX00690400
JAX00690368
JAX00690367
JAX00690366
JAX00690365
JAX00690363
JAX00690361
JAX00690359
JAX00690357
JAX00690356
JAX00690355
JAX00690346
JAX00690342
JAX00690339
JAX00690338
JAX00690337
JAX00690336
JAX00690496
JAX00690495
JAX00690494
JAX00690332
JAX00690493
JAX00690331
JAX00690492
JAX00690330
JAX00690491
JAX00690292
JAX00690290
JAX00690329
JAX00690328
JAX00690489
JAX00690327
JAX00690488
JAX00690326
JAX00690487
JAX00690324
JAX00690485
JAX00690484
JAX00690322
JAX00690482
JAX00690289
JAX00690481
JAX00690480
JAX00690287
JAX00690286
JAX00690283
JAX00690282
JAX00690518
JAX00690517
JAX00690516
JAX00690513
JAX00690319
JAX00690511
JAX00690318
JAX00690510
JAX00690479
JAX00690478
JAX00690316
JAX00690477
JAX00690315
JAX00690476
JAX00690475
JAX00690474
JAX00690473
JAX00690472
JAX00690471
JAX00690470
JAX00690508
JAX00690506
JAX00690504
JAX00690502
JAX00690501
JAX00690500
JAX00690469
JAX00690468
JAX00690306
JAX00690304
JAX00690465
JAX00690303
JAX00690462
JAX00690300
JAX00690461
JAX00690459
JAX00690458
JAX00690457
JAX00690453
JAX00690452
JAX00690444
JAX00690443
JAX00690442
JAX00690441
JAX00690440
JAX00690439
JAX00690437
JAX00690435
JAX00690434
JAX00690399
JAX00690398
JAX00690397
JAX00690396
JAX00690395
JAX00690394
JAX00690393
JAX00690392
JAX00690391
JAX00690390
JAX00690229
JAX00690228
JAX00690227
JAX00690226
JAX00690223
JAX00690222
JAX00690221
JAX00690189
JAX00690220
JAX00690188
JAX00690187
JAX00690185
JAX00690184
JAX00690183
JAX00690182
JAX00690181
JAX00690180
JAX00690219
JAX00690218
JAX00690217
JAX00690216
JAX00690214
JAX00690213
JAX00690210
JAX00690176
JAX00690175
JAX00690174
JAX00690170
JAX00690206
JAX00690204
JAX00690203
JAX00690202
JAX00690201
JAX00690168
JAX00690167
JAX00690166
JAX00690165
JAX00690163
JAX00690162
JAX00690161
JAX00690160
JAX00690159
JAX00690158
JAX00690157
JAX00690156
JAX00690155
JAX00690154
JAX00690152
JAX00690149
JAX00690148
JAX00690147
JAX00690145
JAX00690143
JAX00690142
JAX00690140
JAX00690137
JAX00690136
JAX00690135
JAX00690134
JAX00690133
JAX00690131
JAX00690099
JAX00690130
JAX00690098
JAX00690094
JAX00690093
JAX00690092
JAX00690091
JAX00690090
JAX00690129
JAX00690128
JAX00690127
JAX00690125
JAX00690124
JAX00690122
JAX00690121
JAX00690120
JAX00690088
JAX00690280
JAX00690087
JAX00690086
JAX00690085
JAX00690083
JAX00690119
JAX00690118
JAX00690116
JAX00690277
JAX00690114
JAX00690275
JAX00690113
JAX00690112
JAX00690111
JAX00690079
JAX00690110
JAX00690078
JAX00690270
JAX00690077
JAX00690076
JAX00690074
JAX00690073
JAX00690071
JAX00690070
JAX00690108
JAX00690269
JAX00690107
JAX00690268
JAX00690106
JAX00690267
JAX00690105
JAX00690266
JAX00690104
JAX00690265
JAX00690103
JAX00690102
JAX00690263
JAX00690101
JAX00690262
JAX00690100
JAX00690261
JAX00690068
JAX00690260
JAX00690063
JAX00690061
JAX00690060
JAX00690259
JAX00690258
JAX00690256
JAX00690255
JAX00690254
JAX00690253
JAX00690252
JAX00690058
JAX00690248
JAX00690245
JAX00690244
JAX00690243
JAX00690242
JAX00690241
JAX00690240
JAX00690238
JAX00690237
JAX00690236
JAX00690235
JAX00690232
JAX00690231
JAX00690230
JAX00690197
JAX00690196
JAX00690195
JAX00690194
JAX00690193
JAX00690192
JAX00690190
JAX00689848
JAX00689847
JAX00690027
JAX00689846
JAX00690026
JAX00689845
JAX00690025
JAX00689844
JAX00690024
JAX00689842
JAX00689841
JAX00689840
JAX00690020
JAX00690019
JAX00689838
JAX00690018
JAX00689999
JAX00689837
JAX00690017
JAX00689998
JAX00689836
JAX00690016
JAX00689835
JAX00690015
JAX00689834
JAX00690014
JAX00689995
JAX00689833
JAX00689994
JAX00689993
JAX00689831
JAX00690011
JAX00689830
JAX00689992
JAX00690010
JAX00689991
JAX00689990
JAX00689829
JAX00689828
JAX00690008
JAX00689989
JAX00689826
JAX00690006
JAX00689825
JAX00689987
JAX00690005
JAX00690004
JAX00689985
JAX00690003
JAX00690002
JAX00690001
JAX00690000
JAX00689980
JAX00689979
JAX00689978
JAX00689977
JAX00689974
JAX00689972
JAX00689971
JAX00689970
JAX00689968
JAX00689967
JAX00689965
JAX00689961
JAX00689960
JAX00689959
JAX00689957
JAX00689956
JAX00689955
JAX00689952
JAX00689951
JAX00689949
JAX00689947
JAX00689943
JAX00689941
JAX00689934
JAX00689933
JAX00689899
JAX00689930
JAX00689898
JAX00689897
JAX00689896
JAX00689895
JAX00689894
JAX00689893
JAX00689892
JAX00689891
JAX00689890
JAX00689929
JAX00689928
JAX00689927
JAX00689926
JAX00689924
JAX00689922
JAX00689889
JAX00689920
JAX00689888
JAX00689887
JAX00689886
JAX00689885
JAX00689884
JAX00689881
JAX00689880
JAX00689918
JAX00689917
JAX00689916
JAX00689915
JAX00689914
JAX00689913
JAX00689912
JAX00689911
JAX00689879
JAX00689878
JAX00689877
JAX00689876
JAX00690056
JAX00689875
JAX00690055
JAX00690054
JAX00690053
JAX00689872
JAX00690052
JAX00689871
JAX00690051
JAX00689870
JAX00689908
JAX00689905
JAX00689904
JAX00689902
JAX00689901
JAX00689900
JAX00690049
JAX00690047
JAX00689866
JAX00689865
JAX00689864
JAX00690044
JAX00689863
JAX00690043
JAX00689862
JAX00689861
JAX00690041
JAX00689860
JAX00689859
JAX00690039
JAX00689858
JAX00690038
JAX00689857
JAX00690037
JAX00689856
JAX00690036
JAX00689855
JAX00690035
JAX00689854
JAX00689853
JAX00690033
JAX00690032
JAX00689851
JAX00690030
JAX00689648
JAX00689647
JAX00689646
JAX00689645
JAX00689644
JAX00689643
JAX00689642
JAX00689641
JAX00689640
JAX00689639
JAX00689638
JAX00689799
JAX00689637
JAX00689798
JAX00689797
JAX00689635
JAX00689796
JAX00689634
JAX00689633
JAX00689632
JAX00689793
JAX00689792
JAX00689599
JAX00689630
JAX00689791
JAX00689598
JAX00689790
JAX00689823
JAX00689629
JAX00689628
JAX00689820
JAX00689789
JAX00689627
JAX00689625
JAX00689786
JAX00689785
JAX00689784
JAX00689783
JAX00689621
JAX00689620
JAX00689781
JAX00689818
JAX00689816
JAX00689815
JAX00689812
JAX00689619
JAX00689618
JAX00689810
JAX00689779
JAX00689616
JAX00689615
JAX00689776
JAX00689775
JAX00689774
JAX00689612
JAX00689773
JAX00689611
JAX00689772
JAX00689610
JAX00689771
JAX00689770
JAX00689809
JAX00689808
JAX00689807
JAX00689806
JAX00689805
JAX00689803
JAX00689802
JAX00689609
JAX00689801
JAX00689608
JAX00689800
JAX00689769
JAX00689607
JAX00689768
JAX00689606
JAX00689767
JAX00689605
JAX00689766
JAX00689604
JAX00689765
JAX00689603
JAX00689602
JAX00689763
JAX00689601
JAX00689600
JAX00689761
JAX00689760
JAX00689759
JAX00689758
JAX00689757
JAX00689756
JAX00689755
JAX00689751
JAX00689750
JAX00689747
JAX00689743
JAX00689742
JAX00689741
JAX00689740
JAX00689739
JAX00689738
JAX00689737
JAX00689735
JAX00689734
JAX00689733
JAX00689732
JAX00689731
JAX00689699
JAX00689730
JAX00689698
JAX00689697
JAX00689695
JAX00689694
JAX00689692
JAX00689691
JAX00689690
JAX00689727
JAX00689723
JAX00689722
JAX00689689
JAX00689720
JAX00689687
JAX00689684
JAX00689683
JAX00689681
JAX00689719
JAX00689718
JAX00689717
JAX00689716
JAX00689715
JAX00689714
JAX00689713
JAX00689712
JAX00689711
JAX00689679
JAX00689710
JAX00689678
JAX00689677
JAX00689676
JAX00689675
JAX00689674
JAX00689673
JAX00689672
JAX00689671
JAX00689670
JAX00689709
JAX00689708
JAX00689707
JAX00689706
JAX00689704
JAX00689703
JAX00689702
JAX00689701
JAX00689669
JAX00689700
JAX00689668
JAX00689667
JAX00689666
JAX00689665
JAX00689664
JAX00689661
JAX00689659
JAX00689658
JAX00689656
JAX00689655
JAX00689654
JAX00689653
JAX00689455
JAX00689454
JAX00689453
JAX00689452
JAX00689451
JAX00689450
JAX00689449
JAX00689447
JAX00689445
JAX00689444
JAX00689443
JAX00689442
JAX00689441
JAX00689440
JAX00689437
JAX00689597
JAX00689435
JAX00689434
JAX00689595
JAX00689433
JAX00689594
JAX00689432
JAX00689431
JAX00689592
JAX00689399
JAX00689591
JAX00689398
JAX00689590
JAX00689397
JAX00689395
JAX00689394
JAX00689393
JAX00689391
JAX00689390
JAX00689429
JAX00689428
JAX00689589
JAX00689427
JAX00689426
JAX00689586
JAX00689424
JAX00689585
JAX00689423
JAX00689584
JAX00689421
JAX00689389
JAX00689420
JAX00689581
JAX00689387
JAX00689386
JAX00689385
JAX00689384
JAX00689383
JAX00689382
JAX00689381
JAX00689419
JAX00689418
JAX00689579
JAX00689417
JAX00689578
JAX00689415
JAX00689414
JAX00689575
JAX00689413
JAX00689574
JAX00689412
JAX00689411
JAX00689572
JAX00689410
JAX00689571
JAX00689570
JAX00689377
JAX00689409
JAX00689408
JAX00689569
JAX00689407
JAX00689406
JAX00689567
JAX00689405
JAX00689566
JAX00689404
JAX00689565
JAX00689402
JAX00689401
JAX00689562
JAX00689400
JAX00689561
JAX00689560
JAX00689559
JAX00689558
JAX00689556
JAX00689555
JAX00689554
JAX00689553
JAX00689552
JAX00689551
JAX00689549
JAX00689546
JAX00689545
JAX00689543
JAX00689542
JAX00689538
JAX00689537
JAX00689536
JAX00689535
JAX00689534
JAX00689533
JAX00689531
JAX00689530
JAX00689498
JAX00689497
JAX00689496
JAX00689495
JAX00689494
JAX00689493
JAX00689492
JAX00689528
JAX00689527
JAX00689526
JAX00689525
JAX00689524
JAX00689523
JAX00689522
JAX00689521
JAX00689489
JAX00689488
JAX00689486
JAX00689484
JAX00689483
JAX00689482
JAX00689481
JAX00689518
JAX00689517
JAX00689516
JAX00689515
JAX00689514
JAX00689512
JAX00689511
JAX00689510
JAX00689478
JAX00689476
JAX00689475
JAX00689474
JAX00689473
JAX00689472
JAX00689471
JAX00689470
JAX00689509
JAX00689507
JAX00689504
JAX00689469
JAX00689500
JAX00689467
JAX00689466
JAX00689465
JAX00689464
JAX00689463
JAX00689462
JAX00689461
JAX00689460
JAX00689459
JAX00689458
JAX00689259
JAX00689258
JAX00689257
JAX00689256
JAX00689255
JAX00689254
JAX00689253
JAX00689252
JAX00689250
JAX00689249
JAX00689248
JAX00689247
JAX00689245
JAX00689244
JAX00689243
JAX00689242
JAX00689241
JAX00689240
JAX00689239
JAX00689237
JAX00689236
JAX00689234
JAX00689231
JAX00689230
JAX00689198
JAX00689196
JAX00689195
JAX00689193
JAX00689192
JAX00689191
JAX00689190
JAX00689229
JAX00689228
JAX00689227
JAX00689226
JAX00689225
JAX00689223
JAX00689221
JAX00689189
JAX00689188
JAX00689187
JAX00689186
JAX00689185
JAX00689184
JAX00689183
JAX00689182
JAX00689181
JAX00689219
JAX00689218
JAX00689216
JAX00689214
JAX00689375
JAX00689213
JAX00689374
JAX00689212
JAX00689373
JAX00689211
JAX00689372
JAX00689179
JAX00689178
JAX00689370
JAX00689177
JAX00689175
JAX00689174
JAX00689173
JAX00689171
JAX00689170
JAX00689208
JAX00689369
JAX00689368
JAX00689206
JAX00689205
JAX00689366
JAX00689365
JAX00689203
JAX00689364
JAX00689202
JAX00689363
JAX00689201
JAX00689200
JAX00689361
JAX00689360
JAX00689163
JAX00689162
JAX00689160
JAX00689359
JAX00689358
JAX00689357
JAX00689356
JAX00689355
JAX00689352
JAX00689351
JAX00689158
JAX00689156
JAX00689155
JAX00689348
JAX00689346
JAX00689345
JAX00689343
JAX00689341
JAX00689340
JAX00689339
JAX00689338
JAX00689337
JAX00689336
JAX00689335
JAX00689333
JAX00689330
JAX00689298
JAX00689296
JAX00689295
JAX00689294
JAX00689292
JAX00689291
JAX00689290
JAX00689329
JAX00689328
JAX00689327
JAX00689326
JAX00689325
JAX00689324
JAX00689323
JAX00689322
JAX00689321
JAX00689287
JAX00689286
JAX00689285
JAX00689283
JAX00689280
JAX00689319
JAX00689316
JAX00689315
JAX00689314
JAX00689313
JAX00689312
JAX00689311
JAX00689279
JAX00689310
JAX00689278
JAX00689277
JAX00689276
JAX00689275
JAX00689272
JAX00689271
JAX00689270
JAX00689305
JAX00689304
JAX00689303
JAX00689302
JAX00689301
JAX00689269
JAX00689268
JAX00689266
JAX00689265
JAX00689264
JAX00689263
JAX00689261
JAX00689260
JAX00688980
JAX00689058
JAX00689057
JAX00689055
JAX00689053
JAX00689051
JAX00689050
JAX00688979
JAX00688978
JAX00688977
JAX00688975
JAX00688974
JAX00688972
JAX00688971
JAX00688970
JAX00689049
JAX00689048
JAX00689047
JAX00689046
JAX00689043
JAX00689042
JAX00689040
JAX00688968
JAX00688967
JAX00688966
JAX00688965
JAX00688963
JAX00688962
JAX00688960
JAX00689039
JAX00689038
JAX00689037
JAX00689035
JAX00689034
JAX00689031
JAX00689030
JAX00688958
JAX00688957
JAX00688956
JAX00688955
JAX00688954
JAX00688953
JAX00688952
JAX00688951
JAX00688950
JAX00689029
JAX00689027
JAX00689026
JAX00689024
JAX00689023
JAX00689022
JAX00688949
JAX00688948
JAX00688945
JAX00688944
JAX00688940
JAX00689019
JAX00689017
JAX00689015
JAX00689013
JAX00689011
JAX00689010
JAX00688939
JAX00688938
JAX00688937
JAX00688935
JAX00688934
JAX00688933
JAX00688932
JAX00688931
JAX00689009
JAX00689008
JAX00689007
JAX00689005
JAX00689004
JAX00689003
JAX00689002
JAX00689001
JAX00689000
JAX00689154
JAX00689153
JAX00689152
JAX00689151
JAX00689150
JAX00689149
JAX00689148
JAX00689145
JAX00689144
JAX00689142
JAX00689141
JAX00689140
JAX00689138
JAX00689137
JAX00689136
JAX00689135
JAX00689134
JAX00689132
JAX00689130
JAX00689096
JAX00689094
JAX00689093
JAX00689092
JAX00689091
JAX00689090
JAX00689129
JAX00689125
JAX00689124
JAX00689123
JAX00689122
JAX00689121
JAX00689120
JAX00689089
JAX00689085
JAX00689082
JAX00689081
JAX00689080
JAX00689118
JAX00689117
JAX00689115
JAX00689113
JAX00689112
JAX00689110
JAX00689079
JAX00689078
JAX00689077
JAX00689076
JAX00689073
JAX00689070
JAX00688999
JAX00688996
JAX00688995
JAX00688994
JAX00688993
JAX00689109
JAX00688992
JAX00689108
JAX00688991
JAX00689107
JAX00689106
JAX00689105
JAX00689104
JAX00689103
JAX00689102
JAX00689101
JAX00689100
JAX00689069
JAX00689068
JAX00689067
JAX00689066
JAX00689064
JAX00689062
JAX00689061
JAX00689060
JAX00688988
JAX00688987
JAX00688985
JAX00688984
JAX00688821
JAX00688788
JAX00688787
JAX00688786
JAX00688785
JAX00688784
JAX00688783
JAX00688782
JAX00688781
JAX00688780
JAX00688819
JAX00688818
JAX00688817
JAX00688815
JAX00688814
JAX00688813
JAX00688811
JAX00688779
JAX00688778
JAX00688777
JAX00688776
JAX00688775
JAX00688774
JAX00688773
JAX00688772
JAX00688770
JAX00688809
JAX00688808
JAX00688807
JAX00688806
JAX00688805
JAX00688804
JAX00688803
JAX00688802
JAX00688769
JAX00688800
JAX00688768
JAX00688767
JAX00688766
JAX00688765
JAX00688764
JAX00688763
JAX00688762
JAX00688761
JAX00688760
JAX00688759
JAX00688758
JAX00688757
JAX00688755
JAX00688753
JAX00688751
JAX00688750
JAX00688749
JAX00688748
JAX00688747
JAX00688746
JAX00688745
JAX00688740
JAX00688739
JAX00688738
JAX00688930
JAX00688899
JAX00688737
JAX00688898
JAX00688736
JAX00688897
JAX00688734
JAX00688895
JAX00688733
JAX00688894
JAX00688732
JAX00688731
JAX00688892
JAX00688730
JAX00688925
JAX00688729
JAX00688728
JAX00688727
JAX00688888
JAX00688726
JAX00688887
JAX00688725
JAX00688886
JAX00688724
JAX00688885
JAX00688723
JAX00688883
JAX00688720
JAX00688881
JAX00688919
JAX00688917
JAX00688916
JAX00688913
JAX00688912
JAX00688911
JAX00688718
JAX00688910
JAX00688717
JAX00688878
JAX00688716
JAX00688877
JAX00688715
JAX00688876
JAX00688714
JAX00688875
JAX00688713
JAX00688874
JAX00688712
JAX00688871
JAX00688870
JAX00688909
JAX00688908
JAX00688905
JAX00688904
JAX00688903
JAX00688902
JAX00688900
JAX00688869
JAX00688868
JAX00688867
JAX00688866
JAX00688865
JAX00688864
JAX00688863
JAX00688859
JAX00688858
JAX00688857
JAX00688854
JAX00688853
JAX00688850
JAX00688849
JAX00688848
JAX00688847
JAX00688845
JAX00688842
JAX00688841
JAX00688839
JAX00688838
JAX00688837
JAX00688836
JAX00688835
JAX00688834
JAX00688833
JAX00688832
JAX00688831
JAX00688830
JAX00688798
JAX00688797
JAX00688796
JAX00688795
JAX00688794
JAX00688793
JAX00688792
JAX00688791
JAX00688790
JAX00688829
JAX00688825
JAX00688824
JAX00688823
JAX00688822
JAX00688628
JAX00688627
JAX00688625
JAX00688624
JAX00688623
JAX00688621
JAX00688589
JAX00688588
JAX00688587
JAX00688586
JAX00688585
JAX00688584
JAX00688583
JAX00688582
JAX00688581
JAX00688618
JAX00688617
JAX00688615
JAX00688614
JAX00688613
JAX00688612
JAX00688579
JAX00688610
JAX00688578
JAX00688577
JAX00688576
JAX00688575
JAX00688574
JAX00688571
JAX00688570
JAX00688609
JAX00688608
JAX00688606
JAX00688605
JAX00688604
JAX00688603
JAX00688602
JAX00688601
JAX00688569
JAX00688600
JAX00688568
JAX00688567
JAX00688566
JAX00688565
JAX00688564
JAX00688563
JAX00688561
JAX00688560
JAX00688558
JAX00688557
JAX00688556
JAX00688555
JAX00688554
JAX00688553
JAX00688550
JAX00688549
JAX00688548
JAX00688547
JAX00688546
JAX00688545
JAX00688544
JAX00688543
JAX00688542
JAX00688541
JAX00688540
JAX00688539
JAX00688538
JAX00688699
JAX00688537
JAX00688698
JAX00688536
JAX00688697
JAX00688535
JAX00688696
JAX00688534
JAX00688695
JAX00688694
JAX00688532
JAX00688693
JAX00688531
JAX00688499
JAX00688530
JAX00688498
JAX00688497
JAX00688496
JAX00688495
JAX00688493
JAX00688491
JAX00688490
JAX00688529
JAX00688528
JAX00688688
JAX00688526
JAX00688687
JAX00688525
JAX00688686
JAX00688524
JAX00688685
JAX00688523
JAX00688684
JAX00688522
JAX00688683
JAX00688682
JAX00688681
JAX00688680
JAX00688711
JAX00688518
JAX00688710
JAX00688679
JAX00688517
JAX00688678
JAX00688516
JAX00688677
JAX00688676
JAX00688513
JAX00688673
JAX00688511
JAX00688510
JAX00688671
JAX00688709
JAX00688707
JAX00688706
JAX00688705
JAX00688704
JAX00688703
JAX00688702
JAX00688509
JAX00688701
JAX00688508
JAX00688507
JAX00688668
JAX00688506
JAX00688667
JAX00688505
JAX00688666
JAX00688504
JAX00688665
JAX00688503
JAX00688502
JAX00688501
JAX00688662
JAX00688500
JAX00688660
JAX00688659
JAX00688657
JAX00688656
JAX00688655
JAX00688654
JAX00688653
JAX00688652
JAX00688651
JAX00688650
JAX00688649
JAX00688648
JAX00688647
JAX00688646
JAX00688645
JAX00688644
JAX00688643
JAX00688641
JAX00688638
JAX00688636
JAX00688635
JAX00688634
JAX00688633
JAX00688632
JAX00688631
JAX00688599
JAX00688630
JAX00688598
JAX00688596
JAX00688595
JAX00688594
JAX00688593
JAX00688592
JAX00688591
JAX00688590
JAX00688629
JAX00688428
JAX00688426
JAX00688425
JAX00688424
JAX00688423
JAX00688422
JAX00688420
JAX00688388
JAX00688387
JAX00688386
JAX00688384
JAX00688383
JAX00688382
JAX00688381
JAX00688419
JAX00688418
JAX00688416
JAX00688414
JAX00688413
JAX00688412
JAX00688411
JAX00688379
JAX00688378
JAX00688377
JAX00688376
JAX00688375
JAX00688373
JAX00688372
JAX00688371
JAX00688370
JAX00688409
JAX00688405
JAX00688402
JAX00688401
JAX00688369
JAX00688368
JAX00688366
JAX00688365
JAX00688363
JAX00688362
JAX00688361
JAX00688360
JAX00688359
JAX00688358
JAX00688357
JAX00688356
JAX00688355
JAX00688354
JAX00688353
JAX00688352
JAX00688351
JAX00688350
JAX00688348
JAX00688347
JAX00688346
JAX00688345
JAX00688344
JAX00688343
JAX00688342
JAX00688340
JAX00688339
JAX00688338
JAX00688337
JAX00688336
JAX00688335
JAX00688332
JAX00688331
JAX00688299
JAX00688330
JAX00688297
JAX00688296
JAX00688295
JAX00688294
JAX00688293
JAX00688292
JAX00688291
JAX00688290
JAX00688329
JAX00688328
JAX00688489
JAX00688327
JAX00688488
JAX00688326
JAX00688487
JAX00688325
JAX00688486
JAX00688324
JAX00688485
JAX00688323
JAX00688484
JAX00688322
JAX00688483
JAX00688321
JAX00688482
JAX00688289
JAX00688481
JAX00688288
JAX00688480
JAX00688287
JAX00688285
JAX00688284
JAX00688283
JAX00688282
JAX00688281
JAX00688280
JAX00688319
JAX00688318
JAX00688479
JAX00688317
JAX00688478
JAX00688316
JAX00688477
JAX00688315
JAX00688476
JAX00688475
JAX00688474
JAX00688312
JAX00688311
JAX00688279
JAX00688310
JAX00688471
JAX00688278
JAX00688277
JAX00688276
JAX00688309
JAX00688308
JAX00688468
JAX00688306
JAX00688305
JAX00688466
JAX00688304
JAX00688303
JAX00688464
JAX00688302
JAX00688301
JAX00688462
JAX00688300
JAX00688461
JAX00688459
JAX00688458
JAX00688457
JAX00688456
JAX00688455
JAX00688454
JAX00688452
JAX00688451
JAX00688449
JAX00688448
JAX00688446
JAX00688445
JAX00688444
JAX00688443
JAX00688442
JAX00688441
JAX00688439
JAX00688438
JAX00688437
JAX00688436
JAX00688435
JAX00688434
JAX00688433
JAX00688432
JAX00688431
JAX00688399
JAX00688430
JAX00688398
JAX00688397
JAX00688396
JAX00688395
JAX00688394
JAX00688392
JAX00688391
JAX00688390
JAX00688228
JAX00688227
JAX00688226
JAX00688225
JAX00688224
JAX00688222
JAX00688220
JAX00688189
JAX00688188
JAX00688187
JAX00688186
JAX00688185
JAX00688184
JAX00688183
JAX00688182
JAX00688181
JAX00688180
JAX00688219
JAX00688218
JAX00688213
JAX00688212
JAX00688211
JAX00688179
JAX00688210
JAX00688177
JAX00688176
JAX00688175
JAX00688174
JAX00688173
JAX00688172
JAX00688171
JAX00688170
JAX00688209
JAX00688208
JAX00688207
JAX00688206
JAX00688203
JAX00688202
JAX00688201
JAX00688200
JAX00688167
JAX00688166
JAX00688165
JAX00688164
JAX00688163
JAX00688161
JAX00688160
JAX00688159
JAX00688158
JAX00688157
JAX00688156
JAX00688155
JAX00688154
JAX00688153
JAX00688152
JAX00688151
JAX00688150
JAX00688149
JAX00688148
JAX00688147
JAX00688146
JAX00688145
JAX00688144
JAX00688143
JAX00688142
JAX00688141
JAX00688140
JAX00688139
JAX00688138
JAX00688137
JAX00688136
JAX00688135
JAX00688134
JAX00688133
JAX00688132
JAX00688131
JAX00688130
JAX00688096
JAX00688095
JAX00688094
JAX00688093
JAX00688092
JAX00688091
JAX00688090
JAX00688128
JAX00688127
JAX00688125
JAX00688124
JAX00688123
JAX00688122
JAX00688121
JAX00688089
JAX00688088
JAX00688086
JAX00688085
JAX00688084
JAX00688083
JAX00688082
JAX00688081
JAX00688080
JAX00688119
JAX00688118
JAX00688117
JAX00688116
JAX00688115
JAX00688114
JAX00688275
JAX00688113
JAX00688274
JAX00688112
JAX00688273
JAX00688111
JAX00688272
JAX00688079
JAX00688271
JAX00688078
JAX00688270
JAX00688077
JAX00688076
JAX00688074
JAX00688073
JAX00688072
JAX00688071
JAX00688109
JAX00688108
JAX00688269
JAX00688107
JAX00688268
JAX00688106
JAX00688267
JAX00688105
JAX00688266
JAX00688103
JAX00688264
JAX00688263
JAX00688101
JAX00688262
JAX00688100
JAX00688068
JAX00688260
JAX00688066
JAX00688065
JAX00688064
JAX00688063
JAX00688062
JAX00688060
JAX00688259
JAX00688258
JAX00688256
JAX00688255
JAX00688254
JAX00688253
JAX00688252
JAX00688251
JAX00688249
JAX00688247
JAX00688246
JAX00688245
JAX00688244
JAX00688243
JAX00688242
JAX00688241
JAX00688240
JAX00688238
JAX00688237
JAX00688234
JAX00688232
JAX00688231
JAX00688230
JAX00688198
JAX00688197
JAX00688196
JAX00688194
JAX00688193
JAX00688191
JAX00687959
JAX00687958
JAX00687956
JAX00687955
JAX00687953
JAX00687952
JAX00688029
JAX00688028
JAX00688027
JAX00688026
JAX00688025
JAX00688024
JAX00688023
JAX00688022
JAX00688021
JAX00688020
JAX00687947
JAX00687946
JAX00687945
JAX00687944
JAX00687943
JAX00687941
JAX00687940
JAX00688019
JAX00688018
JAX00688017
JAX00688016
JAX00688015
JAX00688014
JAX00688013
JAX00688012
JAX00688011
JAX00688010
JAX00687939
JAX00687938
JAX00687937
JAX00687936
JAX00687935
JAX00687931
JAX00687899
JAX00687930
JAX00687897
JAX00687896
JAX00687895
JAX00687894
JAX00687893
JAX00688009
JAX00687892
JAX00688008
JAX00687891
JAX00688007
JAX00687890
JAX00688006
JAX00688005
JAX00688004
JAX00688003
JAX00688002
JAX00688001
JAX00688000
JAX00687928
JAX00687927
JAX00687926
JAX00687925
JAX00687924
JAX00687922
JAX00687921
JAX00687886
JAX00687884
JAX00687883
JAX00687881
JAX00687880
JAX00687919
JAX00687918
JAX00687916
JAX00687913
JAX00687911
JAX00687879
JAX00687910
JAX00687878
JAX00687877
JAX00687876
JAX00687875
JAX00687874
JAX00687873
JAX00687872
JAX00687871
JAX00687870
JAX00687902
JAX00687901
JAX00687869
JAX00687900
JAX00687868
JAX00687867
JAX00687866
JAX00687865
JAX00687864
JAX00687863
JAX00687862
JAX00687861
JAX00687860
JAX00687858
JAX00687857
JAX00687855
JAX00687854
JAX00687853
JAX00687852
JAX00687851
JAX00687850
JAX00687849
JAX00687848
JAX00687847
JAX00687846
JAX00687845
JAX00687999
JAX00687998
JAX00687997
JAX00687996
JAX00687994
JAX00687993
JAX00687991
JAX00687990
JAX00687989
JAX00687988
JAX00687987
JAX00687986
JAX00687983
JAX00687981
JAX00687980
JAX00688058
JAX00688056
JAX00688054
JAX00688053
JAX00688051
JAX00688050
JAX00687979
JAX00687978
JAX00687977
JAX00687976
JAX00687975
JAX00687974
JAX00687973
JAX00687972
JAX00687971
JAX00688049
JAX00688048
JAX00688047
JAX00688045
JAX00688044
JAX00688042
JAX00688040
JAX00687969
JAX00687968
JAX00687967
JAX00687966
JAX00687965
JAX00687964
JAX00687962
JAX00687961
JAX00687960
JAX00688038
JAX00688037
JAX00688036
JAX00688035
JAX00688034
JAX00688033
JAX00688032
JAX00688031
JAX00688030
JAX00687759
JAX00687757
JAX00687756
JAX00687755
JAX00687754
JAX00687752
JAX00687751
JAX00687750
JAX00687749
JAX00687748
JAX00687746
JAX00687744
JAX00687743
JAX00687742
JAX00687741
JAX00687740
JAX00687739
JAX00687738
JAX00687737
JAX00687735
JAX00687734
JAX00687731
JAX00687730
JAX00687696
JAX00687694
JAX00687693
JAX00687692
JAX00687691
JAX00687690
JAX00687727
JAX00687726
JAX00687725
JAX00687723
JAX00687722
JAX00687721
JAX00687720
JAX00687686
JAX00687685
JAX00687684
JAX00687683
JAX00687682
JAX00687719
JAX00687718
JAX00687716
JAX00687715
JAX00687714
JAX00687713
JAX00687712
JAX00687711
JAX00687710
JAX00687678
JAX00687677
JAX00687676
JAX00687674
JAX00687673
JAX00687670
JAX00687709
JAX00687706
JAX00687705
JAX00687704
JAX00687703
JAX00687701
JAX00687669
JAX00687700
JAX00687667
JAX00687666
JAX00687664
JAX00687663
JAX00687662
JAX00687661
JAX00687660
JAX00687659
JAX00687658
JAX00687657
JAX00687654
JAX00687652
JAX00687650
JAX00687844
JAX00687842
JAX00687649
JAX00687648
JAX00687840
JAX00687645
JAX00687644
JAX00687643
JAX00687642
JAX00687641
JAX00687640
JAX00687838
JAX00687837
JAX00687835
JAX00687834
JAX00687833
JAX00687832
JAX00687639
JAX00687831
JAX00687638
JAX00687637
JAX00687636
JAX00687797
JAX00687635
JAX00687796
JAX00687634
JAX00687795
JAX00687632
JAX00687793
JAX00687792
JAX00687630
JAX00687791
JAX00687790
JAX00687829
JAX00687828
JAX00687827
JAX00687825
JAX00687824
JAX00687823
JAX00687822
JAX00687629
JAX00687821
JAX00687628
JAX00687820
JAX00687789
JAX00687627
JAX00687788
JAX00687626
JAX00687787
JAX00687625
JAX00687786
JAX00687624
JAX00687785
JAX00687784
JAX00687622
JAX00687783
JAX00687782
JAX00687620
JAX00687780
JAX00687819
JAX00687818
JAX00687817
JAX00687816
JAX00687815
JAX00687814
JAX00687619
JAX00687617
JAX00687779
JAX00687616
JAX00687778
JAX00687777
JAX00687773
JAX00687772
JAX00687770
JAX00687807
JAX00687806
JAX00687805
JAX00687804
JAX00687803
JAX00687801
JAX00687800
JAX00687769
JAX00687768
JAX00687767
JAX00687766
JAX00687765
JAX00687764
JAX00687763
JAX00687762
JAX00687761
JAX00687760
JAX00687556
JAX00687553
JAX00687552
JAX00687551
JAX00687550
JAX00687549
JAX00687548
JAX00687547
JAX00687546
JAX00687545
JAX00687544
JAX00687543
JAX00687542
JAX00687541
JAX00687540
JAX00687539
JAX00687537
JAX00687536
JAX00687535
JAX00687534
JAX00687533
JAX00687532
JAX00687531
JAX00687499
JAX00687498
JAX00687497
JAX00687496
JAX00687495
JAX00687494
JAX00687493
JAX00687492
JAX00687491
JAX00687529
JAX00687527
JAX00687526
JAX00687525
JAX00687524
JAX00687521
JAX00687520
JAX00687488
JAX00687487
JAX00687486
JAX00687485
JAX00687484
JAX00687483
JAX00687481
JAX00687480
JAX00687519
JAX00687516
JAX00687514
JAX00687513
JAX00687479
JAX00687478
JAX00687477
JAX00687476
JAX00687475
JAX00687473
JAX00687472
JAX00687471
JAX00687470
JAX00687509
JAX00687508
JAX00687507
JAX00687506
JAX00687505
JAX00687503
JAX00687502
JAX00687501
JAX00687469
JAX00687500
JAX00687468
JAX00687467
JAX00687466
JAX00687465
JAX00687464
JAX00687462
JAX00687459
JAX00687458
JAX00687457
JAX00687456
JAX00687455
JAX00687454
JAX00687453
JAX00687452
JAX00687449
JAX00687447
JAX00687446
JAX00687444
JAX00687443
JAX00687441
JAX00687440
JAX00687439
JAX00687438
JAX00687599
JAX00687436
JAX00687597
JAX00687435
JAX00687596
JAX00687434
JAX00687595
JAX00687594
JAX00687432
JAX00687593
JAX00687431
JAX00687592
JAX00687399
JAX00687430
JAX00687590
JAX00687429
JAX00687428
JAX00687427
JAX00687588
JAX00687426
JAX00687587
JAX00687425
JAX00687586
JAX00687424
JAX00687585
JAX00687423
JAX00687422
JAX00687421
JAX00687582
JAX00687580
JAX00687615
JAX00687614
JAX00687613
JAX00687612
JAX00687419
JAX00687611
JAX00687418
JAX00687610
JAX00687579
JAX00687417
JAX00687416
JAX00687576
JAX00687575
JAX00687413
JAX00687574
JAX00687412
JAX00687573
JAX00687410
JAX00687609
JAX00687608
JAX00687607
JAX00687606
JAX00687603
JAX00687602
JAX00687409
JAX00687408
JAX00687600
JAX00687407
JAX00687406
JAX00687567
JAX00687405
JAX00687566
JAX00687404
JAX00687565
JAX00687403
JAX00687564
JAX00687402
JAX00687563
JAX00687401
JAX00687562
JAX00687400
JAX00687561
JAX00687363
JAX00687362
JAX00687361
JAX00687359
JAX00687358
JAX00687356
JAX00687355
JAX00687354
JAX00687353
JAX00687351
JAX00687349
JAX00687347
JAX00687346
JAX00687345
JAX00687343
JAX00687342
JAX00687341
JAX00687339
JAX00687338
JAX00687337
JAX00687336
JAX00687335
JAX00687334
JAX00687333
JAX00687331
JAX00687299
JAX00687294
JAX00687293
JAX00687291
JAX00687290
JAX00687328
JAX00687327
JAX00687326
JAX00687325
JAX00687324
JAX00687323
JAX00687322
JAX00687321
JAX00687289
JAX00687320
JAX00687288
JAX00687287
JAX00687286
JAX00687285
JAX00687284
JAX00687283
JAX00687282
JAX00687281
JAX00687319
JAX00687318
JAX00687317
JAX00687316
JAX00687315
JAX00687314
JAX00687313
JAX00687311
JAX00687310
JAX00687278
JAX00687277
JAX00687276
JAX00687271
JAX00687270
JAX00687309
JAX00687307
JAX00687306
JAX00687305
JAX00687304
JAX00687303
JAX00687302
JAX00687301
JAX00687300
JAX00687263
JAX00687260
JAX00687259
JAX00687253
JAX00687252
JAX00687251
JAX00687250
JAX00687249
JAX00687248
JAX00687247
JAX00687246
JAX00687245
JAX00687244
JAX00687242
JAX00687240
JAX00687238
JAX00687237
JAX00687398
JAX00687236
JAX00687397
JAX00687235
JAX00687394
JAX00687232
JAX00687393
JAX00687231
JAX00687392
JAX00687199
JAX00687391
JAX00687198
JAX00687390
JAX00687197
JAX00687195
JAX00687194
JAX00687193
JAX00687192
JAX00687229
JAX00687228
JAX00687389
JAX00687227
JAX00687388
JAX00687226
JAX00687224
JAX00687385
JAX00687223
JAX00687384
JAX00687222
JAX00687383
JAX00687221
JAX00687382
JAX00687189
JAX00687220
JAX00687381
JAX00687188
JAX00687380
JAX00687187
JAX00687186
JAX00687184
JAX00687183
JAX00687182
JAX00687181
JAX00687218
JAX00687379
JAX00687215
JAX00687376
JAX00687375
JAX00687374
JAX00687212
JAX00687211
JAX00687372
JAX00687210
JAX00687371
JAX00687370
JAX00687209
JAX00687208
JAX00687369
JAX00687207
JAX00687368
JAX00687206
JAX00687367
JAX00687205
JAX00687204
JAX00687365
JAX00687203
JAX00687364
JAX00687169
JAX00687007
JAX00687168
JAX00687167
JAX00687005
JAX00687164
JAX00687163
JAX00687162
JAX00687161
JAX00687153
JAX00687152
JAX00687151
JAX00687150
JAX00687148
JAX00687147
JAX00687146
JAX00687145
JAX00687143
JAX00687142
JAX00687141
JAX00687138
JAX00687137
JAX00687136
JAX00687135
JAX00687131
JAX00687130
JAX00687098
JAX00687096
JAX00687094
JAX00687093
JAX00687092
JAX00687129
JAX00687126
JAX00687125
JAX00687124
JAX00687123
JAX00687122
JAX00687121
JAX00687089
JAX00687088
JAX00687087
JAX00687086
JAX00687085
JAX00687084
JAX00687083
JAX00687082
JAX00687081
JAX00687080
JAX00687119
JAX00687118
JAX00687117
JAX00687115
JAX00687113
JAX00687112
JAX00687111
JAX00687110
JAX00687079
JAX00687077
JAX00687076
JAX00687075
JAX00687074
JAX00687073
JAX00687072
JAX00687071
JAX00686999
JAX00686998
JAX00686996
JAX00686992
JAX00686991
JAX00687108
JAX00687107
JAX00687104
JAX00687103
JAX00687100
JAX00687068
JAX00687063
JAX00687061
JAX00686989
JAX00686988
JAX00686987
JAX00686986
JAX00686985
JAX00686984
JAX00686982
JAX00686980
JAX00687059
JAX00687058
JAX00687057
JAX00687056
JAX00687055
JAX00687054
JAX00687053
JAX00687052
JAX00687051
JAX00687050
JAX00686979
JAX00686978
JAX00686977
JAX00686976
JAX00686975
JAX00686973
JAX00686972
JAX00686970
JAX00687048
JAX00687047
JAX00687046
JAX00687045
JAX00687044
JAX00687041
JAX00687040
JAX00686969
JAX00686968
JAX00686967
JAX00686966
JAX00686965
JAX00686963
JAX00686962
JAX00686960
JAX00687039
JAX00687033
JAX00687031
JAX00687030
JAX00686959
JAX00687029
JAX00687026
JAX00687025
JAX00687024
JAX00687023
JAX00687022
JAX00687180
JAX00687019
JAX00687179
JAX00687178
JAX00687016
JAX00687015
JAX00687176
JAX00687014
JAX00687175
JAX00687013
JAX00687174
JAX00687173
JAX00687171
JAX00687170
JAX00687009
JAX00686890
JAX00686929
JAX00686928
JAX00686927
JAX00686926
JAX00686923
JAX00686922
JAX00686729
JAX00686921
JAX00686728
JAX00686920
JAX00686727
JAX00686886
JAX00686885
JAX00686883
JAX00686882
JAX00686881
JAX00686880
JAX00686919
JAX00686918
JAX00686917
JAX00686915
JAX00686913
JAX00686912
JAX00686911
JAX00686910
JAX00686877
JAX00686876
JAX00686875
JAX00686874
JAX00686873
JAX00686871
JAX00686870
JAX00686909
JAX00686908
JAX00686906
JAX00686904
JAX00686902
JAX00686901
JAX00686900
JAX00686869
JAX00686862
JAX00686861
JAX00686860
JAX00686857
JAX00686856
JAX00686852
JAX00686851
JAX00686850
JAX00686848
JAX00686844
JAX00686843
JAX00686842
JAX00686841
JAX00686840
JAX00686839
JAX00686838
JAX00686837
JAX00686835
JAX00686834
JAX00686833
JAX00686832
JAX00686831
JAX00686799
JAX00686830
JAX00686798
JAX00686797
JAX00686796
JAX00686795
JAX00686794
JAX00686792
JAX00686790
JAX00686829
JAX00686828
JAX00686827
JAX00686826
JAX00686825
JAX00686823
JAX00686821
JAX00686789
JAX00686788
JAX00686785
JAX00686784
JAX00686783
JAX00686782
JAX00686781
JAX00686780
JAX00686819
JAX00686817
JAX00686816
JAX00686815
JAX00686814
JAX00686812
JAX00686811
JAX00686779
JAX00686810
JAX00686778
JAX00686777
JAX00686776
JAX00686775
JAX00686774
JAX00686773
JAX00686772
JAX00686771
JAX00686770
JAX00686807
JAX00686806
JAX00686804
JAX00686803
JAX00686801
JAX00686769
JAX00686768
JAX00686767
JAX00686766
JAX00686765
JAX00686764
JAX00686763
JAX00686762
JAX00686761
JAX00686956
JAX00686955
JAX00686759
JAX00686757
JAX00686756
JAX00686755
JAX00686754
JAX00686949
JAX00686948
JAX00686947
JAX00686946
JAX00686943
JAX00686942
JAX00686749
JAX00686941
JAX00686940
JAX00686745
JAX00686741
JAX00686740
JAX00686938
JAX00686937
JAX00686935
JAX00686934
JAX00686739
JAX00686738
JAX00686899
JAX00686898
JAX00686736
JAX00686735
JAX00686896
JAX00686895
JAX00686733
JAX00686732
JAX00686731
JAX00686892
JAX00686536
JAX00686697
JAX00686535
JAX00686533
JAX00686694
JAX00686532
JAX00686693
JAX00686531
JAX00686692
JAX00686530
JAX00686498
JAX00686497
JAX00686496
JAX00686725
JAX00686724
JAX00686723
JAX00686722
JAX00686529
JAX00686721
JAX00686528
JAX00686527
JAX00686688
JAX00686526
JAX00686686
JAX00686685
JAX00686523
JAX00686684
JAX00686522
JAX00686683
JAX00686521
JAX00686520
JAX00686681
JAX00686719
JAX00686717
JAX00686716
JAX00686714
JAX00686713
JAX00686712
JAX00686519
JAX00686518
JAX00686710
JAX00686679
JAX00686517
JAX00686678
JAX00686516
JAX00686677
JAX00686515
JAX00686514
JAX00686513
JAX00686674
JAX00686512
JAX00686511
JAX00686672
JAX00686510
JAX00686670
JAX00686709
JAX00686707
JAX00686706
JAX00686508
JAX00686700
JAX00686669
JAX00686507
JAX00686668
JAX00686506
JAX00686667
JAX00686505
JAX00686504
JAX00686665
JAX00686503
JAX00686664
JAX00686502
JAX00686663
JAX00686501
JAX00686662
JAX00686500
JAX00686660
JAX00686659
JAX00686658
JAX00686657
JAX00686656
JAX00686655
JAX00686654
JAX00686653
JAX00686652
JAX00686651
JAX00686650
JAX00686649
JAX00686647
JAX00686646
JAX00686645
JAX00686644
JAX00686643
JAX00686642
JAX00686639
JAX00686637
JAX00686636
JAX00686635
JAX00686633
JAX00686632
JAX00686599
JAX00686598
JAX00686597
JAX00686595
JAX00686594
JAX00686593
JAX00686592
JAX00686591
JAX00686590
JAX00686626
JAX00686589
JAX00686620
JAX00686588
JAX00686587
JAX00686586
JAX00686585
JAX00686584
JAX00686581
JAX00686619
JAX00686617
JAX00686616
JAX00686615
JAX00686614
JAX00686613
JAX00686612
JAX00686579
JAX00686578
JAX00686577
JAX00686576
JAX00686575
JAX00686574
JAX00686573
JAX00686572
JAX00686571
JAX00686570
JAX00686608
JAX00686607
JAX00686606
JAX00686603
JAX00686602
JAX00686601
JAX00686569
JAX00686568
JAX00686567
JAX00686566
JAX00686565
JAX00686564
JAX00686563
JAX00686562
JAX00686561
JAX00686560
JAX00686559
JAX00686558
JAX00686557
JAX00686556
JAX00686555
JAX00686554
JAX00686553
JAX00686552
JAX00686551
JAX00686550
JAX00686549
JAX00686548
JAX00686547
JAX00686544
JAX00686543
JAX00686542
JAX00686541
JAX00686540
JAX00686539
JAX00686538
JAX00686537
JAX00686337
JAX00686336
JAX00686335
JAX00686495
JAX00686333
JAX00686494
JAX00686332
JAX00686493
JAX00686331
JAX00686492
JAX00686299
JAX00686330
JAX00686491
JAX00686298
JAX00686490
JAX00686297
JAX00686296
JAX00686294
JAX00686293
JAX00686292
JAX00686291
JAX00686328
JAX00686489
JAX00686327
JAX00686488
JAX00686326
JAX00686487
JAX00686325
JAX00686486
JAX00686485
JAX00686323
JAX00686484
JAX00686322
JAX00686483
JAX00686321
JAX00686482
JAX00686289
JAX00686320
JAX00686481
JAX00686288
JAX00686480
JAX00686286
JAX00686285
JAX00686284
JAX00686319
JAX00686318
JAX00686479
JAX00686317
JAX00686478
JAX00686316
JAX00686477
JAX00686476
JAX00686314
JAX00686313
JAX00686312
JAX00686473
JAX00686311
JAX00686472
JAX00686471
JAX00686469
JAX00686307
JAX00686468
JAX00686306
JAX00686467
JAX00686305
JAX00686466
JAX00686465
JAX00686303
JAX00686464
JAX00686302
JAX00686463
JAX00686301
JAX00686462
JAX00686300
JAX00686461
JAX00686460
JAX00686459
JAX00686458
JAX00686457
JAX00686455
JAX00686454
JAX00686453
JAX00686452
JAX00686451
JAX00686449
JAX00686448
JAX00686447
JAX00686446
JAX00686445
JAX00686444
JAX00686443
JAX00686442
JAX00686441
JAX00686440
JAX00686439
JAX00686438
JAX00686437
JAX00686436
JAX00686435
JAX00686434
JAX00686433
JAX00686431
JAX00686399
JAX00686430
JAX00686398
JAX00686396
JAX00686395
JAX00686394
JAX00686393
JAX00686392
JAX00686391
JAX00686390
JAX00686429
JAX00686428
JAX00686427
JAX00686426
JAX00686425
JAX00686424
JAX00686423
JAX00686422
JAX00686421
JAX00686389
JAX00686420
JAX00686388
JAX00686387
JAX00686386
JAX00686384
JAX00686383
JAX00686382
JAX00686381
JAX00686380
JAX00686419
JAX00686416
JAX00686415
JAX00686412
JAX00686379
JAX00686410
JAX00686378
JAX00686375
JAX00686372
JAX00686371
JAX00686370
JAX00686408
JAX00686407
JAX00686406
JAX00686405
JAX00686404
JAX00686401
JAX00686369
JAX00686400
JAX00686368
JAX00686367
JAX00686366
JAX00686365
JAX00686364
JAX00686363
JAX00686362
JAX00686361
JAX00686358
JAX00686357
JAX00686355
JAX00686354
JAX00686346
JAX00686345
JAX00686344
JAX00686342
JAX00686341
JAX00686340
JAX00686139
JAX00686138
JAX00686137
JAX00686136
JAX00686134
JAX00686131
JAX00686099
JAX00686130
JAX00686098
JAX00686097
JAX00686096
JAX00686094
JAX00686091
JAX00686090
JAX00686127
JAX00686126
JAX00686125
JAX00686283
JAX00686089
JAX00686281
JAX00686088
JAX00686280
JAX00686087
JAX00686085
JAX00686084
JAX00686083
JAX00686082
JAX00686081
JAX00686080
JAX00686119
JAX00686118
JAX00686279
JAX00686117
JAX00686278
JAX00686116
JAX00686277
JAX00686115
JAX00686276
JAX00686275
JAX00686274
JAX00686112
JAX00686273
JAX00686111
JAX00686079
JAX00686110
JAX00686270
JAX00686077
JAX00686076
JAX00686075
JAX00686074
JAX00686071
JAX00686109
JAX00686108
JAX00686269
JAX00686268
JAX00686106
JAX00686267
JAX00686105
JAX00686266
JAX00686104
JAX00686265
JAX00686103
JAX00686102
JAX00686263
JAX00686101
JAX00686100
JAX00686261
JAX00686260
JAX00686259
JAX00686256
JAX00686255
JAX00686254
JAX00686252
JAX00686251
JAX00686250
JAX00686249
JAX00686248
JAX00686247
JAX00686246
JAX00686245
JAX00686243
JAX00686242
JAX00686241
JAX00686239
JAX00686237
JAX00686236
JAX00686234
JAX00686233
JAX00686232
JAX00686231
JAX00686230
JAX00686198
JAX00686197
JAX00686196
JAX00686195
JAX00686194
JAX00686193
JAX00686191
JAX00686190
JAX00686229
JAX00686228
JAX00686227
JAX00686226
JAX00686224
JAX00686223
JAX00686222
JAX00686189
JAX00686220
JAX00686188
JAX00686186
JAX00686185
JAX00686184
JAX00686183
JAX00686182
JAX00686181
JAX00686180
JAX00686219
JAX00686218
JAX00686217
JAX00686214
JAX00686213
JAX00686212
JAX00686211
JAX00686179
JAX00686210
JAX00686178
JAX00686177
JAX00686176
JAX00686175
JAX00686174
JAX00686170
JAX00686209
JAX00686208
JAX00686206
JAX00686205
JAX00686204
JAX00686202
JAX00686169
JAX00686200
JAX00686168
JAX00686167
JAX00686166
JAX00686165
JAX00686164
JAX00686163
JAX00686162
JAX00686161
JAX00686160
JAX00686159
JAX00686158
JAX00686154
JAX00686153
JAX00686152
JAX00686151
JAX00686149
JAX00686148
JAX00686147
JAX00686145
JAX00686143
JAX00686142
JAX00686141
JAX00686140
JAX00685901
JAX00685869
JAX00685900
JAX00685868
JAX00685867
JAX00685866
JAX00685865
JAX00685864
JAX00685863
JAX00685861
JAX00685860
JAX00685859
JAX00685857
JAX00685856
JAX00685855
JAX00685854
JAX00685853
JAX00685852
JAX00685851
JAX00685850
JAX00685849
JAX00685848
JAX00685847
JAX00686070
JAX00685999
JAX00685998
JAX00685997
JAX00685996
JAX00685995
JAX00685994
JAX00685992
JAX00685991
JAX00686069
JAX00686068
JAX00686066
JAX00686065
JAX00686064
JAX00686063
JAX00686062
JAX00686061
JAX00685989
JAX00685988
JAX00685987
JAX00685986
JAX00685985
JAX00685983
JAX00685981
JAX00685980
JAX00686059
JAX00686058
JAX00686057
JAX00686056
JAX00686055
JAX00686054
JAX00686053
JAX00686051
JAX00686050
JAX00685976
JAX00685974
JAX00685973
JAX00685972
JAX00685971
JAX00685970
JAX00686049
JAX00686047
JAX00686046
JAX00686045
JAX00686040
JAX00685966
JAX00685965
JAX00685964
JAX00685962
JAX00685961
JAX00686039
JAX00686038
JAX00686037
JAX00686036
JAX00686035
JAX00686034
JAX00686033
JAX00686032
JAX00686031
JAX00685958
JAX00685957
JAX00685956
JAX00685955
JAX00685953
JAX00685952
JAX00685951
JAX00686029
JAX00686028
JAX00686027
JAX00686026
JAX00686025
JAX00686023
JAX00686022
JAX00686021
JAX00686020
JAX00685948
JAX00685947
JAX00685946
JAX00685945
JAX00685943
JAX00685941
JAX00685940
JAX00686019
JAX00686018
JAX00686017
JAX00686016
JAX00686015
JAX00686014
JAX00686013
JAX00686012
JAX00686010
JAX00685939
JAX00685938
JAX00685937
JAX00685936
JAX00685935
JAX00685934
JAX00685932
JAX00685931
JAX00685930
JAX00685898
JAX00685897
JAX00685896
JAX00685895
JAX00685894
JAX00685893
JAX00685892
JAX00685891
JAX00685890
JAX00686007
JAX00686005
JAX00686003
JAX00686002
JAX00686001
JAX00686000
JAX00685929
JAX00685928
JAX00685927
JAX00685926
JAX00685925
JAX00685924
JAX00685923
JAX00685922
JAX00685921
JAX00685889
JAX00685888
JAX00685887
JAX00685886
JAX00685885
JAX00685884
JAX00685883
JAX00685881
JAX00685880
JAX00685919
JAX00685917
JAX00685916
JAX00685913
JAX00685912
JAX00685911
JAX00685879
JAX00685910
JAX00685878
JAX00685877
JAX00685875
JAX00685874
JAX00685872
JAX00685871
JAX00685870
JAX00685909
JAX00685908
JAX00685906
JAX00685904
JAX00685903
JAX00685709
JAX00685708
JAX00685707
JAX00685706
JAX00685705
JAX00685704
JAX00685703
JAX00685702
JAX00685701
JAX00685669
JAX00685700
JAX00685667
JAX00685665
JAX00685664
JAX00685663
JAX00685662
JAX00685661
JAX00685658
JAX00685657
JAX00685656
JAX00685655
JAX00685654
JAX00685653
JAX00685652
JAX00685651
JAX00685650
JAX00685846
JAX00685843
JAX00685842
JAX00685649
JAX00685841
JAX00685648
JAX00685840
JAX00685647
JAX00685645
JAX00685644
JAX00685643
JAX00685641
JAX00685640
JAX00685839
JAX00685838
JAX00685837
JAX00685836
JAX00685834
JAX00685833
JAX00685832
JAX00685830
JAX00685799
JAX00685637
JAX00685636
JAX00685797
JAX00685635
JAX00685796
JAX00685795
JAX00685633
JAX00685794
JAX00685632
JAX00685793
JAX00685631
JAX00685792
JAX00685630
JAX00685791
JAX00685790
JAX00685829
JAX00685828
JAX00685827
JAX00685826
JAX00685825
JAX00685824
JAX00685823
JAX00685822
JAX00685629
JAX00685821
JAX00685628
JAX00685789
JAX00685788
JAX00685626
JAX00685625
JAX00685787
JAX00685624
JAX00685786
JAX00685785
JAX00685781
JAX00685780
JAX00685819
JAX00685818
JAX00685816
JAX00685815
JAX00685814
JAX00685812
JAX00685811
JAX00685810
JAX00685779
JAX00685778
JAX00685777
JAX00685776
JAX00685775
JAX00685773
JAX00685771
JAX00685770
JAX00685809
JAX00685808
JAX00685805
JAX00685804
JAX00685803
JAX00685802
JAX00685801
JAX00685768
JAX00685767
JAX00685766
JAX00685765
JAX00685763
JAX00685762
JAX00685759
JAX00685758
JAX00685756
JAX00685755
JAX00685752
JAX00685748
JAX00685747
JAX00685743
JAX00685741
JAX00685740
JAX00685739
JAX00685738
JAX00685736
JAX00685735
JAX00685733
JAX00685730
JAX00685698
JAX00685697
JAX00685696
JAX00685695
JAX00685694
JAX00685691
JAX00685729
JAX00685726
JAX00685725
JAX00685724
JAX00685723
JAX00685722
JAX00685721
JAX00685689
JAX00685720
JAX00685686
JAX00685682
JAX00685681
JAX00685719
JAX00685718
JAX00685717
JAX00685715
JAX00685713
JAX00685712
JAX00685710
JAX00685678
JAX00685677
JAX00685676
JAX00685675
JAX00685674
JAX00685672
JAX00685671
JAX00685670
JAX00685508
JAX00685507
JAX00685506
JAX00685505
JAX00685503
JAX00685502
JAX00685501
JAX00685469
JAX00685500
JAX00685468
JAX00685467
JAX00685466
JAX00685465
JAX00685464
JAX00685462
JAX00685461
JAX00685460
JAX00685459
JAX00685458
JAX00685457
JAX00685456
JAX00685454
JAX00685453
JAX00685452
JAX00685450
JAX00685449
JAX00685448
JAX00685447
JAX00685446
JAX00685445
JAX00685443
JAX00685442
JAX00685441
JAX00685440
JAX00685599
JAX00685437
JAX00685436
JAX00685597
JAX00685435
JAX00685596
JAX00685434
JAX00685595
JAX00685594
JAX00685432
JAX00685593
JAX00685431
JAX00685430
JAX00685591
JAX00685590
JAX00685623
JAX00685622
JAX00685621
JAX00685428
JAX00685589
JAX00685427
JAX00685587
JAX00685425
JAX00685586
JAX00685424
JAX00685585
JAX00685423
JAX00685583
JAX00685582
JAX00685420
JAX00685580
JAX00685619
JAX00685617
JAX00685616
JAX00685615
JAX00685614
JAX00685613
JAX00685612
JAX00685419
JAX00685418
JAX00685610
JAX00685579
JAX00685417
JAX00685578
JAX00685416
JAX00685415
JAX00685576
JAX00685414
JAX00685575
JAX00685413
JAX00685574
JAX00685412
JAX00685573
JAX00685572
JAX00685410
JAX00685571
JAX00685570
JAX00685607
JAX00685606
JAX00685605
JAX00685604
JAX00685603
JAX00685602
JAX00685601
JAX00685408
JAX00685600
JAX00685569
JAX00685407
JAX00685568
JAX00685567
JAX00685405
JAX00685566
JAX00685404
JAX00685564
JAX00685402
JAX00685563
JAX00685401
JAX00685562
JAX00685400
JAX00685561
JAX00685560
JAX00685559
JAX00685558
JAX00685557
JAX00685556
JAX00685555
JAX00685554
JAX00685553
JAX00685552
JAX00685551
JAX00685550
JAX00685544
JAX00685543
JAX00685542
JAX00685540
JAX00685538
JAX00685537
JAX00685536
JAX00685535
JAX00685532
JAX00685531
JAX00685499
JAX00685530
JAX00685497
JAX00685496
JAX00685495
JAX00685494
JAX00685493
JAX00685492
JAX00685491
JAX00685490
JAX00685529
JAX00685528
JAX00685527
JAX00685525
JAX00685524
JAX00685523
JAX00685522
JAX00685488
JAX00685486
JAX00685485
JAX00685484
JAX00685483
JAX00685482
JAX00685481
JAX00685480
JAX00685517
JAX00685516
JAX00685515
JAX00685512
JAX00685511
JAX00685479
JAX00685510
JAX00685475
JAX00685474
JAX00685472
JAX00685471
JAX00685470
JAX00685271
JAX00685307
JAX00685306
JAX00685304
JAX00685303
JAX00685302
JAX00685301
JAX00685269
JAX00685268
JAX00685266
JAX00685265
JAX00685263
JAX00685262
JAX00685257
JAX00685256
JAX00685255
JAX00685253
JAX00685251
JAX00685247
JAX00685246
JAX00685244
JAX00685243
JAX00685241
JAX00685240
JAX00685238
JAX00685399
JAX00685237
JAX00685398
JAX00685235
JAX00685396
JAX00685395
JAX00685233
JAX00685394
JAX00685393
JAX00685231
JAX00685392
JAX00685230
JAX00685391
JAX00685198
JAX00685197
JAX00685196
JAX00685194
JAX00685193
JAX00685192
JAX00685190
JAX00685229
JAX00685228
JAX00685389
JAX00685227
JAX00685388
JAX00685386
JAX00685385
JAX00685384
JAX00685383
JAX00685382
JAX00685381
JAX00685380
JAX00685185
JAX00685184
JAX00685183
JAX00685182
JAX00685218
JAX00685379
JAX00685217
JAX00685378
JAX00685216
JAX00685377
JAX00685214
JAX00685213
JAX00685212
JAX00685373
JAX00685211
JAX00685372
JAX00685179
JAX00685210
JAX00685371
JAX00685176
JAX00685175
JAX00685174
JAX00685173
JAX00685171
JAX00685170
JAX00685209
JAX00685208
JAX00685369
JAX00685207
JAX00685368
JAX00685206
JAX00685205
JAX00685204
JAX00685365
JAX00685364
JAX00685363
JAX00685201
JAX00685169
JAX00685200
JAX00685168
JAX00685360
JAX00685167
JAX00685166
JAX00685165
JAX00685359
JAX00685357
JAX00685356
JAX00685355
JAX00685354
JAX00685353
JAX00685352
JAX00685351
JAX00685350
JAX00685349
JAX00685347
JAX00685345
JAX00685340
JAX00685338
JAX00685337
JAX00685336
JAX00685335
JAX00685333
JAX00685332
JAX00685331
JAX00685299
JAX00685330
JAX00685298
JAX00685297
JAX00685296
JAX00685294
JAX00685292
JAX00685291
JAX00685290
JAX00685329
JAX00685327
JAX00685326
JAX00685325
JAX00685324
JAX00685321
JAX00685289
JAX00685320
JAX00685287
JAX00685286
JAX00685285
JAX00685282
JAX00685281
JAX00685280
JAX00685319
JAX00685318
JAX00685317
JAX00685315
JAX00685314
JAX00685312
JAX00685311
JAX00685279
JAX00685278
JAX00685277
JAX00685276
JAX00685275
JAX00685274
JAX00685273
JAX00685272
JAX00685076
JAX00685075
JAX00685074
JAX00685071
JAX00685070
JAX00684999
JAX00684998
JAX00684997
JAX00684994
JAX00684993
JAX00685109
JAX00684992
JAX00685108
JAX00685107
JAX00684990
JAX00685106
JAX00685105
JAX00685104
JAX00685103
JAX00685102
JAX00685069
JAX00685068
JAX00685066
JAX00685065
JAX00685064
JAX00685062
JAX00684989
JAX00684988
JAX00684985
JAX00684983
JAX00684982
JAX00684980
JAX00685059
JAX00685058
JAX00685056
JAX00685055
JAX00685052
JAX00685051
JAX00685050
JAX00684978
JAX00684977
JAX00684976
JAX00684975
JAX00684974
JAX00684972
JAX00684971
JAX00685049
JAX00685048
JAX00685042
JAX00685041
JAX00684969
JAX00684968
JAX00684967
JAX00684965
JAX00684964
JAX00684963
JAX00684962
JAX00684961
JAX00684960
JAX00685038
JAX00685037
JAX00685036
JAX00685035
JAX00685034
JAX00685033
JAX00685032
JAX00685031
JAX00684959
JAX00684958
JAX00684957
JAX00684956
JAX00684955
JAX00684954
JAX00684953
JAX00684952
JAX00684951
JAX00684950
JAX00685029
JAX00685028
JAX00685026
JAX00685024
JAX00685022
JAX00685020
JAX00684949
JAX00684947
JAX00684946
JAX00684944
JAX00685019
JAX00685018
JAX00685017
JAX00685015
JAX00685012
JAX00685011
JAX00685010
JAX00685009
JAX00685008
JAX00685007
JAX00685006
JAX00685005
JAX00685004
JAX00685003
JAX00685164
JAX00685002
JAX00685163
JAX00685162
JAX00685000
JAX00685161
JAX00685160
JAX00685158
JAX00685157
JAX00685156
JAX00685155
JAX00685153
JAX00685152
JAX00685151
JAX00685150
JAX00685149
JAX00685148
JAX00685146
JAX00685143
JAX00685142
JAX00685140
JAX00685139
JAX00685138
JAX00685137
JAX00685136
JAX00685135
JAX00685134
JAX00685133
JAX00685131
JAX00685099
JAX00685098
JAX00685097
JAX00685096
JAX00685095
JAX00685094
JAX00685093
JAX00685092
JAX00685091
JAX00685090
JAX00685129
JAX00685128
JAX00685126
JAX00685124
JAX00685123
JAX00685122
JAX00685121
JAX00685120
JAX00685088
JAX00685086
JAX00685085
JAX00685084
JAX00685081
JAX00685080
JAX00685118
JAX00685113
JAX00685111
JAX00684839
JAX00684838
JAX00684837
JAX00684836
JAX00684833
JAX00684832
JAX00684831
JAX00684799
JAX00684830
JAX00684798
JAX00684797
JAX00684796
JAX00684795
JAX00684794
JAX00684792
JAX00684791
JAX00684790
JAX00684829
JAX00684828
JAX00684827
JAX00684826
JAX00684825
JAX00684824
JAX00684823
JAX00684822
JAX00684789
JAX00684820
JAX00684786
JAX00684785
JAX00684784
JAX00684783
JAX00684782
JAX00684781
JAX00684780
JAX00684818
JAX00684816
JAX00684815
JAX00684814
JAX00684813
JAX00684811
JAX00684779
JAX00684810
JAX00684778
JAX00684777
JAX00684774
JAX00684773
JAX00684772
JAX00684770
JAX00684809
JAX00684808
JAX00684807
JAX00684806
JAX00684805
JAX00684804
JAX00684803
JAX00684802
JAX00684801
JAX00684769
JAX00684800
JAX00684768
JAX00684766
JAX00684765
JAX00684763
JAX00684761
JAX00684760
JAX00684759
JAX00684758
JAX00684757
JAX00684756
JAX00684754
JAX00684753
JAX00684943
JAX00684942
JAX00684749
JAX00684941
JAX00684748
JAX00684747
JAX00684745
JAX00684743
JAX00684742
JAX00684741
JAX00684740
JAX00684938
JAX00684937
JAX00684936
JAX00684935
JAX00684933
JAX00684932
JAX00684930
JAX00684899
JAX00684737
JAX00684898
JAX00684736
JAX00684897
JAX00684896
JAX00684734
JAX00684733
JAX00684894
JAX00684732
JAX00684892
JAX00684891
JAX00684927
JAX00684926
JAX00684925
JAX00684924
JAX00684923
JAX00684922
JAX00684729
JAX00684921
JAX00684728
JAX00684920
JAX00684889
JAX00684727
JAX00684887
JAX00684886
JAX00684885
JAX00684882
JAX00684881
JAX00684918
JAX00684917
JAX00684916
JAX00684915
JAX00684914
JAX00684913
JAX00684912
JAX00684911
JAX00684910
JAX00684879
JAX00684878
JAX00684877
JAX00684876
JAX00684875
JAX00684874
JAX00684873
JAX00684872
JAX00684909
JAX00684908
JAX00684907
JAX00684906
JAX00684905
JAX00684904
JAX00684901
JAX00684868
JAX00684866
JAX00684865
JAX00684864
JAX00684863
JAX00684859
JAX00684858
JAX00684857
JAX00684856
JAX00684855
JAX00684854
JAX00684853
JAX00684851
JAX00684850
JAX00684849
JAX00684848
JAX00684847
JAX00684846
JAX00684845
JAX00684844
JAX00684843
JAX00684841
JAX00684840
JAX00684639
JAX00684638
JAX00684637
JAX00684636
JAX00684635
JAX00684634
JAX00684633
JAX00684631
JAX00684599
JAX00684630
JAX00684598
JAX00684594
JAX00684593
JAX00684592
JAX00684591
JAX00684590
JAX00684628
JAX00684627
JAX00684626
JAX00684625
JAX00684624
JAX00684621
JAX00684589
JAX00684620
JAX00684588
JAX00684585
JAX00684582
JAX00684581
JAX00684619
JAX00684618
JAX00684617
JAX00684616
JAX00684611
JAX00684579
JAX00684610
JAX00684578
JAX00684577
JAX00684576
JAX00684575
JAX00684574
JAX00684573
JAX00684572
JAX00684571
JAX00684607
JAX00684606
JAX00684605
JAX00684604
JAX00684603
JAX00684600
JAX00684568
JAX00684567
JAX00684565
JAX00684564
JAX00684563
JAX00684561
JAX00684560
JAX00684559
JAX00684556
JAX00684555
JAX00684554
JAX00684553
JAX00684552
JAX00684551
JAX00684550
JAX00684549
JAX00684548
JAX00684547
JAX00684546
JAX00684544
JAX00684543
JAX00684542
JAX00684541
JAX00684539
JAX00684538
JAX00684699
JAX00684537
JAX00684698
JAX00684536
JAX00684535
JAX00684696
JAX00684695
JAX00684533
JAX00684694
JAX00684532
JAX00684693
JAX00684531
JAX00684692
JAX00684691
JAX00684529
JAX00684721
JAX00684720
JAX00684688
JAX00684687
JAX00684524
JAX00684684
JAX00684683
JAX00684521
JAX00684682
JAX00684520
JAX00684681
JAX00684680
JAX00684719
JAX00684716
JAX00684715
JAX00684713
JAX00684519
JAX00684518
JAX00684710
JAX00684679
JAX00684678
JAX00684516
JAX00684677
JAX00684515
JAX00684676
JAX00684674
JAX00684512
JAX00684673
JAX00684511
JAX00684672
JAX00684510
JAX00684671
JAX00684670
JAX00684709
JAX00684708
JAX00684707
JAX00684706
JAX00684704
JAX00684703
JAX00684702
JAX00684509
JAX00684701
JAX00684700
JAX00684668
JAX00684506
JAX00684667
JAX00684505
JAX00684666
JAX00684504
JAX00684665
JAX00684664
JAX00684663
JAX00684662
JAX00684661
JAX00684660
JAX00684659
JAX00684658
JAX00684657
JAX00684656
JAX00684654
JAX00684653
JAX00684652
JAX00684651
JAX00684650
JAX00684649
JAX00684647
JAX00684646
JAX00684645
JAX00684644
JAX00684643
JAX00684642
JAX00684641
JAX00684640
JAX00684444
JAX00684443
JAX00684442
JAX00684441
JAX00684440
JAX00684439
JAX00684438
JAX00684437
JAX00684436
JAX00684435
JAX00684434
JAX00684432
JAX00684399
JAX00684398
JAX00684396
JAX00684394
JAX00684393
JAX00684392
JAX00684391
JAX00684390
JAX00684428
JAX00684427
JAX00684426
JAX00684425
JAX00684424
JAX00684423
JAX00684422
JAX00684389
JAX00684420
JAX00684386
JAX00684385
JAX00684384
JAX00684381
JAX00684416
JAX00684415
JAX00684414
JAX00684413
JAX00684412
JAX00684411
JAX00684379
JAX00684410
JAX00684378
JAX00684377
JAX00684376
JAX00684375
JAX00684374
JAX00684373
JAX00684372
JAX00684371
JAX00684370
JAX00684407
JAX00684406
JAX00684404
JAX00684403
JAX00684402
JAX00684369
JAX00684400
JAX00684368
JAX00684367
JAX00684366
JAX00684365
JAX00684364
JAX00684362
JAX00684360
JAX00684357
JAX00684355
JAX00684353
JAX00684352
JAX00684351
JAX00684350
JAX00684349
JAX00684348
JAX00684347
JAX00684346
JAX00684345
JAX00684344
JAX00684343
JAX00684342
JAX00684341
JAX00684340
JAX00684339
JAX00684338
JAX00684337
JAX00684498
JAX00684336
JAX00684497
JAX00684335
JAX00684495
JAX00684333
JAX00684332
JAX00684331
JAX00684491
JAX00684298
JAX00684490
JAX00684296
JAX00684295
JAX00684294
JAX00684293
JAX00684291
JAX00684329
JAX00684328
JAX00684489
JAX00684327
JAX00684488
JAX00684326
JAX00684487
JAX00684325
JAX00684486
JAX00684324
JAX00684485
JAX00684323
JAX00684322
JAX00684483
JAX00684321
JAX00684289
JAX00684320
JAX00684481
JAX00684287
JAX00684286
JAX00684285
JAX00684284
JAX00684283
JAX00684281
JAX00684319
JAX00684318
JAX00684478
JAX00684477
JAX00684315
JAX00684476
JAX00684314
JAX00684313
JAX00684312
JAX00684473
JAX00684472
JAX00684310
JAX00684471
JAX00684470
JAX00684502
JAX00684308
JAX00684500
JAX00684306
JAX00684467
JAX00684305
JAX00684466
JAX00684304
JAX00684303
JAX00684302
JAX00684463
JAX00684301
JAX00684462
JAX00684300
JAX00684461
JAX00684460
JAX00684459
JAX00684458
JAX00684455
JAX00684454
JAX00684451
JAX00684450
JAX00684448
JAX00684447
JAX00684446
JAX00684445
JAX00684249
JAX00684248
JAX00684247
JAX00684246
JAX00684245
JAX00684242
JAX00684241
JAX00684239
JAX00684237
JAX00684235
JAX00684233
JAX00684232
JAX00684231
JAX00684230
JAX00684199
JAX00684198
JAX00684197
JAX00684196
JAX00684194
JAX00684193
JAX00684191
JAX00684190
JAX00684229
JAX00684227
JAX00684225
JAX00684223
JAX00684221
JAX00684220
JAX00684187
JAX00684186
JAX00684183
JAX00684182
JAX00684181
JAX00684180
JAX00684219
JAX00684218
JAX00684217
JAX00684216
JAX00684215
JAX00684214
JAX00684213
JAX00684212
JAX00684211
JAX00684179
JAX00684210
JAX00684178
JAX00684177
JAX00684176
JAX00684175
JAX00684174
JAX00684173
JAX00684172
JAX00684171
JAX00684170
JAX00684209
JAX00684205
JAX00684204
JAX00684203
JAX00684202
JAX00684201
JAX00684169
JAX00684200
JAX00684168
JAX00684167
JAX00684166
JAX00684165
JAX00684164
JAX00684161
JAX00684158
JAX00684157
JAX00684156
JAX00684155
JAX00684154
JAX00684153
JAX00684152
JAX00684151
JAX00684149
JAX00684148
JAX00684146
JAX00684145
JAX00684144
JAX00684143
JAX00684142
JAX00684141
JAX00684140
JAX00684139
JAX00684138
JAX00684137
JAX00684135
JAX00684134
JAX00684131
JAX00684099
JAX00684130
JAX00684098
JAX00684097
JAX00684096
JAX00684095
JAX00684094
JAX00684091
JAX00684090
JAX00684129
JAX00684128
JAX00684127
JAX00684121
JAX00684089
JAX00684120
JAX00684088
JAX00684087
JAX00684086
JAX00684085
JAX00684084
JAX00684083
JAX00684082
JAX00684081
JAX00684119
JAX00684117
JAX00684278
JAX00684116
JAX00684277
JAX00684276
JAX00684275
JAX00684274
JAX00684112
JAX00684273
JAX00684111
JAX00684272
JAX00684079
JAX00684110
JAX00684271
JAX00684078
JAX00684270
JAX00684077
JAX00684075
JAX00684074
JAX00684073
JAX00684072
JAX00684071
JAX00684070
JAX00684109
JAX00684108
JAX00684269
JAX00684107
JAX00684268
JAX00684106
JAX00684267
JAX00684105
JAX00684265
JAX00684103
JAX00684264
JAX00684102
JAX00684101
JAX00684262
JAX00684069
JAX00684100
JAX00684068
JAX00684260
JAX00684067
JAX00684066
JAX00684065
JAX00684064
JAX00684063
JAX00684062
JAX00684259
JAX00684258
JAX00684257
JAX00684256
JAX00684255
JAX00684254
JAX00684253
JAX00684250
JAX00683972
JAX00683970
JAX00684048
JAX00684047
JAX00684046
JAX00684044
JAX00684043
JAX00684042
JAX00684041
JAX00683969
JAX00683968
JAX00683967
JAX00683966
JAX00683965
JAX00683962
JAX00683961
JAX00683960
JAX00684039
JAX00684038
JAX00684037
JAX00684035
JAX00684034
JAX00684031
JAX00683959
JAX00683958
JAX00683956
JAX00683955
JAX00683954
JAX00683953
JAX00683952
JAX00683951
JAX00684029
JAX00684028
JAX00684027
JAX00684025
JAX00684023
JAX00684022
JAX00684020
JAX00683949
JAX00683948
JAX00683947
JAX00683945
JAX00683944
JAX00683943
JAX00683942
JAX00683941
JAX00683940
JAX00684019
JAX00684018
JAX00684017
JAX00684015
JAX00684014
JAX00684013
JAX00684012
JAX00684011
JAX00684010
JAX00683939
JAX00683938
JAX00683937
JAX00683936
JAX00683935
JAX00683934
JAX00683933
JAX00683931
JAX00683899
JAX00683897
JAX00683896
JAX00683894
JAX00683893
JAX00684009
JAX00684008
JAX00684007
JAX00684006
JAX00684005
JAX00684004
JAX00684003
JAX00684002
JAX00684001
JAX00683928
JAX00683927
JAX00683924
JAX00683923
JAX00683889
JAX00683888
JAX00683887
JAX00683886
JAX00683885
JAX00683884
JAX00683883
JAX00683882
JAX00683881
JAX00683919
JAX00683918
JAX00683917
JAX00683916
JAX00683915
JAX00683914
JAX00683913
JAX00683911
JAX00683878
JAX00683877
JAX00683876
JAX00683875
JAX00683874
JAX00683873
JAX00683871
JAX00683909
JAX00683908
JAX00683907
JAX00683906
JAX00683905
JAX00683904
JAX00683903
JAX00683902
JAX00683901
JAX00683869
JAX00683868
JAX00683867
JAX00683863
JAX00683862
JAX00683861
JAX00683860
JAX00683859
JAX00683857
JAX00683856
JAX00683855
JAX00683854
JAX00683853
JAX00683852
JAX00683850
JAX00683849
JAX00683848
JAX00683845
JAX00683843
JAX00683842
JAX00683841
JAX00683840
JAX00683839
JAX00683999
JAX00683998
JAX00683996
JAX00683994
JAX00683993
JAX00683992
JAX00683991
JAX00683990
JAX00683988
JAX00683987
JAX00683986
JAX00683985
JAX00683984
JAX00683983
JAX00683982
JAX00683981
JAX00683980
JAX00684058
JAX00684057
JAX00684056
JAX00684055
JAX00684054
JAX00684052
JAX00684051
JAX00684050
JAX00683977
JAX00683976
JAX00683975
JAX00683974
JAX00683973
JAX00683810
JAX00683779
JAX00683778
JAX00683777
JAX00683776
JAX00683775
JAX00683774
JAX00683773
JAX00683772
JAX00683771
JAX00683770
JAX00683809
JAX00683808
JAX00683807
JAX00683806
JAX00683804
JAX00683803
JAX00683801
JAX00683769
JAX00683768
JAX00683767
JAX00683765
JAX00683764
JAX00683763
JAX00683762
JAX00683761
JAX00683759
JAX00683758
JAX00683753
JAX00683752
JAX00683751
JAX00683750
JAX00683749
JAX00683748
JAX00683747
JAX00683746
JAX00683743
JAX00683741
JAX00683740
JAX00683738
JAX00683737
JAX00683735
JAX00683734
JAX00683733
JAX00683731
JAX00683699
JAX00683698
JAX00683697
JAX00683696
JAX00683695
JAX00683694
JAX00683693
JAX00683692
JAX00683690
JAX00683729
JAX00683728
JAX00683727
JAX00683726
JAX00683725
JAX00683724
JAX00683723
JAX00683722
JAX00683721
JAX00683689
JAX00683720
JAX00683680
JAX00683718
JAX00683717
JAX00683714
JAX00683711
JAX00683710
JAX00683678
JAX00683675
JAX00683674
JAX00683673
JAX00683672
JAX00683671
JAX00683709
JAX00683708
JAX00683707
JAX00683706
JAX00683705
JAX00683704
JAX00683703
JAX00683701
JAX00683669
JAX00683700
JAX00683668
JAX00683665
JAX00683664
JAX00683663
JAX00683662
JAX00683660
JAX00683656
JAX00683653
JAX00683652
JAX00683649
JAX00683648
JAX00683647
JAX00683646
JAX00683645
JAX00683644
JAX00683643
JAX00683642
JAX00683641
JAX00683640
JAX00683838
JAX00683834
JAX00683833
JAX00683832
JAX00683639
JAX00683831
JAX00683638
JAX00683830
JAX00683799
JAX00683637
JAX00683798
JAX00683636
JAX00683635
JAX00683634
JAX00683795
JAX00683633
JAX00683794
JAX00683632
JAX00683631
JAX00683630
JAX00683790
JAX00683828
JAX00683827
JAX00683825
JAX00683823
JAX00683822
JAX00683629
JAX00683821
JAX00683820
JAX00683789
JAX00683627
JAX00683788
JAX00683626
JAX00683787
JAX00683625
JAX00683786
JAX00683624
JAX00683785
JAX00683623
JAX00683784
JAX00683622
JAX00683783
JAX00683621
JAX00683782
JAX00683620
JAX00683781
JAX00683780
JAX00683819
JAX00683818
JAX00683817
JAX00683816
JAX00683814
JAX00683812
JAX00683619
JAX00683811
JAX00683617
JAX00683616
JAX00683615
JAX00683614
JAX00683419
JAX00683611
JAX00683418
JAX00683610
JAX00683579
JAX00683578
JAX00683416
JAX00683575
JAX00683574
JAX00683412
JAX00683573
JAX00683572
JAX00683410
JAX00683571
JAX00683570
JAX00683608
JAX00683607
JAX00683605
JAX00683604
JAX00683603
JAX00683602
JAX00683409
JAX00683601
JAX00683408
JAX00683569
JAX00683405
JAX00683566
JAX00683404
JAX00683565
JAX00683403
JAX00683564
JAX00683402
JAX00683563
JAX00683401
JAX00683562
JAX00683400
JAX00683561
JAX00683559
JAX00683558
JAX00683557
JAX00683556
JAX00683554
JAX00683553
JAX00683551
JAX00683550
JAX00683549
JAX00683548
JAX00683547
JAX00683546
JAX00683545
JAX00683541
JAX00683539
JAX00683537
JAX00683536
JAX00683535
JAX00683534
JAX00683533
JAX00683532
JAX00683499
JAX00683530
JAX00683498
JAX00683497
JAX00683496
JAX00683495
JAX00683494
JAX00683493
JAX00683492
JAX00683491
JAX00683529
JAX00683527
JAX00683526
JAX00683525
JAX00683524
JAX00683523
JAX00683522
JAX00683521
JAX00683489
JAX00683520
JAX00683487
JAX00683486
JAX00683485
JAX00683483
JAX00683482
JAX00683481
JAX00683480
JAX00683519
JAX00683517
JAX00683516
JAX00683512
JAX00683511
JAX00683510
JAX00683478
JAX00683477
JAX00683476
JAX00683475
JAX00683473
JAX00683471
JAX00683509
JAX00683508
JAX00683507
JAX00683506
JAX00683505
JAX00683504
JAX00683503
JAX00683502
JAX00683501
JAX00683469
JAX00683461
JAX00683460
JAX00683456
JAX00683455
JAX00683454
JAX00683453
JAX00683452
JAX00683451
JAX00683450
JAX00683448
JAX00683447
JAX00683446
JAX00683445
JAX00683442
JAX00683441
JAX00683438
JAX00683599
JAX00683437
JAX00683597
JAX00683435
JAX00683596
JAX00683434
JAX00683595
JAX00683594
JAX00683432
JAX00683593
JAX00683431
JAX00683592
JAX00683399
JAX00683430
JAX00683591
JAX00683397
JAX00683396
JAX00683395
JAX00683394
JAX00683393
JAX00683392
JAX00683429
JAX00683588
JAX00683426
JAX00683587
JAX00683425
JAX00683586
JAX00683424
JAX00683585
JAX00683423
JAX00683584
JAX00683422
JAX00683583
JAX00683581
JAX00683580
JAX00683618
JAX00683219
JAX00683218
JAX00683379
JAX00683217
JAX00683378
JAX00683216
JAX00683377
JAX00683215
JAX00683376
JAX00683214
JAX00683375
JAX00683213
JAX00683212
JAX00683373
JAX00683211
JAX00683372
JAX00683179
JAX00683371
JAX00683370
JAX00683176
JAX00683208
JAX00683369
JAX00683207
JAX00683368
JAX00683206
JAX00683367
JAX00683205
JAX00683366
JAX00683204
JAX00683365
JAX00683203
JAX00683364
JAX00683202
JAX00683363
JAX00683362
JAX00683361
JAX00683359
JAX00683358
JAX00683357
JAX00683356
JAX00683355
JAX00683352
JAX00683351
JAX00683350
JAX00683349
JAX00683348
JAX00683347
JAX00683346
JAX00683345
JAX00683344
JAX00683343
JAX00683342
JAX00683341
JAX00683340
JAX00683339
JAX00683338
JAX00683337
JAX00683335
JAX00683334
JAX00683332
JAX00683330
JAX00683299
JAX00683296
JAX00683294
JAX00683293
JAX00683292
JAX00683291
JAX00683290
JAX00683329
JAX00683328
JAX00683326
JAX00683325
JAX00683324
JAX00683323
JAX00683322
JAX00683289
JAX00683320
JAX00683288
JAX00683287
JAX00683286
JAX00683284
JAX00683283
JAX00683282
JAX00683281
JAX00683280
JAX00683319
JAX00683318
JAX00683317
JAX00683315
JAX00683313
JAX00683312
JAX00683279
JAX00683310
JAX00683278
JAX00683277
JAX00683276
JAX00683273
JAX00683271
JAX00683308
JAX00683307
JAX00683306
JAX00683305
JAX00683304
JAX00683302
JAX00683301
JAX00683269
JAX00683300
JAX00683268
JAX00683267
JAX00683266
JAX00683263
JAX00683262
JAX00683261
JAX00683260
JAX00683258
JAX00683255
JAX00683254
JAX00683253
JAX00683251
JAX00683250
JAX00683248
JAX00683247
JAX00683245
JAX00683243
JAX00683241
JAX00683240
JAX00683239
JAX00683238
JAX00683237
JAX00683235
JAX00683234
JAX00683233
JAX00683231
JAX00683230
JAX00683391
JAX00683198
JAX00683197
JAX00683196
JAX00683194
JAX00683193
JAX00683192
JAX00683191
JAX00683190
JAX00683229
JAX00683228
JAX00683389
JAX00683227
JAX00683388
JAX00683387
JAX00683386
JAX00683223
JAX00683222
JAX00683221
JAX00683382
JAX00683220
JAX00683381
JAX00683188
JAX00683380
JAX00683187
JAX00683185
JAX00683184
JAX00683183
JAX00683181
JAX00683019
JAX00683018
JAX00683017
JAX00683016
JAX00683014
JAX00683012
JAX00683173
JAX00683011
JAX00683172
JAX00683010
JAX00683171
JAX00683009
JAX00683008
JAX00683169
JAX00683006
JAX00683167
JAX00683005
JAX00683166
JAX00683165
JAX00683164
JAX00683163
JAX00683162
JAX00683000
JAX00683161
JAX00683160
JAX00683158
JAX00683157
JAX00683156
JAX00683155
JAX00683154
JAX00683153
JAX00683146
JAX00683145
JAX00683144
JAX00683141
JAX00683140
JAX00683139
JAX00683138
JAX00683137
JAX00683136
JAX00683135
JAX00683134
JAX00683130
JAX00683099
JAX00683098
JAX00683097
JAX00683094
JAX00683093
JAX00683092
JAX00683091
JAX00683090
JAX00683124
JAX00683123
JAX00683122
JAX00683121
JAX00683120
JAX00683089
JAX00683088
JAX00683087
JAX00683086
JAX00683085
JAX00683083
JAX00683082
JAX00683081
JAX00683080
JAX00683119
JAX00683118
JAX00683116
JAX00683113
JAX00683112
JAX00683111
JAX00683079
JAX00683110
JAX00683077
JAX00683075
JAX00683074
JAX00683073
JAX00683072
JAX00683071
JAX00682997
JAX00682996
JAX00682995
JAX00682994
JAX00682993
JAX00682992
JAX00683109
JAX00682991
JAX00683108
JAX00682990
JAX00683107
JAX00683105
JAX00683102
JAX00683101
JAX00683100
JAX00683065
JAX00683063
JAX00683062
JAX00683061
JAX00683060
JAX00682989
JAX00682988
JAX00682987
JAX00682986
JAX00682983
JAX00683058
JAX00683057
JAX00683053
JAX00683052
JAX00683051
JAX00683050
JAX00682979
JAX00682976
JAX00682975
JAX00682974
JAX00682972
JAX00682970
JAX00683048
JAX00683047
JAX00683045
JAX00683044
JAX00683043
JAX00683042
JAX00683040
JAX00682968
JAX00682967
JAX00682965
JAX00682963
JAX00682962
JAX00682961
JAX00682960
JAX00683039
JAX00683038
JAX00683036
JAX00683035
JAX00683034
JAX00683033
JAX00683032
JAX00683031
JAX00682958
JAX00682957
JAX00682955
JAX00682954
JAX00683029
JAX00683028
JAX00683027
JAX00683026
JAX00683025
JAX00683024
JAX00683023
JAX00683022
JAX00683021
JAX00683020
JAX00682949
JAX00682947
JAX00682946
JAX00682943
JAX00682942
JAX00682941
JAX00682748
JAX00682940
JAX00682747
JAX00682746
JAX00682744
JAX00682743
JAX00682740
JAX00682937
JAX00682936
JAX00682934
JAX00682933
JAX00682932
JAX00682931
JAX00682738
JAX00682899
JAX00682737
JAX00682736
JAX00682897
JAX00682735
JAX00682896
JAX00682734
JAX00682895
JAX00682893
JAX00682731
JAX00682892
JAX00682730
JAX00682891
JAX00682928
JAX00682927
JAX00682925
JAX00682924
JAX00682921
JAX00682920
JAX00682727
JAX00682726
JAX00682724
JAX00682886
JAX00682723
JAX00682722
JAX00682884
JAX00682721
JAX00682720
JAX00682880
JAX00682919
JAX00682917
JAX00682916
JAX00682915
JAX00682914
JAX00682913
JAX00682911
JAX00682718
JAX00682910
JAX00682717
JAX00682716
JAX00682715
JAX00682714
JAX00682876
JAX00682712
JAX00682711
JAX00682710
JAX00682870
JAX00682905
JAX00682904
JAX00682902
JAX00682901
JAX00682869
JAX00682868
JAX00682866
JAX00682865
JAX00682864
JAX00682862
JAX00682857
JAX00682855
JAX00682854
JAX00682853
JAX00682851
JAX00682850
JAX00682848
JAX00682847
JAX00682846
JAX00682845
JAX00682843
JAX00682840
JAX00682838
JAX00682834
JAX00682833
JAX00682832
JAX00682831
JAX00682799
JAX00682798
JAX00682795
JAX00682794
JAX00682793
JAX00682792
JAX00682791
JAX00682790
JAX00682828
JAX00682827
JAX00682826
JAX00682824
JAX00682789
JAX00682820
JAX00682788
JAX00682787
JAX00682786
JAX00682785
JAX00682784
JAX00682781
JAX00682780
JAX00682818
JAX00682815
JAX00682814
JAX00682813
JAX00682779
JAX00682810
JAX00682778
JAX00682777
JAX00682776
JAX00682775
JAX00682774
JAX00682773
JAX00682772
JAX00682771
JAX00682770
JAX00682809
JAX00682808
JAX00682807
JAX00682805
JAX00682803
JAX00682769
JAX00682800
JAX00682768
JAX00682766
JAX00682765
JAX00682763
JAX00682762
JAX00682760
JAX00682953
JAX00682952
JAX00682759
JAX00682951
JAX00682758
JAX00682757
JAX00682755
JAX00682754
JAX00682753
JAX00682751
JAX00682750
JAX00682548
JAX00682547
JAX00682546
JAX00682545
JAX00682544
JAX00682543
JAX00682542
JAX00682541
JAX00682538
JAX00682698
JAX00682536
JAX00682535
JAX00682696
JAX00682534
JAX00682695
JAX00682533
JAX00682694
JAX00682532
JAX00682693
JAX00682531
JAX00682530
JAX00682691
JAX00682498
JAX00682690
JAX00682496
JAX00682494
JAX00682493
JAX00682492
JAX00682491
JAX00682490
JAX00682529
JAX00682528
JAX00682526
JAX00682687
JAX00682685
JAX00682523
JAX00682684
JAX00682522
JAX00682683
JAX00682521
JAX00682520
JAX00682488
JAX00682486
JAX00682485
JAX00682483
JAX00682482
JAX00682481
JAX00682519
JAX00682679
JAX00682678
JAX00682516
JAX00682515
JAX00682514
JAX00682675
JAX00682674
JAX00682512
JAX00682511
JAX00682672
JAX00682479
JAX00682510
JAX00682671
JAX00682478
JAX00682670
JAX00682474
JAX00682472
JAX00682471
JAX00682470
JAX00682709
JAX00682707
JAX00682706
JAX00682705
JAX00682704
JAX00682703
JAX00682702
JAX00682509
JAX00682701
JAX00682669
JAX00682506
JAX00682667
JAX00682505
JAX00682666
JAX00682503
JAX00682664
JAX00682502
JAX00682663
JAX00682501
JAX00682662
JAX00682466
JAX00682465
JAX00682659
JAX00682655
JAX00682652
JAX00682651
JAX00682646
JAX00682645
JAX00682644
JAX00682643
JAX00682641
JAX00682640
JAX00682639
JAX00682638
JAX00682637
JAX00682636
JAX00682635
JAX00682633
JAX00682632
JAX00682599
JAX00682630
JAX00682598
JAX00682596
JAX00682594
JAX00682593
JAX00682592
JAX00682590
JAX00682624
JAX00682623
JAX00682622
JAX00682620
JAX00682588
JAX00682587
JAX00682585
JAX00682584
JAX00682583
JAX00682582
JAX00682617
JAX00682615
JAX00682614
JAX00682613
JAX00682612
JAX00682610
JAX00682577
JAX00682573
JAX00682572
JAX00682607
JAX00682604
JAX00682603
JAX00682602
JAX00682569
JAX00682600
JAX00682568
JAX00682566
JAX00682564
JAX00682560
JAX00682558
JAX00682556
JAX00682555
JAX00682554
JAX00682553
JAX00682552
JAX00682551
JAX00682550
JAX00682352
JAX00682351
JAX00682349
JAX00682348
JAX00682347
JAX00682343
JAX00682342
JAX00682341
JAX00682339
JAX00682338
JAX00682337
JAX00682335
JAX00682334
JAX00682332
JAX00682331
JAX00682330
JAX00682298
JAX00682297
JAX00682295
JAX00682294
JAX00682291
JAX00682328
JAX00682326
JAX00682325
JAX00682324
JAX00682323
JAX00682322
JAX00682321
JAX00682289
JAX00682320
JAX00682288
JAX00682287
JAX00682284
JAX00682283
JAX00682281
JAX00682318
JAX00682317
JAX00682316
JAX00682315
JAX00682314
JAX00682313
JAX00682312
JAX00682311
JAX00682279
JAX00682310
JAX00682278
JAX00682277
JAX00682276
JAX00682275
JAX00682274
JAX00682273
JAX00682272
JAX00682308
JAX00682305
JAX00682304
JAX00682303
JAX00682302
JAX00682463
JAX00682301
JAX00682462
JAX00682269
JAX00682300
JAX00682461
JAX00682267
JAX00682266
JAX00682265
JAX00682264
JAX00682263
JAX00682262
JAX00682459
JAX00682458
JAX00682457
JAX00682456
JAX00682258
JAX00682257
JAX00682256
JAX00682255
JAX00682254
JAX00682253
JAX00682252
JAX00682250
JAX00682448
JAX00682446
JAX00682443
JAX00682442
JAX00682249
JAX00682441
JAX00682248
JAX00682247
JAX00682246
JAX00682245
JAX00682243
JAX00682242
JAX00682240
JAX00682438
JAX00682437
JAX00682435
JAX00682433
JAX00682431
JAX00682430
JAX00682399
JAX00682237
JAX00682398
JAX00682235
JAX00682396
JAX00682394
JAX00682391
JAX00682390
JAX00682429
JAX00682427
JAX00682426
JAX00682423
JAX00682420
JAX00682389
JAX00682388
JAX00682386
JAX00682384
JAX00682383
JAX00682418
JAX00682416
JAX00682414
JAX00682413
JAX00682412
JAX00682411
JAX00682410
JAX00682379
JAX00682378
JAX00682377
JAX00682376
JAX00682374
JAX00682373
JAX00682372
JAX00682371
JAX00682370
JAX00682409
JAX00682408
JAX00682406
JAX00682403
JAX00682402
JAX00682400
JAX00682368
JAX00682367
JAX00682366
JAX00682365
JAX00682364
JAX00682363
JAX00682361
JAX00682358
JAX00682357
JAX00682356
JAX00682354
JAX00682353
JAX00682159
JAX00682158
JAX00682157
JAX00682153
JAX00682150
JAX00682143
JAX00682142
JAX00682141
JAX00682139
JAX00682137
JAX00682135
JAX00682134
JAX00682131
JAX00682099
JAX00682097
JAX00682096
JAX00682094
JAX00682093
JAX00682092
JAX00682128
JAX00682127
JAX00682126
JAX00682125
JAX00682124
JAX00682121
JAX00682089
JAX00682120
JAX00682088
JAX00682087
JAX00682086
JAX00682085
JAX00682084
JAX00682083
JAX00682082
JAX00682081
JAX00682080
JAX00682119
JAX00682118
JAX00682117
JAX00682113
JAX00682112
JAX00682111
JAX00682079
JAX00682078
JAX00682076
JAX00682074
JAX00682072
JAX00682106
JAX00682105
JAX00682104
JAX00682103
JAX00682102
JAX00682100
JAX00682066
JAX00682065
JAX00682064
JAX00682063
JAX00682062
JAX00682061
JAX00682059
JAX00682058
JAX00682056
JAX00682055
JAX00682054
JAX00682053
JAX00682052
JAX00682051
JAX00682049
JAX00682046
JAX00682045
JAX00682043
JAX00682042
JAX00682041
JAX00682040
JAX00682234
JAX00682233
JAX00682231
JAX00682230
JAX00682199
JAX00682037
JAX00682197
JAX00682196
JAX00682194
JAX00682193
JAX00682192
JAX00682030
JAX00682191
JAX00682228
JAX00682227
JAX00682224
JAX00682223
JAX00682029
JAX00682221
JAX00682028
JAX00682220
JAX00682189
JAX00682027
JAX00682188
JAX00682026
JAX00682187
JAX00682025
JAX00682024
JAX00682185
JAX00682023
JAX00682184
JAX00682022
JAX00682183
JAX00682182
JAX00682020
JAX00682181
JAX00682180
JAX00682219
JAX00682218
JAX00682217
JAX00682216
JAX00682215
JAX00682213
JAX00682019
JAX00682179
JAX00682017
JAX00682178
JAX00682016
JAX00682177
JAX00682015
JAX00682176
JAX00682014
JAX00682175
JAX00682174
JAX00682012
JAX00682173
JAX00682011
JAX00682172
JAX00682010
JAX00682171
JAX00682207
JAX00682206
JAX00682205
JAX00682204
JAX00682203
JAX00682200
JAX00682169
JAX00682006
JAX00682168
JAX00682005
JAX00682167
JAX00682166
JAX00682002
JAX00682001
JAX00682163
JAX00682000
JAX00682161
JAX00682160
JAX00681919
JAX00681917
JAX00681916
JAX00681915
JAX00681914
JAX00681913
JAX00681912
JAX00681879
JAX00681878
JAX00681876
JAX00681875
JAX00681874
JAX00681873
JAX00681872
JAX00681871
JAX00681909
JAX00681907
JAX00681906
JAX00681904
JAX00681903
JAX00681902
JAX00681901
JAX00681900
JAX00681866
JAX00681865
JAX00681864
JAX00681863
JAX00681862
JAX00681861
JAX00681860
JAX00681859
JAX00681857
JAX00681856
JAX00681855
JAX00681854
JAX00681852
JAX00681851
JAX00681850
JAX00681849
JAX00681845
JAX00681844
JAX00681843
JAX00681842
JAX00681840
JAX00681839
JAX00681838
JAX00681999
JAX00681837
JAX00681998
JAX00681836
JAX00681997
JAX00681996
JAX00681994
JAX00681993
JAX00681831
JAX00681992
JAX00681799
JAX00681830
JAX00681991
JAX00681798
JAX00681990
JAX00681797
JAX00681796
JAX00681795
JAX00681794
JAX00681793
JAX00681792
JAX00681791
JAX00681790
JAX00681829
JAX00681828
JAX00681989
JAX00681827
JAX00681826
JAX00681825
JAX00681824
JAX00681985
JAX00681823
JAX00681984
JAX00681822
JAX00681983
JAX00681821
JAX00681982
JAX00681789
JAX00681820
JAX00681981
JAX00681788
JAX00681980
JAX00681784
JAX00681819
JAX00681818
JAX00681979
JAX00681817
JAX00681816
JAX00681977
JAX00681815
JAX00681814
JAX00681975
JAX00681813
JAX00681974
JAX00681973
JAX00681811
JAX00681970
JAX00681808
JAX00681969
JAX00681807
JAX00681806
JAX00681967
JAX00681966
JAX00681804
JAX00681965
JAX00681803
JAX00681802
JAX00681963
JAX00681801
JAX00681962
JAX00681800
JAX00681961
JAX00681960
JAX00681958
JAX00681957
JAX00681955
JAX00681954
JAX00681953
JAX00681952
JAX00681951
JAX00681950
JAX00681949
JAX00681948
JAX00681947
JAX00681946
JAX00681945
JAX00681944
JAX00681943
JAX00681942
JAX00681941
JAX00681940
JAX00681939
JAX00681938
JAX00681935
JAX00681934
JAX00681933
JAX00681932
JAX00681931
JAX00681898
JAX00681897
JAX00681896
JAX00681895
JAX00681894
JAX00681893
JAX00681892
JAX00681891
JAX00681890
JAX00681927
JAX00681925
JAX00681923
JAX00681922
JAX00681921
JAX00681889
JAX00681920
JAX00681888
JAX00681887
JAX00681886
JAX00681885
JAX00681884
JAX00681883
JAX00681882
JAX00681881
JAX00681687
JAX00681686
JAX00681685
JAX00681684
JAX00681683
JAX00681682
JAX00681681
JAX00681719
JAX00681718
JAX00681717
JAX00681716
JAX00681715
JAX00681714
JAX00681712
JAX00681711
JAX00681679
JAX00681710
JAX00681678
JAX00681676
JAX00681673
JAX00681671
JAX00681709
JAX00681708
JAX00681707
JAX00681706
JAX00681704
JAX00681703
JAX00681702
JAX00681668
JAX00681667
JAX00681666
JAX00681664
JAX00681663
JAX00681659
JAX00681658
JAX00681657
JAX00681656
JAX00681655
JAX00681654
JAX00681653
JAX00681652
JAX00681650
JAX00681649
JAX00681648
JAX00681645
JAX00681642
JAX00681641
JAX00681640
JAX00681639
JAX00681638
JAX00681637
JAX00681636
JAX00681633
JAX00681632
JAX00681631
JAX00681599
JAX00681630
JAX00681597
JAX00681595
JAX00681594
JAX00681593
JAX00681592
JAX00681591
JAX00681590
JAX00681629
JAX00681628
JAX00681627
JAX00681625
JAX00681623
JAX00681622
JAX00681783
JAX00681621
JAX00681782
JAX00681620
JAX00681781
JAX00681780
JAX00681586
JAX00681583
JAX00681580
JAX00681615
JAX00681776
JAX00681614
JAX00681775
JAX00681613
JAX00681612
JAX00681611
JAX00681772
JAX00681579
JAX00681610
JAX00681771
JAX00681578
JAX00681770
JAX00681577
JAX00681575
JAX00681574
JAX00681573
JAX00681572
JAX00681570
JAX00681607
JAX00681606
JAX00681767
JAX00681605
JAX00681766
JAX00681604
JAX00681764
JAX00681602
JAX00681601
JAX00681762
JAX00681569
JAX00681600
JAX00681761
JAX00681568
JAX00681760
JAX00681567
JAX00681759
JAX00681758
JAX00681757
JAX00681755
JAX00681754
JAX00681753
JAX00681752
JAX00681751
JAX00681750
JAX00681748
JAX00681747
JAX00681745
JAX00681744
JAX00681743
JAX00681742
JAX00681741
JAX00681740
JAX00681739
JAX00681738
JAX00681737
JAX00681736
JAX00681733
JAX00681731
JAX00681730
JAX00681699
JAX00681698
JAX00681697
JAX00681691
JAX00681690
JAX00681729
JAX00681726
JAX00681724
JAX00681689
JAX00681720
JAX00681688
JAX00681524
JAX00681523
JAX00681522
JAX00681521
JAX00681489
JAX00681488
JAX00681487
JAX00681486
JAX00681485
JAX00681484
JAX00681480
JAX00681518
JAX00681517
JAX00681516
JAX00681515
JAX00681512
JAX00681511
JAX00681510
JAX00681479
JAX00681478
JAX00681477
JAX00681476
JAX00681475
JAX00681474
JAX00681470
JAX00681508
JAX00681506
JAX00681505
JAX00681504
JAX00681503
JAX00681502
JAX00681501
JAX00681469
JAX00681500
JAX00681468
JAX00681467
JAX00681466
JAX00681463
JAX00681461
JAX00681458
JAX00681457
JAX00681456
JAX00681455
JAX00681454
JAX00681453
JAX00681452
JAX00681451
JAX00681450
JAX00681447
JAX00681446
JAX00681445
JAX00681444
JAX00681443
JAX00681442
JAX00681441
JAX00681440
JAX00681439
JAX00681438
JAX00681436
JAX00681435
JAX00681434
JAX00681433
JAX00681432
JAX00681431
JAX00681399
JAX00681398
JAX00681397
JAX00681395
JAX00681394
JAX00681393
JAX00681392
JAX00681391
JAX00681390
JAX00681429
JAX00681427
JAX00681426
JAX00681425
JAX00681421
JAX00681389
JAX00681420
JAX00681388
JAX00681387
JAX00681386
JAX00681384
JAX00681381
JAX00681418
JAX00681417
JAX00681416
JAX00681415
JAX00681414
JAX00681412
JAX00681411
JAX00681379
JAX00681410
JAX00681378
JAX00681376
JAX00681375
JAX00681374
JAX00681373
JAX00681372
JAX00681371
JAX00681370
JAX00681409
JAX00681405
JAX00681566
JAX00681565
JAX00681564
JAX00681563
JAX00681401
JAX00681369
JAX00681400
JAX00681561
JAX00681368
JAX00681560
JAX00681367
JAX00681366
JAX00681365
JAX00681364
JAX00681363
JAX00681362
JAX00681361
JAX00681360
JAX00681559
JAX00681558
JAX00681557
JAX00681555
JAX00681554
JAX00681553
JAX00681359
JAX00681358
JAX00681550
JAX00681357
JAX00681356
JAX00681355
JAX00681354
JAX00681353
JAX00681352
JAX00681351
JAX00681549
JAX00681548
JAX00681547
JAX00681545
JAX00681544
JAX00681543
JAX00681542
JAX00681540
JAX00681539
JAX00681538
JAX00681537
JAX00681536
JAX00681535
JAX00681534
JAX00681533
JAX00681531
JAX00681530
JAX00681498
JAX00681496
JAX00681495
JAX00681494
JAX00681492
JAX00681490
JAX00681529
JAX00681528
JAX00681527
JAX00681526
JAX00681329
JAX00681328
JAX00681327
JAX00681326
JAX00681325
JAX00681323
JAX00681129
JAX00681321
JAX00681128
JAX00681320
JAX00681127
JAX00681288
JAX00681287
JAX00681286
JAX00681285
JAX00681284
JAX00681283
JAX00681282
JAX00681280
JAX00681319
JAX00681318
JAX00681317
JAX00681315
JAX00681313
JAX00681312
JAX00681311
JAX00681310
JAX00681279
JAX00681278
JAX00681277
JAX00681275
JAX00681274
JAX00681273
JAX00681272
JAX00681271
JAX00681270
JAX00681309
JAX00681307
JAX00681306
JAX00681305
JAX00681304
JAX00681303
JAX00681302
JAX00681300
JAX00681269
JAX00681268
JAX00681266
JAX00681264
JAX00681263
JAX00681261
JAX00681260
JAX00681259
JAX00681258
JAX00681257
JAX00681256
JAX00681255
JAX00681253
JAX00681251
JAX00681250
JAX00681248
JAX00681247
JAX00681246
JAX00681245
JAX00681244
JAX00681243
JAX00681241
JAX00681240
JAX00681239
JAX00681238
JAX00681237
JAX00681235
JAX00681234
JAX00681233
JAX00681232
JAX00681231
JAX00681199
JAX00681195
JAX00681193
JAX00681192
JAX00681191
JAX00681190
JAX00681229
JAX00681228
JAX00681227
JAX00681226
JAX00681225
JAX00681224
JAX00681223
JAX00681222
JAX00681221
JAX00681189
JAX00681220
JAX00681188
JAX00681186
JAX00681185
JAX00681184
JAX00681183
JAX00681182
JAX00681181
JAX00681180
JAX00681219
JAX00681218
JAX00681216
JAX00681215
JAX00681213
JAX00681212
JAX00681211
JAX00681179
JAX00681210
JAX00681178
JAX00681177
JAX00681176
JAX00681174
JAX00681173
JAX00681172
JAX00681171
JAX00681170
JAX00681208
JAX00681206
JAX00681205
JAX00681204
JAX00681202
JAX00681169
JAX00681200
JAX00681168
JAX00681167
JAX00681165
JAX00681162
JAX00681161
JAX00681160
JAX00681159
JAX00681158
JAX00681350
JAX00681156
JAX00681155
JAX00681154
JAX00681153
JAX00681152
JAX00681151
JAX00681150
JAX00681349
JAX00681348
JAX00681347
JAX00681345
JAX00681344
JAX00681343
JAX00681342
JAX00681149
JAX00681341
JAX00681340
JAX00681146
JAX00681142
JAX00681141
JAX00681338
JAX00681337
JAX00681334
JAX00681333
JAX00681332
JAX00681139
JAX00681331
JAX00681138
JAX00681330
JAX00681299
JAX00681137
JAX00681298
JAX00681136
JAX00681135
JAX00681134
JAX00681295
JAX00681133
JAX00681294
JAX00681293
JAX00681292
JAX00681130
JAX00681291
JAX00681290
JAX00681125
JAX00681124
JAX00681123
JAX00681122
JAX00681121
JAX00681120
JAX00681089
JAX00681088
JAX00681087
JAX00681085
JAX00681084
JAX00681083
JAX00681082
JAX00681081
JAX00681119
JAX00681118
JAX00681117
JAX00681116
JAX00681115
JAX00681114
JAX00681113
JAX00681079
JAX00681077
JAX00681076
JAX00681075
JAX00681072
JAX00681070
JAX00680999
JAX00680998
JAX00680994
JAX00680993
JAX00681109
JAX00681108
JAX00680991
JAX00681107
JAX00680990
JAX00681106
JAX00681105
JAX00681104
JAX00681103
JAX00681102
JAX00681100
JAX00681068
JAX00681067
JAX00681066
JAX00681064
JAX00681062
JAX00681060
JAX00680988
JAX00680987
JAX00680986
JAX00680985
JAX00680984
JAX00680983
JAX00680982
JAX00680981
JAX00680980
JAX00681057
JAX00681056
JAX00681055
JAX00681053
JAX00681052
JAX00681051
JAX00680978
JAX00680975
JAX00680974
JAX00680973
JAX00680972
JAX00680971
JAX00681049
JAX00681048
JAX00681047
JAX00681046
JAX00681045
JAX00681042
JAX00681041
JAX00681040
JAX00680969
JAX00680968
JAX00680967
JAX00680966
JAX00680965
JAX00680964
JAX00680962
JAX00680961
JAX00680960
JAX00681039
JAX00681038
JAX00681037
JAX00681036
JAX00681034
JAX00681033
JAX00681030
JAX00680959
JAX00680958
JAX00680957
JAX00680955
JAX00680954
JAX00680952
JAX00680951
JAX00680950
JAX00681029
JAX00681027
JAX00681026
JAX00681025
JAX00681024
JAX00681023
JAX00681022
JAX00681021
JAX00681020
JAX00680949
JAX00680948
JAX00680947
JAX00680945
JAX00680944
JAX00680942
JAX00680940
JAX00681018
JAX00681017
JAX00681016
JAX00681015
JAX00681014
JAX00681013
JAX00681010
JAX00680939
JAX00680934
JAX00680933
JAX00680932
JAX00680931
JAX00680930
JAX00681007
JAX00681006
JAX00681004
JAX00681003
JAX00681002
JAX00681001
JAX00681000
JAX00680929
JAX00680928
JAX00680927
JAX00680926
JAX00680922
JAX00680920
JAX00680918
JAX00680917
JAX00680916
JAX00680915
JAX00680914
JAX00680913
JAX00680912
JAX00680911
JAX00680910
JAX00680909
JAX00680908
JAX00681099
JAX00681098
JAX00681097
JAX00681096
JAX00681095
JAX00681094
JAX00681093
JAX00681092
JAX00681091
JAX00681090
JAX00680859
JAX00680858
JAX00680857
JAX00680856
JAX00680855
JAX00680854
JAX00680853
JAX00680851
JAX00680850
JAX00680849
JAX00680848
JAX00680847
JAX00680846
JAX00680845
JAX00680844
JAX00680843
JAX00680841
JAX00680840
JAX00680839
JAX00680838
JAX00680837
JAX00680836
JAX00680835
JAX00680833
JAX00680832
JAX00680831
JAX00680799
JAX00680798
JAX00680797
JAX00680796
JAX00680793
JAX00680792
JAX00680791
JAX00680790
JAX00680829
JAX00680828
JAX00680826
JAX00680824
JAX00680823
JAX00680821
JAX00680789
JAX00680820
JAX00680788
JAX00680787
JAX00680786
JAX00680784
JAX00680783
JAX00680782
JAX00680781
JAX00680817
JAX00680816
JAX00680815
JAX00680814
JAX00680813
JAX00680812
JAX00680811
JAX00680810
JAX00680777
JAX00680776
JAX00680775
JAX00680773
JAX00680772
JAX00680771
JAX00680770
JAX00680809
JAX00680808
JAX00680807
JAX00680806
JAX00680805
JAX00680802
JAX00680801
JAX00680769
JAX00680800
JAX00680768
JAX00680767
JAX00680765
JAX00680762
JAX00680761
JAX00680760
JAX00680759
JAX00680758
JAX00680757
JAX00680756
JAX00680755
JAX00680754
JAX00680753
JAX00680751
JAX00680750
JAX00680749
JAX00680747
JAX00680746
JAX00680744
JAX00680743
JAX00680742
JAX00680741
JAX00680737
JAX00680898
JAX00680736
JAX00680897
JAX00680735
JAX00680734
JAX00680895
JAX00680733
JAX00680894
JAX00680732
JAX00680892
JAX00680699
JAX00680891
JAX00680698
JAX00680697
JAX00680696
JAX00680695
JAX00680693
JAX00680692
JAX00680691
JAX00680729
JAX00680728
JAX00680889
JAX00680727
JAX00680726
JAX00680725
JAX00680886
JAX00680724
JAX00680723
JAX00680722
JAX00680883
JAX00680721
JAX00680882
JAX00680689
JAX00680720
JAX00680688
JAX00680880
JAX00680687
JAX00680686
JAX00680685
JAX00680684
JAX00680683
JAX00680682
JAX00680681
JAX00680680
JAX00680719
JAX00680718
JAX00680879
JAX00680717
JAX00680878
JAX00680716
JAX00680877
JAX00680714
JAX00680875
JAX00680713
JAX00680874
JAX00680712
JAX00680873
JAX00680711
JAX00680872
JAX00680679
JAX00680710
JAX00680905
JAX00680904
JAX00680902
JAX00680709
JAX00680869
JAX00680707
JAX00680868
JAX00680867
JAX00680866
JAX00680865
JAX00680864
JAX00680702
JAX00680863
JAX00680862
JAX00680700
JAX00680861
JAX00680860
JAX00680659
JAX00680658
JAX00680657
JAX00680656
JAX00680655
JAX00680654
JAX00680653
JAX00680652
JAX00680650
JAX00680649
JAX00680648
JAX00680645
JAX00680644
JAX00680643
JAX00680642
JAX00680639
JAX00680638
JAX00680637
JAX00680636
JAX00680635
JAX00680634
JAX00680633
JAX00680630
JAX00680599
JAX00680598
JAX00680597
JAX00680596
JAX00680595
JAX00680594
JAX00680593
JAX00680592
JAX00680591
JAX00680590
JAX00680629
JAX00680627
JAX00680626
JAX00680625
JAX00680624
JAX00680623
JAX00680622
JAX00680621
JAX00680620
JAX00680588
JAX00680587
JAX00680586
JAX00680585
JAX00680584
JAX00680583
JAX00680581
JAX00680580
JAX00680619
JAX00680618
JAX00680617
JAX00680616
JAX00680615
JAX00680614
JAX00680612
JAX00680611
JAX00680579
JAX00680610
JAX00680578
JAX00680577
JAX00680576
JAX00680575
JAX00680574
JAX00680572
JAX00680571
JAX00680570
JAX00680609
JAX00680607
JAX00680606
JAX00680604
JAX00680603
JAX00680602
JAX00680601
JAX00680569
JAX00680568
JAX00680567
JAX00680566
JAX00680565
JAX00680563
JAX00680562
JAX00680561
JAX00680560
JAX00680559
JAX00680558
JAX00680557
JAX00680555
JAX00680554
JAX00680553
JAX00680552
JAX00680551
JAX00680550
JAX00680548
JAX00680547
JAX00680546
JAX00680545
JAX00680543
JAX00680541
JAX00680536
JAX00680535
JAX00680534
JAX00680533
JAX00680532
JAX00680531
JAX00680499
JAX00680498
JAX00680497
JAX00680494
JAX00680493
JAX00680490
JAX00680529
JAX00680528
JAX00680527
JAX00680526
JAX00680525
JAX00680524
JAX00680523
JAX00680522
JAX00680521
JAX00680489
JAX00680520
JAX00680488
JAX00680487
JAX00680485
JAX00680484
JAX00680483
JAX00680482
JAX00680481
JAX00680480
JAX00680519
JAX00680517
JAX00680678
JAX00680677
JAX00680676
JAX00680513
JAX00680512
JAX00680673
JAX00680511
JAX00680672
JAX00680479
JAX00680510
JAX00680671
JAX00680478
JAX00680670
JAX00680476
JAX00680475
JAX00680474
JAX00680473
JAX00680472
JAX00680471
JAX00680509
JAX00680508
JAX00680669
JAX00680668
JAX00680667
JAX00680665
JAX00680503
JAX00680664
JAX00680501
JAX00680469
JAX00680500
JAX00680468
JAX00680660
JAX00680467
JAX00680466
JAX00680465
JAX00680464
JAX00680459
JAX00680458
JAX00680457
JAX00680456
JAX00680455
JAX00680453
JAX00680452
JAX00680451
JAX00680450
JAX00680256
JAX00680255
JAX00680254
JAX00680253
JAX00680251
JAX00680250
JAX00680445
JAX00680444
JAX00680442
JAX00680249
JAX00680248
JAX00680440
JAX00680247
JAX00680246
JAX00680245
JAX00680244
JAX00680243
JAX00680241
JAX00680240
JAX00680438
JAX00680437
JAX00680436
JAX00680435
JAX00680434
JAX00680433
JAX00680432
JAX00680431
JAX00680238
JAX00680430
JAX00680399
JAX00680398
JAX00680397
JAX00680396
JAX00680395
JAX00680392
JAX00680391
JAX00680390
JAX00680428
JAX00680427
JAX00680426
JAX00680425
JAX00680423
JAX00680421
JAX00680420
JAX00680389
JAX00680388
JAX00680387
JAX00680386
JAX00680385
JAX00680383
JAX00680382
JAX00680381
JAX00680380
JAX00680414
JAX00680412
JAX00680410
JAX00680379
JAX00680378
JAX00680373
JAX00680372
JAX00680371
JAX00680370
JAX00680409
JAX00680408
JAX00680407
JAX00680406
JAX00680404
JAX00680403
JAX00680400
JAX00680369
JAX00680366
JAX00680365
JAX00680364
JAX00680363
JAX00680362
JAX00680359
JAX00680358
JAX00680357
JAX00680353
JAX00680352
JAX00680351
JAX00680348
JAX00680347
JAX00680346
JAX00680345
JAX00680344
JAX00680342
JAX00680341
JAX00680339
JAX00680338
JAX00680337
JAX00680334
JAX00680333
JAX00680332
JAX00680331
JAX00680299
JAX00680298
JAX00680296
JAX00680295
JAX00680293
JAX00680291
JAX00680290
JAX00680328
JAX00680327
JAX00680325
JAX00680324
JAX00680323
JAX00680322
JAX00680321
JAX00680320
JAX00680287
JAX00680284
JAX00680283
JAX00680280
JAX00680319
JAX00680318
JAX00680314
JAX00680312
JAX00680311
JAX00680310
JAX00680278
JAX00680277
JAX00680274
JAX00680273
JAX00680272
JAX00680271
JAX00680270
JAX00680308
JAX00680307
JAX00680306
JAX00680305
JAX00680304
JAX00680302
JAX00680463
JAX00680301
JAX00680462
JAX00680269
JAX00680461
JAX00680460
JAX00680267
JAX00680266
JAX00680265
JAX00680263
JAX00680262
JAX00680067
JAX00680065
JAX00680064
JAX00680063
JAX00680062
JAX00680061
JAX00680060
JAX00680059
JAX00680058
JAX00680057
JAX00680056
JAX00680055
JAX00680053
JAX00680052
JAX00680051
JAX00680050
JAX00680048
JAX00680046
JAX00680044
JAX00680043
JAX00680042
JAX00680041
JAX00680040
JAX00680236
JAX00680235
JAX00680234
JAX00680233
JAX00680231
JAX00680038
JAX00680230
JAX00680037
JAX00680198
JAX00680197
JAX00680034
JAX00680195
JAX00680033
JAX00680194
JAX00680032
JAX00680193
JAX00680031
JAX00680192
JAX00680030
JAX00680190
JAX00680229
JAX00680227
JAX00680226
JAX00680222
JAX00680029
JAX00680221
JAX00680220
JAX00680027
JAX00680026
JAX00680187
JAX00680186
JAX00680024
JAX00680185
JAX00680023
JAX00680184
JAX00680022
JAX00680183
JAX00680021
JAX00680182
JAX00680020
JAX00680180
JAX00680219
JAX00680218
JAX00680217
JAX00680216
JAX00680215
JAX00680214
JAX00680213
JAX00680212
JAX00680179
JAX00680178
JAX00680016
JAX00680015
JAX00680175
JAX00680013
JAX00680174
JAX00680011
JAX00680208
JAX00680205
JAX00680204
JAX00680200
JAX00680169
JAX00680168
JAX00680167
JAX00680166
JAX00680165
JAX00680164
JAX00680163
JAX00680162
JAX00680160
JAX00680159
JAX00680158
JAX00680157
JAX00680156
JAX00680154
JAX00680152
JAX00680151
JAX00680148
JAX00680147
JAX00680145
JAX00680144
JAX00680143
JAX00680142
JAX00680140
JAX00680139
JAX00680137
JAX00680136
JAX00680135
JAX00680134
JAX00680133
JAX00680132
JAX00680131
JAX00680130
JAX00680098
JAX00680097
JAX00680096
JAX00680094
JAX00680093
JAX00680092
JAX00680090
JAX00680129
JAX00680128
JAX00680127
JAX00680126
JAX00680125
JAX00680124
JAX00680123
JAX00680122
JAX00680121
JAX00680089
JAX00680120
JAX00680088
JAX00680087
JAX00680085
JAX00680084
JAX00680083
JAX00680080
JAX00680118
JAX00680115
JAX00680114
JAX00680113
JAX00680112
JAX00680110
JAX00680078
JAX00680077
JAX00680076
JAX00680075
JAX00680073
JAX00680072
JAX00680071
JAX00680070
JAX00680109
JAX00680108
JAX00680107
JAX00680106
JAX00680105
JAX00680103
JAX00680102
JAX00680101
JAX00680069
JAX00680100
JAX00680068
JAX00679886
JAX00679885
JAX00679883
JAX00679880
JAX00679919
JAX00679917
JAX00679916
JAX00679915
JAX00679914
JAX00679911
JAX00679879
JAX00679910
JAX00679878
JAX00679877
JAX00679876
JAX00679875
JAX00679874
JAX00679873
JAX00679872
JAX00679871
JAX00679870
JAX00679908
JAX00679906
JAX00679904
JAX00679903
JAX00679901
JAX00679869
JAX00679900
JAX00679868
JAX00679867
JAX00679866
JAX00679863
JAX00679862
JAX00679861
JAX00679860
JAX00679858
JAX00679856
JAX00679855
JAX00679854
JAX00679853
JAX00679851
JAX00679850
JAX00679849
JAX00679848
JAX00679847
JAX00679846
JAX00679845
JAX00679843
JAX00679842
JAX00679841
JAX00679840
JAX00679839
JAX00679838
JAX00679999
JAX00679837
JAX00679835
JAX00679996
JAX00679834
JAX00679995
JAX00679833
JAX00679994
JAX00679832
JAX00679831
JAX00679799
JAX00679830
JAX00680010
JAX00679991
JAX00679798
JAX00679990
JAX00679797
JAX00679796
JAX00679795
JAX00679794
JAX00679829
JAX00680009
JAX00679828
JAX00679989
JAX00679827
JAX00680007
JAX00679826
JAX00679825
JAX00679824
JAX00680004
JAX00679985
JAX00680003
JAX00679984
JAX00679822
JAX00680002
JAX00679983
JAX00679821
JAX00680001
JAX00679982
JAX00679820
JAX00680000
JAX00679981
JAX00679980
JAX00679819
JAX00679818
JAX00679979
JAX00679817
JAX00679978
JAX00679816
JAX00679977
JAX00679976
JAX00679814
JAX00679975
JAX00679813
JAX00679974
JAX00679812
JAX00679973
JAX00679811
JAX00679972
JAX00679810
JAX00679970
JAX00679809
JAX00679808
JAX00679807
JAX00679968
JAX00679806
JAX00679967
JAX00679805
JAX00679966
JAX00679804
JAX00679965
JAX00679803
JAX00679964
JAX00679802
JAX00679963
JAX00679801
JAX00679962
JAX00679800
JAX00679960
JAX00679959
JAX00679958
JAX00679957
JAX00679956
JAX00679955
JAX00679952
JAX00679951
JAX00679949
JAX00679948
JAX00679947
JAX00679946
JAX00679945
JAX00679942
JAX00679941
JAX00679940
JAX00679939
JAX00679938
JAX00679936
JAX00679935
JAX00679934
JAX00679933
JAX00679932
JAX00679931
JAX00679899
JAX00679930
JAX00679897
JAX00679896
JAX00679895
JAX00679894
JAX00679893
JAX00679892
JAX00679891
JAX00679928
JAX00679927
JAX00679926
JAX00679925
JAX00679924
JAX00679922
JAX00679921
JAX00679920
JAX00679888
JAX00679887
JAX00679724
JAX00679723
JAX00679722
JAX00679721
JAX00679689
JAX00679720
JAX00679686
JAX00679685
JAX00679684
JAX00679683
JAX00679682
JAX00679681
JAX00679680
JAX00679719
JAX00679718
JAX00679717
JAX00679715
JAX00679714
JAX00679713
JAX00679712
JAX00679711
JAX00679679
JAX00679710
JAX00679678
JAX00679677
JAX00679676
JAX00679675
JAX00679674
JAX00679672
JAX00679671
JAX00679670
JAX00679709
JAX00679708
JAX00679707
JAX00679706
JAX00679703
JAX00679702
JAX00679701
JAX00679669
JAX00679668
JAX00679667
JAX00679666
JAX00679665
JAX00679664
JAX00679662
JAX00679661
JAX00679660
JAX00679659
JAX00679658
JAX00679657
JAX00679656
JAX00679654
JAX00679653
JAX00679652
JAX00679651
JAX00679650
JAX00679649
JAX00679648
JAX00679647
JAX00679646
JAX00679643
JAX00679642
JAX00679641
JAX00679640
JAX00679639
JAX00679637
JAX00679636
JAX00679634
JAX00679633
JAX00679631
JAX00679792
JAX00679599
JAX00679630
JAX00679791
JAX00679598
JAX00679790
JAX00679597
JAX00679596
JAX00679595
JAX00679594
JAX00679590
JAX00679629
JAX00679628
JAX00679789
JAX00679788
JAX00679626
JAX00679786
JAX00679624
JAX00679785
JAX00679623
JAX00679784
JAX00679622
JAX00679782
JAX00679589
JAX00679620
JAX00679781
JAX00679588
JAX00679780
JAX00679586
JAX00679584
JAX00679583
JAX00679779
JAX00679617
JAX00679778
JAX00679616
JAX00679777
JAX00679615
JAX00679776
JAX00679614
JAX00679775
JAX00679613
JAX00679774
JAX00679612
JAX00679773
JAX00679611
JAX00679579
JAX00679610
JAX00679771
JAX00679578
JAX00679770
JAX00679577
JAX00679576
JAX00679769
JAX00679607
JAX00679768
JAX00679767
JAX00679605
JAX00679764
JAX00679602
JAX00679763
JAX00679601
JAX00679760
JAX00679759
JAX00679758
JAX00679756
JAX00679755
JAX00679754
JAX00679752
JAX00679751
JAX00679750
JAX00679748
JAX00679747
JAX00679746
JAX00679745
JAX00679744
JAX00679743
JAX00679742
JAX00679739
JAX00679738
JAX00679737
JAX00679736
JAX00679734
JAX00679733
JAX00679732
JAX00679699
JAX00679730
JAX00679695
JAX00679693
JAX00679691
JAX00679729
JAX00679728
JAX00679528
JAX00679527
JAX00679526
JAX00679525
JAX00679523
JAX00679521
JAX00679520
JAX00679489
JAX00679488
JAX00679486
JAX00679485
JAX00679484
JAX00679483
JAX00679482
JAX00679519
JAX00679516
JAX00679511
JAX00679479
JAX00679510
JAX00679478
JAX00679477
JAX00679473
JAX00679470
JAX00679509
JAX00679506
JAX00679504
JAX00679503
JAX00679502
JAX00679469
JAX00679500
JAX00679468
JAX00679466
JAX00679465
JAX00679464
JAX00679459
JAX00679458
JAX00679456
JAX00679455
JAX00679454
JAX00679453
JAX00679452
JAX00679451
JAX00679448
JAX00679447
JAX00679446
JAX00679445
JAX00679444
JAX00679443
JAX00679442
JAX00679440
JAX00679439
JAX00679438
JAX00679437
JAX00679436
JAX00679434
JAX00679432
JAX00679430
JAX00679397
JAX00679396
JAX00679392
JAX00679391
JAX00679427
JAX00679425
JAX00679424
JAX00679423
JAX00679421
JAX00679420
JAX00679388
JAX00679385
JAX00679384
JAX00679383
JAX00679382
JAX00679381
JAX00679380
JAX00679419
JAX00679417
JAX00679413
JAX00679574
JAX00679412
JAX00679573
JAX00679411
JAX00679410
JAX00679378
JAX00679570
JAX00679377
JAX00679376
JAX00679375
JAX00679374
JAX00679373
JAX00679408
JAX00679569
JAX00679568
JAX00679567
JAX00679405
JAX00679566
JAX00679404
JAX00679403
JAX00679564
JAX00679402
JAX00679563
JAX00679401
JAX00679562
JAX00679369
JAX00679400
JAX00679561
JAX00679368
JAX00679560
JAX00679366
JAX00679364
JAX00679363
JAX00679360
JAX00679558
JAX00679557
JAX00679555
JAX00679554
JAX00679553
JAX00679359
JAX00679551
JAX00679358
JAX00679550
JAX00679355
JAX00679354
JAX00679549
JAX00679548
JAX00679546
JAX00679545
JAX00679544
JAX00679543
JAX00679542
JAX00679540
JAX00679539
JAX00679537
JAX00679534
JAX00679533
JAX00679532
JAX00679531
JAX00679530
JAX00679499
JAX00679498
JAX00679497
JAX00679496
JAX00679495
JAX00679494
JAX00679493
JAX00679492
JAX00679491
JAX00679490
JAX00679329
JAX00679328
JAX00679327
JAX00679326
JAX00679325
JAX00679323
JAX00679322
JAX00679321
JAX00679320
JAX00679289
JAX00679288
JAX00679287
JAX00679286
JAX00679122
JAX00679284
JAX00679121
JAX00679120
JAX00679282
JAX00679281
JAX00679280
JAX00679318
JAX00679316
JAX00679315
JAX00679314
JAX00679313
JAX00679312
JAX00679311
JAX00679310
JAX00679279
JAX00679275
JAX00679270
JAX00679309
JAX00679308
JAX00679307
JAX00679306
JAX00679305
JAX00679303
JAX00679302
JAX00679301
JAX00679268
JAX00679267
JAX00679266
JAX00679265
JAX00679262
JAX00679258
JAX00679256
JAX00679254
JAX00679253
JAX00679252
JAX00679251
JAX00679249
JAX00679248
JAX00679247
JAX00679246
JAX00679245
JAX00679244
JAX00679243
JAX00679242
JAX00679237
JAX00679236
JAX00679235
JAX00679234
JAX00679233
JAX00679232
JAX00679199
JAX00679230
JAX00679196
JAX00679194
JAX00679193
JAX00679192
JAX00679191
JAX00679190
JAX00679229
JAX00679228
JAX00679225
JAX00679224
JAX00679189
JAX00679188
JAX00679187
JAX00679186
JAX00679185
JAX00679184
JAX00679183
JAX00679182
JAX00679181
JAX00679180
JAX00679219
JAX00679217
JAX00679216
JAX00679214
JAX00679213
JAX00679211
JAX00679179
JAX00679178
JAX00679177
JAX00679176
JAX00679175
JAX00679174
JAX00679208
JAX00679207
JAX00679206
JAX00679205
JAX00679204
JAX00679203
JAX00679168
JAX00679163
JAX00679353
JAX00679350
JAX00679157
JAX00679156
JAX00679155
JAX00679154
JAX00679153
JAX00679152
JAX00679150
JAX00679348
JAX00679347
JAX00679346
JAX00679344
JAX00679342
JAX00679149
JAX00679148
JAX00679340
JAX00679146
JAX00679145
JAX00679142
JAX00679141
JAX00679339
JAX00679338
JAX00679337
JAX00679336
JAX00679334
JAX00679333
JAX00679332
JAX00679139
JAX00679331
JAX00679138
JAX00679330
JAX00679297
JAX00679135
JAX00679296
JAX00679134
JAX00679295
JAX00679294
JAX00679293
JAX00679292
JAX00679291
JAX00679290
JAX00679093
JAX00679092
JAX00679090
JAX00679088
JAX00679084
JAX00679083
JAX00679082
JAX00679081
JAX00679080
JAX00679119
JAX00679117
JAX00679116
JAX00679114
JAX00679113
JAX00679112
JAX00679111
JAX00679079
JAX00679078
JAX00679076
JAX00679075
JAX00679074
JAX00679071
JAX00679070
JAX00678999
JAX00678998
JAX00678997
JAX00678996
JAX00678995
JAX00678994
JAX00678993
JAX00679109
JAX00678992
JAX00679108
JAX00678991
JAX00679107
JAX00678990
JAX00679106
JAX00679105
JAX00679104
JAX00679103
JAX00679102
JAX00679101
JAX00679100
JAX00679068
JAX00679066
JAX00679065
JAX00679064
JAX00679063
JAX00679062
JAX00679061
JAX00679060
JAX00678989
JAX00678988
JAX00678987
JAX00678985
JAX00678984
JAX00678983
JAX00678982
JAX00678981
JAX00678980
JAX00679058
JAX00679057
JAX00679056
JAX00679055
JAX00679053
JAX00679052
JAX00679051
JAX00679050
JAX00678979
JAX00678978
JAX00678977
JAX00678975
JAX00678972
JAX00678970
JAX00679049
JAX00679048
JAX00679047
JAX00679046
JAX00679045
JAX00679044
JAX00679043
JAX00679042
JAX00679041
JAX00678969
JAX00678968
JAX00678967
JAX00678966
JAX00678965
JAX00678962
JAX00678961
JAX00678960
JAX00679039
JAX00679038
JAX00679037
JAX00679036
JAX00679035
JAX00679034
JAX00679033
JAX00679032
JAX00679031
JAX00679030
JAX00678959
JAX00678957
JAX00678956
JAX00678955
JAX00678954
JAX00678953
JAX00678952
JAX00679028
JAX00679027
JAX00679026
JAX00679025
JAX00679024
JAX00679023
JAX00679021
JAX00679020
JAX00678949
JAX00678948
JAX00678947
JAX00678945
JAX00678944
JAX00678943
JAX00678942
JAX00678941
JAX00678940
JAX00679019
JAX00679017
JAX00679015
JAX00679014
JAX00679013
JAX00679012
JAX00679011
JAX00678939
JAX00678936
JAX00678935
JAX00678934
JAX00678933
JAX00678932
JAX00678931
JAX00678930
JAX00679009
JAX00679008
JAX00679007
JAX00679006
JAX00679005
JAX00679004
JAX00679001
JAX00679000
JAX00678929
JAX00678928
JAX00678927
JAX00678926
JAX00678923
JAX00678922
JAX00678921
JAX00678920
JAX00678919
JAX00678917
JAX00678916
JAX00678915
JAX00678914
JAX00678913
JAX00678912
JAX00679099
JAX00679098
JAX00679097
JAX00679094
JAX00678858
JAX00678857
JAX00678853
JAX00678852
JAX00678851
JAX00678850
JAX00678849
JAX00678848
JAX00678847
JAX00678846
JAX00678845
JAX00678844
JAX00678843
JAX00678842
JAX00678840
JAX00678839
JAX00678838
JAX00678836
JAX00678835
JAX00678834
JAX00678833
JAX00678831
JAX00678799
JAX00678830
JAX00678798
JAX00678795
JAX00678794
JAX00678793
JAX00678792
JAX00678828
JAX00678827
JAX00678826
JAX00678824
JAX00678822
JAX00678789
JAX00678820
JAX00678788
JAX00678787
JAX00678784
JAX00678783
JAX00678782
JAX00678780
JAX00678818
JAX00678817
JAX00678816
JAX00678815
JAX00678814
JAX00678811
JAX00678779
JAX00678810
JAX00678778
JAX00678777
JAX00678776
JAX00678775
JAX00678774
JAX00678773
JAX00678772
JAX00678771
JAX00678770
JAX00678809
JAX00678808
JAX00678806
JAX00678805
JAX00678804
JAX00678803
JAX00678802
JAX00678801
JAX00678769
JAX00678800
JAX00678768
JAX00678767
JAX00678766
JAX00678765
JAX00678764
JAX00678763
JAX00678762
JAX00678759
JAX00678758
JAX00678757
JAX00678756
JAX00678755
JAX00678754
JAX00678753
JAX00678752
JAX00678751
JAX00678750
JAX00678749
JAX00678748
JAX00678747
JAX00678746
JAX00678745
JAX00678744
JAX00678743
JAX00678742
JAX00678740
JAX00678739
JAX00678738
JAX00678899
JAX00678737
JAX00678736
JAX00678897
JAX00678735
JAX00678896
JAX00678734
JAX00678895
JAX00678733
JAX00678894
JAX00678893
JAX00678731
JAX00678892
JAX00678699
JAX00678730
JAX00678698
JAX00678697
JAX00678696
JAX00678695
JAX00678694
JAX00678693
JAX00678692
JAX00678729
JAX00678728
JAX00678888
JAX00678726
JAX00678887
JAX00678725
JAX00678724
JAX00678723
JAX00678884
JAX00678883
JAX00678721
JAX00678720
JAX00678881
JAX00678880
JAX00678719
JAX00678718
JAX00678910
JAX00678879
JAX00678717
JAX00678878
JAX00678716
JAX00678877
JAX00678876
JAX00678714
JAX00678875
JAX00678713
JAX00678874
JAX00678873
JAX00678710
JAX00678871
JAX00678870
JAX00678908
JAX00678907
JAX00678906
JAX00678905
JAX00678904
JAX00678903
JAX00678902
JAX00678709
JAX00678901
JAX00678708
JAX00678900
JAX00678869
JAX00678707
JAX00678706
JAX00678867
JAX00678866
JAX00678704
JAX00678865
JAX00678703
JAX00678864
JAX00678702
JAX00678862
JAX00678861
JAX00678860
JAX00678659
JAX00678658
JAX00678657
JAX00678655
JAX00678654
JAX00678650
JAX00678649
JAX00678648
JAX00678647
JAX00678646
JAX00678645
JAX00678644
JAX00678643
JAX00678642
JAX00678640
JAX00678639
JAX00678637
JAX00678635
JAX00678634
JAX00678633
JAX00678632
JAX00678631
JAX00678630
JAX00678599
JAX00678597
JAX00678596
JAX00678595
JAX00678593
JAX00678592
JAX00678590
JAX00678629
JAX00678628
JAX00678627
JAX00678626
JAX00678625
JAX00678621
JAX00678620
JAX00678588
JAX00678587
JAX00678586
JAX00678584
JAX00678582
JAX00678581
JAX00678580
JAX00678619
JAX00678618
JAX00678615
JAX00678614
JAX00678613
JAX00678612
JAX00678611
JAX00678579
JAX00678610
JAX00678578
JAX00678577
JAX00678576
JAX00678573
JAX00678570
JAX00678609
JAX00678608
JAX00678607
JAX00678606
JAX00678605
JAX00678604
JAX00678603
JAX00678602
JAX00678601
JAX00678569
JAX00678600
JAX00678568
JAX00678567
JAX00678565
JAX00678564
JAX00678563
JAX00678562
JAX00678561
JAX00678560
JAX00678558
JAX00678557
JAX00678556
JAX00678555
JAX00678554
JAX00678552
JAX00678551
JAX00678550
JAX00678548
JAX00678547
JAX00678546
JAX00678544
JAX00678543
JAX00678541
JAX00678540
JAX00678539
JAX00678538
JAX00678537
JAX00678534
JAX00678533
JAX00678532
JAX00678531
JAX00678499
JAX00678530
JAX00678691
JAX00678690
JAX00678496
JAX00678495
JAX00678494
JAX00678493
JAX00678492
JAX00678529
JAX00678528
JAX00678689
JAX00678527
JAX00678688
JAX00678526
JAX00678525
JAX00678686
JAX00678684
JAX00678522
JAX00678683
JAX00678682
JAX00678489
JAX00678520
JAX00678681
JAX00678488
JAX00678680
JAX00678487
JAX00678486
JAX00678482
JAX00678481
JAX00678480
JAX00678519
JAX00678517
JAX00678678
JAX00678516
JAX00678677
JAX00678515
JAX00678676
JAX00678514
JAX00678513
JAX00678674
JAX00678511
JAX00678479
JAX00678510
JAX00678478
JAX00678670
JAX00678477
JAX00678476
JAX00678474
JAX00678473
JAX00678472
JAX00678471
JAX00678470
JAX00678508
JAX00678507
JAX00678668
JAX00678506
JAX00678667
JAX00678666
JAX00678504
JAX00678665
JAX00678664
JAX00678502
JAX00678663
JAX00678501
JAX00678500
JAX00678661
JAX00678468
JAX00678660
JAX00678266
JAX00678265
JAX00678262
JAX00678261
JAX00678260
JAX00678459
JAX00678458
JAX00678457
JAX00678456
JAX00678455
JAX00678453
JAX00678452
JAX00678259
JAX00678258
JAX00678450
JAX00678257
JAX00678256
JAX00678254
JAX00678253
JAX00678252
JAX00678251
JAX00678250
JAX00678449
JAX00678448
JAX00678446
JAX00678445
JAX00678442
JAX00678249
JAX00678248
JAX00678247
JAX00678244
JAX00678242
JAX00678241
JAX00678439
JAX00678438
JAX00678436
JAX00678435
JAX00678432
JAX00678239
JAX00678431
JAX00678238
JAX00678430
JAX00678399
JAX00678237
JAX00678236
JAX00678398
JAX00678235
JAX00678397
JAX00678234
JAX00678233
JAX00678395
JAX00678394
JAX00678393
JAX00678392
JAX00678391
JAX00678429
JAX00678428
JAX00678426
JAX00678425
JAX00678424
JAX00678423
JAX00678422
JAX00678421
JAX00678420
JAX00678388
JAX00678387
JAX00678386
JAX00678385
JAX00678384
JAX00678382
JAX00678381
JAX00678380
JAX00678419
JAX00678418
JAX00678417
JAX00678416
JAX00678415
JAX00678414
JAX00678413
JAX00678412
JAX00678411
JAX00678410
JAX00678379
JAX00678378
JAX00678377
JAX00678375
JAX00678374
JAX00678373
JAX00678372
JAX00678370
JAX00678409
JAX00678408
JAX00678407
JAX00678406
JAX00678405
JAX00678404
JAX00678403
JAX00678402
JAX00678367
JAX00678366
JAX00678365
JAX00678364
JAX00678363
JAX00678362
JAX00678359
JAX00678358
JAX00678357
JAX00678356
JAX00678355
JAX00678354
JAX00678352
JAX00678351
JAX00678350
JAX00678349
JAX00678348
JAX00678346
JAX00678343
JAX00678342
JAX00678341
JAX00678339
JAX00678337
JAX00678336
JAX00678335
JAX00678332
JAX00678331
JAX00678330
JAX00678297
JAX00678296
JAX00678295
JAX00678294
JAX00678293
JAX00678292
JAX00678291
JAX00678329
JAX00678328
JAX00678327
JAX00678326
JAX00678323
JAX00678322
JAX00678320
JAX00678286
JAX00678285
JAX00678283
JAX00678282
JAX00678281
JAX00678280
JAX00678319
JAX00678318
JAX00678316
JAX00678315
JAX00678314
JAX00678313
JAX00678310
JAX00678278
JAX00678277
JAX00678275
JAX00678272
JAX00678271
JAX00678309
JAX00678306
JAX00678305
JAX00678466
JAX00678304
JAX00678303
JAX00678463
JAX00678301
JAX00678462
JAX00678300
JAX00678461
JAX00678268
JAX00678267
JAX00678104
JAX00678101
JAX00678069
JAX00678100
JAX00678068
JAX00678067
JAX00678066
JAX00678065
JAX00678062
JAX00678061
JAX00678060
JAX00678059
JAX00678058
JAX00678057
JAX00678056
JAX00678055
JAX00678054
JAX00678052
JAX00678051
JAX00678050
JAX00678049
JAX00678048
JAX00678046
JAX00678045
JAX00678044
JAX00678042
JAX00678041
JAX00678040
JAX00678232
JAX00678039
JAX00678230
JAX00678199
JAX00678037
JAX00678198
JAX00678036
JAX00678197
JAX00678035
JAX00678196
JAX00678034
JAX00678195
JAX00678033
JAX00678194
JAX00678193
JAX00678031
JAX00678192
JAX00678030
JAX00678191
JAX00678190
JAX00678229
JAX00678227
JAX00678226
JAX00678225
JAX00678224
JAX00678223
JAX00678222
JAX00678029
JAX00678221
JAX00678028
JAX00678220
JAX00678189
JAX00678027
JAX00678188
JAX00678026
JAX00678025
JAX00678186
JAX00678023
JAX00678184
JAX00678022
JAX00678183
JAX00678021
JAX00678182
JAX00678181
JAX00678219
JAX00678218
JAX00678216
JAX00678215
JAX00678214
JAX00678212
JAX00678211
JAX00678018
JAX00678210
JAX00678178
JAX00678016
JAX00678177
JAX00678176
JAX00678175
JAX00678013
JAX00678012
JAX00678172
JAX00678171
JAX00678209
JAX00678208
JAX00678207
JAX00678206
JAX00678205
JAX00678203
JAX00678202
JAX00678201
JAX00678200
JAX00678169
JAX00678168
JAX00678166
JAX00678165
JAX00678164
JAX00678163
JAX00678162
JAX00678161
JAX00678159
JAX00678158
JAX00678156
JAX00678155
JAX00678154
JAX00678153
JAX00678152
JAX00678151
JAX00678150
JAX00678149
JAX00678148
JAX00678147
JAX00678146
JAX00678145
JAX00678144
JAX00678143
JAX00678142
JAX00678141
JAX00678140
JAX00678139
JAX00678138
JAX00678137
JAX00678132
JAX00678131
JAX00678099
JAX00678096
JAX00678094
JAX00678093
JAX00678092
JAX00678091
JAX00678129
JAX00678128
JAX00678127
JAX00678126
JAX00678125
JAX00678124
JAX00678123
JAX00678122
JAX00678121
JAX00678089
JAX00678120
JAX00678086
JAX00678085
JAX00678084
JAX00678080
JAX00678119
JAX00678118
JAX00678117
JAX00678116
JAX00678115
JAX00678113
JAX00678111
JAX00678079
JAX00678110
JAX00678078
JAX00678077
JAX00678076
JAX00678075
JAX00678074
JAX00678073
JAX00678072
JAX00678070
JAX00678109
JAX00678108
JAX00678107
JAX00678106
JAX00678105
JAX00677794
JAX00677790
JAX00677829
JAX00677828
JAX00677989
JAX00677827
JAX00677826
JAX00677987
JAX00677825
JAX00677986
JAX00677824
JAX00677985
JAX00677823
JAX00677984
JAX00677822
JAX00677983
JAX00677821
JAX00677982
JAX00677789
JAX00677820
JAX00677980
JAX00677784
JAX00677783
JAX00677780
JAX00677818
JAX00677979
JAX00677817
JAX00677978
JAX00677815
JAX00677814
JAX00677813
JAX00677974
JAX00677812
JAX00677973
JAX00677811
JAX00677972
JAX00677779
JAX00677810
JAX00677971
JAX00677970
JAX00677809
JAX00677808
JAX00677807
JAX00677806
JAX00677967
JAX00677805
JAX00677966
JAX00677804
JAX00677965
JAX00677964
JAX00677963
JAX00677801
JAX00677962
JAX00677800
JAX00677961
JAX00677960
JAX00677959
JAX00677958
JAX00677956
JAX00677955
JAX00677953
JAX00677952
JAX00677951
JAX00677950
JAX00677949
JAX00677947
JAX00677946
JAX00677945
JAX00677943
JAX00677942
JAX00677940
JAX00677939
JAX00677938
JAX00677937
JAX00677935
JAX00677934
JAX00677933
JAX00677931
JAX00677899
JAX00677930
JAX00677898
JAX00677897
JAX00677895
JAX00677894
JAX00677893
JAX00677892
JAX00677891
JAX00678003
JAX00678002
JAX00678001
JAX00677929
JAX00677928
JAX00677926
JAX00677925
JAX00677921
JAX00677889
JAX00677887
JAX00677886
JAX00677885
JAX00677884
JAX00677883
JAX00677882
JAX00677881
JAX00677880
JAX00677919
JAX00677918
JAX00677917
JAX00677916
JAX00677915
JAX00677914
JAX00677913
JAX00677911
JAX00677910
JAX00677878
JAX00677876
JAX00677875
JAX00677874
JAX00677873
JAX00677872
JAX00677871
JAX00677870
JAX00677909
JAX00677907
JAX00677905
JAX00677904
JAX00677903
JAX00677902
JAX00677901
JAX00677900
JAX00677868
JAX00677867
JAX00677866
JAX00677865
JAX00677863
JAX00677861
JAX00677859
JAX00677858
JAX00677857
JAX00677856
JAX00677853
JAX00677852
JAX00677851
JAX00677850
JAX00677849
JAX00677848
JAX00677847
JAX00677846
JAX00677845
JAX00677843
JAX00677842
JAX00677841
JAX00677840
JAX00677838
JAX00677837
JAX00677997
JAX00677835
JAX00677996
JAX00677834
JAX00677995
JAX00677833
JAX00677994
JAX00677832
JAX00677993
JAX00677831
JAX00677992
JAX00677799
JAX00677830
JAX00677991
JAX00677798
JAX00677990
JAX00677796
JAX00677632
JAX00677631
JAX00677630
JAX00677597
JAX00677596
JAX00677594
JAX00677593
JAX00677592
JAX00677591
JAX00677590
JAX00677629
JAX00677628
JAX00677627
JAX00677626
JAX00677625
JAX00677622
JAX00677621
JAX00677589
JAX00677620
JAX00677588
JAX00677587
JAX00677586
JAX00677585
JAX00677584
JAX00677583
JAX00677582
JAX00677581
JAX00677580
JAX00677619
JAX00677618
JAX00677617
JAX00677778
JAX00677616
JAX00677777
JAX00677615
JAX00677776
JAX00677614
JAX00677613
JAX00677774
JAX00677612
JAX00677773
JAX00677611
JAX00677772
JAX00677579
JAX00677771
JAX00677578
JAX00677770
JAX00677577
JAX00677576
JAX00677575
JAX00677574
JAX00677572
JAX00677571
JAX00677570
JAX00677609
JAX00677608
JAX00677769
JAX00677606
JAX00677767
JAX00677766
JAX00677604
JAX00677603
JAX00677763
JAX00677601
JAX00677762
JAX00677569
JAX00677600
JAX00677761
JAX00677568
JAX00677565
JAX00677564
JAX00677563
JAX00677562
JAX00677561
JAX00677560
JAX00677757
JAX00677756
JAX00677754
JAX00677753
JAX00677752
JAX00677559
JAX00677751
JAX00677558
JAX00677750
JAX00677557
JAX00677556
JAX00677555
JAX00677551
JAX00677749
JAX00677748
JAX00677747
JAX00677746
JAX00677745
JAX00677743
JAX00677741
JAX00677740
JAX00677739
JAX00677738
JAX00677737
JAX00677736
JAX00677734
JAX00677731
JAX00677730
JAX00677699
JAX00677698
JAX00677697
JAX00677696
JAX00677694
JAX00677692
JAX00677691
JAX00677729
JAX00677727
JAX00677726
JAX00677725
JAX00677724
JAX00677723
JAX00677722
JAX00677721
JAX00677720
JAX00677689
JAX00677687
JAX00677686
JAX00677685
JAX00677682
JAX00677681
JAX00677719
JAX00677717
JAX00677716
JAX00677714
JAX00677713
JAX00677678
JAX00677677
JAX00677676
JAX00677675
JAX00677673
JAX00677706
JAX00677703
JAX00677702
JAX00677701
JAX00677669
JAX00677700
JAX00677667
JAX00677666
JAX00677665
JAX00677664
JAX00677662
JAX00677661
JAX00677660
JAX00677659
JAX00677657
JAX00677656
JAX00677655
JAX00677654
JAX00677653
JAX00677652
JAX00677651
JAX00677650
JAX00677648
JAX00677647
JAX00677646
JAX00677644
JAX00677642
JAX00677641
JAX00677640
JAX00677639
JAX00677638
JAX00677637
JAX00677636
JAX00677635
JAX00677634
JAX00677633
JAX00677438
JAX00677437
JAX00677436
JAX00677435
JAX00677432
JAX00677431
JAX00677399
JAX00677397
JAX00677395
JAX00677394
JAX00677393
JAX00677391
JAX00677390
JAX00677427
JAX00677426
JAX00677425
JAX00677424
JAX00677422
JAX00677389
JAX00677420
JAX00677388
JAX00677387
JAX00677385
JAX00677384
JAX00677383
JAX00677382
JAX00677380
JAX00677417
JAX00677415
JAX00677413
JAX00677412
JAX00677411
JAX00677410
JAX00677377
JAX00677376
JAX00677375
JAX00677374
JAX00677371
JAX00677370
JAX00677409
JAX00677408
JAX00677407
JAX00677406
JAX00677404
JAX00677403
JAX00677402
JAX00677401
JAX00677369
JAX00677368
JAX00677367
JAX00677366
JAX00677364
JAX00677362
JAX00677361
JAX00677360
JAX00677359
JAX00677358
JAX00677357
JAX00677355
JAX00677350
JAX00677544
JAX00677542
JAX00677540
JAX00677346
JAX00677344
JAX00677343
JAX00677342
JAX00677341
JAX00677340
JAX00677539
JAX00677538
JAX00677536
JAX00677535
JAX00677534
JAX00677533
JAX00677339
JAX00677338
JAX00677530
JAX00677499
JAX00677337
JAX00677498
JAX00677336
JAX00677497
JAX00677335
JAX00677334
JAX00677495
JAX00677333
JAX00677494
JAX00677331
JAX00677330
JAX00677491
JAX00677490
JAX00677529
JAX00677527
JAX00677523
JAX00677522
JAX00677329
JAX00677521
JAX00677328
JAX00677520
JAX00677489
JAX00677327
JAX00677488
JAX00677484
JAX00677483
JAX00677482
JAX00677481
JAX00677480
JAX00677519
JAX00677518
JAX00677517
JAX00677516
JAX00677513
JAX00677510
JAX00677476
JAX00677474
JAX00677473
JAX00677472
JAX00677471
JAX00677509
JAX00677508
JAX00677506
JAX00677505
JAX00677504
JAX00677503
JAX00677502
JAX00677501
JAX00677500
JAX00677469
JAX00677468
JAX00677467
JAX00677466
JAX00677465
JAX00677464
JAX00677462
JAX00677461
JAX00677460
JAX00677459
JAX00677458
JAX00677456
JAX00677455
JAX00677454
JAX00677453
JAX00677452
JAX00677451
JAX00677450
JAX00677449
JAX00677448
JAX00677447
JAX00677446
JAX00677445
JAX00677444
JAX00677442
JAX00677440
JAX00677239
JAX00677238
JAX00677235
JAX00677234
JAX00677231
JAX00677199
JAX00677198
JAX00677195
JAX00677194
JAX00677191
JAX00677190
JAX00677228
JAX00677227
JAX00677225
JAX00677224
JAX00677221
JAX00677189
JAX00677220
JAX00677186
JAX00677185
JAX00677184
JAX00677217
JAX00677214
JAX00677213
JAX00677211
JAX00677179
JAX00677172
JAX00677171
JAX00677170
JAX00677209
JAX00677208
JAX00677205
JAX00677204
JAX00677203
JAX00677202
JAX00677201
JAX00677169
JAX00677200
JAX00677168
JAX00677167
JAX00677166
JAX00677160
JAX00677158
JAX00677157
JAX00677156
JAX00677155
JAX00677153
JAX00677152
JAX00677150
JAX00677149
JAX00677148
JAX00677146
JAX00677145
JAX00677143
JAX00677142
JAX00677141
JAX00677140
JAX00677139
JAX00677138
JAX00677137
JAX00677298
JAX00677136
JAX00677135
JAX00677296
JAX00677134
JAX00677295
JAX00677294
JAX00677131
JAX00677292
JAX00677099
JAX00677130
JAX00677291
JAX00677097
JAX00677096
JAX00677326
JAX00677325
JAX00677324
JAX00677323
JAX00677322
JAX00677129
JAX00677321
JAX00677320
JAX00677289
JAX00677127
JAX00677288
JAX00677126
JAX00677286
JAX00677285
JAX00677284
JAX00677122
JAX00677282
JAX00677120
JAX00677319
JAX00677318
JAX00677317
JAX00677316
JAX00677315
JAX00677313
JAX00677312
JAX00677118
[truncated: 11,139,732 more chars]
