# Supplementary material for: Genomic copy number variation in Mus musculus
Source: BMC Genomics. 2015 Jul 4;16(1):497. doi: 10.1186/s12864-015-1713-z (PMC4490682; doi:10.1186/s12864-015-1713-z)
Supplement: Additional file 3: — CNV calls. Calls identified in this study for the autosomes for samples passing quality control criteria. [file 12864_2015_1713_MOESM3_ESM.csv]

Chromosome	Start	End	CNV_Type	Sample_ID	Unique	Times_Prev_Reported	Start_Marker	End_Marker	Confidence	Number_of_Markers	Completely contains at least one gene?	Genes completely in CNV (Biotype = protein coding)
1	3036178	3054018	1	SNP_mDIV_A7-7_081308	Recurrent	0	JAX00000002	JAX00240570	13.118	8	No
1	3036178	3063538	1	SNP_mDIV_B9-142_103008_3	Recurrent	5	JAX00000002	JAX00000006	11.878	10	No
1	3036178	3063538	1	SNP_mDIV_C11-125_090908	Recurrent	11	JAX00000002	JAX00000006	11.335	10	No
1	3036178	3063538	1	SNP_mDIV_C6-95_090908	Recurrent	0	JAX00000002	JAX00000006	13.811	10	No
1	3036178	3218643	3	SNP_mDIV_C1-23_081308	Recurrent	6	JAX00000002	JAX00240595	15.908	41	No
1	3036178	3363815	1	SNP_mDIV_A7-69_090908	Recurrent	0	JAX00000002	JAX00000028	36.201	84	No
1	3421900	3474091	1	SNP_mDIV_A4-157_091708	Unique	0	JAX00190639	JAX00240658	16.365	23	No
1	5315826	5350671	1	SNP_mDIV_B5-486_022709	Unique	75	JAX00188662	JAX00190676	14.297	9	No
1	5324073	5330938	0	SNP_mDIV_A1-47_082108	Recurrent	52	JAX00240985	JAX00000177	17.596	6	No
1	5324073	5330938	0	SNP_mDIV_B1-445_012209	Recurrent	50	JAX00240985	JAX00000177	17.182	6	No
1	5324073	5330938	0	SNP_mDIV_B4-448_012209	Recurrent	58	JAX00240985	JAX00000177	19.566	6	No
1	5324073	5330938	0	SNP_mDIV_B5-449_012209	Recurrent	0	JAX00240985	JAX00000177	18.922	6	No
1	5324073	5330938	0	SNP_mDIV_D10-45_081308	Recurrent	70	JAX00240985	JAX00000177	17.372	6	No
1	5324073	5330938	0	SNP_mDIV_D11-46_081308	Recurrent	0	JAX00240985	JAX00000177	19.642	6	No
1	5978258	5998585	1	SNP_mDIV_C10-247_111308	Recurrent	4	JAX00000222	JAX00241066	17.672	7	No
1	5978258	5998585	1	SNP_mDIV_C3-205_103008_3	Recurrent	83	JAX00000222	JAX00241066	12.331	7	No
1	5978258	5998585	1	SNP_mDIV_C3-240_111308	Recurrent	0	JAX00000222	JAX00241066	13.66	7	No
1	5978258	5998585	1	SNP_mDIV_C4-241_111308	Recurrent	11	JAX00000222	JAX00241066	18.207	7	No
1	5978258	5998585	1	SNP_mDIV_C5-207_103008_3	Recurrent	0	JAX00000222	JAX00241066	12.67	7	No
1	5978258	5998585	1	SNP_mDIV_C9-211_103008	Recurrent	85	JAX00000222	JAX00241066	12.611	7	No
1	5978258	5998585	1	SNP_mDIV_D2-216_103008_3	Recurrent	19	JAX00000222	JAX00241066	14.048	7	No
1	5978258	5998585	1	SNP_mDIV_D3-251_111308	Recurrent	29	JAX00000222	JAX00241066	14.069	7	No
1	5978258	6026869	1	SNP_mDIV_D3-340_120908	Recurrent	32	JAX00000222	JAX00000227	18.003	11	No
1	6133886	6145384	0	SNP_mDIV_C8-463_012209	Unique	0	JAX00000234	JAX00241088	16.159	5	No
1	6310727	6333828	0	SNP_mDIV_A4-52_082108	Unique	21	JAX00000247	JAX00000249	16.22	6	No
1	7421057	7491428	1	SNP_mDIV_A11-11_081308	Recurrent	52	JAX00000332	JAX00000338	40.716	19	No
1	7421057	7491428	1	SNP_mDIV_B10-236_111308	Recurrent	0	JAX00000332	JAX00000338	31.645	19	No
1	7421057	7491428	1	SNP_mDIV_B9-235_111308	Recurrent	0	JAX00000332	JAX00000338	27.543	19	No
1	7459179	7491428	0	SNP_mDIV_A1-47_082108	Recurrent	3	JAX00000334	JAX00000338	32.96	14	No
1	7459179	7491428	0	SNP_mDIV_D10-45_081308	Recurrent	71	JAX00000334	JAX00000338	25.144	14	No
1	7459179	7491428	0	SNP_mDIV_D11-46_081308	Recurrent	6	JAX00000334	JAX00000338	29.611	14	No
1	7459554	7491428	1	SNP_mDIV_A10-201_091708	Recurrent	15	JAX00000335	JAX00000338	29.033	13	No
1	7459554	7491428	1	SNP_mDIV_A9-200_091708	Recurrent	102	JAX00000335	JAX00000338	25.624	13	No
1	7459554	7491428	1	SNP_mDIV_B2-228_111308	Recurrent	86	JAX00000335	JAX00000338	27.044	13	No
1	7459554	7491428	1	SNP_mDIV_C11-213_103008_3	Recurrent	1	JAX00000335	JAX00000338	17.059	13	No
1	7459554	7491428	1	SNP_mDIV_D3-217_103008_3	Recurrent	11	JAX00000335	JAX00000338	23.383	13	No
1	7459554	7557291	1	SNP_mDIV_D4-218_103008_3	Unique	69	JAX00000335	JAX00241307	19.135	20	No
1	7460232	7491428	1	SNP_mDIV_C11-176_082108	Recurrent	21	JAX00241296	JAX00000338	25.256	12	No
1	7485768	7491428	1	SNP_mDIV_D8-185_082108	Unique	52	JAX00241301	JAX00000338	12.413	8	No
1	7552017	7557291	0	SNP_mDIV_C6-461_012209	Unique	0	JAX00241304	JAX00241307	27.223	7	No
1	7552017	7589902	1	SNP_mDIV_A4-437_012209	Unique	89	JAX00241304	JAX00000344	23.659	12	No
1	7756937	7816852	1	SNP_mDIV_A7-55_082108	Unique	2	JAX00241332	JAX00000362	15.016	16	No
1	7813094	7894786	0	SNP_mDIV_C3-167_082108	Unique	0	JAX00000361	JAX00000366	16.938	12	No
1	8121341	8136414	0	SNP_mDIV_D10-137_090908	Recurrent	0	JAX00241380	JAX00241384	10.268	3	No
1	8121341	8145282	0	SNP_mDIV_A1-50_091708	Recurrent	5	JAX00241380	JAX00241386	12.435	4	No
1	8121341	8145282	0	SNP_mDIV_A4-481_012709	Recurrent	2	JAX00241380	JAX00241386	15.562	4	No
1	8121341	8145282	0	SNP_mDIV_A5-53_082108	Recurrent	1	JAX00241380	JAX00241386	11.411	4	No
1	8121341	8145282	0	SNP_mDIV_A6-6_081308	Recurrent	3	JAX00241380	JAX00241386	12.644	4	No
1	8121341	8145282	0	SNP_mDIV_B4-15_081308	Recurrent	75	JAX00241380	JAX00241386	14.519	4	No
1	8121341	8145282	0	SNP_mDIV_C2-91_090908	Recurrent	0	JAX00241380	JAX00241386	11.753	4	No
1	8121341	8145282	0	SNP_mDIV_C3-92_090908	Recurrent	0	JAX00241380	JAX00241386	13.496	4	No
1	8121341	8145282	0	SNP_mDIV_C8-32_081308	Recurrent	37	JAX00241380	JAX00241386	13.46	4	No
1	8121341	8145282	0	SNP_mDIV_D2-128_090908	Recurrent	52	JAX00241380	JAX00241386	13.841	4	No
1	8136365	8145282	0	SNP_mDIV_C11-125_090908	Unique	0	JAX00000386	JAX00241386	8.756	3	No
1	9871719	9891310	1	SNP_mDIV_B9-235_111308	Recurrent	2	Exon0000209c	Exon0000217c	22.421	22	No
1	9871719	9906723	1	SNP_mDIV_D5-219_103008_3	Recurrent	0	Exon0000209c	Exon0000224c	38.076	34	No
1	10143492	10164263	4	SNP_mDIV_B3-98_091708	Unique	7	Exon0000286a	Exon0000298c	9.296	36	No
1	10621740	10733791	1	SNP_mDIV_D1-36_081308	Unique	0	JAX00000564	JAX00000574	54.594	25	No
1	10889318	10945149	1	SNP_mDIV_D10-476_012209	Unique	0	JAX00190778	JAX00000588	13.487	15	No
1	11425979	11442212	1	SNP_mDIV_A9-442_012209	Recurrent	4	JAX00000624	JAX00241947	13.445	6	No
1	11425979	11442212	1	SNP_mDIV_B3-98_091708	Recurrent	0	JAX00000624	JAX00241947	11.879	6	No
1	13103704	13104555	1	SNP_mDIV_C7-288_112108	Unique	169	JAX00242258	Exon0000418c	12.911	6	No
1	13746408	13791733	3	SNP_mDIV_C6-208_103008_3	Recurrent	0	JAX00242446	JAX00190851	13.567	16	No
1	13768084	13780770	3	SNP_mDIV_A10-58_082108	Recurrent	3	JAX00242448	JAX00242464	10.932	14	No
1	13768084	13780770	3	SNP_mDIV_B3-387_022709	Recurrent	63	JAX00242448	JAX00242464	1.515	14	No
1	13768084	13780770	3	SNP_mDIV_B5-123_091708	Recurrent	6	JAX00242448	JAX00242464	5.752	14	No
1	13768084	13780770	3	SNP_mDIV_B8-132_091708	Recurrent	0	JAX00242448	JAX00242464	3.25	14	No
1	13768084	13780770	3	SNP_mDIV_C4-93_090908	Recurrent	0	JAX00242448	JAX00242464	9.407	14	No
1	13768084	13780770	3	SNP_mDIV_C9-211_103008	Recurrent	0	JAX00242448	JAX00242464	17.131	14	No
1	13768084	13780770	3	SNP_mDIV_D6-254_111308	Recurrent	0	JAX00242448	JAX00242464	5.858	14	No
1	13768084	13780770	3	SNP_mDIV_D9-144_103008_3	Recurrent	5	JAX00242448	JAX00242464	10.085	14	No
1	13768084	13780770	4	SNP_mDIV_A5-5_081308	Recurrent	0	JAX00242448	JAX00242464	2.171	14	No
1	13768084	13791733	3	SNP_mDIV_A1-62_090908	Recurrent	3	JAX00242448	JAX00190851	9.374	15	No
1	13768084	13791733	3	SNP_mDIV_A6-183_091708	Recurrent	0	JAX00242448	JAX00190851	10.273	15	No
1	13768084	13791733	3	SNP_mDIV_C10-212_103008_3	Recurrent	0	JAX00242448	JAX00190851	16.194	15	No
1	13768084	13791733	3	SNP_mDIV_C3-205_103008_3	Recurrent	0	JAX00242448	JAX00190851	8.417	15	No
1	13768084	13791733	3	SNP_mDIV_C4-206_103008_3	Recurrent	0	JAX00242448	JAX00190851	12.774	15	No
1	13768084	13791733	3	SNP_mDIV_C5-207_103008_3	Recurrent	0	JAX00242448	JAX00190851	9.349	15	No
1	13768084	13791733	3	SNP_mDIV_C8-210_103008_3	Recurrent	0	JAX00242448	JAX00190851	14.816	15	No
1	13768084	13791733	3	SNP_mDIV_D6-182_082108	Recurrent	2	JAX00242448	JAX00190851	10.554	15	No
1	13778182	13791733	3	SNP_mDIV_A6-SNP08_005_103108	Recurrent	1	JAX00242459	JAX00190851	9.105	8	No
1	13778182	13791733	3	SNP_mDIV_B2-228_111308	Recurrent	3	JAX00242459	JAX00190851	11.753	8	No
1	13778182	13791733	3	SNP_mDIV_C11-213_103008_3	Recurrent	0	JAX00242459	JAX00190851	2.982	8	No
1	13778182	13791733	3	SNP_mDIV_C7-209_103008_3	Recurrent	0	JAX00242459	JAX00190851	5.903	8	No
1	14461632	14508074	1	SNP_mDIV_A2-435_012209	Unique	2	JAX00242578	JAX00000857	13.68	12	No
1	16841344	16844432	0	SNP_mDIV_A3-156_091708	Unique	0	JAX00243038	JAX00243041	12.509	4	No
1	16876641	16920548	0	SNP_mDIV_D10-45_081308	Unique	6	JAX00001032	JAX00243053	27.318	10	No
1	17174295	17210465	1	SNP_mDIV_C8-97_090908	Unique	18	JAX00243094	JAX00190917	13.101	7	No
1	17365099	17386171	0	SNP_mDIV_C6-461_012209	Unique	1	JAX00243133	JAX00243140	12.438	6	No
1	18501005	18561832	1	SNP_mDIV_B8-489_022709	Recurrent	1	JAX00243339	JAX00243351	15.726	14	No
1	18513257	18573542	1	SNP_mDIV_A7-55_082108	Recurrent	0	JAX00190946	JAX00243354	14.284	12	No
1	18513257	18573542	1	SNP_mDIV_D11-477_012209	Recurrent	0	JAX00190946	JAX00243354	14.176	12	No
1	18519258	18641761	1	SNP_mDIV_D10-476_012209	Recurrent	0	JAX00190947	JAX00243359	16.073	21	No
1	20806742	20807974	4	SNP_mDIV_A7-7_081308	Unique	0	Exon0000757a	Exon0000759c	4.548	9	No
1	21625947	21652563	3	SNP_mDIV_A11-59_082108	Recurrent	0	JAX00244001	JAX00244023	11.829	16	No
1	21625947	21695450	3	SNP_mDIV_A10-10_081308	Recurrent	14	JAX00244001	JAX00244047	30.8	34	No
1	21625947	21695450	3	SNP_mDIV_A9-200_091708	Recurrent	8	JAX00244001	JAX00244047	33.321	34	No
1	21625947	21695450	3	SNP_mDIV_C8-32_081308	Recurrent	58	JAX00244001	JAX00244047	12.221	34	No
1	21625947	21695450	3	SNP_mDIV_D4-180_082108	Recurrent	0	JAX00244001	JAX00244047	29.63	34	No
1	21625947	21695450	3	SNP_mDIV_D5-181_082108	Recurrent	0	JAX00244001	JAX00244047	26.889	34	No
1	21625947	21695450	3	SNP_mDIV_D7-184_082108	Recurrent	0	JAX00244001	JAX00244047	16.31	34	No
1	21637248	21676349	3	SNP_mDIV_C9-335_120908	Recurrent	0	JAX00244005	JAX00244037	34.143	24	No
1	21637248	21682200	3	SNP_mDIV_A1-350_121608	Recurrent	0	JAX00244005	JAX00244044	35.464	31	No
1	21637248	21682200	3	SNP_mDIV_A11-202_091708	Recurrent	2	JAX00244005	JAX00244044	35.925	31	No
1	21637248	21682200	3	SNP_mDIV_D11-348_120908	Recurrent	73	JAX00244005	JAX00244044	35.793	31	No
1	21637248	21695450	3	SNP_mDIV_A1-50_091708	Recurrent	0	JAX00244005	JAX00244047	9.093	33	No
1	21637248	21695450	3	SNP_mDIV_A10-201_091708	Recurrent	71	JAX00244005	JAX00244047	34.945	33	No
1	21637248	21695450	3	SNP_mDIV_A2-64_090908	Recurrent	0	JAX00244005	JAX00244047	28.463	33	No
1	21637248	21695450	3	SNP_mDIV_C7-31_081308	Recurrent	0	JAX00244005	JAX00244047	1.166	33	No
1	21637248	21695450	3	SNP_mDIV_D1-177_082108	Recurrent	0	JAX00244005	JAX00244047	25.526	33	No
1	21637248	21695450	3	SNP_mDIV_D2-339_120908	Recurrent	39	JAX00244005	JAX00244047	39.595	33	No
1	21637248	21695450	3	SNP_mDIV_D3-340_120908	Recurrent	52	JAX00244005	JAX00244047	21.162	33	No
1	21637248	21695450	4	SNP_mDIV_D10-137_090908	Recurrent	0	JAX00244005	JAX00244047	22.539	33	No
1	21639265	21695450	3	SNP_mDIV_D7-344_120908	Recurrent	11	JAX00244010	JAX00244047	39.701	30	No
1	21640999	21665695	1	SNP_mDIV_D4-39_081308	Recurrent	18	JAX00244011	JAX00244028	21.054	13	No
1	21746634	21783410	4	SNP_mDIV_D10-137_090908	Recurrent	0	JAX00001400	JAX00244066	5.255	7	No
1	21746634	21805865	3	SNP_mDIV_D3-340_120908	Recurrent	0	JAX00001400	JAX00001404	3.856	8	No
1	21746634	21805865	3	SNP_mDIV_D7-344_120908	Recurrent	4	JAX00001400	JAX00001404	6.799	8	No
1	21772797	21783410	3	SNP_mDIV_D11-348_120908	Recurrent	20	JAX00244061	JAX00244066	2.027	6	No
1	21772797	21783410	4	SNP_mDIV_A11-202_091708	Recurrent	1	JAX00244061	JAX00244066	1.878	6	No
1	21772797	21783410	4	SNP_mDIV_D5-181_082108	Recurrent	0	JAX00244061	JAX00244066	5.253	6	No
1	21772797	21783410	4	SNP_mDIV_D7-184_082108	Recurrent	2	JAX00244061	JAX00244066	3.304	6	No
1	24628502	24634435	0	SNP_mDIV_B8-161_082108	Unique	0	JAX00191071	JAX00244664	3.642	5	No
1	25262015	25288914	1	SNP_mDIV_A2-304_120908	Unique	0	JAX00244795	JAX00191081	21.572	18	No
1	26311117	26382454	1	SNP_mDIV_A7-69_090908	Unique	8	JAX00001732	JAX00001739	19.101	11	No
1	26469363	26780378	1	SNP_mDIV_D10-347_120908	Unique	0	JAX00245065	JAX00001767	94.824	61	Yes	4931408C20Rik
1	26809453	26886416	1	SNP_mDIV_C6-461_012209	Unique	0	JAX00245121	JAX00245130	14.66	14	No
1	28084515	28122573	0	SNP_mDIV_B10-140_091708	Recurrent	9	JAX00245268	JAX00245276	43.28	12	No
1	28084515	28122573	0	SNP_mDIV_C11-466_012209	Recurrent	13	JAX00245268	JAX00245276	48.015	12	No
1	28084515	28122573	0	SNP_mDIV_C7-462_012209	Recurrent	3	JAX00245268	JAX00245276	44.471	12	No
1	28084515	28122573	0	SNP_mDIV_D1-407_012709	Recurrent	27	JAX00245268	JAX00245276	47.873	12	No
1	28084515	28122573	0	SNP_mDIV_D3-38_081308	Recurrent	2	JAX00245268	JAX00245276	42.96	12	No
1	28084515	28122573	0	SNP_mDIV_D4-252_111308_2	Recurrent	0	JAX00245268	JAX00245276	38.037	12	No
1	28084515	28122573	1	SNP_mDIV_A6-SNP08_005_103108	Recurrent	0	JAX00245268	JAX00245276	23.546	12	No
1	28084515	28122573	1	SNP_mDIV_A8-225_112108	Recurrent	11	JAX00245268	JAX00245276	16.136	12	No
1	28084515	28122573	1	SNP_mDIV_B2-228_111308	Recurrent	0	JAX00245268	JAX00245276	22.088	12	No
1	28084515	28122573	1	SNP_mDIV_B3-98_091708	Recurrent	0	JAX00245268	JAX00245276	17.682	12	No
1	28084515	28122573	1	SNP_mDIV_B4-230_111308	Recurrent	0	JAX00245268	JAX00245276	21.997	12	No
1	28084515	28122573	1	SNP_mDIV_B5-231_111308	Recurrent	0	JAX00245268	JAX00245276	20.153	12	No
1	28084515	28122573	1	SNP_mDIV_B8-234_111308	Recurrent	0	JAX00245268	JAX00245276	16.467	12	No
1	28084515	28122573	1	SNP_mDIV_C11-176_082108	Recurrent	73	JAX00245268	JAX00245276	27.051	12	No
1	28084515	28122573	1	SNP_mDIV_C11-213_103008_3	Recurrent	88	JAX00245268	JAX00245276	16.677	12	No
1	28084515	28122573	1	SNP_mDIV_C3-25_081308	Recurrent	19	JAX00245268	JAX00245276	26.831	12	No
1	28084515	28122573	1	SNP_mDIV_D1-214_103008_3	Recurrent	0	JAX00245268	JAX00245276	15.443	12	No
1	28084515	28122573	1	SNP_mDIV_D10-347_120908	Recurrent	0	JAX00245268	JAX00245276	17.256	12	No
1	28084515	28122573	1	SNP_mDIV_D4-218_103008_3	Recurrent	2	JAX00245268	JAX00245276	14.724	12	No
1	28084515	28122573	1	SNP_mDIV_D8-185_082108	Recurrent	0	JAX00245268	JAX00245276	17.527	12	No
1	28084515	28122573	1	SNP_mDIV_D9-346_120908	Recurrent	1	JAX00245268	JAX00245276	25.511	12	No
1	28084515	28126393	1	SNP_mDIV_A11-11_081308	Recurrent	0	JAX00245268	JAX00001869	19.993	13	No
1	28084515	28126393	1	SNP_mDIV_B10-236_111308	Recurrent	0	JAX00245268	JAX00001869	13.355	13	No
1	28084515	28126393	1	SNP_mDIV_B11-164_082108	Recurrent	0	JAX00245268	JAX00001869	19.277	13	No
1	28084515	28126393	1	SNP_mDIV_B9-162_082108	Recurrent	0	JAX00245268	JAX00001869	25.163	13	No
1	28084515	28126393	1	SNP_mDIV_D2-178_082108	Recurrent	0	JAX00245268	JAX00001869	30.197	13	No
1	28084515	28126393	1	SNP_mDIV_D8-43_081308	Recurrent	4	JAX00245268	JAX00001869	17.327	13	No
1	28088114	28122573	1	SNP_mDIV_B10-163_082108	Recurrent	0	JAX00245269	JAX00245276	16.866	11	No
1	28088114	28122573	1	SNP_mDIV_C2-166_082108	Recurrent	0	JAX00245269	JAX00245276	16.004	11	No
1	28109673	28115034	1	SNP_mDIV_A7-69_090908	Unique	0	JAX00245271	JAX00245275	13.849	5	No
1	28642228	28731735	1	SNP_mDIV_A4-157_091708	Unique	3	JAX00191164	JAX00001916	17.547	13	No
1	29243675	29254063	0	SNP_mDIV_B8-452_012209	Unique	10	JAX00001953	JAX00245399	7.369	6	No
1	29313075	29355750	4	SNP_mDIV_A4-4_081308	Recurrent	8	JAX00001959	JAX00245411	3.419	9	No
1	29313075	29355750	4	SNP_mDIV_A7-153_111308	Recurrent	0	JAX00001959	JAX00245411	3.97	9	No
1	29313075	29355750	4	SNP_mDIV_D2-408_012709	Recurrent	4	JAX00001959	JAX00245411	0.217	9	No
1	29313075	29355750	4	SNP_mDIV_D5-253_111308	Recurrent	6	JAX00001959	JAX00245411	3.138	9	No
1	29337823	29355750	4	SNP_mDIV_D3-409_012709	Recurrent	22	Exon0001076a	JAX00245411	2.28	8	No
1	29739787	29888154	1	SNP_mDIV_B11-164_082108	Unique	0	JAX00245450	JAX00245474	46.732	26	No
1	30733910	30738786	0	SNP_mDIV_B8-452_012209	Unique	0	JAX00002065	JAX00245572	15.632	5	No
1	31635833	31645945	0	SNP_mDIV_D3-409_012709	Unique	0	JAX00245712	JAX00245717	15.886	4	No
1	32544836	32566218	3	SNP_mDIV_D3-38_081308	Unique	0	JAX00245820	JAX00245831	1.808	15	No
1	32576840	32593474	0	SNP_mDIV_A1-478_012709	Recurrent	0	Exon0001116a	JAX00245843	23.844	11	No
1	32576840	32593474	1	SNP_mDIV_B3-190_082108	Recurrent	3	Exon0001116a	JAX00245843	17.936	11	No
1	32576840	32602827	0	SNP_mDIV_A5-482_012709	Recurrent	3	Exon0001116a	Exon0001117a	37.14	12	No
1	32576840	32602827	0	SNP_mDIV_B10-140_091708	Recurrent	10	Exon0001116a	Exon0001117a	32.581	12	No
1	32576840	32602827	0	SNP_mDIV_C1-456_012209	Recurrent	0	Exon0001116a	Exon0001117a	33.516	12	No
1	32576840	32602827	1	SNP_mDIV_B6-487_022709	Recurrent	4	Exon0001116a	Exon0001117a	19.471	12	No
1	32582245	32602827	0	SNP_mDIV_A4-481_012709	Recurrent	0	JAX00191255	Exon0001117a	34.734	11	No
1	32582245	32602827	0	SNP_mDIV_A6-483_012709	Recurrent	0	JAX00191255	Exon0001117a	34.495	11	No
1	32582245	32602827	0	SNP_mDIV_B11-164_082108	Recurrent	4	JAX00191255	Exon0001117a	28.908	11	No
1	32582245	32602827	0	SNP_mDIV_B9-162_082108	Recurrent	0	JAX00191255	Exon0001117a	31.467	11	No
1	32760135	32770596	1	SNP_mDIV_B9-138_091708	Unique	0	JAX00245870	JAX00245875	14.63	6	No
1	33269899	33274412	0	SNP_mDIV_D10-476_012209	Unique	0	JAX00246000	JAX00246004	13.933	6	No
1	33478384	33494050	1	SNP_mDIV_A11-444_012209	Unique	0	JAX00246066	JAX00246073	22.977	8	No
1	33685253	33723981	1	SNP_mDIV_D2-250_111308	Unique	0	Exon0001133a	Exon0001137c	24.63	15	No
1	33753645	33818518	1	SNP_mDIV_D11-348_120908	Unique	73	JAX00246121	Exon0001153c	28.252	54	Yes	Rab23, Bag2
1	33795147	33829865	3	SNP_mDIV_B11-281_112108	Unique	0	Exon0001148a	Exon0001157c	14.915	32	Yes	Bag2
1	33927998	33951968	1	SNP_mDIV_D11-477_012209	Unique	0	JAX00246153	JAX00246167	15.856	18	No
1	34024385	34032052	0	SNP_mDIV_C6-461_012209	Unique	13	JAX00246196	JAX00191279	14.599	9	No
1	34031958	34046520	0	SNP_mDIV_D4-410_012709	Unique	3	JAX00191278	JAX00246200	4.228	3	No
1	34113634	34129056	1	SNP_mDIV_C6-461_012209	Unique	0	JAX00246214	JAX00002320	13.134	10	No
1	34627943	34636446	1	SNP_mDIV_B11-141_091708	Unique	14	JAX00246366	Exon0001335c	16.617	11	No
1	34994936	35132538	1	SNP_mDIV_D2-128_090908	Unique	4	JAX00191306	JAX00002396	29.124	52	No
1	35074093	35270163	1	SNP_mDIV_B3-316_120908	Recurrent	2	JAX00246527	JAX00246593	15.211	51	No
1	35107403	35207658	1	SNP_mDIV_C10-34_081308	Recurrent	35	JAX00246541	JAX00002401	14.87	26	No
1	35107403	35223988	1	SNP_mDIV_B3-190_082108	Recurrent	0	JAX00246541	JAX00246582	17.807	31	No
1	35131714	35223988	1	SNP_mDIV_B11-141_091708	Recurrent	15	JAX00002394	JAX00246582	24.46	21	No
1	35496025	35684690	1	SNP_mDIV_A7-55_082108	Unique	3	JAX00246645	JAX00191325	19.537	54	No
1	35577484	35631207	1	SNP_mDIV_D5-131_090908	Unique	27	JAX00002427	JAX00246680	16.718	15	No
1	36208493	36216859	1	SNP_mDIV_B11-164_082108	Recurrent	2	Exon0001376a	Exon0001381c	18.359	19	No
1	36208493	36216859	1	SNP_mDIV_B7-160_082108	Recurrent	52	Exon0001376a	Exon0001381c	23.469	19	No
1	36208493	36216859	1	SNP_mDIV_D4-252_111308_2	Recurrent	2	Exon0001376a	Exon0001381c	19.557	19	No
1	36211793	36216859	1	SNP_mDIV_D7-255_111308_2	Recurrent	5	JAX00246910	Exon0001381c	6.25	15	No
1	36837694	36839601	4	SNP_mDIV_D9-44_081308	Unique	4	Exon0001566a	Exon0001569c	5.847	12	No
1	38620728	38665153	0	SNP_mDIV_A8-154_111308	Unique	4	JAX00002657	JAX00247612	37.208	11	No
1	40966701	41025147	3	SNP_mDIV_C3-92_090908	Unique	1	JAX00248346	JAX00248370	3.685	21	No
1	43690343	43692329	0	SNP_mDIV_A5-151_111308	Recurrent	2	JAX00003036	JAX00003038	13.601	3	No
1	43690343	43692329	0	SNP_mDIV_A5-482_012709	Recurrent	10	JAX00003036	JAX00003038	13.245	3	No
1	43690343	43692329	0	SNP_mDIV_C11-125_090908	Recurrent	0	JAX00003036	JAX00003038	13.114	3	No
1	44452506	44469886	0	SNP_mDIV_B7-451_012209	Unique	1	JAX00249186	JAX00003095	16.809	6	No
1	45126162	45135448	0	SNP_mDIV_D10-45_081308	Unique	0	JAX00249309	JAX00191527	20.15	6	No
1	45394122	45401891	1	SNP_mDIV_A3-421_022709	Recurrent	11	Exon0002278a	Exon0002295c	31.749	24	No
1	45394122	45401891	1	SNP_mDIV_C2-283_112108	Recurrent	4	Exon0002278a	Exon0002295c	25.863	24	No
1	45394122	45402975	3	SNP_mDIV_B2-76_090908	Recurrent	1	Exon0002278a	Exon0002296c	20.278	27	No
1	45394122	45402975	3	SNP_mDIV_C9-120_090908	Recurrent	6	Exon0002278a	Exon0002296c	13.672	27	No
1	45394122	45448764	3	SNP_mDIV_D7-134_090908	Unique	0	Exon0002278a	Exon0002315c	46.678	74	No
1	45436857	45448764	3	SNP_mDIV_B2-76_090908	Recurrent	127	Exon0002303a	Exon0002315c	16.167	27	No
1	45436857	45448764	3	SNP_mDIV_C11-125_090908	Recurrent	2	Exon0002303a	Exon0002315c	16.693	27	No
1	45438976	45452919	3	SNP_mDIV_C6-95_090908	Recurrent	17	Exon0002304a	Exon0002321a	19.626	27	No
1	47150056	47184038	3	SNP_mDIV_B10-163_082108	Unique	4	JAX00003296	JAX00249759	3.367	13	No
1	47661780	47836618	1	SNP_mDIV_A4-157_091708	Unique	0	JAX00249832	JAX00249870	13.675	45	No
1	48261335	48265588	0	SNP_mDIV_B10-163_082108	Unique	7	JAX00249929	JAX00003380	20.182	6	No
1	48326404	48327836	0	SNP_mDIV_A3-156_091708	Recurrent	0	JAX00249935	JAX00249937	13.686	4	No
1	48326404	48327836	0	SNP_mDIV_A4-481_012709	Recurrent	32	JAX00249935	JAX00249937	13.701	4	No
1	48326404	48327836	0	SNP_mDIV_A5-151_111308	Recurrent	5	JAX00249935	JAX00249937	13.802	4	No
1	48326404	48327836	0	SNP_mDIV_A5-482_012709	Recurrent	1	JAX00249935	JAX00249937	13.968	4	No
1	48326404	48327836	0	SNP_mDIV_A6-483_012709	Recurrent	173	JAX00249935	JAX00249937	13.577	4	No
1	48326404	48327836	0	SNP_mDIV_B3-98_091708	Recurrent	0	JAX00249935	JAX00249937	14.09	4	No
1	48326404	48327836	0	SNP_mDIV_C7-96_090908	Recurrent	13	JAX00249935	JAX00249937	14.359	4	No
1	52901904	52922414	4	SNP_mDIV_A9-442_012209	Unique	0	Exon0002663a	Exon0002667a	6.723	7	No
1	55009604	55013897	4	SNP_mDIV_A5-482_012709	Unique	11	JAX00251333	JAX00251339	1.651	10	No
1	55188102	55205465	4	SNP_mDIV_D4-130_090908	Unique	1	Exon0002958a	Exon0002962c	4.979	9	No
1	56158394	56164117	1	SNP_mDIV_D4-252_111308_2	Unique	0	JAX00251628	JAX00251635	9.711	4	No
1	57352509	57360227	1	SNP_mDIV_A11-11_081308	Unique	73	JAX00004060	JAX00251924	16.977	6	No
1	57352509	57376066	1	SNP_mDIV_D8-43_081308	Unique	1	JAX00004060	JAX00191798	15.304	10	No
1	57521045	57633810	1	SNP_mDIV_B5-16_081308	Unique	0	JAX00251959	JAX00004081	15.648	23	No
1	57899872	58024554	3	SNP_mDIV_A8-154_111308	Unique	2	JAX00252039	Exon0003048c	45.179	70	No
1	58320691	58324778	0	SNP_mDIV_C7-96_090908	Recurrent	0	Exon0003159a	Exon0003163c	15.003	13	No
1	58320691	58324778	0	SNP_mDIV_D1-407_012709	Recurrent	0	Exon0003159a	Exon0003163c	12.131	13	No
1	58714978	58724713	0	SNP_mDIV_A1-47_082108	Recurrent	13	Exon0003274a	JAX00252205	21.631	11	No
1	58714978	58724713	0	SNP_mDIV_C2-24_081308	Recurrent	1	Exon0003274a	JAX00252205	18.901	11	No
1	58714978	58724713	0	SNP_mDIV_D11-46_081308	Recurrent	0	Exon0003274a	JAX00252205	21.069	11	No
1	68150813	68179669	4	SNP_mDIV_A1-47_082108	Recurrent	2	JAX00253909	JAX00253923	1.751	15	No
1	68150813	68179669	4	SNP_mDIV_C2-24_081308	Recurrent	1	JAX00253909	JAX00253923	3.29	15	No
1	68150813	68179669	4	SNP_mDIV_D11-46_081308	Recurrent	0	JAX00253909	JAX00253923	2.003	15	No
1	70237486	70239061	0	SNP_mDIV_A4-481_012709	Recurrent	0	JAX00254250	JAX00254258	22.394	7	No
1	70237486	70239061	0	SNP_mDIV_A5-482_012709	Recurrent	3	JAX00254250	JAX00254258	25.167	7	No
1	70237486	70239061	0	SNP_mDIV_A6-483_012709	Recurrent	3	JAX00254250	JAX00254258	24.185	7	No
1	70237486	70239061	0	SNP_mDIV_B8-452_012209	Recurrent	1	JAX00254250	JAX00254258	18.756	7	No
1	70253912	70263392	0	SNP_mDIV_A4-52_082108	Recurrent	34	JAX00005025	JAX00254265	16.994	9	No
1	70253912	70263392	0	SNP_mDIV_B8-161_082108	Recurrent	3	JAX00005025	JAX00254265	17.161	9	No
1	70253912	70263392	0	SNP_mDIV_D7-255_111308_2	Recurrent	3	JAX00005025	JAX00254265	16.208	9	No
1	70253912	70278573	0	SNP_mDIV_B9-138_091708	Recurrent	0	JAX00005025	JAX00254267	21.251	11	No
1	70253912	70278573	0	SNP_mDIV_B9-393_012709	Recurrent	3	JAX00005025	JAX00254267	22.355	11	No
1	70362731	70374889	4	SNP_mDIV_C11-466_012209	Recurrent	71	JAX00254283	JAX00005035	4.832	11	No
1	70362731	70374889	4	SNP_mDIV_D1-407_012709	Recurrent	104	JAX00254283	JAX00005035	2.9	11	No
1	70574323	70652313	1	SNP_mDIV_A4-157_091708	Unique	0	JAX00005048	JAX00005055	13.349	19	No
1	71814943	71825661	1	SNP_mDIV_B10-163_082108	Unique	49	JAX00005142	JAX00254538	14.824	11	No
1	72147968	72180426	3	SNP_mDIV_C1-89_090908	Unique	69	JAX00254618	JAX00254630	4.82	12	No
1	72276793	72282987	0	SNP_mDIV_A4-481_012709	Recurrent	28	JAX00254644	JAX00254649	15.656	5	No
1	72276793	72282987	0	SNP_mDIV_A5-482_012709	Recurrent	75	JAX00254644	JAX00254649	17.714	5	No
1	72276793	72282987	0	SNP_mDIV_A6-483_012709	Recurrent	173	JAX00254644	JAX00254649	17.89	5	No
1	72276793	72282987	0	SNP_mDIV_B3-98_091708	Recurrent	1	JAX00254644	JAX00254649	15.133	5	No
1	72552451	72553440	0	SNP_mDIV_B11-164_082108	Unique	85	JAX00254701	JAX00254705	17.056	5	No
1	73313065	73333698	1	SNP_mDIV_D8-43_081308	Unique	0	JAX00005254	JAX00005257	12.598	14	No
1	74563658	74574245	4	SNP_mDIV_B1-445_012209	Recurrent	2	Exon0004611a	Exon0004616c	5.731	19	No
1	74563658	74575665	4	SNP_mDIV_A4-157_091708	Recurrent	2	Exon0004611a	Exon0004617c	7.726	22	No
1	74563658	74575665	4	SNP_mDIV_A7-55_082108	Recurrent	0	Exon0004611a	Exon0004617c	4.852	22	No
1	74563658	74575665	4	SNP_mDIV_B6-487_022709	Recurrent	1	Exon0004611a	Exon0004617c	8.198	22	No
1	74563658	74575665	4	SNP_mDIV_D3-340_120908	Recurrent	1	Exon0004611a	Exon0004617c	0.097	22	No
1	74563658	74575665	4	SNP_mDIV_D6-343_120908	Recurrent	2	Exon0004611a	Exon0004617c	1.036	22	No
1	74563658	74575665	4	SNP_mDIV_D7-344_120908	Recurrent	0	Exon0004611a	Exon0004617c	0	22	No
1	74568904	74575665	4	SNP_mDIV_D5-342_120908	Recurrent	2	Exon0004613a	Exon0004617c	2.58	15	No
1	75128738	75261014	3	SNP_mDIV_D7-134_090908	Recurrent	2	Exon0004800a	JAX00192132	95.451	308	Yes	1810031K17Rik, Fam134a, Zfand2b, Abcb6, Atg9a, Glb1l, Stk16, Tuba4a, Dnajb2, Ptprn
1	75129187	75189240	3	SNP_mDIV_B8-85_090908	Recurrent	0	Exon0004801a	Exon0004868c	57.147	160	Yes	1810031K17Rik, Fam134a, Zfand2b, Abcb6, Atg9a
1	75129187	75261014	3	SNP_mDIV_B3-316_120908	Recurrent	1	Exon0004801a	JAX00192132	80.522	305	Yes	1810031K17Rik, Fam134a, Zfand2b, Abcb6, Atg9a, Glb1l, Stk16, Tuba4a, Dnajb2, Ptprn
1	75137491	75189240	3	SNP_mDIV_B2-76_090908	Recurrent	1	Exon0004812a	Exon0004868c	30.615	132	Yes	Fam134a, Zfand2b, Abcb6, Atg9a
1	75137491	75189240	3	SNP_mDIV_C8-334_120908	Recurrent	7	Exon0004812a	Exon0004868c	45.787	132	Yes	Fam134a, Zfand2b, Abcb6, Atg9a
1	75137491	75189240	3	SNP_mDIV_D5-131_090908	Recurrent	0	Exon0004812a	Exon0004868c	56.483	132	Yes	Fam134a, Zfand2b, Abcb6, Atg9a
1	75138002	75252463	3	SNP_mDIV_C6-95_090908	Recurrent	4	Exon0004813a	Exon0004932c	83.807	258	Yes	Fam134a, Zfand2b, Abcb6, Atg9a, Glb1l, Stk16, Tuba4a, Dnajb2
1	75165296	75189240	3	SNP_mDIV_D9-136_090908	Recurrent	173	Exon0004824a	Exon0004868c	32.637	100	Yes	Abcb6, Atg9a
1	75167609	75217532	3	SNP_mDIV_A7-55_082108	Recurrent	6	Exon0004831c	JAX00255377	27.511	172	Yes	Abcb6, Atg9a, Glb1l, Stk16, Tuba4a
1	75169185	75189240	3	SNP_mDIV_A2-2_081308	Recurrent	60	Exon0004836b	Exon0004868c	33.655	74	Yes	Atg9a
1	75170141	75189240	3	SNP_mDIV_D3-129_090908	Recurrent	15	Exon0004838a	Exon0004868c	57.116	70	Yes	Atg9a
1	75170141	75199503	3	SNP_mDIV_D11-139_090908	Recurrent	1	Exon0004838a	Exon0004890c	25.795	123	Yes	Atg9a
1	75205275	75252463	1	SNP_mDIV_A1-434_012209	Recurrent	0	Exon0004892a	Exon0004932c	25.455	76	Yes	Stk16, Tuba4a, Dnajb2
1	75363347	75552058	3	SNP_mDIV_B3-316_120908	Recurrent	12	Exon0004969a	Exon0005117c	98.271	376	Yes	Speg, Gmppa, Accn4, Chpf, Obsl1, Tmem198, Inha, Stk11ip
1	75381244	75554362	3	SNP_mDIV_D3-129_090908	Recurrent	4	Exon0004974a	Exon0005121c	79.555	376	Yes	Gmppa, Accn4, Chpf, Obsl1, Tmem198, Inha, Stk11ip
1	75396697	75554572	3	SNP_mDIV_C6-95_090908	Recurrent	4	Exon0004979a	JAX00255492	57.046	356	Yes	Gmppa, Accn4, Chpf, Obsl1, Tmem198, Inha, Stk11ip
1	75396697	75554572	3	SNP_mDIV_D7-134_090908	Recurrent	0	Exon0004979a	JAX00255492	106.114	356	Yes	Gmppa, Accn4, Chpf, Obsl1, Tmem198, Inha, Stk11ip
1	75406879	75554362	3	SNP_mDIV_B8-85_090908	Recurrent	0	Exon0004991a	Exon0005121c	73.599	325	Yes	Gmppa, Accn4, Chpf, Obsl1, Tmem198, Inha, Stk11ip
1	75406879	75554572	3	SNP_mDIV_C8-334_120908	Recurrent	0	Exon0004991a	JAX00255492	73.787	326	Yes	Gmppa, Accn4, Chpf, Obsl1, Tmem198, Inha, Stk11ip
1	75407667	75412304	4	SNP_mDIV_C9-120_090908	Unique	3	Exon0004993a	Exon0004998c	3.967	17	No
1	75410904	75412304	4	SNP_mDIV_C7-96_090908	Unique	1	Exon0004995a	Exon0004998c	6.04	11	No
1	75475379	75490437	3	SNP_mDIV_C9-120_090908	Unique	9	Exon0005046a	Exon0005063c	30.526	55	Yes	Tmem198
1	75475379	75529292	3	SNP_mDIV_D9-136_090908	Recurrent	3	Exon0005046a	Exon0005092c	41.941	125	Yes	Obsl1, Tmem198, Inha
1	75486070	75552058	3	SNP_mDIV_D8-43_081308	Recurrent	9	Exon0005057a	Exon0005117c	41.437	154	Yes	Inha, Stk11ip
1	76078120	76091592	1	SNP_mDIV_B9-235_111308	Recurrent	1	JAX00255668	JAX00005464	13.57	8	No
1	76084670	76091592	1	SNP_mDIV_A10-58_082108	Recurrent	1	JAX00255673	JAX00005464	14.657	4	No
1	78231665	78245671	1	SNP_mDIV_A2-420_022709	Recurrent	0	JAX00256262	JAX00256270	15.926	8	No
1	78233725	78245671	1	SNP_mDIV_A3-305_120908	Recurrent	1	JAX00256263	JAX00256270	16.467	7	No
1	78233725	78245671	1	SNP_mDIV_C7-288_112108	Recurrent	1	JAX00256263	JAX00256270	15.162	7	No
1	78837216	79065450	1	SNP_mDIV_A4-157_091708	Recurrent	0	JAX00256457	JAX00256501	17.778	46	Yes	Gm5830
1	78965744	79074361	1	SNP_mDIV_D7-134_090908	Recurrent	1	JAX00005678	JAX00005686	15.403	20	No
1	78997654	79074361	1	SNP_mDIV_A2-2_081308	Recurrent	7	JAX00256487	JAX00005686	19.551	14	No
1	79237850	79243828	1	SNP_mDIV_D11-189_082108	Unique	4	JAX00256552	JAX00005701	12.548	6	No
1	80243505	80301122	4	SNP_mDIV_C3-92_090908	Unique	14	JAX00256816	JAX00005779	19.636	64	No
1	80570667	80592286	3	SNP_mDIV_D9-136_090908	Recurrent	0	Exon0005300a	Exon0005309c	22.22	28	No
1	80572446	80592286	3	SNP_mDIV_C11-125_090908	Recurrent	19	Exon0005301a	Exon0005309c	15.896	25	No
1	81027152	81029791	1	SNP_mDIV_A7-69_090908	Unique	9	JAX00257001	JAX00257004	11.986	4	No
1	81449860	81486162	1	SNP_mDIV_A7-69_090908	Unique	2	JAX00257066	JAX00005869	15.198	12	No
1	82466066	82486432	3	SNP_mDIV_B8-85_090908	Unique	3	Exon0005346a	Exon0005357c	19.71	31	No
1	83086260	83217852	4	SNP_mDIV_B10-87_090908	Recurrent	0	JAX00257430	JAX00257466	45.681	67	Yes	Ccl20, Wdr69
1	83086260	83217852	4	SNP_mDIV_B9-86_090908	Recurrent	32	JAX00257430	JAX00257466	47.123	67	Yes	Ccl20, Wdr69
1	83093113	83217852	4	SNP_mDIV_B11-88_090908	Recurrent	16	JAX00257435	JAX00257466	62.426	64	Yes	Ccl20, Wdr69
1	84724712	84757690	3	SNP_mDIV_A1-478_012709	Unique	3	Exon0005526a	Exon0005548c	21.739	71	No
1	89950861	89952714	0	SNP_mDIV_A1-434_012209	Recurrent	0	JAX00258204	Exon0006102c	20.237	6	No
1	89950861	89952714	0	SNP_mDIV_A11-444_012209	Recurrent	13	JAX00258204	Exon0006102c	22.686	6	No
1	89950861	89952714	0	SNP_mDIV_B7-451_012209	Recurrent	47	JAX00258204	Exon0006102c	23.637	6	No
1	89950861	89952714	0	SNP_mDIV_C1-23_081308	Recurrent	69	JAX00258204	Exon0006102c	23.58	6	No
1	89950861	89952714	0	SNP_mDIV_C11-466_012209	Recurrent	71	JAX00258204	Exon0006102c	24.053	6	No
1	89950861	89952714	0	SNP_mDIV_C4-459_012209	Recurrent	1	JAX00258204	Exon0006102c	21.98	6	No
1	89950861	89952714	0	SNP_mDIV_D1-467_012209	Recurrent	2	JAX00258204	Exon0006102c	22.763	6	No
1	89950861	89952714	4	SNP_mDIV_C1-456_012209	Recurrent	0	JAX00258204	Exon0006102c	4.934	6	No
1	90097200	90166813	3	SNP_mDIV_D10-476_012209	Recurrent	0	Exon0006111a	Exon0006163a	14.616	120	Yes	Dnajb3, Ugt1a1, Heatr7b1
1	90097200	90166813	3	SNP_mDIV_D3-340_120908	Recurrent	7	Exon0006111a	Exon0006163a	57.552	120	Yes	Dnajb3, Ugt1a1, Heatr7b1
1	90097200	90203353	3	SNP_mDIV_B5-16_081308	Recurrent	63	Exon0006111a	Exon0006170c	17.935	128	Yes	Dnajb3, Ugt1a1, Heatr7b1, Hjurp
1	90102278	90166813	3	SNP_mDIV_A3-480_012709	Recurrent	0	Exon0006112a	Exon0006163a	7.332	117	Yes	Ugt1a1, Heatr7b1
1	90102278	90166813	3	SNP_mDIV_C10-34_081308	Recurrent	71	Exon0006112a	Exon0006163a	45.837	117	Yes	Ugt1a1, Heatr7b1
1	90102278	90166813	3	SNP_mDIV_D11-477_012209	Recurrent	4	Exon0006112a	Exon0006163a	20.015	117	Yes	Ugt1a1, Heatr7b1
1	90104668	90203353	3	SNP_mDIV_C2-166_082108	Recurrent	3	JAX00258241	Exon0006170c	34.331	122	Yes	Ugt1a1, Heatr7b1, Hjurp
1	90106446	90166813	1	SNP_mDIV_A10-264_112108	Recurrent	6	JAX00258242	Exon0006163a	64.486	113	Yes	Ugt1a1, Heatr7b1
1	90106446	90166813	1	SNP_mDIV_A3-305_120908	Recurrent	7	JAX00258242	Exon0006163a	31.622	113	Yes	Ugt1a1, Heatr7b1
1	90106446	90166813	1	SNP_mDIV_D7-299_112108	Recurrent	0	JAX00258242	Exon0006163a	30.12	113	Yes	Ugt1a1, Heatr7b1
1	90108589	90116564	1	SNP_mDIV_A11-11_081308	Unique	51	Exon0006113a	Exon0006117c	20.921	15	No
1	90108589	90128886	1	SNP_mDIV_D2-216_103008_3	Recurrent	73	Exon0006113a	Exon0006123c	28.531	25	No
1	90108589	90135602	1	SNP_mDIV_C7-462_012209	Recurrent	3	Exon0006113a	Exon0006132c	62.455	45	No
1	90108589	90135602	3	SNP_mDIV_C2-283_112108	Recurrent	172	Exon0006113a	Exon0006132c	29.117	45	No
1	90108589	90156960	3	SNP_mDIV_A3-421_022709	Recurrent	3	Exon0006113a	Exon0006159c	29.075	108	No
1	90108589	90166813	1	SNP_mDIV_A2-148_111308	Recurrent	16	Exon0006113a	Exon0006163a	112.221	112	Yes	Heatr7b1
1	90108589	90166813	1	SNP_mDIV_A4-150_111308_2	Recurrent	0	Exon0006113a	Exon0006163a	109.546	112	Yes	Heatr7b1
1	90108589	90166813	1	SNP_mDIV_A6-424_022709	Recurrent	0	Exon0006113a	Exon0006163a	33.667	112	Yes	Heatr7b1
1	90108589	90166813	1	SNP_mDIV_A8-427_022709	Recurrent	0	Exon0006113a	Exon0006163a	82.158	112	Yes	Heatr7b1
1	90108589	90166813	1	SNP_mDIV_A9-155_111308	Recurrent	58	Exon0006113a	Exon0006163a	112.009	112	Yes	Heatr7b1
1	90108589	90166813	1	SNP_mDIV_B1-267_112108	Recurrent	0	Exon0006113a	Exon0006163a	86.635	112	Yes	Heatr7b1
1	90108589	90166813	1	SNP_mDIV_B1-432_022709	Recurrent	1	Exon0006113a	Exon0006163a	53.494	112	Yes	Heatr7b1
1	90108589	90166813	1	SNP_mDIV_B11-141_091708	Recurrent	0	Exon0006113a	Exon0006163a	122.453	112	Yes	Heatr7b1
1	90108589	90166813	1	SNP_mDIV_B6-274_112108	Recurrent	172	Exon0006113a	Exon0006163a	83.14	112	Yes	Heatr7b1
1	90108589	90166813	1	SNP_mDIV_B7-275_112108	Recurrent	7	Exon0006113a	Exon0006163a	91.222	112	Yes	Heatr7b1
1	90108589	90166813	1	SNP_mDIV_D11-263_111308	Recurrent	1	Exon0006113a	Exon0006163a	124.444	112	Yes	Heatr7b1
1	90108589	90166813	1	SNP_mDIV_D2-SNP09_024_022709	Recurrent	1	Exon0006113a	Exon0006163a	114.269	112	Yes	Heatr7b1
1	90108589	90166813	1	SNP_mDIV_D4-130_090908	Recurrent	3	Exon0006113a	Exon0006163a	91.971	112	Yes	Heatr7b1
1	90108589	90166813	3	SNP_mDIV_A1-434_012209	Recurrent	127	Exon0006113a	Exon0006163a	45.194	112	Yes	Heatr7b1
1	90108589	90166813	3	SNP_mDIV_A1-478_012709	Recurrent	3	Exon0006113a	Exon0006163a	37.998	112	Yes	Heatr7b1
1	90108589	90166813	3	SNP_mDIV_A5-423_022709	Recurrent	103	Exon0006113a	Exon0006163a	43.457	112	Yes	Heatr7b1
1	90108589	90166813	3	SNP_mDIV_B10-454_012209	Recurrent	64	Exon0006113a	Exon0006163a	21.708	112	Yes	Heatr7b1
1	90108589	90166813	3	SNP_mDIV_C2-24_081308	Recurrent	79	Exon0006113a	Exon0006163a	46.378	112	Yes	Heatr7b1
1	90108589	90166813	3	SNP_mDIV_D1-467_012209	Recurrent	1	Exon0006113a	Exon0006163a	47.863	112	Yes	Heatr7b1
1	90108589	90166813	4	SNP_mDIV_B1-445_012209	Recurrent	0	Exon0006113a	Exon0006163a	29.223	112	Yes	Heatr7b1
1	90108589	90166813	4	SNP_mDIV_B2-446_012209	Recurrent	0	Exon0006113a	Exon0006163a	16.486	112	Yes	Heatr7b1
1	90108589	90166813	4	SNP_mDIV_B4-448_012209	Recurrent	52	Exon0006113a	Exon0006163a	31.392	112	Yes	Heatr7b1
1	90108589	90166813	4	SNP_mDIV_B5-486_022709	Recurrent	5	Exon0006113a	Exon0006163a	53.241	112	Yes	Heatr7b1
1	90108589	90166813	4	SNP_mDIV_B6-487_022709	Recurrent	1	Exon0006113a	Exon0006163a	51.91	112	Yes	Heatr7b1
1	90108589	90166813	4	SNP_mDIV_C3-167_082108	Recurrent	12	Exon0006113a	Exon0006163a	2.594	112	Yes	Heatr7b1
1	90108589	90166813	4	SNP_mDIV_C5-169_082108	Recurrent	4	Exon0006113a	Exon0006163a	15.347	112	Yes	Heatr7b1
1	90108589	90166813	4	SNP_mDIV_D11-189_082108	Recurrent	2	Exon0006113a	Exon0006163a	14.26	112	Yes	Heatr7b1
1	90108589	90166813	4	SNP_mDIV_D3-469_012209	Recurrent	0	Exon0006113a	Exon0006163a	24.288	112	Yes	Heatr7b1
1	90108589	90199964	1	SNP_mDIV_B9-279_112108_2	Recurrent	0	Exon0006113a	Exon0006168c	114.524	114	Yes	Heatr7b1, Hjurp
1	90108589	90199964	4	SNP_mDIV_A5-158_091708	Recurrent	73	Exon0006113a	Exon0006168c	24.279	114	Yes	Heatr7b1, Hjurp
1	90108589	90203353	1	SNP_mDIV_A5-151_111308	Recurrent	0	Exon0006113a	Exon0006170c	129.857	120	Yes	Heatr7b1, Hjurp
1	90108589	90203353	1	SNP_mDIV_B10-21_081308	Recurrent	82	Exon0006113a	Exon0006170c	242.273	120	Yes	Heatr7b1, Hjurp
1	90108589	90203353	1	SNP_mDIV_B8-132_091708	Recurrent	2	Exon0006113a	Exon0006170c	214.425	120	Yes	Heatr7b1, Hjurp
1	90108589	90203353	1	SNP_mDIV_B9-162_082108	Recurrent	5	Exon0006113a	Exon0006170c	119.187	120	Yes	Heatr7b1, Hjurp
1	90108589	90203353	1	SNP_mDIV_C1-165_082108	Recurrent	0	Exon0006113a	Exon0006170c	147.469	120	Yes	Heatr7b1, Hjurp
1	90108589	90203353	1	SNP_mDIV_C1-456_012209	Recurrent	0	Exon0006113a	Exon0006170c	144.043	120	Yes	Heatr7b1, Hjurp
1	90108589	90203353	1	SNP_mDIV_C5-460_012209	Recurrent	0	Exon0006113a	Exon0006170c	92.642	120	Yes	Heatr7b1, Hjurp
1	90108589	90203353	1	SNP_mDIV_D1-407_012709	Recurrent	4	Exon0006113a	Exon0006170c	203.132	120	Yes	Heatr7b1, Hjurp
1	90108589	90203353	1	SNP_mDIV_D4-252_111308_2	Recurrent	16	Exon0006113a	Exon0006170c	85.962	120	Yes	Heatr7b1, Hjurp
1	90108589	90203353	1	SNP_mDIV_D6-254_111308	Recurrent	4	Exon0006113a	Exon0006170c	122.976	120	Yes	Heatr7b1, Hjurp
1	90108589	90203353	1	SNP_mDIV_D9-144_103008_3	Recurrent	1	Exon0006113a	Exon0006170c	114.963	120	Yes	Heatr7b1, Hjurp
1	90108589	90203353	3	SNP_mDIV_A11-202_091708	Recurrent	52	Exon0006113a	Exon0006170c	69.013	120	Yes	Heatr7b1, Hjurp
1	90108589	90203353	3	SNP_mDIV_A2-352_121608	Recurrent	0	Exon0006113a	Exon0006170c	35.384	120	Yes	Heatr7b1, Hjurp
1	90108589	90203353	3	SNP_mDIV_A2-64_090908	Recurrent	0	Exon0006113a	Exon0006170c	73.07	120	Yes	Heatr7b1, Hjurp
1	90108589	90203353	3	SNP_mDIV_A9-57_082108	Recurrent	0	Exon0006113a	Exon0006170c	63.475	120	Yes	Heatr7b1, Hjurp
1	90108589	90203353	3	SNP_mDIV_D11-46_081308	Recurrent	2	Exon0006113a	Exon0006170c	10.543	120	Yes	Heatr7b1, Hjurp
1	90108589	90203353	3	SNP_mDIV_D5-471_012209	Recurrent	0	Exon0006113a	Exon0006170c	9.173	120	Yes	Heatr7b1, Hjurp
1	90108589	90210184	3	SNP_mDIV_A10-58_082108	Recurrent	13	Exon0006113a	JAX00192401	103.558	121	Yes	Heatr7b1, Hjurp
1	90109010	90166813	1	SNP_mDIV_B8-278_112108	Recurrent	15	Exon0006113b	Exon0006163a	67.113	111	Yes	Heatr7b1
1	90111632	90166813	1	SNP_mDIV_A1-47_082108	Recurrent	2	Exon0006114a	Exon0006163a	46.132	109	Yes	Heatr7b1
1	90111632	90166813	1	SNP_mDIV_A11-265_112108	Recurrent	71	Exon0006114a	Exon0006163a	90.105	109	Yes	Heatr7b1
1	90111632	90166813	1	SNP_mDIV_A2-48_082108	Recurrent	8	Exon0006114a	Exon0006163a	92.119	109	Yes	Heatr7b1
1	90111632	90166813	1	SNP_mDIV_A3-3_081308	Recurrent	4	Exon0006114a	Exon0006163a	94.762	109	Yes	Heatr7b1
1	90111632	90166813	1	SNP_mDIV_B9-138_091708	Recurrent	1	Exon0006114a	Exon0006163a	98.858	109	Yes	Heatr7b1
1	90111632	90166813	1	SNP_mDIV_C11-125_090908	Recurrent	29	Exon0006114a	Exon0006163a	72.126	109	Yes	Heatr7b1
1	90111632	90166813	1	SNP_mDIV_C11-406_012709	Recurrent	1	Exon0006114a	Exon0006163a	87.676	109	Yes	Heatr7b1
1	90111632	90166813	1	SNP_mDIV_C2-91_090908	Recurrent	0	Exon0006114a	Exon0006163a	81.778	109	Yes	Heatr7b1
1	90111632	90166813	1	SNP_mDIV_D11-146_103008_3	Recurrent	5	Exon0006114a	Exon0006163a	69.448	109	Yes	Heatr7b1
1	90111632	90166813	3	SNP_mDIV_D5-181_082108	Recurrent	0	Exon0006114a	Exon0006163a	45.966	109	Yes	Heatr7b1
1	90111632	90199964	1	SNP_mDIV_C6-30_081308	Recurrent	3	Exon0006114a	Exon0006168c	97.745	111	Yes	Heatr7b1, Hjurp
1	90111632	90201548	3	SNP_mDIV_A6-356_121608	Recurrent	0	Exon0006114a	Exon0006169c	38.741	114	Yes	Heatr7b1, Hjurp
1	90111632	90203353	1	SNP_mDIV_A8-199_091708	Recurrent	6	Exon0006114a	Exon0006170c	82.975	117	Yes	Heatr7b1, Hjurp
1	90111632	90203353	1	SNP_mDIV_C4-93_090908	Recurrent	21	Exon0006114a	Exon0006170c	34.946	117	Yes	Heatr7b1, Hjurp
1	90111632	90203353	1	SNP_mDIV_D7-413_012709	Recurrent	3	Exon0006114a	Exon0006170c	114.384	117	Yes	Heatr7b1, Hjurp
1	90111632	90210184	1	SNP_mDIV_B4-388_012709	Recurrent	3	Exon0006114a	JAX00192401	56.41	118	Yes	Heatr7b1, Hjurp
1	90124642	90137381	1	SNP_mDIV_A6-483_012709	Recurrent	21	Exon0006119a	Exon0006134c	25.337	32	No
1	90124642	90166813	1	SNP_mDIV_B5-389_012709	Recurrent	0	Exon0006119a	Exon0006163a	111.217	97	No
1	90124642	90166813	1	SNP_mDIV_B9-393_012709	Recurrent	51	Exon0006119a	Exon0006163a	93.985	97	No
1	90124642	90166813	1	SNP_mDIV_C4-459_012209	Recurrent	0	Exon0006119a	Exon0006163a	94.594	97	No
1	90124642	90166813	1	SNP_mDIV_D3-38_081308	Recurrent	0	Exon0006119a	Exon0006163a	30.573	97	No
1	90124642	90166813	1	SNP_mDIV_D4-410_012709	Recurrent	171	Exon0006119a	Exon0006163a	111.255	97	No
1	90124642	90166813	3	SNP_mDIV_A2-435_012209	Recurrent	69	Exon0006119a	Exon0006163a	38.514	97	No
1	90124642	90166813	3	SNP_mDIV_B1-227_111308	Recurrent	52	Exon0006119a	Exon0006163a	40.483	97	No
1	90124642	90166813	3	SNP_mDIV_C3-240_111308	Recurrent	0	Exon0006119a	Exon0006163a	20.334	97	No
1	90124642	90166813	4	SNP_mDIV_A2-479_012709	Recurrent	0	Exon0006119a	Exon0006163a	3.701	97	No
1	90124642	90166813	4	SNP_mDIV_C6-461_012209	Recurrent	82	Exon0006119a	Exon0006163a	10.335	97	No
1	90124642	90199964	4	SNP_mDIV_B3-190_082108	Recurrent	28	Exon0006119a	Exon0006168c	10.578	99	Yes	Hjurp
1	90124642	90203353	1	SNP_mDIV_B10-163_082108	Recurrent	102	Exon0006119a	Exon0006170c	65.077	105	Yes	Hjurp
1	90124642	90203353	3	SNP_mDIV_D8-185_082108	Recurrent	0	Exon0006119a	Exon0006170c	35.104	105	Yes	Hjurp
1	90124642	90210184	4	SNP_mDIV_B6-17_081308	Recurrent	0	Exon0006119a	JAX00192401	18.418	106	Yes	Hjurp
1	90126935	90166813	3	SNP_mDIV_A4-157_091708	Recurrent	0	Exon0006121a	Exon0006163a	18.56	96	No
1	90126935	90199964	4	SNP_mDIV_A7-55_082108	Recurrent	3	Exon0006121a	Exon0006168c	13.044	98	Yes	Hjurp
1	90126935	90201548	3	SNP_mDIV_B9-86_090908	Recurrent	2	Exon0006121a	Exon0006169c	78.712	101	Yes	Hjurp
1	90126935	90203353	3	SNP_mDIV_B11-88_090908	Recurrent	1	Exon0006121a	Exon0006170c	75.424	104	Yes	Hjurp
1	90127035	90203353	4	SNP_mDIV_D10-45_081308	Recurrent	0	Exon0006121c	Exon0006170c	11.694	102	Yes	Hjurp
1	90127283	90166813	1	SNP_mDIV_C9-404_012709	Recurrent	4	Exon0006122b	Exon0006163a	90.068	92	No
1	90128832	90166813	1	SNP_mDIV_D5-411_012709	Recurrent	2	Exon0006123a	Exon0006163a	113.643	90	No
1	90128832	90166813	3	SNP_mDIV_A10-223_111308	Recurrent	2	Exon0006123a	Exon0006163a	31.28	90	No
1	90128832	90166813	3	SNP_mDIV_B5-449_012209	Recurrent	84	Exon0006123a	Exon0006163a	31.601	90	No
1	90128832	90166813	3	SNP_mDIV_C4-241_111308	Recurrent	172	Exon0006123a	Exon0006163a	28.771	90	No
1	90128832	90166813	3	SNP_mDIV_C7-244_111308	Recurrent	0	Exon0006123a	Exon0006163a	17.385	90	No
1	90128832	90166813	3	SNP_mDIV_D2-250_111308	Recurrent	11	Exon0006123a	Exon0006163a	53.711	90	No
1	90128832	90166813	3	SNP_mDIV_D3-251_111308	Recurrent	0	Exon0006123a	Exon0006163a	49.376	90	No
1	90128832	90166813	3	SNP_mDIV_D7-344_120908	Recurrent	0	Exon0006123a	Exon0006163a	65.944	90	No
1	90129920	90166813	1	SNP_mDIV_A3-49_082108	Recurrent	2	Exon0006124a	Exon0006163a	90.154	87	No
1	90129920	90166813	1	SNP_mDIV_A6-119_090908	Recurrent	0	Exon0006124a	Exon0006163a	34.591	87	No
1	90129920	90166813	1	SNP_mDIV_C3-284_112108	Recurrent	1	Exon0006124a	Exon0006163a	80.297	87	No
1	90129920	90166813	1	SNP_mDIV_D1-36_081308	Recurrent	6	Exon0006124a	Exon0006163a	71.507	87	No
1	90129920	90166813	1	SNP_mDIV_D1-SNP09_023_022709	Recurrent	1	Exon0006124a	Exon0006163a	61.886	87	No
1	90129920	90166813	3	SNP_mDIV_A11-224_111308	Recurrent	2	Exon0006124a	Exon0006163a	35.847	87	No
1	90129920	90166813	3	SNP_mDIV_C6-243_111308	Recurrent	0	Exon0006124a	Exon0006163a	22.818	87	No
1	90129920	90203353	1	SNP_mDIV_B10-140_091708	Recurrent	0	Exon0006124a	Exon0006170c	86.999	95	Yes	Hjurp
1	90137267	90166813	3	SNP_mDIV_B8-489_022709	Recurrent	0	Exon0006134a	Exon0006163a	7.684	67	No
1	90138132	90166813	3	SNP_mDIV_A6-483_012709	Recurrent	14	Exon0006136a	Exon0006163a	34.476	65	No
1	90138993	90166813	1	SNP_mDIV_A1-1_081308	Recurrent	1	Exon0006137a	Exon0006163a	55.717	62	No
1	90138993	90166813	3	SNP_mDIV_C8-463_012209	Recurrent	2	Exon0006137a	Exon0006163a	25.877	62	No
1	90139031	90203353	1	SNP_mDIV_B3-387_022709	Recurrent	4	Exon0006137b	Exon0006170c	48.589	69	Yes	Hjurp
1	90146290	90166813	3	SNP_mDIV_D5-342_120908	Recurrent	1	Exon0006145a	Exon0006163a	29.337	41	No
1	90147728	90166813	1	SNP_mDIV_B2-90_091708	Recurrent	67	JAX00258252	Exon0006163a	53	38	No
1	90147728	90166813	1	SNP_mDIV_C3-92_090908	Recurrent	3	JAX00258252	Exon0006163a	43.257	38	No
1	90147728	90203353	1	SNP_mDIV_C8-SNP09_014_022709	Recurrent	15	JAX00258252	Exon0006170c	35.808	46	Yes	Hjurp
1	90148924	90166813	1	SNP_mDIV_C4-399_012709	Recurrent	1	Exon0006148a	Exon0006163a	36.282	36	No
1	90148924	90203353	1	SNP_mDIV_C9-120_090908	Recurrent	48	Exon0006148a	Exon0006170c	43.138	44	Yes	Hjurp
1	90150194	90199964	3	SNP_mDIV_D6-343_120908	Recurrent	21	JAX00258253	Exon0006168c	26.161	35	Yes	Hjurp
1	90151450	90166813	1	SNP_mDIV_A11-313_120908	Recurrent	0	Exon0006149a	Exon0006163a	24.863	32	No
1	90152132	90166813	1	SNP_mDIV_B1-362_121608	Recurrent	12	Exon0006151a	Exon0006163a	29.846	26	No
1	90454445	90548561	3	SNP_mDIV_D7-255_111308_2	Unique	2	JAX00258307	JAX00258343	18.022	36	No
1	90659957	90928395	3	SNP_mDIV_D7-255_111308_2	Unique	0	JAX00258376	JAX00258446	21.544	72	No
1	91371946	91387118	0	SNP_mDIV_B10-280_112108	Unique	1	JAX00258537	JAX00258540	19.707	7	No
1	91382855	91393558	0	SNP_mDIV_A8-154_111308	Unique	2	JAX00006446	JAX00006449	14.535	5	No
1	92055353	92085796	1	SNP_mDIV_D10-45_081308	Recurrent	5	JAX00258663	JAX00192445	13.595	11	No
1	92055353	92085796	1	SNP_mDIV_D10-476_012209	Recurrent	1	JAX00258663	JAX00192445	13.673	11	No
1	92055353	92365098	1	SNP_mDIV_A4-157_091708	Unique	1	JAX00258663	JAX00258766	19.269	91	Yes	Cxcr7
1	92740335	92779096	1	SNP_mDIV_A4-157_091708	Unique	5	Exon0006321a	JAX00258899	16.509	15	No
1	92775137	92789543	0	SNP_mDIV_C1-165_082108	Unique	2	JAX00258895	JAX00258902	16.984	6	No
1	93345267	93443793	3	SNP_mDIV_A3-149_111308	Unique	7	JAX00259096	Exon0006487c	26.015	67	Yes	Traf3ip1
1	94387456	94391443	4	SNP_mDIV_A6-424_022709	Unique	71	Exon0006532a	JAX00259378	6.253	5	No
1	97098221	97101115	0	SNP_mDIV_A3-149_111308	Unique	52	JAX00259826	JAX00006873	9.596	4	No
1	97280053	97293244	0	SNP_mDIV_C9-120_090908	Unique	5	JAX00006886	JAX00259850	18.09	5	No
1	97887706	97999913	4	SNP_mDIV_C7-462_012209	Unique	4	JAX00259959	JAX00006941	4.781	15	No
1	99114638	99145302	1	SNP_mDIV_B5-231_111308	Unique	3	JAX00192599	JAX00260156	13.035	7	No
1	99114638	99196914	1	SNP_mDIV_B10-236_111308	Unique	0	JAX00192599	JAX00260161	20.578	13	No
1	100726133	100776431	0	SNP_mDIV_D10-45_081308	Unique	49	JAX00007144	JAX00260446	30.396	15	No
1	100735862	100736381	0	SNP_mDIV_A3-480_012709	Recurrent	3	JAX00260430	JAX00260433	12.726	4	No
1	100735862	100736381	0	SNP_mDIV_D5-471_012209	Recurrent	0	JAX00260430	JAX00260433	14.065	4	No
1	100758196	100791191	0	SNP_mDIV_C1-23_081308	Recurrent	0	JAX00007147	JAX00260447	9.085	5	No
1	100758196	100791191	0	SNP_mDIV_D4-39_081308	Recurrent	0	JAX00007147	JAX00260447	9.737	5	No
1	100758196	100791191	1	SNP_mDIV_A9-200_091708	Recurrent	59	JAX00007147	JAX00260447	7.487	5	No
1	101018590	101108041	0	SNP_mDIV_B10-140_091708	Recurrent	63	JAX00260492	JAX00260501	58.528	16	No
1	101018590	101108041	0	SNP_mDIV_D3-38_081308	Recurrent	0	JAX00260492	JAX00260501	54.035	16	No
1	101018590	101108041	0	SNP_mDIV_D4-252_111308_2	Recurrent	1	JAX00260492	JAX00260501	56.199	16	No
1	101193310	101708600	1	SNP_mDIV_A11-444_012209	Unique	0	JAX00260509	JAX00260611	157.138	97	No
1	101233685	101325812	1	SNP_mDIV_A7-69_090908	Unique	0	JAX00007183	JAX00260534	12.894	12	No
1	101735182	101749769	1	SNP_mDIV_A7-69_090908	Unique	7	JAX00260616	JAX00007223	17.666	10	No
1	101802296	101843764	1	SNP_mDIV_A7-69_090908	Unique	0	JAX00007227	JAX00260644	31.08	17	No
1	101915087	101928357	0	SNP_mDIV_A3-149_111308	Unique	71	JAX00260658	JAX00007236	10.23	5	No
1	102166813	102228387	0	SNP_mDIV_C4-399_012709	Unique	0	JAX00007253	JAX00260722	44.678	17	No
1	102904681	102919731	0	SNP_mDIV_A3-149_111308	Recurrent	4	JAX00007308	JAX00260876	16.974	7	No
1	102908771	102919731	0	SNP_mDIV_A1-434_012209	Recurrent	8	JAX00260869	JAX00260876	13.298	6	No
1	102969456	102977658	1	SNP_mDIV_B9-86_090908	Unique	6	JAX00260884	JAX00260886	14.081	5	No
1	103020029	103063960	1	SNP_mDIV_B1-445_012209	Unique	129	JAX00007315	JAX00260912	28.071	21	No
1	103616532	103704773	0	SNP_mDIV_C11-466_012209	Recurrent	3	JAX00192695	JAX00261043	53.292	16	No
1	103616532	103704773	1	SNP_mDIV_D1-467_012209	Recurrent	13	JAX00192695	JAX00261043	32.993	16	No
1	103687481	103692344	1	SNP_mDIV_A7-69_090908	Unique	51	JAX00261033	JAX00007368	13.558	5	No
1	103809558	103840419	1	SNP_mDIV_B11-22_081308	Unique	52	JAX00007375	JAX00007378	6.865	7	No
1	103839908	103847671	0	SNP_mDIV_A4-52_082108	Recurrent	16	JAX00261056	JAX00261061	14.971	6	No
1	103839908	103847671	0	SNP_mDIV_B10-140_091708	Recurrent	2	JAX00261056	JAX00261061	17.822	6	No
1	103839908	103847671	0	SNP_mDIV_B11-164_082108	Recurrent	3	JAX00261056	JAX00261061	7.104	6	No
1	103839908	103847671	0	SNP_mDIV_B7-160_082108	Recurrent	0	JAX00261056	JAX00261061	17.205	6	No
1	103839908	103847671	0	SNP_mDIV_D3-38_081308	Recurrent	73	JAX00261056	JAX00261061	14.015	6	No
1	103839908	103857260	0	SNP_mDIV_C1-165_082108	Recurrent	12	JAX00261056	JAX00192699	17.222	9	No
1	103839908	103869743	0	SNP_mDIV_B10-163_082108	Recurrent	0	JAX00261056	JAX00007382	10.088	16	No
1	103846195	103847671	0	SNP_mDIV_D4-252_111308_2	Unique	0	JAX00261057	JAX00261061	11.625	4	No
1	103846195	103857260	0	SNP_mDIV_B11-22_081308	Recurrent	0	JAX00261057	JAX00192699	18.99	7	No
1	103846195	103857260	0	SNP_mDIV_B9-162_082108	Recurrent	0	JAX00261057	JAX00192699	14.461	7	No
1	103860765	103869743	1	SNP_mDIV_B11-22_081308	Unique	0	JAX00007380	JAX00007382	5.642	7	No
1	104350182	104451502	1	SNP_mDIV_A4-157_091708	Unique	17	JAX00261163	JAX00007425	18.659	22	No
1	104404352	104405970	0	SNP_mDIV_B2-446_012209	Recurrent	4	JAX00261172	JAX00007422	9.35	4	No
1	104404352	104405970	0	SNP_mDIV_B5-16_081308	Recurrent	173	JAX00261172	JAX00007422	11.165	4	No
1	104404352	104405970	0	SNP_mDIV_B5-449_012209	Recurrent	12	JAX00261172	JAX00007422	12.645	4	No
1	104404352	104405970	0	SNP_mDIV_B6-17_081308	Recurrent	56	JAX00261172	JAX00007422	12.415	4	No
1	104559733	104566006	1	SNP_mDIV_C2-166_082108	Unique	1	JAX00261192	JAX00007433	15.277	5	No
1	104767594	104773898	0	SNP_mDIV_A2-435_012209	Recurrent	0	JAX00007448	JAX00261219	18.37	8	No
1	104767594	104773898	0	SNP_mDIV_A7-55_082108	Recurrent	12	JAX00007448	JAX00261219	17.243	8	No
1	104767594	104773898	0	SNP_mDIV_B1-445_012209	Recurrent	16	JAX00007448	JAX00261219	21.786	8	No
1	104767594	104773898	0	SNP_mDIV_B2-446_012209	Recurrent	1	JAX00007448	JAX00261219	25.373	8	No
1	104767594	104773898	0	SNP_mDIV_B5-449_012209	Recurrent	0	JAX00007448	JAX00261219	20.027	8	No
1	104767594	104773898	0	SNP_mDIV_B6-17_081308	Recurrent	0	JAX00007448	JAX00261219	20.301	8	No
1	104767594	104773898	0	SNP_mDIV_C3-167_082108	Recurrent	0	JAX00007448	JAX00261219	20.667	8	No
1	104767594	104773898	0	SNP_mDIV_D10-476_012209	Recurrent	0	JAX00007448	JAX00261219	17.338	8	No
1	104767594	104796218	0	SNP_mDIV_B10-454_012209	Unique	0	JAX00007448	JAX00261225	19.886	13	No
1	104781242	104823898	1	SNP_mDIV_B2-446_012209	Recurrent	0	JAX00261221	JAX00261231	7.57	12	No
1	104781242	104829395	1	SNP_mDIV_B6-17_081308	Recurrent	1	JAX00261221	JAX00261235	7.254	17	No
1	104810978	104829395	1	SNP_mDIV_B10-454_012209	Unique	0	JAX00007450	JAX00261235	8.715	12	No
1	104967032	105785077	0	SNP_mDIV_B8-452_012209	Unique	58	JAX00007462	JAX00261406	490.509	147	No
1	105237608	105245006	0	SNP_mDIV_B10-454_012209	Unique	70	JAX00261311	JAX00261315	12.677	5	No
1	105367583	105379773	1	SNP_mDIV_A10-58_082108	Recurrent	169	JAX00261341	JAX00261344	14.028	5	No
1	105367583	105379773	1	SNP_mDIV_A6-SNP08_005_103108	Recurrent	8	JAX00261341	JAX00261344	12.021	5	No
1	105367583	105379773	1	SNP_mDIV_B11-237_111308	Recurrent	85	JAX00261341	JAX00261344	13.633	5	No
1	105367583	105379773	1	SNP_mDIV_B2-228_111308	Recurrent	65	JAX00261341	JAX00261344	14.367	5	No
1	105367583	105379773	1	SNP_mDIV_C11-176_082108	Recurrent	0	JAX00261341	JAX00261344	13.79	5	No
1	105367583	105379773	1	SNP_mDIV_C11-213_103008_3	Recurrent	0	JAX00261341	JAX00261344	11.906	5	No
1	105367583	105379773	1	SNP_mDIV_D9-346_120908	Recurrent	58	JAX00261341	JAX00261344	14.709	5	No
1	105753609	105764749	0	SNP_mDIV_B5-486_022709	Recurrent	0	JAX00261400	JAX00261402	15.676	6	No
1	105753609	105764749	0	SNP_mDIV_B8-489_022709	Recurrent	0	JAX00261400	JAX00261402	14.517	6	No
1	105840520	105847079	4	SNP_mDIV_B8-161_082108	Unique	168	JAX00261407	JAX00007528	5.158	5	No
1	105863039	106159065	1	SNP_mDIV_A4-157_091708	Unique	2	JAX00007529	JAX00007553	16.995	62	No
1	106216520	106307302	1	SNP_mDIV_D3-469_012209	Recurrent	104	JAX00007557	JAX00007563	14.827	12	No
1	106229748	106278073	0	SNP_mDIV_B3-190_082108	Recurrent	0	JAX00261477	JAX00007561	15.507	7	No
1	106229748	106278073	0	SNP_mDIV_B5-449_012209	Recurrent	1	JAX00261477	JAX00007561	23.432	7	No
1	106229748	106278073	0	SNP_mDIV_C5-169_082108	Recurrent	0	JAX00261477	JAX00007561	16.42	7	No
1	106229748	106278073	0	SNP_mDIV_D10-476_012209	Recurrent	8	JAX00261477	JAX00007561	16.648	7	No
1	106385694	106489650	0	SNP_mDIV_A1-147_111308	Unique	169	JAX00007569	JAX00007578	95.9	24	No
1	109472256	109480825	0	SNP_mDIV_A3-149_111308	Unique	56	JAX00262104	JAX00262111	12.01	4	No
1	110668272	110780998	3	SNP_mDIV_A6-483_012709	Recurrent	0	JAX00262349	JAX00262374	0	22	No
1	110668272	110780998	4	SNP_mDIV_A5-482_012709	Recurrent	0	JAX00262349	JAX00262374	2.249	22	No
1	111117475	111211200	3	SNP_mDIV_C3-205_103008_3	Unique	0	JAX00262428	JAX00007931	16.327	17	No
1	111788248	111817709	1	SNP_mDIV_B5-16_081308	Recurrent	0	JAX00007974	JAX00262522	11.989	13	No
1	111788248	111817709	1	SNP_mDIV_B5-449_012209	Recurrent	11	JAX00007974	JAX00262522	14.585	13	No
1	111788248	111817709	1	SNP_mDIV_D5-471_012209	Recurrent	0	JAX00007974	JAX00262522	13.007	13	No
1	112016848	112018808	0	SNP_mDIV_A3-156_091708	Recurrent	0	JAX00007991	JAX00262555	22.419	6	No
1	112016848	112018808	0	SNP_mDIV_C7-96_090908	Recurrent	0	JAX00007991	JAX00262555	24.437	6	No
1	112375289	112462945	1	SNP_mDIV_A10-58_082108	Recurrent	87	JAX00262616	JAX00262632	36.287	17	No
1	112375289	112462945	1	SNP_mDIV_A8-225_112108	Recurrent	3	JAX00262616	JAX00262632	26.878	17	No
1	112375289	112462945	1	SNP_mDIV_B10-236_111308	Recurrent	0	JAX00262616	JAX00262632	21.595	17	No
1	112375289	112462945	1	SNP_mDIV_B5-231_111308	Recurrent	0	JAX00262616	JAX00262632	28.021	17	No
1	112375289	112462945	1	SNP_mDIV_B9-235_111308	Recurrent	0	JAX00262616	JAX00262632	17.747	17	No
1	112375289	112462945	1	SNP_mDIV_C7-244_111308	Recurrent	0	JAX00262616	JAX00262632	20.434	17	No
1	112375289	112462945	1	SNP_mDIV_D1-249_111308	Recurrent	1	JAX00262616	JAX00262632	27.271	17	No
1	112375289	112495487	1	SNP_mDIV_B3-14_081308	Recurrent	9	JAX00262616	JAX00192886	19.574	18	No
1	112375289	112495487	1	SNP_mDIV_B6-232_111308	Recurrent	15	JAX00262616	JAX00192886	20.914	18	No
1	112375289	112495487	1	SNP_mDIV_B8-234_111308	Recurrent	0	JAX00262616	JAX00192886	36.254	18	No
1	112375289	112508292	1	SNP_mDIV_A6-SNP08_005_103108	Recurrent	0	JAX00262616	JAX00008028	31.587	20	No
1	112375289	112508292	1	SNP_mDIV_B11-237_111308	Recurrent	0	JAX00262616	JAX00008028	24.796	20	No
1	112375289	112508292	1	SNP_mDIV_B2-228_111308	Recurrent	50	JAX00262616	JAX00008028	38.565	20	No
1	112375289	112508292	1	SNP_mDIV_B3-229_111308	Recurrent	58	JAX00262616	JAX00008028	20.752	20	No
1	112375289	112508292	1	SNP_mDIV_B4-230_111308	Recurrent	129	JAX00262616	JAX00008028	30.098	20	No
1	112375289	112508292	1	SNP_mDIV_C11-213_103008_3	Recurrent	0	JAX00262616	JAX00008028	21.793	20	No
1	112375289	112508292	1	SNP_mDIV_C3-25_081308	Recurrent	0	JAX00262616	JAX00008028	38.53	20	No
1	112375289	112508292	1	SNP_mDIV_D1-214_103008_3	Recurrent	0	JAX00262616	JAX00008028	20.823	20	No
1	112375289	112508292	1	SNP_mDIV_D10-347_120908	Recurrent	12	JAX00262616	JAX00008028	13.412	20	No
1	112375289	112508292	1	SNP_mDIV_D8-222_103008_3	Recurrent	3	JAX00262616	JAX00008028	21.679	20	No
1	112375289	112508292	1	SNP_mDIV_D8-43_081308	Recurrent	0	JAX00262616	JAX00008028	11.958	20	No
1	112375289	112508292	1	SNP_mDIV_D9-346_120908	Recurrent	0	JAX00262616	JAX00008028	38.73	20	No
1	112785785	112792064	4	SNP_mDIV_A3-49_082108	Recurrent	0	Exon0007338a	Exon0007340c	5.179	9	No
1	112785785	112795793	4	SNP_mDIV_C6-30_081308	Recurrent	0	Exon0007338a	JAX00008050	3.329	10	No
1	112785785	112795793	4	SNP_mDIV_C8-SNP09_014_022709	Recurrent	0	Exon0007338a	JAX00008050	13.703	10	No
1	112785785	112795793	4	SNP_mDIV_C9-404_012709	Recurrent	11	Exon0007338a	JAX00008050	11.643	10	No
1	113695207	113773774	4	SNP_mDIV_A5-482_012709	Recurrent	18	JAX00262806	JAX00008124	1.753	17	Yes	Dsel
1	113695207	113773774	4	SNP_mDIV_A6-483_012709	Recurrent	2	JAX00262806	JAX00008124	3.585	17	Yes	Dsel
1	114975684	115079908	0	SNP_mDIV_A1-50_091708	Unique	0	JAX00008213	JAX00263068	109.341	30	No
1	115538880	115565136	1	SNP_mDIV_A7-69_090908	Unique	10	JAX00263184	JAX00263192	14.1	7	No
1	115933790	115995606	0	SNP_mDIV_B3-98_091708	Unique	0	JAX00263249	JAX00008291	79.549	24	No
1	116145786	116420259	1	SNP_mDIV_A4-157_091708	Recurrent	0	JAX00263287	JAX00192966	14.435	55	No
1	116260368	116415011	1	SNP_mDIV_A7-69_090908	Recurrent	2	JAX00263301	JAX00008321	49.644	29	No
1	116264372	116315624	1	SNP_mDIV_B7-160_082108	Unique	2	JAX00008310	JAX00188847	21.974	9	No
1	116897839	116931495	1	SNP_mDIV_B8-392_012709	Recurrent	0	JAX00008358	JAX00263417	17.262	11	No
1	116897839	116932332	1	SNP_mDIV_D9-136_090908	Recurrent	0	JAX00008358	JAX00263420	15.573	14	No
1	117845403	117848636	1	SNP_mDIV_A7-69_090908	Unique	1	JAX00263575	JAX00263578	12.388	5	No
1	118854080	118873964	0	SNP_mDIV_A2-148_111308	Recurrent	0	JAX00263769	JAX00263778	35.165	8	No
1	118854080	118873964	0	SNP_mDIV_D11-139_090908	Recurrent	0	JAX00263769	JAX00263778	30.802	8	No
1	119061805	119083238	1	SNP_mDIV_A4-157_091708	Unique	0	JAX00263806	JAX00263813	15.019	11	No
1	119233406	119260988	0	SNP_mDIV_B5-449_012209	Unique	0	JAX00263838	JAX00008534	17.703	6	No
1	124216569	124221409	0	SNP_mDIV_A1-434_012209	Unique	16	JAX00264858	JAX00264864	21.058	6	No
1	125472610	125511128	1	SNP_mDIV_A7-69_090908	Unique	0	JAX00265188	JAX00265207	13.836	18	No
1	125598252	125616274	0	SNP_mDIV_C4-459_012209	Unique	0	JAX00008992	JAX00265228	21.735	6	No
1	125978593	126001555	1	SNP_mDIV_B6-17_081308	Unique	0	JAX00265297	JAX00265306	15.747	10	No
1	125991026	125993459	0	SNP_mDIV_C7-462_012209	Unique	0	JAX00265299	JAX00265303	17.669	5	No
1	126692408	126706964	1	SNP_mDIV_A7-69_090908	Unique	0	JAX00265469	JAX00265486	18.546	15	No
1	127763924	127767083	1	SNP_mDIV_D10-262_111308	Unique	6	JAX00265740	JAX00265744	16.737	8	No
1	128637000	128640019	0	SNP_mDIV_B2-446_012209	Unique	0	JAX00265989	JAX00265994	18.889	6	No
1	129901307	129914293	1	SNP_mDIV_C7-209_103008_3	Unique	0	JAX00266260	Exon0007825c	19.484	9	No
1	130047010	130083430	3	SNP_mDIV_C7-462_012209	Unique	3	JAX00009326	Exon0007850c	15.901	38	No
1	133841401	133842913	0	SNP_mDIV_C1-456_012209	Recurrent	0	JAX00009609	JAX00193361	13.481	4	No
1	133841401	133842913	0	SNP_mDIV_C2-166_082108	Recurrent	0	JAX00009609	JAX00193361	13.799	4	No
1	133884761	133885405	0	SNP_mDIV_A9-442_012209	Recurrent	0	JAX00267099	JAX00267102	12.992	4	No
1	133884761	133885405	1	SNP_mDIV_C2-166_082108	Recurrent	0	JAX00267099	JAX00267102	8.932	4	No
1	135242524	135262380	3	SNP_mDIV_B4-448_012209	Recurrent	127	JAX00193386	Exon0008497c	3.562	35	Yes	Ren1
1	135247227	135255585	1	SNP_mDIV_A7-69_090908	Recurrent	2	Exon0008486a	Exon0008493b	29.991	21	No
1	135247227	135255585	1	SNP_mDIV_B9-373_121608	Recurrent	0	Exon0008486a	Exon0008493b	22.865	21	No
1	135967969	135976302	1	SNP_mDIV_B2-433_022709	Unique	1	JAX00009768	JAX00009769	18.367	10	Yes	Btg2
1	136867839	136874626	4	SNP_mDIV_C4-459_012209	Unique	0	Exon0008767a	JAX00009836	3.888	14	No
1	139166071	139398676	1	SNP_mDIV_A4-157_091708	Unique	0	JAX00268680	JAX00268730	15.779	59	No
1	140302446	140344640	1	SNP_mDIV_B5-486_022709	Unique	88	JAX00268934	JAX00268942	13.719	9	No
1	141633398	141686866	1	SNP_mDIV_D1-36_081308	Unique	61	Exon0009325a	JAX00269191	13.978	8	No
1	141846145	141937067	3	SNP_mDIV_B7-451_012209	Recurrent	0	JAX00269206	JAX00193520	8.828	19	No
1	141866086	141917378	3	SNP_mDIV_A10-58_082108	Recurrent	1	JAX00010211	JAX00010213	5.23	11	No
1	141866086	141937067	3	SNP_mDIV_D1-177_082108	Recurrent	0	JAX00010211	JAX00193520	5.061	15	No
1	141866086	141937067	4	SNP_mDIV_A1-434_012209	Recurrent	1	JAX00010211	JAX00193520	1.545	15	No
1	141889730	141937067	4	SNP_mDIV_C2-24_081308	Recurrent	2	JAX00269212	JAX00193520	2.02	14	No
1	142574602	142617961	1	SNP_mDIV_B11-237_111308	Unique	0	JAX00269299	JAX00010266	8.164	6	No
1	142604949	142625802	0	SNP_mDIV_B8-452_012209	Unique	52	JAX00269303	JAX00010267	6.891	4	No
1	145100206	145289202	1	SNP_mDIV_A4-157_091708	Unique	16	JAX00010451	JAX00269750	18.154	36	No
1	145633278	145647152	4	SNP_mDIV_D7-255_111308_2	Recurrent	7	Exon0009442a	Exon0009448c	7.54	16	No
1	145633278	145649284	4	SNP_mDIV_B2-433_022709	Recurrent	1	Exon0009442a	Exon0009449a	12.274	17	No
1	145633278	145649448	4	SNP_mDIV_D9-346_120908	Recurrent	0	Exon0009442a	JAX00269820	1.425	18	No
1	146225704	146752311	3	SNP_mDIV_C6-243_111308	Unique	0	JAX00010536	JAX00193630	24.299	108	Yes	Rgs21, Rgs18
1	146598203	146603951	1	SNP_mDIV_B7-160_082108	Unique	0	JAX00270041	JAX00193625	15.421	13	No
1	147194755	147198753	0	SNP_mDIV_A11-444_012209	Unique	10	JAX00270137	JAX00010609	17.415	5	No
1	148816611	148840118	0	SNP_mDIV_B2-446_012209	Unique	30	JAX00270389	JAX00270398	18.09	8	No
1	148865850	148901077	3	SNP_mDIV_B1-267_112108	Unique	12	JAX00010733	JAX00010737	2.84	9	No
1	148996057	149040938	4	SNP_mDIV_B1-267_112108	Unique	0	JAX00270436	JAX00193673	1.239	14	No
1	149279134	149281923	0	SNP_mDIV_C11-466_012209	Recurrent	5	JAX00270507	JAX00270510	15.43	5	No
1	149279134	149281923	0	SNP_mDIV_C2-166_082108	Recurrent	2	JAX00270507	JAX00270510	16.523	5	No
1	149279134	149281923	0	SNP_mDIV_C7-96_090908	Recurrent	0	JAX00270507	JAX00270510	16.731	5	No
1	149279134	149281923	0	SNP_mDIV_D3-38_081308	Recurrent	2	JAX00270507	JAX00270510	15.174	5	No
1	149279134	149281923	0	SNP_mDIV_D4-252_111308_2	Recurrent	1	JAX00270507	JAX00270510	16.503	5	No
1	149279134	149281923	0	SNP_mDIV_D4-39_081308	Recurrent	2	JAX00270507	JAX00270510	16.413	5	No
1	149279134	149281923	1	SNP_mDIV_A4-437_012209	Recurrent	0	JAX00270507	JAX00270510	9.129	5	No
1	149279134	149281923	1	SNP_mDIV_D1-467_012209	Recurrent	0	JAX00270507	JAX00270510	13.495	5	No
1	149279134	149281923	1	SNP_mDIV_D11-348_120908	Recurrent	5	JAX00270507	JAX00270510	16.033	5	No
1	149279134	149281923	1	SNP_mDIV_D8-222_103008_3	Recurrent	0	JAX00270507	JAX00270510	13.185	5	No
1	149279134	149292662	1	SNP_mDIV_D7-221_103008_3	Unique	2	JAX00270507	JAX00193680	15.866	7	No
1	150799297	150968486	3	SNP_mDIV_B11-141_091708	Recurrent	0	JAX00270737	JAX00010893	5.584	37	No
1	150799297	150968486	3	SNP_mDIV_B6-124_091708	Recurrent	3	JAX00270737	JAX00010893	22.274	37	No
1	150829969	150864892	0	SNP_mDIV_A2-435_012209	Unique	7	JAX00270745	JAX00010884	13.847	7	No
1	152208041	152229526	1	SNP_mDIV_B1-362_121608	Recurrent	2	JAX00271096	Exon0009527c	22.93	21	No
1	152208041	152232294	1	SNP_mDIV_A6-356_121608	Recurrent	1	JAX00271096	JAX00271107	18.734	26	No
1	152208780	152229526	1	SNP_mDIV_A10-383_012709	Recurrent	2	Exon0009520a	Exon0009527c	21.658	20	No
1	152208780	152229526	1	SNP_mDIV_A9-382_012709	Recurrent	19	Exon0009520a	Exon0009527c	23.324	20	No
1	152217172	152229526	1	SNP_mDIV_A7-SNP08_003_103008	Recurrent	52	JAX00271101	Exon0009527c	20.692	16	No
1	152219171	152229526	1	SNP_mDIV_A4-150_111308_2	Recurrent	75	Exon0009522a	Exon0009527c	10.043	15	No
1	152219171	152229526	1	SNP_mDIV_A5-423_022709	Recurrent	0	Exon0009522a	Exon0009527c	6.65	15	No
1	152219171	152229526	1	SNP_mDIV_B1-314_120908	Recurrent	2	Exon0009522a	Exon0009527c	27.358	15	No
1	152219171	152229526	1	SNP_mDIV_B6-274_112108	Recurrent	169	Exon0009522a	Exon0009527c	23.142	15	No
1	152219171	152229526	1	SNP_mDIV_D7-299_112108	Recurrent	5	Exon0009522a	Exon0009527c	7.833	15	No
1	152219171	152229526	1	SNP_mDIV_D8-300_112108	Recurrent	2	Exon0009522a	Exon0009527c	12.929	15	No
1	152219171	152229526	1	SNP_mDIV_D9-261_111308	Recurrent	2	Exon0009522a	Exon0009527c	15.368	15	No
1	152219171	152231645	1	SNP_mDIV_B2-268_112108	Recurrent	104	Exon0009522a	Exon0009529c	24.532	19	No
1	152219171	152231645	1	SNP_mDIV_D11-263_111308	Recurrent	5	Exon0009522a	Exon0009529c	20.511	19	No
1	152219171	152233570	3	SNP_mDIV_C9-404_012709	Recurrent	1	Exon0009522a	Exon0009530c	13.937	23	No
1	152219171	152265205	3	SNP_mDIV_C4-93_090908	Recurrent	89	Exon0009522a	Exon0009553c	40.617	80	No
1	152228641	152237474	3	SNP_mDIV_A6-6_081308	Unique	3	Exon0009526a	Exon0009532c	18.817	21	No
1	152228641	152263348	3	SNP_mDIV_D2-128_090908	Recurrent	3	Exon0009526a	Exon0009551c	27.856	65	No
1	152228641	152265205	3	SNP_mDIV_D11-139_090908	Recurrent	0	Exon0009526a	Exon0009553c	25.145	71	No
1	152392967	152403927	0	SNP_mDIV_C8-463_012209	Unique	11	JAX00271167	JAX00271173	17.254	10	No
1	152986515	152990081	3	SNP_mDIV_C3-25_081308	Unique	0	JAX00193753	JAX00271334	7.856	13	No
1	153198697	153201859	4	SNP_mDIV_A11-361_121608	Recurrent	0	Exon0009710a	Exon0009713c	10.027	12	No
1	153198697	153201859	4	SNP_mDIV_A2-352_121608	Recurrent	0	Exon0009710a	Exon0009713c	6.808	12	No
1	153198697	153201859	4	SNP_mDIV_B1-314_120908	Recurrent	1	Exon0009710a	Exon0009713c	0.718	12	No
1	153198697	153201859	4	SNP_mDIV_B5-271_112108	Recurrent	73	Exon0009710a	Exon0009713c	4.757	12	No
1	153198697	153201859	4	SNP_mDIV_D11-303_112108	Recurrent	13	Exon0009710a	Exon0009713c	5.467	12	No
1	153958003	154153703	4	SNP_mDIV_B10-140_091708	Unique	6	JAX00271545	JAX00271598	7.725	55	No
1	155136616	155226882	3	SNP_mDIV_C4-459_012209	Recurrent	0	JAX00271927	JAX00011211	4.72	32	No
1	155157963	155226882	3	SNP_mDIV_C5-460_012209	Recurrent	0	JAX00271932	JAX00011211	13.188	24	No
1	155275702	155296140	1	SNP_mDIV_D3-251_111308	Unique	82	Exon0009962a	Exon0009970c	21.111	27	No
1	155362544	155371357	1	SNP_mDIV_D6-298_112108_2	Unique	0	Exon0010004a	JAX00271977	16.526	6	No
1	155517925	155578764	3	SNP_mDIV_C2-283_112108	Unique	0	Exon0010017a	JAX00272036	0.07	38	No
1	155537885	155549797	1	SNP_mDIV_D2-SNP09_024_022709	Unique	0	JAX00272004	JAX00011235	21.284	9	No
1	156905565	156915555	1	SNP_mDIV_D8-300_112108	Unique	4	JAX00272286	JAX00272289	11.144	5	No
1	156905565	156946547	1	SNP_mDIV_C7-288_112108	Unique	52	JAX00272286	Exon0010119c	15.561	11	No
1	157791241	157806948	1	SNP_mDIV_D10-262_111308	Unique	3	Exon0010217a	Exon0010221c	15.91	17	No
1	159988063	159994446	1	SNP_mDIV_A7-69_090908	Unique	5	JAX00272890	JAX00272894	21.605	8	No
1	160800478	160840557	1	SNP_mDIV_B1-432_022709	Unique	3	JAX00273149	JAX00273156	16.347	9	No
1	161512727	161547176	1	SNP_mDIV_D5-253_111308	Unique	0	JAX00011671	JAX00273299	17.681	12	No
1	162004889	162063547	3	SNP_mDIV_D5-342_120908	Recurrent	4	Exon0010537a	JAX00273425	47.002	61	No
1	162004889	162063547	3	SNP_mDIV_D9-346_120908	Recurrent	0	Exon0010537a	JAX00273425	39.696	61	No
1	162004889	162063547	4	SNP_mDIV_A6-6_081308	Recurrent	3	Exon0010537a	JAX00273425	0	61	No
1	164702689	164704046	0	SNP_mDIV_A6-483_012709	Unique	0	JAX00011911	JAX00273932	20.518	5	No
1	165751600	165774823	1	SNP_mDIV_D8-300_112108	Unique	0	JAX00274153	JAX00274162	15.19	15	No
1	167535753	167595168	3	SNP_mDIV_B11-88_090908	Recurrent	1	Exon0011174a	Exon0011182c	11.584	35	No
1	167535753	167595168	4	SNP_mDIV_B9-86_090908	Recurrent	0	Exon0011174a	Exon0011182c	6.651	35	No
1	168409181	168560729	3	SNP_mDIV_D5-253_111308	Unique	0	JAX00012189	JAX00012201	18.44	29	Yes	Gm4846
1	169280137	169308530	3	SNP_mDIV_C1-89_090908	Unique	0	Exon0011307a	Exon0011323c	26.253	40	No
1	172702453	172715106	0	SNP_mDIV_B2-446_012209	Unique	52	JAX00275949	JAX00275957	28.468	9	No
1	172808978	172811146	1	SNP_mDIV_C10-247_111308	Unique	7	JAX00275984	Exon0011493c	24.171	13	No
1	173085658	173218080	3	SNP_mDIV_D8-43_081308	Recurrent	0	Exon0011542a	Exon0011634c	35.189	237	Yes	Pcp4l1, Nr1i3, Tomm40l, Apoa2, Fcer1g, Ndufs2, Adamts4, B4galt3, Ppox
1	173144113	173218080	3	SNP_mDIV_D7-134_090908	Recurrent	0	Exon0011551a	Exon0011634c	92.652	207	Yes	Tomm40l, Apoa2, Fcer1g, Ndufs2, Adamts4, B4galt3, Ppox
1	173150252	173218080	3	SNP_mDIV_C6-95_090908	Recurrent	4	Exon0011561a	Exon0011634c	107.294	178	Yes	Apoa2, Fcer1g, Ndufs2, Adamts4, B4galt3, Ppox
1	173177184	173212420	3	SNP_mDIV_C8-334_120908	Recurrent	0	Exon0011590b	Exon0011622c	28.439	88	Yes	Adamts4, B4galt3, Ppox
1	173200116	173212730	3	SNP_mDIV_B8-85_090908	Recurrent	0	JAX00012548	Exon0011623c	42.893	64	Yes	B4galt3, Ppox
1	173201136	173211305	3	SNP_mDIV_D3-129_090908	Recurrent	10	Exon0011601a	Exon0011621c	44.331	56	No
1	173204097	173208119	3	SNP_mDIV_B2-268_112108	Recurrent	1	Exon0011605a	Exon0011613c	27.032	26	No
1	173206026	173208119	3	SNP_mDIV_A10-72_090908	Recurrent	4	Exon0011607a	Exon0011613c	8.224	20	No
1	173206026	173208119	3	SNP_mDIV_A2-SNP08_001_103008	Recurrent	0	Exon0011607a	Exon0011613c	14.325	20	No
1	173206026	173208119	3	SNP_mDIV_A6-SNP08_002_103008	Recurrent	9	Exon0011607a	Exon0011613c	15.669	20	No
1	173206026	173208119	3	SNP_mDIV_A7-7_081308	Recurrent	21	Exon0011607a	Exon0011613c	10.249	20	No
1	173206026	173208119	3	SNP_mDIV_A8-SNP08_003_103008	Recurrent	5	Exon0011607a	Exon0011613c	19.482	20	No
1	173206026	173208119	3	SNP_mDIV_C2-91_090908	Recurrent	13	Exon0011607a	Exon0011613c	11.944	20	No
1	173206026	173208119	4	SNP_mDIV_B9-86_090908	Recurrent	0	Exon0011607a	Exon0011613c	1.792	20	No
1	173206026	173210886	3	SNP_mDIV_B6-82_090908	Recurrent	0	Exon0011607a	Exon0011620c	27.288	35	No
1	173206026	173211305	3	SNP_mDIV_B10-87_090908	Recurrent	0	Exon0011607a	Exon0011621c	24.607	38	No
1	173206026	173211305	3	SNP_mDIV_B2-76_090908	Recurrent	58	Exon0011607a	Exon0011621c	23.748	38	No
1	173206026	173211305	3	SNP_mDIV_D11-146_103008_3	Recurrent	3	Exon0011607a	Exon0011621c	20.19	38	No
1	173206026	173212730	3	SNP_mDIV_D4-130_090908	Recurrent	52	Exon0011607a	Exon0011623c	36.54	44	Yes	Ppox
1	173206026	173220237	3	SNP_mDIV_A7-69_090908	Recurrent	0	Exon0011607a	JAX00276095	57.898	83	Yes	Ppox, Usp21
1	173206026	173349057	3	SNP_mDIV_A7-55_082108	Recurrent	0	Exon0011607a	JAX00276139	20.875	240	Yes	Ppox, Usp21, Ufc1, Rpl27-ps1, Dedd, Nit1, Pfdn2, Klhdc9, Pvrl4, Arhgap30
1	173207012	173208119	4	SNP_mDIV_B5-84_103008_4	Recurrent	0	Exon0011608c	Exon0011613c	2.851	13	No
1	173209267	173228046	3	SNP_mDIV_C10-34_081308	Recurrent	3	Exon0011615a	JAX00012552	24.403	69	Yes	Usp21, Ufc1
1	173210013	173225098	3	SNP_mDIV_B9-142_103008_3	Recurrent	12	Exon0011617a	Exon0011640c	47.81	64	Yes	Usp21
1	173210302	173216679	3	SNP_mDIV_C3-92_090908	Recurrent	0	Exon0011618a	Exon0011633c	33.243	43	No
1	173212098	173216679	3	SNP_mDIV_A4-4_081308	Recurrent	0	Exon0011622a	Exon0011633c	1.006	31	No
1	173212098	173216679	3	SNP_mDIV_B5-123_091708	Recurrent	0	Exon0011622a	Exon0011633c	28.825	31	No
1	173212098	173216679	3	SNP_mDIV_D2-408_012709	Recurrent	0	Exon0011622a	Exon0011633c	30.488	31	No
1	173212098	173218080	3	SNP_mDIV_C1-23_081308	Recurrent	13	Exon0011622a	Exon0011634c	12.53	34	No
1	173212420	173216679	3	SNP_mDIV_A8-154_111308	Recurrent	0	Exon0011622c	Exon0011633c	32.012	29	No
1	173212670	173218080	3	SNP_mDIV_D1-36_081308	Recurrent	0	Exon0011623a	Exon0011634c	23.577	31	No
1	173272158	173275905	1	SNP_mDIV_A11-202_091708	Recurrent	4	JAX00012554	Exon0011655c	28.274	19	No
1	173273581	173349057	3	SNP_mDIV_B8-85_090908	Recurrent	58	Exon0011649a	JAX00276139	45.84	125	Yes	Pfdn2, Klhdc9, Pvrl4, Arhgap30
1	173273837	173274658	1	SNP_mDIV_A11-313_120908	Unique	4	Exon0011650a	Exon0011652c	18.105	9	No
1	173273837	173275905	1	SNP_mDIV_C2-283_112108	Recurrent	168	Exon0011650a	Exon0011655c	27.51	12	No
1	173367704	173494435	1	SNP_mDIV_B2-75_103008_4	Recurrent	10	Exon0011697a	JAX00276164	19.862	55	Yes	B930036N10Rik, Alyref2, Gm9765, Itln1
1	173367704	173494435	1	SNP_mDIV_B5-84_103008_4	Recurrent	0	Exon0011697a	JAX00276164	22.463	55	Yes	B930036N10Rik, Alyref2, Gm9765, Itln1
1	173383267	173508077	1	SNP_mDIV_D7-299_112108	Recurrent	89	JAX00276146	Exon0011724c	35.581	63	Yes	B930036N10Rik, Alyref2, Gm9765, Itln1
1	173390347	173489489	1	SNP_mDIV_B4-81_103008_4	Recurrent	103	JAX00012562	Exon0011720c	24.363	47	Yes	B930036N10Rik, Alyref2, Gm9765, Itln1
1	173390347	173494435	1	SNP_mDIV_A11-SNP08_004_103008	Recurrent	0	JAX00012562	JAX00276164	25.18	48	Yes	B930036N10Rik, Alyref2, Gm9765, Itln1
1	173390973	173392031	1	SNP_mDIV_C9-290_112108	Unique	0	Exon0011700a	Exon0011703c	25.269	13	No
1	173390973	173508077	1	SNP_mDIV_A8-381_012709	Recurrent	0	Exon0011700a	Exon0011724c	39.161	58	Yes	B930036N10Rik, Alyref2, Gm9765, Itln1
1	173391344	173394712	1	SNP_mDIV_A4-481_012709	Unique	0	Exon0011701a	Exon0011706c	13.319	13	No
1	173391344	173494435	1	SNP_mDIV_A1-SNP08_001_103008	Recurrent	0	Exon0011701a	JAX00276164	22.786	41	Yes	B930036N10Rik, Alyref2, Gm9765, Itln1
1	173391344	173494435	1	SNP_mDIV_A4-150_111308_2	Recurrent	0	Exon0011701a	JAX00276164	30.115	41	Yes	B930036N10Rik, Alyref2, Gm9765, Itln1
1	173391344	173494435	1	SNP_mDIV_A6-SNP08_002_103008	Recurrent	0	Exon0011701a	JAX00276164	34.556	41	Yes	B930036N10Rik, Alyref2, Gm9765, Itln1
1	173391344	173494435	1	SNP_mDIV_A9-SNP08_003_103008	Recurrent	4	Exon0011701a	JAX00276164	35.296	41	Yes	B930036N10Rik, Alyref2, Gm9765, Itln1
1	173391344	173494435	1	SNP_mDIV_B1-68_091708	Recurrent	0	Exon0011701a	JAX00276164	43.269	41	Yes	B930036N10Rik, Alyref2, Gm9765, Itln1
1	173391344	173494435	1	SNP_mDIV_B1-SNP08_004_103008_4	Recurrent	5	Exon0011701a	JAX00276164	46.037	41	Yes	B930036N10Rik, Alyref2, Gm9765, Itln1
1	173391344	173494435	1	SNP_mDIV_B2-433_022709	Recurrent	0	Exon0011701a	JAX00276164	52.18	41	Yes	B930036N10Rik, Alyref2, Gm9765, Itln1
1	173391344	173494435	1	SNP_mDIV_B4-118_091708	Recurrent	5	Exon0011701a	JAX00276164	38.242	41	Yes	B930036N10Rik, Alyref2, Gm9765, Itln1
1	173391344	173494435	1	SNP_mDIV_C4-285_112108	Recurrent	85	Exon0011701a	JAX00276164	35.886	41	Yes	B930036N10Rik, Alyref2, Gm9765, Itln1
1	173391344	173508077	1	SNP_mDIV_A10-264_112108	Recurrent	0	Exon0011701a	Exon0011724c	37.342	55	Yes	B930036N10Rik, Alyref2, Gm9765, Itln1
1	173391344	173508077	1	SNP_mDIV_A6-356_121608	Recurrent	0	Exon0011701a	Exon0011724c	41.959	55	Yes	B930036N10Rik, Alyref2, Gm9765, Itln1
1	173391344	173508077	1	SNP_mDIV_B1-267_112108	Recurrent	71	Exon0011701a	Exon0011724c	40.947	55	Yes	B930036N10Rik, Alyref2, Gm9765, Itln1
1	173391344	173508077	1	SNP_mDIV_D9-261_111308	Recurrent	21	Exon0011701a	Exon0011724c	36.926	55	Yes	B930036N10Rik, Alyref2, Gm9765, Itln1
1	173420245	173513103	1	SNP_mDIV_A2-352_121608	Recurrent	52	JAX00276150	JAX00012572	29.944	44	Yes	B930036N10Rik, Alyref2, Gm9765, Itln1
1	173445728	173466178	1	SNP_mDIV_B6-82_090908	Recurrent	0	Exon0011710a	JAX00012568	21.221	16	Yes	Itln1
1	173445728	173494435	1	SNP_mDIV_A1-282_120908	Recurrent	12	Exon0011710a	JAX00276164	21.455	21	Yes	Itln1
1	173445728	173494435	1	SNP_mDIV_A10-72_090908	Recurrent	15	Exon0011710a	JAX00276164	24.456	21	Yes	Itln1
1	173445728	173494435	1	SNP_mDIV_A2-SNP08_001_103008	Recurrent	0	Exon0011710a	JAX00276164	15.641	21	Yes	Itln1
1	173445728	173494435	1	SNP_mDIV_A3-SNP08_001_103008	Recurrent	0	Exon0011710a	JAX00276164	20.454	21	Yes	Itln1
1	173445728	173494435	1	SNP_mDIV_A4-SNP08_002_103008	Recurrent	0	Exon0011710a	JAX00276164	26.446	21	Yes	Itln1
1	173445728	173494435	1	SNP_mDIV_A5-SNP08_002_103008	Recurrent	18	Exon0011710a	JAX00276164	30.939	21	Yes	Itln1
1	173445728	173494435	1	SNP_mDIV_A7-69_090908	Recurrent	0	Exon0011710a	JAX00276164	31.2	21	Yes	Itln1
1	173445728	173494435	1	SNP_mDIV_A7-7_081308	Recurrent	0	Exon0011710a	JAX00276164	31.85	21	Yes	Itln1
1	173445728	173494435	1	SNP_mDIV_A7-SNP08_003_103008	Recurrent	82	Exon0011710a	JAX00276164	16.762	21	Yes	Itln1
1	173445728	173494435	1	SNP_mDIV_A8-SNP08_003_103008	Recurrent	0	Exon0011710a	JAX00276164	21.531	21	Yes	Itln1
1	173445728	173494435	1	SNP_mDIV_A9-71_090908	Recurrent	0	Exon0011710a	JAX00276164	32.03	21	Yes	Itln1
1	173445728	173494435	1	SNP_mDIV_B10-143_103008_3	Recurrent	0	Exon0011710a	JAX00276164	22.25	21	Yes	Itln1
1	173445728	173494435	1	SNP_mDIV_B10-87_090908	Recurrent	5	Exon0011710a	JAX00276164	22.79	21	Yes	Itln1
1	173445728	173494435	1	SNP_mDIV_B11-88_090908	Recurrent	21	Exon0011710a	JAX00276164	32.148	21	Yes	Itln1
1	173445728	173494435	1	SNP_mDIV_B2-268_112108	Recurrent	52	Exon0011710a	JAX00276164	26.387	21	Yes	Itln1
1	173445728	173494435	1	SNP_mDIV_B2-76_090908	Recurrent	0	Exon0011710a	JAX00276164	24.411	21	Yes	Itln1
1	173445728	173494435	1	SNP_mDIV_B2-90_091708	Recurrent	0	Exon0011710a	JAX00276164	29.199	21	Yes	Itln1
1	173445728	173494435	1	SNP_mDIV_B5-271_112108	Recurrent	0	Exon0011710a	JAX00276164	21.438	21	Yes	Itln1
1	173445728	173494435	1	SNP_mDIV_B6-274_112108	Recurrent	0	Exon0011710a	JAX00276164	29.238	21	Yes	Itln1
1	173445728	173494435	1	SNP_mDIV_B8-392_012709	Recurrent	0	Exon0011710a	JAX00276164	21.399	21	Yes	Itln1
1	173445728	173494435	1	SNP_mDIV_B8-85_090908	Recurrent	0	Exon0011710a	JAX00276164	14.802	21	Yes	Itln1
1	173445728	173494435	1	SNP_mDIV_B9-86_090908	Recurrent	0	Exon0011710a	JAX00276164	23.139	21	Yes	Itln1
1	173445728	173494435	1	SNP_mDIV_C1-89_090908	Recurrent	11	Exon0011710a	JAX00276164	16.308	21	Yes	Itln1
1	173445728	173494435	1	SNP_mDIV_C2-91_090908	Recurrent	1	Exon0011710a	JAX00276164	22.399	21	Yes	Itln1
1	173445728	173494435	1	SNP_mDIV_C5-286_112108	Recurrent	0	Exon0011710a	JAX00276164	28.1	21	Yes	Itln1
1	173445728	173494435	1	SNP_mDIV_C9-290_112108	Recurrent	0	Exon0011710a	JAX00276164	29.168	21	Yes	Itln1
1	173445728	173494435	1	SNP_mDIV_D11-303_112108	Recurrent	0	Exon0011710a	JAX00276164	23.783	21	Yes	Itln1
1	173445728	173494435	1	SNP_mDIV_D2-SNP09_024_022709	Recurrent	5	Exon0011710a	JAX00276164	21.418	21	Yes	Itln1
1	173445728	173494435	1	SNP_mDIV_D3-129_090908	Recurrent	0	Exon0011710a	JAX00276164	17.733	21	Yes	Itln1
1	173445728	173494435	1	SNP_mDIV_D4-130_090908	Recurrent	0	Exon0011710a	JAX00276164	34.14	21	Yes	Itln1
1	173445728	173494435	1	SNP_mDIV_D6-298_112108_2	Recurrent	5	Exon0011710a	JAX00276164	17.245	21	Yes	Itln1
1	173445728	173498142	1	SNP_mDIV_A11-384_012709	Recurrent	0	Exon0011710a	JAX00276165	24.725	22	Yes	Itln1
1	173445728	173498142	1	SNP_mDIV_C7-402_012709	Recurrent	2	Exon0011710a	JAX00276165	18.84	22	Yes	Itln1
1	173445728	173508077	1	SNP_mDIV_A5-378_121608	Recurrent	0	Exon0011710a	Exon0011724c	27.574	35	Yes	Itln1
1	173445728	173508077	1	SNP_mDIV_A9-382_012709	Recurrent	0	Exon0011710a	Exon0011724c	21.394	35	Yes	Itln1
1	173445728	173508077	1	SNP_mDIV_B1-314_120908	Recurrent	0	Exon0011710a	Exon0011724c	34.313	35	Yes	Itln1
1	173445728	173508077	1	SNP_mDIV_B1-385_012709	Recurrent	0	Exon0011710a	Exon0011724c	37.952	35	Yes	Itln1
1	173445728	173508077	1	SNP_mDIV_B10-280_112108	Recurrent	9	Exon0011710a	Exon0011724c	30.449	35	Yes	Itln1
1	173445728	173508077	1	SNP_mDIV_B7-275_112108	Recurrent	8	Exon0011710a	Exon0011724c	30.427	35	Yes	Itln1
1	173445728	173508077	1	SNP_mDIV_B9-279_112108_2	Recurrent	0	Exon0011710a	Exon0011724c	39.045	35	Yes	Itln1
1	173445728	173508077	1	SNP_mDIV_B9-373_121608	Recurrent	0	Exon0011710a	Exon0011724c	32.596	35	Yes	Itln1
1	173445728	173508077	1	SNP_mDIV_C6-401_012709	Recurrent	18	Exon0011710a	Exon0011724c	33.741	35	Yes	Itln1
1	173445728	173513103	1	SNP_mDIV_D11-417_012709	Recurrent	0	Exon0011710a	JAX00012572	17.033	37	Yes	Itln1
1	173862340	173880116	1	SNP_mDIV_A5-378_121608	Unique	0	JAX00012598	JAX00012600	18.907	23	No
1	175200389	175205090	1	SNP_mDIV_B1-SNP08_004_103008_4	Recurrent	10	Exon0012023a	Exon0012024c	13.256	6	No
1	175200389	175205090	1	SNP_mDIV_B9-373_121608	Recurrent	72	Exon0012023a	Exon0012024c	14.994	6	No
1	175200389	175205090	1	SNP_mDIV_C4-285_112108	Recurrent	0	Exon0012023a	Exon0012024c	12.023	6	No
1	175451487	175538535	1	SNP_mDIV_B11-22_081308	Recurrent	13	Exon0012044a	JAX00188934	1.351	12	Yes	Pydc4
1	175451487	175538535	1	SNP_mDIV_B7-160_082108	Recurrent	3	Exon0012044a	JAX00188934	2.902	12	Yes	Pydc4
1	175451487	175538535	1	SNP_mDIV_D3-38_081308	Recurrent	0	Exon0012044a	JAX00188934	5.088	12	Yes	Pydc4
1	175677469	175907510	3	SNP_mDIV_C3-92_090908	Recurrent	127	Exon0012073a	Exon0012109c	27.101	46	Yes	Mndal, Mnda, Ifi203
1	175711285	175754929	4	SNP_mDIV_B4-448_012209	Unique	0	Exon0012085a	JAX00276652	3.952	7	No
1	175711285	175907510	3	SNP_mDIV_C4-93_090908	Recurrent	0	Exon0012085a	Exon0012109c	23.834	37	Yes	Mndal, Mnda, Ifi203
1	175711285	175907510	4	SNP_mDIV_B5-16_081308	Recurrent	0	Exon0012085a	Exon0012109c	6.445	37	Yes	Mndal, Mnda, Ifi203
1	175711285	175942012	3	SNP_mDIV_A4-4_081308	Recurrent	16	Exon0012085a	JAX00012754	25.929	39	Yes	Mndal, Mnda, Ifi203, Ifi202b
1	175711285	175942012	4	SNP_mDIV_C1-456_012209	Recurrent	27	Exon0012085a	JAX00012754	5.997	39	Yes	Mndal, Mnda, Ifi203, Ifi202b
1	175711285	175942012	4	SNP_mDIV_C5-460_012209	Recurrent	3	Exon0012085a	JAX00012754	14.158	39	Yes	Mndal, Mnda, Ifi203, Ifi202b
1	175726965	175902496	1	SNP_mDIV_A9-442_012209	Recurrent	2	Exon0012087a	Exon0012107c	15.811	29	Yes	Mndal, Mnda, Ifi203
1	175730195	175942012	3	SNP_mDIV_B8-452_012209	Recurrent	0	JAX00276648	JAX00012754	5.956	35	Yes	Mndal, Mnda, Ifi203, Ifi202b
1	175732220	175907510	3	SNP_mDIV_A1-1_081308	Recurrent	0	JAX00276650	Exon0012109c	26.827	32	Yes	Mndal, Mnda, Ifi203
1	175754929	175907510	1	SNP_mDIV_C3-25_081308	Recurrent	2	JAX00276652	Exon0012109c	19.416	31	Yes	Mndal, Mnda, Ifi203
1	175754929	175907510	3	SNP_mDIV_D11-189_082108	Recurrent	1	JAX00276652	Exon0012109c	1.895	31	Yes	Mndal, Mnda, Ifi203
1	175754929	175907510	3	SNP_mDIV_D3-469_012209	Recurrent	0	JAX00276652	Exon0012109c	0	31	Yes	Mndal, Mnda, Ifi203
1	175754929	175942012	3	SNP_mDIV_B10-163_082108	Recurrent	0	JAX00276652	JAX00012754	3.726	33	Yes	Mndal, Mnda, Ifi203, Ifi202b
1	175754929	175942012	3	SNP_mDIV_C1-165_082108	Recurrent	1	JAX00276652	JAX00012754	7.436	33	Yes	Mndal, Mnda, Ifi203, Ifi202b
1	175793452	175901876	1	SNP_mDIV_B10-21_081308	Recurrent	0	JAX00276668	Exon0012106c	18.132	21	Yes	Mnda, Ifi203
1	175793452	175907510	0	SNP_mDIV_D11-46_081308	Recurrent	0	JAX00276668	Exon0012109c	17.896	30	Yes	Mnda, Ifi203
1	175793452	175907510	3	SNP_mDIV_C4-459_012209	Recurrent	8	JAX00276668	Exon0012109c	8.913	30	Yes	Mnda, Ifi203
1	175793452	175907510	3	SNP_mDIV_D1-467_012209	Recurrent	2	JAX00276668	Exon0012109c	9.76	30	Yes	Mnda, Ifi203
1	175793452	175942012	4	SNP_mDIV_A4-157_091708	Recurrent	0	JAX00276668	JAX00012754	0	32	Yes	Mnda, Ifi203, Ifi202b
1	175843079	175907510	4	SNP_mDIV_B1-445_012209	Recurrent	2	Exon0012095c	Exon0012109c	9.074	29	Yes	Ifi203
1	175850925	175907510	4	SNP_mDIV_B5-449_012209	Recurrent	0	Exon0012096a	Exon0012109c	10.465	28	No
1	175852317	175942012	4	SNP_mDIV_A7-55_082108	Recurrent	9	Exon0012096c	JAX00012754	6.048	28	Yes	Ifi202b
1	175854121	175907510	3	SNP_mDIV_C10-336_120908	Recurrent	0	Exon0012097a	Exon0012109c	26.511	25	No
1	175854121	175907510	3	SNP_mDIV_C7-333_120908	Recurrent	0	Exon0012097a	Exon0012109c	14.831	25	No
1	175854121	175907510	4	SNP_mDIV_D5-471_012209	Recurrent	20	Exon0012097a	Exon0012109c	6.474	25	No
1	175866677	175907510	4	SNP_mDIV_A1-478_012709	Recurrent	0	Exon0012101a	Exon0012109c	8.794	20	No
1	175892795	175902496	1	SNP_mDIV_A2-51_091708	Recurrent	11	Exon0012104a	Exon0012107c	10.979	11	No
1	175892795	175902496	1	SNP_mDIV_B9-142_103008_3	Recurrent	0	Exon0012104a	Exon0012107c	14.509	11	No
1	175892795	175902496	1	SNP_mDIV_C6-95_090908	Recurrent	16	Exon0012104a	Exon0012107c	15.713	11	No
1	175892795	175902496	4	SNP_mDIV_C8-SNP09_014_022709	Recurrent	0	Exon0012104a	Exon0012107c	4.889	11	No
1	175892795	175902496	4	SNP_mDIV_D2-408_012709	Recurrent	0	Exon0012104a	Exon0012107c	1.614	11	No
1	175892795	175905255	4	SNP_mDIV_C9-404_012709	Recurrent	72	Exon0012104a	Exon0012108c	1.352	14	No
1	175892795	175907510	1	SNP_mDIV_A5-5_081308	Recurrent	2	Exon0012104a	Exon0012109c	17.595	17	No
1	175892795	175907510	1	SNP_mDIV_A6-152_111308	Recurrent	2	Exon0012104a	Exon0012109c	14.81	17	No
1	175892795	175907510	3	SNP_mDIV_B10-394_012709	Recurrent	0	Exon0012104a	Exon0012109c	10.921	17	No
1	175892795	175907510	3	SNP_mDIV_B8-132_091708	Recurrent	3	Exon0012104a	Exon0012109c	11.001	17	No
1	175892795	175907510	3	SNP_mDIV_D4-130_090908	Recurrent	3	Exon0012104a	Exon0012109c	2.159	17	No
1	175892795	175907510	3	SNP_mDIV_D4-252_111308_2	Recurrent	27	Exon0012104a	Exon0012109c	5.156	17	No
1	175892795	175907510	3	SNP_mDIV_D7-134_090908	Recurrent	2	Exon0012104a	Exon0012109c	4.737	17	No
1	175892795	175907510	4	SNP_mDIV_A6-6_081308	Recurrent	52	Exon0012104a	Exon0012109c	0.486	17	No
1	175892795	175928281	0	SNP_mDIV_C6-461_012209	Recurrent	4	Exon0012104a	JAX00276686	24.689	18	No
1	175892795	175928281	1	SNP_mDIV_A7-69_090908	Recurrent	7	Exon0012104a	JAX00276686	20.861	18	No
1	175892795	175928281	3	SNP_mDIV_C6-30_081308	Recurrent	5	Exon0012104a	JAX00276686	12.265	18	No
1	175892795	175942012	3	SNP_mDIV_A7-425_022709	Recurrent	33	Exon0012104a	JAX00012754	12.737	19	No
1	175892795	175942012	3	SNP_mDIV_B1-432_022709	Recurrent	0	Exon0012104a	JAX00012754	13.661	19	No
1	175892795	175942012	3	SNP_mDIV_B3-387_022709	Recurrent	87	Exon0012104a	JAX00012754	15.637	19	No
1	175892795	175942012	3	SNP_mDIV_B4-15_081308	Recurrent	13	Exon0012104a	JAX00012754	9.485	19	No
1	176088919	176137295	3	SNP_mDIV_D7-134_090908	Recurrent	2	Exon0012126a	Exon0012148c	31.966	69	No
1	176108801	176111951	1	SNP_mDIV_A4-SNP08_002_103008	Unique	73	Exon0012130a	Exon0012133c	20.434	12	No
1	176115776	176137295	3	SNP_mDIV_C7-96_090908	Recurrent	1	Exon0012135a	Exon0012148c	21.297	39	No
1	176784306	176832657	3	SNP_mDIV_C1-23_081308	Unique	0	JAX00276895	JAX00012820	1.388	13	No
1	178379436	178388403	3	SNP_mDIV_A10-201_091708	Recurrent	73	JAX00277310	JAX00277316	11.149	10	No
1	178379436	178388403	3	SNP_mDIV_A2-2_081308	Recurrent	0	JAX00277310	JAX00277316	0.266	10	No
1	178379436	178388403	3	SNP_mDIV_B3-14_081308	Recurrent	4	JAX00277310	JAX00277316	11.255	10	No
1	178379436	178388403	3	SNP_mDIV_B7-391_012709	Recurrent	58	JAX00277310	JAX00277316	3.227	10	No
1	178379436	178388403	3	SNP_mDIV_C4-26_081308	Recurrent	14	JAX00277310	JAX00277316	8.83	10	No
1	178379436	178388403	3	SNP_mDIV_D4-130_090908	Recurrent	21	JAX00277310	JAX00277316	6.396	10	No
1	178379436	178388403	4	SNP_mDIV_B4-15_081308	Recurrent	127	JAX00277310	JAX00277316	3.255	10	No
1	178641734	178651009	1	SNP_mDIV_B8-234_111308	Recurrent	1	JAX00277366	JAX00277372	14.784	7	No
1	178641734	178651009	1	SNP_mDIV_D3-217_103008_3	Recurrent	88	JAX00277366	JAX00277372	14.961	7	No
1	178648860	178651009	1	SNP_mDIV_B7-233_111308	Unique	0	JAX00277368	JAX00277372	13.914	5	No
1	178680070	178785607	3	SNP_mDIV_B10-280_112108	Unique	13	Exon0012324a	JAX00277398	28.974	70	No
1	180027121	180085930	0	SNP_mDIV_D4-252_111308_2	Unique	1	JAX00013060	JAX00277687	25.466	15	No
1	182580885	182620354	3	SNP_mDIV_C7-462_012209	Unique	0	Exon0012663a	Exon0012675c	10.124	44	No
1	182884951	182932104	4	SNP_mDIV_B6-17_081308	Unique	0	Exon0012719a	Exon0012744c	0	76	No
1	183047580	183069286	3	SNP_mDIV_B1-432_022709	Recurrent	0	Exon0012759a	Exon0012768c	18.973	29	No
1	183059652	183075092	4	SNP_mDIV_B2-433_022709	Recurrent	32	Exon0012763a	JAX00013290	0	21	No
1	187172084	187180505	1	SNP_mDIV_D7-413_012709	Unique	0	JAX00279197	Exon0013054c	23.18	14	No
1	188074505	188148423	1	SNP_mDIV_D10-476_012209	Unique	0	JAX00279412	JAX00279440	17.577	30	No
1	188118169	188128842	1	SNP_mDIV_A10-10_081308	Unique	2	JAX00013638	JAX00013639	16.421	10	No
1	189655858	189704144	1	SNP_mDIV_A4-157_091708	Unique	0	JAX00279704	JAX00279728	19.384	20	No
1	191333831	191411244	1	SNP_mDIV_D10-476_012209	Unique	0	JAX00280090	JAX00280104	15.665	20	No
1	191373466	191377123	1	SNP_mDIV_B10-454_012209	Unique	1	JAX00280095	JAX00280100	13.805	6	No
1	193632517	193676568	3	SNP_mDIV_D2-128_090908	Unique	0	JAX00280566	JAX00280580	20.887	31	Yes	Nek2
1	193877880	193883021	1	SNP_mDIV_D5-471_012209	Unique	0	JAX00014068	Exon0013486c	16.222	13	No
1	196084613	196186743	1	SNP_mDIV_D10-45_081308	Unique	0	JAX00281044	JAX00014243	16.378	26	No
1	196751081	196752006	1	SNP_mDIV_C6-461_012209	Unique	0	JAX00014284	JAX00281171	6.073	4	No
1	196964505	197145996	3	SNP_mDIV_D11-139_090908	Recurrent	0	Exon0013708b	JAX00281222	9.529	79	No
1	196965859	197145996	3	SNP_mDIV_A6-119_090908	Recurrent	13	Exon0013708c	JAX00281222	64.406	78	No
1	196965859	197145996	4	SNP_mDIV_D1-36_081308	Recurrent	17	Exon0013708c	JAX00281222	0	78	No
1	196965859	197145996	4	SNP_mDIV_D10-45_081308	Recurrent	0	Exon0013708c	JAX00281222	9.199	78	No
1	196965859	197191885	4	SNP_mDIV_D4-410_012709	Recurrent	12	Exon0013708c	JAX00723777	8.592	80	No
1	197111960	197145996	0	SNP_mDIV_A4-52_082108	Recurrent	0	JAX00281217	JAX00281222	24.713	7	No
1	197111960	197145996	0	SNP_mDIV_B7-127_091708	Recurrent	0	JAX00281217	JAX00281222	22.584	7	No
1	197111960	197145996	0	SNP_mDIV_C4-459_012209	Recurrent	29	JAX00281217	JAX00281222	18.419	7	No
1	197111960	197145996	0	SNP_mDIV_D7-255_111308_2	Recurrent	86	JAX00281217	JAX00281222	26.121	7	No
1	197111960	197145996	1	SNP_mDIV_C5-460_012209	Recurrent	18	JAX00281217	JAX00281222	11.092	7	No
2	4272346	4413652	1	SNP_mDIV_A4-157_091708	Unique	11	JAX00482265	JAX00090736	15.431	32	No
2	5490378	5603204	1	SNP_mDIV_A4-157_091708	Unique	5	JAX00482460	JAX00482484	14.374	30	No
2	5658701	5659385	0	SNP_mDIV_D1-467_012209	Recurrent	64	JAX00482485	JAX00482488	11.034	4	No
2	5658701	5659513	0	SNP_mDIV_B7-160_082108	Recurrent	75	JAX00482485	JAX00482489	8.946	5	No
2	5658701	5659513	0	SNP_mDIV_B9-162_082108	Recurrent	0	JAX00482485	JAX00482489	12.796	5	No
2	5659513	5661120	1	SNP_mDIV_D1-467_012209	Unique	7	JAX00482489	JAX00215443	17.397	8	No
2	5719419	5774587	4	SNP_mDIV_B9-162_082108	Unique	51	Exon0013958a	JAX00215445	9.372	26	No
2	5725969	5744229	4	SNP_mDIV_C8-32_081308	Unique	52	Exon0013960a	Exon0013965c	0	15	No
2	5791247	5842869	3	SNP_mDIV_B9-162_082108	Unique	0	JAX00090836	Exon0014009c	10.83	71	Yes	Sec61a2
2	7500351	7510347	1	SNP_mDIV_C2-166_082108	Unique	1	JAX00482747	JAX00482749	13.07	6	No
2	8386683	8511687	1	SNP_mDIV_D5-471_012209	Recurrent	1	JAX00091028	JAX00482857	13.063	17	No
2	8460158	8511687	1	SNP_mDIV_D10-476_012209	Recurrent	0	JAX00482849	JAX00482857	12.817	12	No
2	8460158	8562704	1	SNP_mDIV_A1-47_082108	Recurrent	1	JAX00482849	JAX00482866	13.684	19	No
2	8460158	8958675	1	SNP_mDIV_A4-157_091708	Unique	1	JAX00482849	JAX00482917	18.068	71	No
2	10131587	10137115	0	SNP_mDIV_B2-433_022709	Recurrent	3	JAX00483146	JAX00483152	17.069	4	No
2	10131587	10137115	0	SNP_mDIV_B2-90_091708	Recurrent	0	JAX00483146	JAX00483152	17.016	4	No
2	10850546	10910316	1	SNP_mDIV_D10-476_012209	Unique	0	JAX00483297	JAX00091218	15.134	13	No
2	10987715	11017915	1	SNP_mDIV_B3-190_082108	Recurrent	0	JAX00483320	JAX00483328	9.544	7	No
2	10999308	11017915	0	SNP_mDIV_D10-476_012209	Recurrent	12	JAX00483322	JAX00483328	14.599	6	No
2	10999308	11017915	0	SNP_mDIV_D11-477_012209	Recurrent	5	JAX00483322	JAX00483328	14.634	6	No
2	11178107	11189602	1	SNP_mDIV_A4-157_091708	Unique	4	JAX00483350	JAX00483357	16.01	15	No
2	11763008	11942021	1	SNP_mDIV_B5-16_081308	Unique	12	JAX00091282	JAX00091297	11.935	26	No
2	11828048	11843155	0	SNP_mDIV_A9-442_012209	Unique	0	JAX00215599	JAX00483465	20.91	6	No
2	11891335	11893090	0	SNP_mDIV_A5-53_082108	Unique	0	JAX00483466	JAX00483471	13.068	3	No
2	12624080	12669976	1	SNP_mDIV_A4-157_091708	Unique	26	JAX00215616	JAX00483601	12.619	11	No
2	15181380	15215065	1	SNP_mDIV_C5-460_012209	Unique	4	JAX00215674	JAX00483943	17.095	9	No
2	16135891	16222830	3	SNP_mDIV_C1-89_090908	Unique	0	JAX00484029	JAX00091617	4.009	12	No
2	16457406	16469877	0	SNP_mDIV_B8-452_012209	Unique	0	JAX00091634	Exon0014639c	11.521	6	No
2	18125241	18128748	4	SNP_mDIV_A3-3_081308	Unique	7	Exon0014713a	Exon0014716c	5.383	12	No
2	20610484	20632377	3	SNP_mDIV_A11-444_012209	Unique	71	JAX00215798	JAX00484739	25.066	19	No
2	22074276	22078202	1	SNP_mDIV_B10-140_091708	Unique	0	JAX00485005	JAX00092054	12.484	6	No
2	22317072	22317964	1	SNP_mDIV_C6-95_090908	Unique	19	JAX00092070	Exon0014917c	14.239	7	No
2	22931027	22969778	4	SNP_mDIV_A7-55_082108	Unique	1	Exon0014985a	Exon0014995c	6.193	25	No
2	23198948	23209514	0	SNP_mDIV_D1-407_012709	Unique	16	JAX00215854	JAX00092138	9.795	5	No
2	23392993	23401084	1	SNP_mDIV_D3-340_120908	Unique	3	Exon0015046a	Exon0015051c	19.708	19	No
2	25064152	25088015	3	SNP_mDIV_A7-55_082108	Unique	85	Exon0015318a	Exon0015347c	27.166	75	Yes	4933433C11Rik, Fam166a, Tubb4b
2	25186993	25189048	1	SNP_mDIV_B2-433_022709	Unique	12	JAX00485448	Exon0015418c	16.363	10	No
2	25753803	25755988	1	SNP_mDIV_A2-304_120908	Unique	102	Exon0015757a	Exon0015760c	26.569	11	No
2	26776468	26819894	3	SNP_mDIV_C10-336_120908	Recurrent	0	Exon0016079b	Exon0016111c	65.896	65	Yes	Gm711
2	26776468	26819894	3	SNP_mDIV_C7-333_120908	Recurrent	49	Exon0016079b	Exon0016111c	56.757	65	Yes	Gm711
2	26776468	26819894	4	SNP_mDIV_A4-4_081308	Recurrent	0	Exon0016079b	Exon0016111c	3.427	65	Yes	Gm711
2	28109479	28237382	1	SNP_mDIV_B3-316_120908	Unique	0	JAX00486122	JAX00486160	17.819	34	No
2	28980612	29037744	3	SNP_mDIV_C10-336_120908	Recurrent	28	Exon0016532a	Exon0016557c	53.698	71	No
2	28980612	29037744	3	SNP_mDIV_C7-333_120908	Recurrent	75	Exon0016532a	Exon0016557c	52.04	71	No
2	28980612	29037744	4	SNP_mDIV_A4-4_081308	Recurrent	69	Exon0016532a	Exon0016557c	0	71	No
2	29456253	29463663	0	SNP_mDIV_B7-451_012209	Unique	172	JAX00486313	JAX00092604	11.253	4	No
2	29557726	29595869	3	SNP_mDIV_C2-166_082108	Unique	1	Exon0016591a	Exon0016608c	29.979	47	No
2	30392685	30413817	0	SNP_mDIV_B6-159_082108	Unique	85	JAX00486464	JAX00092676	11.121	5	No
2	32101080	32138358	3	SNP_mDIV_A3-3_081308	Unique	1	Exon0017400a	Exon0017422c	19.647	50	Yes	Uck1
2	32272767	32279378	1	SNP_mDIV_D2-SNP09_024_022709	Unique	0	Exon0017517c	Exon0017525b	16.946	21	No
2	34628702	34630279	4	SNP_mDIV_C3-92_090908	Recurrent	0	Exon0017882a	Exon0017885c	12.554	11	No
2	34628702	34630279	4	SNP_mDIV_C8-97_090908	Recurrent	0	Exon0017882a	Exon0017885c	13.772	11	No
2	34628814	34630279	4	SNP_mDIV_A6-119_090908	Recurrent	0	Exon0017882c	Exon0017885c	11.225	10	No
2	34628814	34630279	4	SNP_mDIV_C1-23_081308	Recurrent	0	Exon0017882c	Exon0017885c	13.441	10	No
2	34628814	34630279	4	SNP_mDIV_C6-95_090908	Recurrent	0	Exon0017882c	Exon0017885c	13.371	10	No
2	34628814	34630279	4	SNP_mDIV_D7-134_090908	Recurrent	0	Exon0017882c	Exon0017885c	12.504	10	No
2	36269595	36424967	1	SNP_mDIV_B3-190_082108	Unique	1	JAX00216154	Exon0018182c	35.439	30	Yes	Olfr339, Olfr340, Olfr341, Olfr342
2	36422635	36452448	0	SNP_mDIV_A1-47_082108	Unique	0	JAX00093124	JAX00093127	14.668	7	Yes	Olfr344
2	36790907	36794470	1	SNP_mDIV_B7-127_091708	Unique	0	JAX00487291	JAX00093154	11.568	8	Yes	Olfr356
2	36947147	37067793	4	SNP_mDIV_B3-98_091708	Unique	0	JAX00216167	JAX00487319	1.897	31	Yes	Olfr362, Olfr364-ps1, Olfr365
2	37638735	37665090	3	SNP_mDIV_C6-95_090908	Recurrent	7	Exon0018298a	JAX00487372	23.338	43	No
2	37638735	37665090	3	SNP_mDIV_D3-129_090908	Recurrent	0	Exon0018298a	JAX00487372	22.052	43	No
2	38781650	38798606	1	SNP_mDIV_A1-434_012209	Unique	0	Exon0018379a	JAX00487505	16.269	14	No
2	39817958	39856396	0	SNP_mDIV_A1-50_091708	Recurrent	14	JAX00216226	JAX00093373	20.581	5	No
2	39817958	39856396	0	SNP_mDIV_C5-94_090908	Recurrent	10	JAX00216226	JAX00093373	15.289	5	No
2	39817958	39856396	0	SNP_mDIV_D10-137_090908	Recurrent	0	JAX00216226	JAX00093373	17.074	5	No
2	39817958	39856396	1	SNP_mDIV_A10-201_091708	Recurrent	0	JAX00216226	JAX00093373	5.775	5	No
2	39817958	39856396	1	SNP_mDIV_D4-180_082108	Recurrent	4	JAX00216226	JAX00093373	13.453	5	No
2	40043948	40060363	0	SNP_mDIV_A4-52_082108	Unique	19	JAX00093387	JAX00093389	14.28	4	No
2	40392976	40403446	1	SNP_mDIV_B9-162_082108	Unique	3	JAX00487645	JAX00487652	17.291	7	No
2	40730495	40783529	3	SNP_mDIV_B2-76_090908	Unique	0	Exon0018493a	Exon0018504c	26.094	37	No
2	41168009	41175037	0	SNP_mDIV_C2-166_082108	Unique	0	Exon0018524a	JAX00093473	14.207	6	No
2	42447157	42509103	3	SNP_mDIV_D9-144_103008_3	Recurrent	0	JAX00487926	Exon0018547c	2.512	18	No
2	42447157	42514041	3	SNP_mDIV_B10-394_012709	Recurrent	0	JAX00487926	JAX00093574	3.069	19	No
2	42725201	42792861	1	SNP_mDIV_A7-69_090908	Unique	2	JAX00487974	JAX00487985	13.854	15	No
2	43100808	43218129	1	SNP_mDIV_A1-147_111308	Unique	0	JAX00093617	JAX00093626	14.097	22	No
2	46042575	46169086	1	SNP_mDIV_A4-157_091708	Unique	0	JAX00488416	JAX00488427	14.395	19	No
2	46194926	46298470	3	SNP_mDIV_D8-345_120908	Recurrent	0	JAX00488428	JAX00093857	23.756	17	No
2	46212399	46255472	4	SNP_mDIV_A3-3_081308	Recurrent	0	JAX00093849	JAX00093854	6.444	7	No
2	47536241	47559751	3	SNP_mDIV_D2-250_111308	Recurrent	0	JAX00093950	JAX00488611	3.698	7	No
2	47536241	47559751	3	SNP_mDIV_D3-251_111308	Recurrent	0	JAX00093950	JAX00488611	5.046	7	No
2	47800367	47815987	0	SNP_mDIV_B11-22_081308	Unique	0	JAX00093969	JAX00488641	10.63	5	No
2	48994404	49013783	3	SNP_mDIV_B9-279_112108_2	Unique	0	JAX00488869	JAX00488873	6.087	8	No
2	50607800	50614957	0	SNP_mDIV_D7-413_012709	Unique	52	JAX00489171	JAX00489174	15.876	5	No
2	51804057	51809198	1	SNP_mDIV_D11-263_111308	Unique	1	Exon0018734a	JAX00489407	22.025	14	No
2	51807974	51809198	1	SNP_mDIV_C4-26_081308	Recurrent	0	Exon0018736a	JAX00489407	18.916	8	No
2	51807974	51809198	4	SNP_mDIV_C11-337_120908	Recurrent	0	Exon0018736a	JAX00489407	8.766	8	No
2	52039274	52051949	3	SNP_mDIV_C10-336_120908	Recurrent	0	Exon0018817a	JAX00489442	29.95	30	No
2	52039274	52066434	3	SNP_mDIV_D3-129_090908	Recurrent	23	Exon0018817a	Exon0018850c	32.972	77	No
2	52048003	52062284	1	SNP_mDIV_D10-262_111308	Recurrent	0	Exon0018824a	Exon0018842c	29.792	44	No
2	52048003	52066434	3	SNP_mDIV_A1-350_121608	Recurrent	0	Exon0018824a	Exon0018850c	38.43	62	No
2	52060178	52066434	1	SNP_mDIV_C6-243_111308	Recurrent	0	Exon0018838a	Exon0018850c	29.501	33	No
2	52060178	52066434	1	SNP_mDIV_C9-246_111308	Recurrent	2	Exon0018838a	Exon0018850c	30.793	33	No
2	52060178	52068518	1	SNP_mDIV_B3-229_111308	Recurrent	0	Exon0018838a	Exon0018853c	33.221	39	No
2	52060178	52068518	1	SNP_mDIV_C11-248_111308	Recurrent	0	Exon0018838a	Exon0018853c	26.187	39	No
2	53004283	53036454	4	SNP_mDIV_A9-442_012209	Unique	0	Exon0019016a	Exon0019033c	7.274	40	No
2	53170945	53300046	1	SNP_mDIV_A4-157_091708	Unique	0	JAX00094371	JAX00094382	14.544	19	No
2	54628242	54733214	0	SNP_mDIV_C8-463_012209	Unique	2	JAX00094480	JAX00094489	94.201	36	No
2	56102806	56108301	0	SNP_mDIV_A3-3_081308	Unique	1	JAX00094591	JAX00490066	15.258	4	No
2	56955376	56976402	1	SNP_mDIV_A6-356_121608	Recurrent	0	JAX00490199	Exon0019070c	26.965	28	No
2	56960987	56976402	1	SNP_mDIV_A1-434_012209	Recurrent	0	Exon0019063a	Exon0019070c	22.26	24	No
2	56960987	56976402	3	SNP_mDIV_B8-85_090908	Recurrent	10	Exon0019063a	Exon0019070c	12.398	24	No
2	61407040	61441229	3	SNP_mDIV_B10-140_091708	Unique	3	JAX00490933	JAX00490937	4.114	14	No
2	62337474	62372802	3	SNP_mDIV_D5-342_120908	Unique	0	JAX00095057	JAX00491053	22.795	30	No
2	62432967	62449964	3	SNP_mDIV_D2-339_120908	Unique	44	JAX00095063	Exon0019519c	25.028	35	No
2	66039194	66087603	3	SNP_mDIV_C10-336_120908	Unique	2	Exon0019681a	Exon0019701c	39.263	64	No
2	67295640	67297067	0	SNP_mDIV_A3-156_091708	Unique	4	JAX00491908	JAX00491911	17.812	5	No
2	68604091	68606375	4	SNP_mDIV_D11-263_111308	Unique	0	JAX00492173	JAX00492177	2.785	6	No
2	69528132	69587142	3	SNP_mDIV_A4-52_082108	Unique	0	Exon0020043a	Exon0020069c	26.906	68	No
2	69607798	69637307	4	SNP_mDIV_D10-262_111308	Unique	1	JAX00095599	Exon0020084a	3.679	36	No
2	69702948	69705596	3	SNP_mDIV_A9-71_090908	Recurrent	0	JAX00095607	Exon0020094c	5.046	13	No
2	69704260	69705596	1	SNP_mDIV_B6-274_112108	Recurrent	77	Exon0020091a	Exon0020094c	20.569	12	No
2	69704557	69705596	1	SNP_mDIV_C4-285_112108	Recurrent	0	Exon0020092a	Exon0020094c	18.606	9	No
2	69889674	69890863	0	SNP_mDIV_A2-479_012709	Recurrent	63	JAX00492485	JAX00095622	14.064	5	No
2	69889674	69890863	0	SNP_mDIV_B5-16_081308	Recurrent	0	JAX00492485	JAX00095622	14.284	5	No
2	70550764	70563618	4	SNP_mDIV_D5-411_012709	Recurrent	5	Exon0020230b	Exon0020237c	0.515	22	No
2	70554696	70563618	4	SNP_mDIV_C6-95_090908	Recurrent	80	Exon0020231a	Exon0020237c	0	19	No
2	71258244	71259784	4	SNP_mDIV_B6-487_022709	Unique	0	Exon0020326a	Exon0020329c	8.352	11	No
2	71652530	71687549	3	SNP_mDIV_A5-53_082108	Recurrent	0	JAX00492857	Exon0020381c	9.526	55	No
2	71652530	71687549	3	SNP_mDIV_B8-161_082108	Recurrent	5	JAX00492857	Exon0020381c	9.64	55	No
2	71652530	71694776	3	SNP_mDIV_A10-10_081308	Recurrent	127	JAX00492857	Exon0020383c	29.991	62	No
2	71654699	71687549	3	SNP_mDIV_C1-165_082108	Recurrent	6	Exon0020359a	Exon0020381c	1.496	54	No
2	71654699	71694776	3	SNP_mDIV_B10-454_012209	Recurrent	1	Exon0020359a	Exon0020383c	12.304	61	No
2	71654699	71694776	3	SNP_mDIV_C11-466_012209	Recurrent	0	Exon0020359a	Exon0020383c	18.769	61	No
2	71654699	71694776	3	SNP_mDIV_D7-134_090908	Recurrent	0	Exon0020359a	Exon0020383c	7.147	61	No
2	71654699	71694776	3	SNP_mDIV_D9-136_090908	Recurrent	0	Exon0020359a	Exon0020383c	18.715	61	No
2	71656510	71694776	4	SNP_mDIV_D1-467_012209	Recurrent	12	JAX00492858	Exon0020383c	4.616	58	No
2	71658068	71666058	4	SNP_mDIV_C5-331_120908	Recurrent	0	Exon0020361a	Exon0020366c	4.132	18	No
2	71658068	71666058	4	SNP_mDIV_D8-345_120908	Recurrent	0	Exon0020361a	Exon0020366c	0.52	18	No
2	71658068	71671838	4	SNP_mDIV_A9-442_012209	Recurrent	0	Exon0020361a	Exon0020367c	2.038	22	No
2	71658068	71687549	3	SNP_mDIV_B7-160_082108	Recurrent	68	Exon0020361a	Exon0020381c	10.342	50	No
2	71658068	71687549	4	SNP_mDIV_A4-52_082108	Recurrent	0	Exon0020361a	Exon0020381c	3.415	50	No
2	71658068	71687549	4	SNP_mDIV_B10-140_091708	Recurrent	0	Exon0020361a	Exon0020381c	0.664	50	No
2	71658068	71687549	4	SNP_mDIV_B3-98_091708	Recurrent	0	Exon0020361a	Exon0020381c	1.584	50	No
2	71658068	71687549	4	SNP_mDIV_B6-159_082108	Recurrent	0	Exon0020361a	Exon0020381c	2.829	50	No
2	71658068	71687549	4	SNP_mDIV_C7-462_012209	Recurrent	0	Exon0020361a	Exon0020381c	7.029	50	No
2	71658068	71687549	4	SNP_mDIV_C9-120_090908	Recurrent	0	Exon0020361a	Exon0020381c	0	50	No
2	71658068	71694348	4	SNP_mDIV_D3-38_081308	Recurrent	0	Exon0020361a	Exon0020383b	1.039	56	No
2	71658068	71694776	3	SNP_mDIV_A1-47_082108	Recurrent	0	Exon0020361a	Exon0020383c	1.895	57	No
2	71658068	71694776	3	SNP_mDIV_A4-437_012209	Recurrent	73	Exon0020361a	Exon0020383c	7.413	57	No
2	71658068	71694776	3	SNP_mDIV_A5-482_012709	Recurrent	0	Exon0020361a	Exon0020383c	10.715	57	No
2	71658068	71694776	4	SNP_mDIV_A3-3_081308	Recurrent	15	Exon0020361a	Exon0020383c	0	57	No
2	71658068	71694776	4	SNP_mDIV_C3-92_090908	Recurrent	0	Exon0020361a	Exon0020383c	0	57	No
2	71658068	71694776	4	SNP_mDIV_C9-404_012709	Recurrent	0	Exon0020361a	Exon0020383c	0	57	No
2	71658068	71697450	3	SNP_mDIV_C4-459_012209	Recurrent	0	Exon0020361a	JAX00095754	6.672	59	No
2	71660507	71687549	4	SNP_mDIV_B8-452_012209	Recurrent	0	Exon0020362a	Exon0020381c	0	47	No
2	71676376	71694776	4	SNP_mDIV_C8-SNP09_014_022709	Recurrent	0	Exon0020369c	Exon0020383c	0	32	No
2	71676647	71689644	4	SNP_mDIV_A3-49_082108	Recurrent	0	Exon0020370a	JAX00492864	4.062	25	No
2	71676647	71689644	4	SNP_mDIV_B10-21_081308	Recurrent	0	Exon0020370a	JAX00492864	4.85	25	No
2	71681296	71689644	4	SNP_mDIV_C6-30_081308	Recurrent	0	Exon0020377a	JAX00492864	9.682	14	No
2	71683926	71689644	4	SNP_mDIV_B9-142_103008_3	Recurrent	0	Exon0020378c	JAX00492864	6.551	11	No
2	73661275	73691936	4	SNP_mDIV_D3-129_090908	Recurrent	85	Exon0020562a	Exon0020571c	1.938	26	No
2	73666541	73689026	4	SNP_mDIV_A9-200_091708	Recurrent	7	Exon0020563a	Exon0020570c	6.856	20	No
2	73675529	73689026	4	SNP_mDIV_D4-218_103008_3	Recurrent	2	Exon0020565c	Exon0020570c	10.111	14	No
2	73675529	73691936	4	SNP_mDIV_A10-223_111308	Recurrent	2	Exon0020565c	Exon0020571c	8.807	17	No
2	73675529	73691936	4	SNP_mDIV_D2-216_103008_3	Recurrent	3	Exon0020565c	Exon0020571c	11.398	17	No
2	73683344	73689026	4	SNP_mDIV_A1-62_090908	Recurrent	73	JAX00095902	Exon0020570c	8.507	13	No
2	73683344	73689026	4	SNP_mDIV_A11-224_111308	Recurrent	13	JAX00095902	Exon0020570c	4.383	13	No
2	73683344	73689026	4	SNP_mDIV_A6-152_111308	Recurrent	127	JAX00095902	Exon0020570c	4.928	13	No
2	73683344	73689026	4	SNP_mDIV_A6-183_091708	Recurrent	12	JAX00095902	Exon0020570c	7.63	13	No
2	73683344	73689026	4	SNP_mDIV_B1-12_081308	Recurrent	0	JAX00095902	Exon0020570c	8.232	13	No
2	73683344	73689026	4	SNP_mDIV_B2-228_111308	Recurrent	8	JAX00095902	Exon0020570c	9.636	13	No
2	73683344	73689026	4	SNP_mDIV_B3-229_111308	Recurrent	4	JAX00095902	Exon0020570c	9.368	13	No
2	73683344	73689026	4	SNP_mDIV_B4-230_111308	Recurrent	52	JAX00095902	Exon0020570c	9.479	13	No
2	73683344	73689026	4	SNP_mDIV_B5-389_012709	Recurrent	0	JAX00095902	Exon0020570c	5.79	13	No
2	73683344	73689026	4	SNP_mDIV_B7-391_012709	Recurrent	0	JAX00095902	Exon0020570c	6.853	13	No
2	73683344	73689026	4	SNP_mDIV_C11-213_103008_3	Recurrent	0	JAX00095902	Exon0020570c	8.915	13	No
2	73683344	73689026	4	SNP_mDIV_C3-205_103008_3	Recurrent	2	JAX00095902	Exon0020570c	7.481	13	No
2	73683344	73689026	4	SNP_mDIV_C4-241_111308	Recurrent	0	JAX00095902	Exon0020570c	8.411	13	No
2	73683344	73691936	4	SNP_mDIV_A1-1_081308	Recurrent	11	JAX00095902	Exon0020571c	5.766	16	No
2	73683344	73691936	4	SNP_mDIV_A10-58_082108	Recurrent	0	JAX00095902	Exon0020571c	7.414	16	No
2	73683344	73691936	4	SNP_mDIV_A8-199_091708	Recurrent	17	JAX00095902	Exon0020571c	8.895	16	No
2	73683344	73691936	4	SNP_mDIV_B8-132_091708	Recurrent	7	JAX00095902	Exon0020571c	3.884	16	No
2	73683344	73691936	4	SNP_mDIV_C5-207_103008_3	Recurrent	0	JAX00095902	Exon0020571c	9.22	16	No
2	73683344	73691936	4	SNP_mDIV_D1-214_103008_3	Recurrent	58	JAX00095902	Exon0020571c	6.473	16	No
2	73683344	73691936	4	SNP_mDIV_D3-217_103008_3	Recurrent	0	JAX00095902	Exon0020571c	4.676	16	No
2	73683344	73691936	4	SNP_mDIV_D5-181_082108	Recurrent	0	JAX00095902	Exon0020571c	7.165	16	No
2	73683344	73691936	4	SNP_mDIV_D6-220_103008_3	Recurrent	0	JAX00095902	Exon0020571c	5.807	16	No
2	73683344	73691936	4	SNP_mDIV_D6-41_081308	Recurrent	12	JAX00095902	Exon0020571c	5.351	16	No
2	73683344	73691936	4	SNP_mDIV_D8-43_081308	Recurrent	0	JAX00095902	Exon0020571c	5.525	16	No
2	73683513	73689026	4	SNP_mDIV_A11-202_091708	Recurrent	18	Exon0020567a	Exon0020570c	8.383	12	No
2	73683513	73689026	4	SNP_mDIV_A6-SNP08_005_103108	Recurrent	12	Exon0020567a	Exon0020570c	8.996	12	No
2	73683513	73689026	4	SNP_mDIV_B10-394_012709	Recurrent	0	Exon0020567a	Exon0020570c	7.542	12	No
2	73683513	73689026	4	SNP_mDIV_C4-206_103008_3	Recurrent	0	Exon0020567a	Exon0020570c	8.932	12	No
2	73683513	73689026	4	SNP_mDIV_C6-208_103008_3	Recurrent	0	Exon0020567a	Exon0020570c	11.478	12	No
2	73683513	73689026	4	SNP_mDIV_C7-209_103008_3	Recurrent	0	Exon0020567a	Exon0020570c	9.946	12	No
2	73683513	73689026	4	SNP_mDIV_C8-210_103008_3	Recurrent	0	Exon0020567a	Exon0020570c	9.007	12	No
2	73683513	73689026	4	SNP_mDIV_C9-211_103008	Recurrent	45	Exon0020567a	Exon0020570c	11.293	12	No
2	73683513	73689026	4	SNP_mDIV_D6-254_111308	Recurrent	0	Exon0020567a	Exon0020570c	12.384	12	No
2	73683513	73689026	4	SNP_mDIV_D9-144_103008_3	Recurrent	0	Exon0020567a	Exon0020570c	8.624	12	No
2	73683513	73691936	4	SNP_mDIV_B4-388_012709	Recurrent	0	Exon0020567a	Exon0020571c	10.882	15	No
2	73683513	73691936	4	SNP_mDIV_D9-136_090908	Recurrent	0	Exon0020567a	Exon0020571c	8.734	15	No
2	73683555	73689026	4	SNP_mDIV_C10-212_103008_3	Recurrent	72	Exon0020567b	Exon0020570c	10.773	11	No
2	73683555	73689026	4	SNP_mDIV_C11-176_082108	Recurrent	46	Exon0020567b	Exon0020570c	8.86	11	No
2	73683555	73693898	4	SNP_mDIV_C5-27_081308	Recurrent	0	Exon0020567b	JAX00095903	7.348	15	No
2	73683555	73699247	4	SNP_mDIV_C3-25_081308	Recurrent	4	Exon0020567b	JAX00095904	10.614	16	No
2	74493537	74603013	3	SNP_mDIV_C8-334_120908	Unique	1	Exon0020603a	Exon0020636c	30.05	88	Yes	Hoxd13, Hoxd12, Hoxd11, Hoxd10, Gm14396, Hoxd9, Hoxd8, Hoxd3, Hoxd4
2	75219653	75224270	0	SNP_mDIV_B7-127_091708	Unique	0	JAX00493393	JAX00493397	14.614	5	No
2	76544517	76638625	3	SNP_mDIV_B3-316_120908	Recurrent	1	Exon0020783a	Exon0020902c	80.031	353	No
2	76552407	76566646	3	SNP_mDIV_D7-134_090908	Unique	0	Exon0020788a	Exon0020809c	28.565	62	No
2	76569127	76740167	3	SNP_mDIV_A1-350_121608	Recurrent	0	Exon0020811a	Exon0021079c	171.368	643	No
2	76616079	76636421	1	SNP_mDIV_C6-243_111308	Recurrent	8	Exon0020857b	Exon0020898a	36.477	116	No
2	76626209	76637653	3	SNP_mDIV_C10-336_120908	Recurrent	0	Exon0020875a	Exon0020901c	36.978	76	No
2	76626209	76665605	3	SNP_mDIV_D9-346_120908	Recurrent	6	Exon0020875a	Exon0020937c	53.982	167	No
2	76628865	76666445	3	SNP_mDIV_D10-347_120908	Recurrent	0	Exon0020882a	Exon0020941c	30.947	155	No
2	76652333	76726131	3	SNP_mDIV_B3-316_120908	Recurrent	2	Exon0020919b	Exon0021051c	67.303	237	No
2	76671351	76740167	3	SNP_mDIV_A4-157_091708	Recurrent	0	Exon0020964c	Exon0021079c	5.771	268	No
2	76677474	76692510	1	SNP_mDIV_C2-239_111308	Recurrent	9	Exon0020974a	Exon0021002c	27.783	54	No
2	76679163	76692510	3	SNP_mDIV_B8-85_090908	Recurrent	18	Exon0020976a	Exon0021002c	28.289	51	No
2	76686629	76717389	3	SNP_mDIV_D3-129_090908	Recurrent	0	Exon0020989a	Exon0021037c	37.628	108	No
2	76688064	76692510	1	SNP_mDIV_B1-362_121608	Recurrent	0	Exon0020992a	Exon0021002c	26.564	19	No
2	76688064	76692510	1	SNP_mDIV_B3-229_111308	Recurrent	0	Exon0020992a	Exon0021002c	25.497	19	No
2	76689624	76692510	1	SNP_mDIV_A10-264_112108	Recurrent	20	Exon0020995a	Exon0021002c	24.84	16	No
2	76689624	76692510	1	SNP_mDIV_D7-299_112108	Recurrent	0	Exon0020995a	Exon0021002c	32.53	16	No
2	76705952	76709210	1	SNP_mDIV_B3-380_121608	Unique	0	Exon0021021a	Exon0021026c	30.997	16	No
2	76705952	76739786	3	SNP_mDIV_D11-348_120908	Recurrent	0	Exon0021021a	Exon0021078c	29.648	168	No
2	76705952	76740167	3	SNP_mDIV_D10-347_120908	Recurrent	0	Exon0021021a	Exon0021079c	32.769	171	No
2	76705952	76740167	3	SNP_mDIV_D3-340_120908	Recurrent	15	Exon0021021a	Exon0021079c	36.164	171	No
2	76732124	76735844	1	SNP_mDIV_C11-248_111308	Recurrent	73	JAX00096132	Exon0021069c	32.241	25	No
2	76732124	76739080	1	SNP_mDIV_B3-229_111308	Recurrent	0	JAX00096132	Exon0021077c	40.208	49	No
2	76732693	76738826	1	SNP_mDIV_D6-220_103008_3	Recurrent	0	Exon0021062a	Exon0021077a	34.825	46	No
2	76732693	76739080	1	SNP_mDIV_C9-246_111308	Recurrent	13	Exon0021062a	Exon0021077c	39.609	48	No
2	77675641	77713063	1	SNP_mDIV_B10-87_090908	Unique	0	JAX00096199	JAX00493970	4.12	6	No
2	77713063	77812886	1	SNP_mDIV_B7-127_091708	Recurrent	3	JAX00493970	JAX00493999	27.758	34	Yes	Cwc22
2	77713063	77812886	3	SNP_mDIV_C5-460_012209	Recurrent	27	JAX00493970	JAX00493999	6.589	34	Yes	Cwc22
2	77713063	77812886	4	SNP_mDIV_A4-481_012709	Recurrent	0	JAX00493970	JAX00493999	3.617	34	Yes	Cwc22
2	77713063	77830356	1	SNP_mDIV_C7-462_012209	Recurrent	0	JAX00493970	JAX00096212	28.067	36	Yes	Cwc22
2	77713063	77846375	1	SNP_mDIV_A1-434_012209	Recurrent	16	JAX00493970	JAX00493993	35.969	38	Yes	Cwc22
2	77713063	77859421	3	SNP_mDIV_A10-201_091708	Recurrent	0	JAX00493970	JAX00494004	30.166	39	Yes	Cwc22
2	77713063	77859421	3	SNP_mDIV_C1-165_082108	Recurrent	3	JAX00493970	JAX00494004	0.214	39	Yes	Cwc22
2	77713063	77859421	3	SNP_mDIV_D1-467_012209	Recurrent	0	JAX00493970	JAX00494004	15.658	39	Yes	Cwc22
2	77713063	77859421	3	SNP_mDIV_D9-346_120908	Recurrent	2	JAX00493970	JAX00494004	23.082	39	Yes	Cwc22
2	77719249	77859421	3	SNP_mDIV_B10-87_090908	Recurrent	2	Exon0021186a	JAX00494004	21.884	38	No
2	77733723	77749954	0	SNP_mDIV_C8-463_012209	Recurrent	4	Exon0021187a	JAX00493981	9.23	11	No
2	77733723	77749954	0	SNP_mDIV_D3-38_081308	Recurrent	0	Exon0021187a	JAX00493981	6.702	11	No
2	77733723	77767504	4	SNP_mDIV_D4-39_081308	Recurrent	71	Exon0021187a	Exon0021202c	2.797	16	No
2	77741606	77812886	3	SNP_mDIV_B10-454_012209	Recurrent	77	JAX00493974	JAX00493999	4.256	23	No
2	77762755	77784370	1	SNP_mDIV_D10-476_012209	Unique	0	JAX00217062	Exon0021207c	11.852	17	No
2	77762755	77831686	4	SNP_mDIV_A4-437_012209	Recurrent	0	JAX00217062	JAX00493995	5.073	21	No
2	77762755	77846375	1	SNP_mDIV_C8-463_012209	Recurrent	0	JAX00217062	JAX00493993	29.094	22	No
2	77762755	77859421	4	SNP_mDIV_B9-162_082108	Recurrent	16	JAX00217062	JAX00494004	5.732	23	No
2	77762755	77873766	1	SNP_mDIV_D3-38_081308	Recurrent	0	JAX00217062	JAX00494006	13.296	27	No
2	77764198	77859421	1	SNP_mDIV_B7-451_012209	Recurrent	4	JAX00217064	JAX00494004	22.94	22	No
2	79352416	79354334	0	SNP_mDIV_A9-155_111308	Unique	86	JAX00494326	JAX00494330	12.42	4	No
2	80326844	80363652	1	SNP_mDIV_C5-27_081308	Recurrent	0	JAX00494472	Exon0021356c	28.207	32	No
2	80326844	80375700	1	SNP_mDIV_D5-219_103008_3	Recurrent	5	JAX00494472	Exon0021362c	27.007	47	No
2	80340693	80365823	1	SNP_mDIV_C9-246_111308	Recurrent	0	Exon0021345a	Exon0021358c	25.567	36	No
2	80340693	80370448	1	SNP_mDIV_C6-243_111308	Recurrent	8	Exon0021345a	Exon0021360c	24.489	42	No
2	81136966	81178038	1	SNP_mDIV_B10-87_090908	Unique	32	JAX00096460	JAX00096464	17.665	9	No
2	81486189	81502846	1	SNP_mDIV_D10-45_081308	Unique	2	JAX00494640	JAX00096489	15.334	9	No
2	81789942	81890841	1	SNP_mDIV_B10-87_090908	Unique	0	JAX00494697	JAX00096517	20.574	14	No
2	82215413	82442227	1	SNP_mDIV_D10-476_012209	Unique	0	JAX00096541	JAX00494777	14.661	47	No
2	82272046	82317823	0	SNP_mDIV_C4-93_090908	Unique	1	JAX00096545	JAX00494761	73.403	17	No
2	82411177	82442227	1	SNP_mDIV_A7-69_090908	Unique	3	JAX00494770	JAX00494777	23.313	9	No
2	82929801	83013445	1	SNP_mDIV_C2-24_081308	Unique	0	JAX00494831	JAX00494844	11.735	15	No
2	83529476	83552913	3	SNP_mDIV_A9-200_091708	Unique	0	JAX00494922	JAX00494932	9.973	9	No
2	83550182	83552913	3	SNP_mDIV_C3-25_081308	Recurrent	0	JAX00494928	JAX00494932	2.087	6	No
2	83550182	83552913	4	SNP_mDIV_B1-60_082108	Recurrent	102	JAX00494928	JAX00494932	0	6	No
2	83550182	83562895	3	SNP_mDIV_D1-249_111308	Recurrent	0	JAX00494928	JAX00217203	4.622	8	No
2	83550182	83565064	3	SNP_mDIV_A11-59_082108	Recurrent	10	JAX00494928	Exon0021428c	5.533	11	No
2	83550182	83565064	3	SNP_mDIV_B4-230_111308	Recurrent	0	JAX00494928	Exon0021428c	9.828	11	No
2	83550182	83565064	3	SNP_mDIV_D10-347_120908	Recurrent	0	JAX00494928	Exon0021428c	8.388	11	No
2	83550182	83565064	3	SNP_mDIV_D9-346_120908	Recurrent	0	JAX00494928	Exon0021428c	15.652	11	No
2	83693539	83695673	4	SNP_mDIV_A4-SNP08_002_103008	Unique	69	Exon0021459a	Exon0021460c	5.87	6	No
2	83778745	83860897	3	SNP_mDIV_C2-24_081308	Recurrent	80	JAX00096657	JAX00096661	8.39	14	Yes	Gm13698, Gm13693, Gm13695, Gm13696, Gm13694, Gm13697, Gm13691
2	83778745	83860897	3	SNP_mDIV_D11-477_012209	Recurrent	2	JAX00096657	JAX00096661	4.471	14	Yes	Gm13698, Gm13693, Gm13695, Gm13696, Gm13694, Gm13697, Gm13691
2	83778745	83860897	4	SNP_mDIV_A5-158_091708	Recurrent	28	JAX00096657	JAX00096661	1.552	14	Yes	Gm13698, Gm13693, Gm13695, Gm13696, Gm13694, Gm13697, Gm13691
2	83778745	83860897	4	SNP_mDIV_A7-55_082108	Recurrent	75	JAX00096657	JAX00096661	6.922	14	Yes	Gm13698, Gm13693, Gm13695, Gm13696, Gm13694, Gm13697, Gm13691
2	83778745	83860897	4	SNP_mDIV_B5-486_022709	Recurrent	173	JAX00096657	JAX00096661	7.635	14	Yes	Gm13698, Gm13693, Gm13695, Gm13696, Gm13694, Gm13697, Gm13691
2	85193170	85203185	0	SNP_mDIV_A4-481_012709	Recurrent	0	Exon0021694a	Exon0021695c	14.554	7	No
2	85193170	85203185	0	SNP_mDIV_A5-151_111308	Recurrent	73	Exon0021694a	Exon0021695c	16.388	7	No
2	85193170	85203185	0	SNP_mDIV_C1-89_090908	Recurrent	104	Exon0021694a	Exon0021695c	17.943	7	No
2	85193170	85203185	0	SNP_mDIV_C6-401_012709	Recurrent	86	Exon0021694a	Exon0021695c	15.815	7	No
2	85193170	85222398	0	SNP_mDIV_B10-87_090908	Unique	6	Exon0021694a	JAX00096762	14.647	8	No
2	85193740	85203185	0	SNP_mDIV_D1-36_081308	Recurrent	0	Exon0021694b	Exon0021695c	18.206	6	No
2	85193740	85203185	0	SNP_mDIV_D4-410_012709	Recurrent	0	Exon0021694b	Exon0021695c	17.994	6	No
2	86070795	86095760	0	SNP_mDIV_D4-410_012709	Recurrent	127	JAX00495413	Exon0021766c	5.478	7	Yes	Olfr1048
2	86070795	86095760	1	SNP_mDIV_A5-151_111308	Recurrent	16	JAX00495413	Exon0021766c	4.486	7	Yes	Olfr1048
2	86253278	86286124	0	SNP_mDIV_B3-190_082108	Recurrent	0	Exon0021779a	Exon0021781c	27.858	14	Yes	Olfr1062
2	86253278	86286124	0	SNP_mDIV_B4-448_012209	Recurrent	9	Exon0021779a	Exon0021781c	25.786	14	Yes	Olfr1062
2	86253278	86286124	0	SNP_mDIV_B6-17_081308	Recurrent	0	Exon0021779a	Exon0021781c	26.975	14	Yes	Olfr1062
2	86253278	86286124	0	SNP_mDIV_D10-45_081308	Recurrent	9	Exon0021779a	Exon0021781c	19.144	14	Yes	Olfr1062
2	86253278	86286124	0	SNP_mDIV_D10-476_012209	Recurrent	0	Exon0021779a	Exon0021781c	22.904	14	Yes	Olfr1062
2	86406064	86410573	0	SNP_mDIV_A1-434_012209	Unique	5	JAX00495469	JAX00495472	8.496	3	No
2	86406064	86482107	0	SNP_mDIV_B2-446_012209	Recurrent	172	JAX00495469	JAX00096858	16.543	19	Yes	Olfr1082
2	86406064	86482107	0	SNP_mDIV_B5-486_022709	Recurrent	2	JAX00495469	JAX00096858	22.294	19	Yes	Olfr1082
2	86434532	86466202	1	SNP_mDIV_A1-434_012209	Recurrent	0	Exon0021790c	JAX00495478	13.957	11	No
2	86616556	86628997	1	SNP_mDIV_A11-444_012209	Unique	0	JAX00096866	JAX00495494	16.725	8	Yes	Olfr1093
2	86816447	86818406	0	SNP_mDIV_A2-479_012709	Recurrent	0	JAX00495531	Exon0021811c	15.658	8	No
2	86816447	86818406	0	SNP_mDIV_A3-480_012709	Recurrent	8	JAX00495531	Exon0021811c	18.531	8	No
2	86816447	86818406	0	SNP_mDIV_B4-448_012209	Recurrent	2	JAX00495531	Exon0021811c	15.945	8	No
2	86816447	86818406	1	SNP_mDIV_C10-247_111308	Recurrent	1	JAX00495531	Exon0021811c	14.76	8	No
2	86816447	86818406	1	SNP_mDIV_C3-205_103008_3	Recurrent	16	JAX00495531	Exon0021811c	16.032	8	No
2	86816447	86818406	1	SNP_mDIV_C3-240_111308	Recurrent	0	JAX00495531	Exon0021811c	15.059	8	No
2	86816447	86818406	1	SNP_mDIV_D3-340_120908	Recurrent	2	JAX00495531	Exon0021811c	15	8	No
2	86816447	86818406	1	SNP_mDIV_D5-342_120908	Recurrent	0	JAX00495531	Exon0021811c	16.104	8	No
2	86892358	86934765	0	SNP_mDIV_A4-52_082108	Unique	6	JAX00096889	JAX00495569	56.651	19	Yes	Olfr1107, Olfr1109
2	87309057	87343296	0	SNP_mDIV_A11-431_022709	Unique	0	JAX00495626	JAX00096922	50.255	21	Yes	Pramel7
2	87309057	87409544	0	SNP_mDIV_A9-429_022709	Unique	0	JAX00495626	JAX00096927	87.413	46	Yes	Pramel7, Pramel6, Olfr153, Olfr1128
2	87347595	87350980	1	SNP_mDIV_A11-431_022709	Unique	0	Exon0021837a	Exon0021840c	20.359	13	No
2	87397672	87409544	0	SNP_mDIV_A11-431_022709	Unique	1	JAX00217276	JAX00096927	19.836	5	No
2	87511616	87552048	1	SNP_mDIV_B1-12_081308	Recurrent	0	Exon0021851a	Exon0021855c	18.74	12	Yes	Olfr1136
2	87531818	87552048	0	SNP_mDIV_D4-39_081308	Recurrent	3	JAX00096935	Exon0021855c	12.248	8	Yes	Olfr1136
2	87531818	87552048	1	SNP_mDIV_D11-348_120908	Recurrent	19	JAX00096935	Exon0021855c	14.01	8	Yes	Olfr1136
2	87551142	87603439	0	SNP_mDIV_B6-159_082108	Unique	0	Exon0021855a	JAX00217283	17.596	17	Yes	Olfr1138, Olfr1140, Olfr1141
2	88155641	88196071	1	SNP_mDIV_A5-53_082108	Unique	1	JAX00495743	JAX00096985	11.46	15	Yes	Olfr1176
2	88308685	88432829	3	SNP_mDIV_B7-451_012209	Recurrent	0	JAX00096992	Exon0021913c	16.12	40	Yes	Olfr1184, Olfr1186, Olfr1187-ps1, Olfr1188
2	88308685	88432829	4	SNP_mDIV_A1-434_012209	Recurrent	0	JAX00096992	Exon0021913c	8.744	40	Yes	Olfr1184, Olfr1186, Olfr1187-ps1, Olfr1188
2	88798075	88916267	1	SNP_mDIV_C2-166_082108	Unique	0	JAX00495822	JAX00495835	64.012	40	Yes	Olfr1212, Olfr1213, Olfr1214, Olfr1215, Olfr1216, Olfr1217, Olfr1218, Olfr1219
2	89279503	89281084	0	SNP_mDIV_C2-24_081308	Recurrent	0	Exon0021960a	JAX00495882	13.607	6	No
2	89279503	89281084	0	SNP_mDIV_D11-46_081308	Recurrent	0	Exon0021960a	JAX00495882	13.131	6	No
2	89631789	89633314	0	SNP_mDIV_A4-481_012709	Unique	0	JAX00495917	Exon0021980c	17.33	7	No
2	89769502	89770495	0	SNP_mDIV_C1-23_081308	Recurrent	0	JAX00097099	Exon0021992c	19.295	7	No
2	89769502	89770495	0	SNP_mDIV_D3-38_081308	Recurrent	0	JAX00097099	Exon0021992c	16.782	7	No
2	89769502	89770495	0	SNP_mDIV_D4-252_111308_2	Recurrent	0	JAX00097099	Exon0021992c	10.4	7	No
2	89834030	89842867	1	SNP_mDIV_B3-190_082108	Unique	0	Exon0022000b	Exon0022003c	19.011	12	No
2	89902828	89903734	0	SNP_mDIV_B10-87_090908	Unique	0	JAX00097108	Exon0022010c	12.115	4	No
2	90540285	90575665	1	SNP_mDIV_C6-243_111308	Unique	0	Exon0022064a	Exon0022088c	32.821	73	No
2	90597508	90620705	3	SNP_mDIV_A11-59_082108	Recurrent	21	Exon0022095a	Exon0022105c	24.606	30	No
2	90597508	90620705	3	SNP_mDIV_D4-39_081308	Recurrent	22	Exon0022095a	Exon0022105c	4.839	30	No
2	90597508	90620705	4	SNP_mDIV_C1-23_081308	Recurrent	0	Exon0022095a	Exon0022105c	25.433	30	No
2	90974343	90975628	4	SNP_mDIV_C11-125_090908	Recurrent	0	Exon0022238a	Exon0022242c	3.253	15	No
2	90974343	90975628	4	SNP_mDIV_C3-92_090908	Recurrent	0	Exon0022238a	Exon0022242c	2.709	15	No
2	90974343	90975628	4	SNP_mDIV_C6-95_090908	Recurrent	0	Exon0022238a	Exon0022242c	3.706	15	No
2	91768136	91826430	3	SNP_mDIV_D7-134_090908	Recurrent	0	Exon0022509a	Exon0022552c	32.88	88	Yes	Mdk, Dgkz, Gm9821
2	91769975	91823577	3	SNP_mDIV_B3-316_120908	Recurrent	4	Exon0022510a	Exon0022551c	24.826	81	Yes	Dgkz, Gm9821
2	94499182	94499977	0	SNP_mDIV_C1-456_012209	Unique	4	JAX00496913	JAX00097443	14.143	5	No
2	94807991	94867311	1	SNP_mDIV_A7-55_082108	Recurrent	0	JAX00097465	JAX00097470	12.567	12	No
2	94820976	94867311	1	SNP_mDIV_D10-476_012209	Recurrent	0	JAX00496963	JAX00097470	12.652	11	No
2	94820976	94867311	1	SNP_mDIV_D5-471_012209	Recurrent	0	JAX00496963	JAX00097470	13.068	11	No
2	95189394	95215557	1	SNP_mDIV_C7-402_012709	Unique	0	JAX00097489	JAX00097494	20.369	10	No
2	95722476	95733981	1	SNP_mDIV_A7-69_090908	Unique	0	JAX00497075	JAX00097531	21.992	9	No
2	95934423	95972056	1	SNP_mDIV_A4-437_012209	Unique	5	JAX00097547	JAX00097551	13.436	5	No
2	97780237	97781711	0	SNP_mDIV_B8-452_012209	Unique	12	JAX00497386	JAX00497388	14.698	5	No
2	98143328	98219506	1	SNP_mDIV_D10-476_012209	Unique	5	JAX00097711	JAX00097718	12.582	10	No
2	99337603	99373721	1	SNP_mDIV_B8-161_082108	Unique	3	JAX00497562	JAX00097801	15.328	12	No
2	101943906	101966608	0	SNP_mDIV_B3-316_120908	Unique	0	JAX00497968	JAX00497990	44.655	16	No
2	104771149	104793234	1	SNP_mDIV_A7-69_090908	Unique	0	Exon0023205a	JAX00098182	14.126	10	No
2	105273021	105389660	1	SNP_mDIV_A4-157_091708	Unique	3	JAX00098218	JAX00098227	15.305	19	No
2	105589436	105594672	0	SNP_mDIV_C6-95_090908	Unique	0	JAX00498846	JAX00498848	15.293	6	No
2	107257346	107258369	1	SNP_mDIV_A7-69_090908	Unique	0	JAX00499188	JAX00098368	14.28	4	No
2	109734635	109736590	4	SNP_mDIV_C3-92_090908	Unique	2	Exon0023382a	Exon0023384c	7.432	6	No
2	109774422	109881546	3	SNP_mDIV_D2-339_120908	Unique	0	JAX00499532	Exon0023415c	42.612	61	No
2	110257035	110257890	0	SNP_mDIV_A1-47_082108	Unique	0	JAX00098592	JAX00499626	15.576	5	No
2	111537341	111544949	0	SNP_mDIV_A3-149_111308	Unique	0	JAX00098687	JAX00098689	12.172	3	No
2	111537341	111621404	1	SNP_mDIV_C6-95_090908	Unique	0	JAX00098687	Exon0023553c	16.701	20	Yes	Olfr1301
2	111569024	111570084	1	SNP_mDIV_C11-466_012209	Unique	4	JAX00499768	JAX00098691	10.157	5	No
2	111847222	111882710	3	SNP_mDIV_B7-127_091708	Unique	2	JAX00499821	Exon0023563c	5.292	13	Yes	Olfr1310, Olfr1311
2	111909615	111914206	1	SNP_mDIV_B7-127_091708	Unique	2	JAX00098715	JAX00217801	7.419	7	Yes	Olfr1313
2	114098679	114221010	0	SNP_mDIV_C2-24_081308	Unique	0	JAX00217852	JAX00500236	61.38	22	No
2	116384419	116412816	1	SNP_mDIV_D11-477_012209	Unique	0	JAX00500617	JAX00500630	12.262	11	No
2	116423764	116424288	0	SNP_mDIV_A2-2_081308	Unique	0	JAX00500632	JAX00500634	13.615	3	No
2	117055156	117056606	1	SNP_mDIV_D7-413_012709	Unique	0	JAX00500734	JAX00500738	16.212	5	No
2	117324148	117386313	0	SNP_mDIV_B5-271_112108	Unique	0	JAX00500815	JAX00099117	74.197	19	No
2	118030640	118048184	4	SNP_mDIV_A3-3_081308	Recurrent	0	Exon0023963a	Exon0023964c	8.532	6	No
2	118030640	118048184	4	SNP_mDIV_B1-267_112108	Recurrent	0	Exon0023963a	Exon0023964c	5.903	6	No
2	118030640	118048184	4	SNP_mDIV_B1-314_120908	Recurrent	0	Exon0023963a	Exon0023964c	6.578	6	No
2	118030640	118048184	4	SNP_mDIV_B5-271_112108	Recurrent	0	Exon0023963a	Exon0023964c	7.156	6	No
2	118030640	118048184	4	SNP_mDIV_B6-274_112108	Recurrent	0	Exon0023963a	Exon0023964c	5.556	6	No
2	118030640	118048184	4	SNP_mDIV_B7-18_081308	Recurrent	0	Exon0023963a	Exon0023964c	7.714	6	No
2	118030640	118048184	4	SNP_mDIV_B7-275_112108	Recurrent	0	Exon0023963a	Exon0023964c	5.98	6	No
2	118030640	118048184	4	SNP_mDIV_B8-19_081308	Recurrent	0	Exon0023963a	Exon0023964c	7.123	6	No
2	118030640	118048184	4	SNP_mDIV_B9-279_112108_2	Recurrent	0	Exon0023963a	Exon0023964c	4.99	6	No
2	118030640	118048184	4	SNP_mDIV_D2-408_012709	Recurrent	0	Exon0023963a	Exon0023964c	8.895	6	No
2	118030640	118048184	4	SNP_mDIV_D3-409_012709	Recurrent	0	Exon0023963a	Exon0023964c	9.378	6	No
2	118153024	118158665	0	SNP_mDIV_B2-446_012209	Unique	0	JAX00099173	JAX00099175	10.632	5	No
2	118527693	118687989	3	SNP_mDIV_C11-125_090908	Unique	0	Exon0024067a	JAX00099214	66.873	171	Yes	Plcb2, A430105I19Rik, Phgr1, Disp2, D2Ertd750e
2	118643613	118659748	4	SNP_mDIV_C1-23_081308	Unique	0	Exon0024127a	Exon0024133a	10.093	11	No
2	119252337	119268315	3	SNP_mDIV_C11-406_012709	Recurrent	0	Exon0024294a	Exon0024303c	17.731	26	No
2	119252337	119268315	3	SNP_mDIV_D2-408_012709	Recurrent	0	Exon0024294a	Exon0024303c	18.154	26	No
2	119252337	119268315	3	SNP_mDIV_D3-409_012709	Recurrent	0	Exon0024294a	Exon0024303c	11.357	26	No
2	119884818	119903384	3	SNP_mDIV_D7-134_090908	Unique	3	Exon0024560a	Exon0024590c	44.672	86	No
2	120438086	120445887	4	SNP_mDIV_B11-164_082108	Unique	0	Exon0024796a	JAX00099346	4.518	14	No
2	121162475	121186952	3	SNP_mDIV_B2-76_090908	Recurrent	0	Exon0025058a	Exon0025087c	47.347	71	No
2	121162475	121186952	3	SNP_mDIV_D7-134_090908	Recurrent	0	Exon0025058a	Exon0025087c	53.955	71	No
2	121255207	121260639	1	SNP_mDIV_B3-229_111308	Recurrent	0	Exon0025137a	Exon0025142c	24.637	18	No
2	121255207	121260639	1	SNP_mDIV_D5-219_103008_3	Recurrent	0	Exon0025137a	Exon0025142c	23.12	18	No
2	121257401	121260639	1	SNP_mDIV_B7-233_111308	Recurrent	0	Exon0025138a	Exon0025142c	16.181	15	No
2	121258024	121260639	4	SNP_mDIV_A10-72_090908	Recurrent	0	Exon0025139a	Exon0025142c	2.204	12	No
2	121258024	121260639	4	SNP_mDIV_B1-68_091708	Recurrent	0	Exon0025139a	Exon0025142c	4.949	12	No
2	122179518	122194556	3	SNP_mDIV_C2-24_081308	Recurrent	0	Exon0025412a	Exon0025419c	6.182	28	No
2	122179518	122194556	3	SNP_mDIV_D11-46_081308	Recurrent	0	Exon0025412a	Exon0025419c	8.536	28	No
2	122265743	122340169	3	SNP_mDIV_C7-96_090908	Unique	0	Exon0025421a	Exon0025444c	10.329	24	No
2	122463644	122515275	3	SNP_mDIV_D2-128_090908	Recurrent	5	Exon0025469a	Exon0025477c	10.452	30	No
2	122485783	122515275	3	SNP_mDIV_B10-140_091708	Recurrent	4	JAX00099499	Exon0025477c	4.123	21	No
2	122669146	122723723	1	SNP_mDIV_A7-69_090908	Unique	0	JAX00099512	JAX00501764	12.842	13	No
2	123947461	124009968	1	SNP_mDIV_B1-267_112108	Unique	0	JAX00501980	JAX00099613	45.306	14	No
2	125593128	125597268	4	SNP_mDIV_B5-123_091708	Unique	0	Exon0025704a	Exon0025707c	3.119	10	No
2	126951869	126953426	1	SNP_mDIV_A11-265_112108	Unique	0	Exon0025957a	Exon0025959c	15.775	9	No
2	127061709	127062628	4	SNP_mDIV_A11-361_121608	Recurrent	31	Exon0026000a	Exon0026002c	8.318	9	No
2	127061709	127062628	4	SNP_mDIV_A6-6_081308	Recurrent	0	Exon0026000a	Exon0026002c	10.802	9	No
2	127061709	127062628	4	SNP_mDIV_A8-427_022709	Recurrent	1	Exon0026000a	Exon0026002c	9.569	9	No
2	127061709	127062628	4	SNP_mDIV_B4-118_091708	Recurrent	0	Exon0026000a	Exon0026002c	12.482	9	No
2	127061709	127062628	4	SNP_mDIV_B6-274_112108	Recurrent	0	Exon0026000a	Exon0026002c	5.157	9	No
2	127061709	127062628	4	SNP_mDIV_B8-278_112108	Recurrent	0	Exon0026000a	Exon0026002c	8.77	9	No
2	127061709	127062628	4	SNP_mDIV_B8-392_012709	Recurrent	0	Exon0026000a	Exon0026002c	9.5	9	No
2	127061709	127062628	4	SNP_mDIV_B9-279_112108_2	Recurrent	12	Exon0026000a	Exon0026002c	4.695	9	No
2	127061709	127062628	4	SNP_mDIV_D7-413_012709	Recurrent	0	Exon0026000a	Exon0026002c	8.035	9	No
2	127800262	127805025	0	SNP_mDIV_B4-448_012209	Unique	6	JAX00502776	JAX00502783	23.007	10	No
2	129880025	129899287	1	SNP_mDIV_C6-95_090908	Recurrent	0	JAX00503478	JAX00503491	19.071	12	No
2	129880025	129911585	3	SNP_mDIV_C6-461_012209	Recurrent	0	JAX00503478	JAX00100057	0.888	15	No
2	130953161	130968835	3	SNP_mDIV_D7-134_090908	Unique	0	Exon0026809a	Exon0026821c	20.539	30	Yes	Gm11037
2	131710892	131712889	1	SNP_mDIV_B9-393_012709	Unique	2	JAX00503895	JAX00503898	15.955	6	No
2	132492495	132524470	3	SNP_mDIV_C7-96_090908	Unique	0	JAX00504091	JAX00504102	8.541	16	No
2	132645352	132646480	1	SNP_mDIV_A7-425_022709	Unique	2	Exon0027016a	JAX00504125	10.718	7	No
2	133424809	133429022	1	SNP_mDIV_A2-64_090908	Recurrent	0	JAX00504288	JAX00504293	10.437	6	No
2	133424809	133429022	1	SNP_mDIV_B10-236_111308	Recurrent	8	JAX00504288	JAX00504293	6.872	6	No
2	133424809	133429022	1	SNP_mDIV_C7-244_111308	Recurrent	4	JAX00504288	JAX00504293	11.459	6	No
2	133424809	133429022	1	SNP_mDIV_D2-178_082108	Recurrent	0	JAX00504288	JAX00504293	17.098	6	No
2	133514963	133535082	1	SNP_mDIV_A2-64_090908	Recurrent	7	JAX00100326	JAX00100328	16.719	5	No
2	133514963	133535082	1	SNP_mDIV_D2-178_082108	Recurrent	0	JAX00100326	JAX00100328	17.159	5	No
2	133868136	133874591	0	SNP_mDIV_B4-448_012209	Unique	0	JAX00504348	JAX00504355	17.893	5	No
2	135547260	135556064	1	SNP_mDIV_B1-445_012209	Unique	2	JAX00504663	JAX00504668	10.565	7	No
2	135547260	135577956	0	SNP_mDIV_A2-435_012209	Unique	20	JAX00504663	JAX00504674	41.266	13	No
2	135851974	135876518	3	SNP_mDIV_D1-177_082108	Unique	0	Exon0027155c	JAX00504724	0.053	9	No
2	135851974	136701904	3	SNP_mDIV_A11-224_111308	Unique	0	Exon0027155c	Exon0027200c	157.667	244	Yes	6330527O06Rik, Pak7, Gm11035, Ankrd5, BC034902, Snap25
2	136716792	136718084	1	SNP_mDIV_B2-433_022709	Unique	0	Exon0027204a	Exon0027206c	17.674	9	No
2	136755331	136756099	0	SNP_mDIV_C3-92_090908	Recurrent	0	JAX00100568	JAX00100570	13.453	3	No
2	136755331	136756099	0	SNP_mDIV_D7-134_090908	Recurrent	0	JAX00100568	JAX00100570	15.653	3	No
2	138664610	138667085	0	SNP_mDIV_A2-51_091708	Recurrent	0	JAX00505108	JAX00505113	17.002	6	No
2	138664610	138667085	0	SNP_mDIV_A4-52_082108	Recurrent	0	JAX00505108	JAX00505113	15.659	6	No
2	139604253	139604833	0	SNP_mDIV_A3-149_111308	Unique	0	JAX00505221	JAX00505226	14.96	6	No
2	140320813	140344603	3	SNP_mDIV_A10-58_082108	Recurrent	0	JAX00505339	JAX00505347	11.004	10	No
2	140320813	140344603	3	SNP_mDIV_A11-224_111308	Recurrent	0	JAX00505339	JAX00505347	3.589	10	No
2	140320813	140344603	3	SNP_mDIV_A9-200_091708	Recurrent	0	JAX00505339	JAX00505347	10.975	10	No
2	140320813	140344603	3	SNP_mDIV_D9-186_082108	Recurrent	0	JAX00505339	JAX00505347	3.563	10	No
2	140320813	140344603	4	SNP_mDIV_B7-391_012709	Recurrent	14	JAX00505339	JAX00505347	1.313	10	No
2	140320813	140346604	3	SNP_mDIV_B9-162_082108	Recurrent	0	JAX00505339	JAX00100839	3.465	11	No
2	140320813	140348866	3	SNP_mDIV_A10-223_111308	Recurrent	0	JAX00505339	JAX00505348	1.73	12	No
2	140320813	140348866	3	SNP_mDIV_A6-183_091708	Recurrent	0	JAX00505339	JAX00505348	2.592	12	No
2	140320813	140348866	3	SNP_mDIV_B1-12_081308	Recurrent	0	JAX00505339	JAX00505348	3.574	12	No
2	140320813	140348866	3	SNP_mDIV_B3-229_111308	Recurrent	2	JAX00505339	JAX00505348	6.457	12	No
2	140320813	140348866	3	SNP_mDIV_B4-230_111308	Recurrent	1	JAX00505339	JAX00505348	7.037	12	No
2	140320813	140348866	3	SNP_mDIV_C3-240_111308	Recurrent	0	JAX00505339	JAX00505348	5.758	12	No
2	140320813	140348866	3	SNP_mDIV_C4-241_111308	Recurrent	4	JAX00505339	JAX00505348	8.563	12	No
2	140320813	140348866	3	SNP_mDIV_D4-218_103008_3	Recurrent	7	JAX00505339	JAX00505348	13.977	12	No
2	140320813	140348866	3	SNP_mDIV_D7-184_082108	Recurrent	0	JAX00505339	JAX00505348	14.799	12	No
2	141299494	141324822	0	SNP_mDIV_B11-164_082108	Recurrent	2	JAX00100910	JAX00505527	12.894	9	No
2	141299494	141324822	1	SNP_mDIV_A2-48_082108	Recurrent	0	JAX00100910	JAX00505527	13.93	9	No
2	141404531	141492624	0	SNP_mDIV_A2-148_111308	Recurrent	0	JAX00505533	JAX00505541	34.568	12	No
2	141404531	141492624	0	SNP_mDIV_D9-136_090908	Recurrent	0	JAX00505533	JAX00505541	35.792	12	No
2	142678486	142680255	1	SNP_mDIV_A10-201_091708	Recurrent	29	JAX00101013	Exon0027378c	9.472	7	No
2	142678486	142680255	1	SNP_mDIV_A11-265_112108	Recurrent	0	JAX00101013	Exon0027378c	15.663	7	No
2	142678486	142680255	1	SNP_mDIV_B1-267_112108	Recurrent	0	JAX00101013	Exon0027378c	5.091	7	No
2	142678486	142680255	1	SNP_mDIV_B6-274_112108	Recurrent	1	JAX00101013	Exon0027378c	7.983	7	No
2	142678486	142680255	1	SNP_mDIV_C4-285_112108	Recurrent	0	JAX00101013	Exon0027378c	1.401	7	No
2	143032305	143033411	0	SNP_mDIV_B8-452_012209	Unique	0	JAX00505802	JAX00505806	20.978	5	No
2	143321127	143322496	0	SNP_mDIV_B10-454_012209	Unique	0	JAX00101061	JAX00505858	23.993	7	No
2	144075877	144087747	4	SNP_mDIV_B5-449_012209	Recurrent	2	Exon0027454a	Exon0027466c	0.194	29	No
2	144079414	144091935	3	SNP_mDIV_A2-51_091708	Recurrent	0	Exon0027456a	Exon0027467c	6.748	31	No
2	145375971	145395790	0	SNP_mDIV_A4-481_012709	Recurrent	0	Exon0027565b	JAX00506264	31.639	11	No
2	145375971	145395790	0	SNP_mDIV_A5-482_012709	Recurrent	12	Exon0027565b	JAX00506264	31.961	11	No
2	146866566	146875731	4	SNP_mDIV_B11-164_082108	Unique	0	Exon0027719a	Exon0027725a	6.842	14	No
2	150131865	150188488	1	SNP_mDIV_B8-452_012209	Recurrent	0	JAX00101569	Exon0027850c	13.031	10	Yes	Gm10130
2	150131865	150188488	1	SNP_mDIV_C8-463_012209	Recurrent	26	JAX00101569	Exon0027850c	11.121	10	Yes	Gm10130
2	150188337	150207512	1	SNP_mDIV_B11-141_091708	Recurrent	0	Exon0027850a	JAX00507154	13.202	6	No
2	150188337	150207512	1	SNP_mDIV_C11-406_012709	Recurrent	2	Exon0027850a	JAX00507154	19.32	6	No
2	150188337	150235464	3	SNP_mDIV_B7-451_012209	Recurrent	0	Exon0027850a	Exon0027851c	7.859	14	No
2	150684116	150697764	1	SNP_mDIV_C11-406_012709	Unique	0	Exon0027939a	JAX00101612	17.481	6	No
2	151527756	151638721	3	SNP_mDIV_A10-10_081308	Recurrent	2	Exon0028034a	JAX00507404	23.613	53	Yes	Psmf1
2	151539786	151634528	3	SNP_mDIV_D4-39_081308	Recurrent	2	JAX00507382	JAX00101682	14.703	38	Yes	Psmf1
2	151539786	151638721	3	SNP_mDIV_D1-249_111308	Recurrent	2	JAX00507382	JAX00507404	27.842	40	Yes	Psmf1
2	151539786	151638721	3	SNP_mDIV_D2-250_111308	Recurrent	0	JAX00507382	JAX00507404	30.311	40	Yes	Psmf1
2	151539786	151638721	3	SNP_mDIV_D3-251_111308	Recurrent	2	JAX00507382	JAX00507404	22.725	40	Yes	Psmf1
2	151539786	151646244	3	SNP_mDIV_A1-350_121608	Recurrent	4	JAX00507382	JAX00507406	28.897	42	Yes	Psmf1
2	151540485	151586925	3	SNP_mDIV_D8-185_082108	Recurrent	2	JAX00101675	JAX00507391	15.211	32	Yes	Psmf1
2	151540485	151638721	3	SNP_mDIV_B11-237_111308	Recurrent	15	JAX00101675	JAX00507404	27.197	39	Yes	Psmf1
2	151540485	151638721	3	SNP_mDIV_C5-27_081308	Recurrent	0	JAX00101675	JAX00507404	26.281	39	Yes	Psmf1
2	151540485	151638721	3	SNP_mDIV_D2-178_082108	Recurrent	0	JAX00101675	JAX00507404	33.035	39	Yes	Psmf1
2	151540485	151638721	3	SNP_mDIV_D3-179_082108	Recurrent	0	JAX00101675	JAX00507404	32.254	39	Yes	Psmf1
2	151540485	151638721	3	SNP_mDIV_D7-221_103008_3	Recurrent	20	JAX00101675	JAX00507404	28.435	39	Yes	Psmf1
2	151540485	151638721	3	SNP_mDIV_D8-222_103008_3	Recurrent	0	JAX00101675	JAX00507404	26.298	39	Yes	Psmf1
2	151540485	151638721	3	SNP_mDIV_D9-44_081308	Recurrent	0	JAX00101675	JAX00507404	40.359	39	Yes	Psmf1
2	151540485	151646244	3	SNP_mDIV_C11-248_111308	Recurrent	0	JAX00101675	JAX00507406	21.45	41	Yes	Psmf1
2	151543778	151634528	3	SNP_mDIV_D11-348_120908	Recurrent	2	Exon0028037a	JAX00101682	30.284	36	No
2	151543778	151638721	3	SNP_mDIV_A11-11_081308	Recurrent	0	Exon0028037a	JAX00507404	31.822	38	No
2	151543778	151638721	3	SNP_mDIV_C3-25_081308	Recurrent	0	Exon0028037a	JAX00507404	24.659	38	No
2	153834896	153901989	4	SNP_mDIV_B6-17_081308	Unique	0	Exon0028493a	JAX00101853	1.326	19	No
2	154545260	154556635	0	SNP_mDIV_A4-52_082108	Unique	5	JAX00101900	JAX00101902	18.11	7	No
2	155854910	155857036	4	SNP_mDIV_A3-3_081308	Unique	0	Exon0029000a	Exon0029004c	3.811	12	No
2	155937535	155970303	3	SNP_mDIV_B8-489_022709	Unique	0	Exon0029064a	Exon0029079c	6.99	45	No
2	156914206	156989438	3	SNP_mDIV_B6-487_022709	Unique	0	Exon0029250a	Exon0029278c	23.208	80	Yes	Samhd1
2	161841457	161875190	1	SNP_mDIV_A2-2_081308	Recurrent	0	JAX00102447	JAX00509724	14.003	12	No
2	161841457	161875190	1	SNP_mDIV_B7-18_081308	Recurrent	0	JAX00102447	JAX00509724	14.867	12	No
2	162906528	163280725	3	SNP_mDIV_B8-452_012209	Unique	0	Exon0029834a	JAX00102555	21.801	128	Yes	Gtsf1l, Tox2, Jph2, 3230401D17Rik
2	163514053	163518583	0	SNP_mDIV_D1-126_090908	Unique	0	JAX00510123	JAX00102574	13.285	4	No
2	164143190	164146966	4	SNP_mDIV_D3-469_012209	Unique	0	Exon0030007a	JAX00102621	4.993	10	No
2	166740683	166755467	1	SNP_mDIV_B9-235_111308	Unique	0	Exon0030581a	Exon0030591c	30.688	32	No
2	166765191	166768694	1	SNP_mDIV_C6-208_103008_3	Recurrent	5	Exon0030597a	Exon0030602c	28.419	16	No
2	166765191	166768694	1	SNP_mDIV_D1-214_103008_3	Recurrent	0	Exon0030597a	Exon0030602c	26.521	16	No
2	166765191	166768694	1	SNP_mDIV_D3-217_103008_3	Recurrent	0	Exon0030597a	Exon0030602c	27.137	16	No
2	166765191	166768694	1	SNP_mDIV_D7-221_103008_3	Recurrent	0	Exon0030597a	Exon0030602c	27.819	16	No
2	166765191	166770096	1	SNP_mDIV_A6-SNP08_005_103108	Recurrent	1	Exon0030597a	Exon0030603c	28.109	19	No
2	166765191	166770096	1	SNP_mDIV_D9-144_103008_3	Recurrent	0	Exon0030597a	Exon0030603c	17.609	19	No
2	168959059	169046956	1	SNP_mDIV_A4-157_091708	Unique	0	JAX00511222	JAX00511232	15.793	13	No
2	169325411	169361246	1	SNP_mDIV_A4-157_091708	Recurrent	0	JAX00218875	JAX00511346	13.674	13	No
2	169325411	169361246	1	SNP_mDIV_D10-476_012209	Recurrent	0	JAX00218875	JAX00511346	14.197	13	No
2	169325411	169361246	1	SNP_mDIV_D11-477_012209	Recurrent	0	JAX00218875	JAX00511346	13.579	13	No
2	170825159	170899082	0	SNP_mDIV_B10-163_082108	Unique	9	JAX00511625	JAX00218916	23.46	15	No
2	170832322	170850363	0	SNP_mDIV_A3-149_111308	Unique	0	JAX00103121	JAX00511632	16.552	7	No
2	171056712	171060019	0	SNP_mDIV_A9-442_012209	Unique	0	JAX00103139	JAX00511660	12.434	6	No
2	171233100	171283071	1	SNP_mDIV_A4-157_091708	Unique	0	JAX00103152	JAX00511700	12.722	16	No
2	171565951	171599943	0	SNP_mDIV_B8-132_091708	Unique	0	JAX00511751	JAX00511768	59.283	15	No
2	172254082	172298328	3	SNP_mDIV_D5-253_111308	Unique	15	Exon0030941a	Exon0030958c	19.588	42	Yes	2410001C21Rik, Gcnt7
2	172763710	172765278	4	SNP_mDIV_C11-213_103008_3	Unique	0	JAX00103263	Exon0030975c	4.098	5	No
2	173009897	173030257	1	SNP_mDIV_C7-31_081308	Unique	0	JAX00512050	JAX00512059	13.316	8	No
2	173411388	173412604	1	SNP_mDIV_B9-138_091708	Unique	3	Exon0031048a	Exon0031050c	16.227	9	No
2	174991678	174997794	1	SNP_mDIV_B10-140_091708	Recurrent	0	Exon0031189a	Exon0031191c	0	6	No
2	174991678	174997794	4	SNP_mDIV_A5-482_012709	Recurrent	0	Exon0031189a	Exon0031191c	3.883	6	No
2	174991678	174997794	4	SNP_mDIV_C8-97_090908	Recurrent	72	Exon0031189a	Exon0031191c	4.709	6	No
2	180407949	180460143	3	SNP_mDIV_D9-346_120908	Recurrent	2	Exon0031779a	Exon0031796c	23.587	51	Yes	2310003C23Rik
2	180407949	180476597	3	SNP_mDIV_D10-347_120908	Recurrent	0	Exon0031779a	Exon0031809c	36.133	79	Yes	2310003C23Rik
2	181597871	181599522	1	SNP_mDIV_B2-433_022709	Recurrent	0	JAX00103726	JAX00513724	13.061	6	No
2	181597871	181599522	1	SNP_mDIV_B2-75_103008_4	Recurrent	3	JAX00103726	JAX00513724	18.782	6	No
2	181687110	181731538	1	SNP_mDIV_D11-146_103008_3	Recurrent	2	JAX00513731	JAX00103738	23.544	17	Yes	Gm14496
2	181687110	181731538	3	SNP_mDIV_D5-253_111308	Recurrent	2	JAX00513731	JAX00103738	14.678	17	Yes	Gm14496
3	8284004	8294839	0	SNP_mDIV_B10-140_091708	Unique	6	JAX00514505	JAX00514511	36.743	10	No
3	9022017	9047584	0	SNP_mDIV_B7-160_082108	Recurrent	10	JAX00104182	JAX00514631	36.594	11	No
3	9022017	9047584	1	SNP_mDIV_B8-452_012209	Recurrent	0	JAX00104182	JAX00514631	14.013	11	No
3	10458250	10475653	1	SNP_mDIV_A4-157_091708	Unique	0	JAX00514905	JAX00104292	12.93	11	No
3	10561980	10588784	1	SNP_mDIV_A4-437_012209	Unique	15	JAX00514922	JAX00104299	12.554	7	No
3	10858282	10874178	0	SNP_mDIV_D7-255_111308_2	Unique	3	JAX00514959	JAX00104322	20.565	6	No
3	12070680	12078829	4	SNP_mDIV_B9-393_012709	Unique	3	JAX00104411	JAX00515112	3.098	5	No
3	12430586	12433968	0	SNP_mDIV_A7-55_082108	Unique	0	JAX00515166	JAX00104439	15.964	5	No
3	13154110	13197599	0	SNP_mDIV_A1-434_012209	Recurrent	27	JAX00515269	JAX00515272	20.521	6	No
3	13154110	13197599	1	SNP_mDIV_B7-451_012209	Recurrent	0	JAX00515269	JAX00515272	6.13	6	No
3	14316026	14318732	0	SNP_mDIV_B7-451_012209	Recurrent	71	JAX00515433	JAX00515436	12.404	5	No
3	14316026	14318732	0	SNP_mDIV_C4-459_012209	Recurrent	14	JAX00515433	JAX00515436	8.378	5	No
3	14316026	14318732	0	SNP_mDIV_C5-460_012209	Recurrent	1	JAX00515433	JAX00515436	9.835	5	No
3	14316026	14499398	1	SNP_mDIV_B8-161_082108	Recurrent	52	JAX00515433	Exon0032364c	19.708	28	No
3	14365170	14495353	1	SNP_mDIV_B7-451_012209	Recurrent	3	JAX00104581	JAX00515451	21.95	17	No
3	14493649	14495353	0	SNP_mDIV_B8-452_012209	Recurrent	2	JAX00515449	JAX00515451	10.36	3	No
3	14493649	14495353	0	SNP_mDIV_C8-463_012209	Recurrent	0	JAX00515449	JAX00515451	12.245	3	No
3	14497238	14511997	1	SNP_mDIV_C8-463_012209	Recurrent	0	Exon0032363a	Exon0032366c	15.187	10	No
3	14497238	14523993	1	SNP_mDIV_D7-413_012709	Recurrent	2	Exon0032363a	JAX00515453	22.433	11	No
3	15021940	15073580	1	SNP_mDIV_A6-183_091708	Recurrent	18	JAX00104631	JAX00515553	17.497	12	No
3	15021940	15073580	1	SNP_mDIV_B11-237_111308	Recurrent	16	JAX00104631	JAX00515553	15.089	12	No
3	15021940	15073580	1	SNP_mDIV_C11-248_111308	Recurrent	0	JAX00104631	JAX00515553	18.892	12	No
3	15021940	15073580	1	SNP_mDIV_D1-249_111308	Recurrent	1	JAX00104631	JAX00515553	22.197	12	No
3	15021940	15073580	1	SNP_mDIV_D2-250_111308	Recurrent	0	JAX00104631	JAX00515553	19.445	12	No
3	15021940	15073580	1	SNP_mDIV_D3-251_111308	Recurrent	0	JAX00104631	JAX00515553	21.713	12	No
3	15050949	15073102	1	SNP_mDIV_A1-350_121608	Recurrent	0	JAX00104633	JAX00515552	19.742	9	No
3	15050949	15073580	0	SNP_mDIV_C1-23_081308	Recurrent	0	JAX00104633	JAX00515553	41.501	11	No
3	15050949	15073580	0	SNP_mDIV_D4-39_081308	Recurrent	0	JAX00104633	JAX00515553	38.4	11	No
3	15050949	15073580	1	SNP_mDIV_A10-10_081308	Recurrent	0	JAX00104633	JAX00515553	17.599	11	No
3	15050949	15073580	1	SNP_mDIV_A11-11_081308	Recurrent	0	JAX00104633	JAX00515553	23.001	11	No
3	15050949	15073580	1	SNP_mDIV_A11-59_082108	Recurrent	1	JAX00104633	JAX00515553	22.57	11	No
3	15050949	15073580	1	SNP_mDIV_C11-176_082108	Recurrent	5	JAX00104633	JAX00515553	18.293	11	No
3	15050949	15073580	1	SNP_mDIV_D11-348_120908	Recurrent	53	JAX00104633	JAX00515553	23.856	11	No
3	15050949	15073580	1	SNP_mDIV_D4-180_082108	Recurrent	2	JAX00104633	JAX00515553	21.252	11	No
3	15050949	15073580	1	SNP_mDIV_D4-218_103008_3	Recurrent	0	JAX00104633	JAX00515553	17.821	11	No
3	15050949	15073580	1	SNP_mDIV_D6-182_082108	Recurrent	0	JAX00104633	JAX00515553	15.3	11	No
3	15050949	15073580	1	SNP_mDIV_D8-185_082108	Recurrent	0	JAX00104633	JAX00515553	20.614	11	No
3	15050949	15073580	1	SNP_mDIV_D8-43_081308	Recurrent	88	JAX00104633	JAX00515553	12.33	11	No
3	15050949	15091280	1	SNP_mDIV_D5-181_082108	Recurrent	0	JAX00104633	JAX00104636	16.832	12	No
3	15050949	15091280	1	SNP_mDIV_D9-186_082108	Recurrent	44	JAX00104633	JAX00104636	15.997	12	No
3	15811217	15821981	0	SNP_mDIV_B6-17_081308	Recurrent	11	JAX00104684	JAX00515639	15.883	6	No
3	15811217	15821981	1	SNP_mDIV_C10-247_111308	Recurrent	0	JAX00104684	JAX00515639	15.612	6	No
3	15811217	15846702	0	SNP_mDIV_A1-478_012709	Recurrent	14	JAX00104684	JAX00219365	19.721	8	No
3	15811217	15846702	0	SNP_mDIV_A2-479_012709	Recurrent	34	JAX00104684	JAX00219365	16.809	8	No
3	15811217	15846702	0	SNP_mDIV_B5-449_012209	Recurrent	16	JAX00104684	JAX00219365	24.472	8	No
3	15811217	15846702	0	SNP_mDIV_C1-456_012209	Recurrent	0	JAX00104684	JAX00219365	22.77	8	No
3	15811217	15846702	0	SNP_mDIV_D5-471_012209	Recurrent	0	JAX00104684	JAX00219365	16.278	8	No
3	15811217	15846702	1	SNP_mDIV_B9-162_082108	Recurrent	52	JAX00104684	JAX00219365	18.54	8	No
3	15811217	15846702	1	SNP_mDIV_C7-209_103008_3	Recurrent	0	JAX00104684	JAX00219365	14.721	8	No
3	15811217	15851131	1	SNP_mDIV_C10-212_103008_3	Recurrent	5	JAX00104684	JAX00515646	12.159	12	No
3	15811217	15851131	1	SNP_mDIV_C8-210_103008_3	Recurrent	0	JAX00104684	JAX00515646	18.695	12	No
3	15906305	15980879	0	SNP_mDIV_B10-140_091708	Recurrent	2	Exon0032453a	JAX00104697	32.45	17	No
3	15906305	15980879	0	SNP_mDIV_D4-252_111308_2	Recurrent	0	Exon0032453a	JAX00104697	22.61	17	No
3	15922389	15980879	0	SNP_mDIV_A3-149_111308	Recurrent	0	JAX00515665	JAX00104697	20.858	8	No
3	15922389	15980879	0	SNP_mDIV_C7-462_012209	Recurrent	0	JAX00515665	JAX00104697	23.036	8	No
3	15922389	15980879	0	SNP_mDIV_C8-463_012209	Recurrent	2	JAX00515665	JAX00104697	16.538	8	No
3	16151799	16152348	0	SNP_mDIV_A11-444_012209	Recurrent	0	JAX00515691	JAX00104711	14.327	4	No
3	16151799	16152348	0	SNP_mDIV_A3-149_111308	Recurrent	0	JAX00515691	JAX00104711	15.274	4	No
3	16151799	16152348	1	SNP_mDIV_C2-166_082108	Recurrent	17	JAX00515691	JAX00104711	13.14	4	No
3	19733411	19743989	0	SNP_mDIV_C6-461_012209	Unique	41	JAX00104976	JAX00516244	15.74	5	No
3	20206984	20238878	1	SNP_mDIV_A4-157_091708	Unique	4	JAX00516306	JAX00516311	11.508	10	No
3	21680056	21728096	1	SNP_mDIV_D10-476_012209	Unique	0	JAX00105124	JAX00516587	13.829	17	No
3	22368263	22584154	3	SNP_mDIV_D5-253_111308	Unique	4	JAX00105174	JAX00516697	21.394	30	No
3	22927783	22932582	1	SNP_mDIV_A7-69_090908	Unique	10	JAX00516751	JAX00516756	12.27	6	No
3	23198774	23200851	0	SNP_mDIV_C6-461_012209	Recurrent	9	JAX00516805	JAX00516808	18.733	6	No
3	23198774	23200851	1	SNP_mDIV_B8-234_111308	Recurrent	2	JAX00516805	JAX00516808	13.827	6	No
3	23717097	23736905	0	SNP_mDIV_D7-255_111308_2	Unique	0	JAX00516891	JAX00516896	28.067	8	No
3	24206668	24247917	1	SNP_mDIV_C2-239_111308	Unique	10	JAX00105313	JAX00105316	11.891	6	Yes	Gm7536
3	24605616	24649676	1	SNP_mDIV_B5-84_103008_4	Unique	0	JAX00517037	JAX00105347	33.157	20	No
3	24764330	25185348	1	SNP_mDIV_A4-157_091708	Recurrent	2	JAX00105355	JAX00517134	20.098	73	No
3	24949855	24953013	0	SNP_mDIV_B3-190_082108	Unique	4	JAX00517101	JAX00517106	23.258	6	No
3	24949855	25185348	1	SNP_mDIV_D10-476_012209	Recurrent	0	JAX00517101	JAX00517134	15.832	38	No
3	25412284	25445541	1	SNP_mDIV_D11-46_081308	Recurrent	0	JAX00517150	JAX00517157	8.641	7	No
3	25427121	25461978	3	SNP_mDIV_A11-384_012709	Recurrent	0	JAX00105401	JAX00219592	2.694	6	No
3	25440148	25445541	1	SNP_mDIV_A1-SNP08_001_103008	Recurrent	0	JAX00517154	JAX00517157	13.264	4	No
3	25440148	25445541	1	SNP_mDIV_A2-SNP08_001_103008	Recurrent	1	JAX00517154	JAX00517157	12.724	4	No
3	26003877	26196055	1	SNP_mDIV_C6-461_012209	Unique	2	JAX00105444	JAX00517271	11.823	48	No
3	27025813	27045927	1	SNP_mDIV_B11-164_082108	Unique	16	Exon0032681a	Exon0032693c	20.554	34	No
3	27209794	27248557	1	SNP_mDIV_D1-467_012209	Unique	0	JAX00105535	JAX00105539	25.182	22	Yes	Tnfsf10
3	28431823	28480508	1	SNP_mDIV_D7-255_111308_2	Unique	2	Exon0032777a	JAX00105632	24.164	22	No
3	30618694	30652134	1	SNP_mDIV_D10-476_012209	Recurrent	0	JAX00105790	Exon0032906c	16.175	16	No
3	30618694	30653245	1	SNP_mDIV_D11-477_012209	Recurrent	5	JAX00105790	Exon0032907c	18.199	17	No
3	30618694	30653245	1	SNP_mDIV_D3-469_012209	Recurrent	0	JAX00105790	Exon0032907c	19	17	No
3	30618694	30653245	1	SNP_mDIV_D5-471_012209	Recurrent	0	JAX00105790	Exon0032907c	18.779	17	No
3	30639086	30653245	1	SNP_mDIV_B1-227_111308	Recurrent	3	JAX00105792	Exon0032907c	15.971	11	No
3	30639086	30653245	1	SNP_mDIV_C10-247_111308	Recurrent	0	JAX00105792	Exon0032907c	16.999	11	No
3	30639086	30653245	1	SNP_mDIV_C3-205_103008_3	Recurrent	88	JAX00105792	Exon0032907c	21.213	11	No
3	30639086	30653245	1	SNP_mDIV_C4-206_103008_3	Recurrent	52	JAX00105792	Exon0032907c	20.085	11	No
3	30639086	30653245	1	SNP_mDIV_C7-209_103008_3	Recurrent	5	JAX00105792	Exon0032907c	17.767	11	No
3	30639086	30653245	1	SNP_mDIV_C8-210_103008_3	Recurrent	3	JAX00105792	Exon0032907c	20.283	11	No
3	30639086	30657349	1	SNP_mDIV_B10-236_111308	Recurrent	82	JAX00105792	Exon0032909c	15.907	20	No
3	30639086	30657349	1	SNP_mDIV_B9-235_111308	Recurrent	52	JAX00105792	Exon0032909c	19.951	20	No
3	30639086	30657349	1	SNP_mDIV_D3-179_082108	Recurrent	15	JAX00105792	Exon0032909c	22.892	20	No
3	31333169	31410097	1	SNP_mDIV_B3-190_082108	Unique	0	JAX00105844	JAX00518560	11.011	12	No
3	32003135	32014855	1	SNP_mDIV_C5-400_012709	Unique	2	JAX00518678	JAX00518688	14.175	10	No
3	32106464	32113513	1	SNP_mDIV_A11-444_012209	Unique	0	JAX00518723	JAX00518733	18.093	10	No
3	33167656	33216235	1	SNP_mDIV_C6-461_012209	Unique	1	JAX00518936	JAX00518949	17.705	13	No
3	33685805	33702514	1	SNP_mDIV_C3-167_082108	Unique	0	JAX00519021	Exon0033120c	16.486	19	No
3	33699460	33702514	1	SNP_mDIV_A6-424_022709	Recurrent	6	Exon0033115a	Exon0033120c	16.955	17	No
3	33699460	33702514	1	SNP_mDIV_A7-425_022709	Recurrent	0	Exon0033115a	Exon0033120c	25.142	17	No
3	33699460	33702514	1	SNP_mDIV_A8-225_112108	Recurrent	0	Exon0033115a	Exon0033120c	14.087	17	No
3	33699460	33702514	1	SNP_mDIV_A8-381_012709	Recurrent	0	Exon0033115a	Exon0033120c	21.95	17	No
3	33699460	33702514	1	SNP_mDIV_A9-382_012709	Recurrent	0	Exon0033115a	Exon0033120c	14.865	17	No
3	33699460	33702514	4	SNP_mDIV_C8-97_090908	Recurrent	1	Exon0033115a	Exon0033120c	0	17	No
3	33699460	33702514	4	SNP_mDIV_D2-128_090908	Recurrent	0	Exon0033115a	Exon0033120c	0.978	17	No
3	33699460	33703671	4	SNP_mDIV_A1-50_091708	Recurrent	70	Exon0033115a	Exon0033123c	0.278	21	No
3	33699460	33703671	4	SNP_mDIV_C5-94_090908	Recurrent	2	Exon0033115a	Exon0033123c	0	21	No
3	33699460	33703834	1	SNP_mDIV_A5-423_022709	Recurrent	0	Exon0033115a	JAX00106020	29.583	22	No
3	33699460	33703834	1	SNP_mDIV_B3-229_111308	Recurrent	0	Exon0033115a	JAX00106020	27.682	22	No
3	33699460	33703834	1	SNP_mDIV_C5-27_081308	Recurrent	1	Exon0033115a	JAX00106020	29.158	22	No
3	33699460	33703834	1	SNP_mDIV_D5-219_103008_3	Recurrent	83	Exon0033115a	JAX00106020	22.856	22	No
3	33699894	33702514	1	SNP_mDIV_A4-SNP08_002_103008	Recurrent	0	Exon0033116a	Exon0033120c	26.293	14	No
3	33699894	33702514	4	SNP_mDIV_A6-119_090908	Recurrent	0	Exon0033116a	Exon0033120c	6.248	14	No
3	33699894	33704546	1	SNP_mDIV_A11-313_120908	Recurrent	29	Exon0033116a	JAX00519022	25.91	21	No
3	33701794	33703834	1	SNP_mDIV_A6-183_091708	Recurrent	11	Exon0033118a	JAX00106020	12.87	13	No
3	33701794	33703834	1	SNP_mDIV_B1-227_111308	Recurrent	0	Exon0033118a	JAX00106020	16.269	13	No
3	33701794	33703834	1	SNP_mDIV_D9-261_111308	Recurrent	0	Exon0033118a	JAX00106020	24.196	13	No
3	33701794	33705681	1	SNP_mDIV_D4-218_103008_3	Recurrent	4	Exon0033118a	JAX00519024	22.297	17	No
3	33702009	33703834	1	SNP_mDIV_B9-279_112108_2	Recurrent	5	Exon0033119a	JAX00106020	33.181	11	No
3	33702009	33703834	1	SNP_mDIV_C9-290_112108	Recurrent	0	Exon0033119a	JAX00106020	23.592	11	No
3	34195638	34521011	1	SNP_mDIV_A4-157_091708	Recurrent	7	JAX00106058	JAX00106082	16.464	81	No
3	34296398	34521011	3	SNP_mDIV_D1-36_081308	Recurrent	1	JAX00519186	JAX00106082	5.714	61	No
3	35013844	35433166	4	SNP_mDIV_D5-253_111308	Unique	0	JAX00519385	JAX00519507	4.615	122	No
3	36924703	36927711	1	SNP_mDIV_B1-362_121608	Unique	58	JAX00519881	JAX00106264	2.47	10	No
3	39623688	39684221	1	SNP_mDIV_D10-476_012209	Unique	0	JAX00520508	JAX00520529	14.987	24	No
3	39670280	39671051	0	SNP_mDIV_C10-34_081308	Recurrent	3	JAX00520520	JAX00520522	11	3	No
3	39670280	39671051	0	SNP_mDIV_C8-32_081308	Recurrent	0	JAX00520520	JAX00520522	10.002	3	No
3	39670280	39671051	0	SNP_mDIV_D3-340_120908	Recurrent	29	JAX00520520	JAX00520522	11.317	3	No
3	39670280	39671051	0	SNP_mDIV_D7-344_120908	Recurrent	52	JAX00520520	JAX00520522	9.562	3	No
3	40966071	41236119	1	SNP_mDIV_A4-157_091708	Unique	5	JAX00106565	JAX00520938	21.26	74	Yes	Gm16508
3	42924665	42973693	0	SNP_mDIV_B2-433_022709	Recurrent	0	JAX00106712	JAX00521305	52.187	14	No
3	42924665	42973693	0	SNP_mDIV_C8-97_090908	Recurrent	4	JAX00106712	JAX00521305	50.738	14	No
3	43722049	43755140	1	SNP_mDIV_A7-69_090908	Unique	1	JAX00521408	JAX00521412	13.652	8	No
3	44150542	44157389	0	SNP_mDIV_A1-50_091708	Unique	5	JAX00521465	JAX00106803	8.765	3	No
3	45655767	45710666	0	SNP_mDIV_C1-23_081308	Unique	0	JAX00106914	JAX00106921	11.209	11	No
3	45710597	45716110	0	SNP_mDIV_B10-454_012209	Unique	0	JAX00106920	JAX00521723	6.872	3	No
3	47335666	47336171	0	SNP_mDIV_A5-482_012709	Unique	0	JAX00107041	JAX00521995	15.3	4	No
3	48913869	48942548	0	SNP_mDIV_B4-448_012209	Unique	0	JAX00107161	JAX00522244	22.644	9	No
3	51240150	51275491	3	SNP_mDIV_B1-445_012209	Unique	0	Exon0033727a	Exon0033745c	0.503	58	No
3	52813408	52834773	1	SNP_mDIV_A2-435_012209	Unique	2	Exon0033795a	JAX00523100	18.356	19	No
3	53085936	53166403	1	SNP_mDIV_A4-157_091708	Unique	0	JAX00220071	JAX00523194	14.641	22	No
3	55813151	55814171	1	SNP_mDIV_A6-152_111308	Recurrent	0	Exon0034069a	JAX00523789	19.151	11	No
3	55813499	55814171	1	SNP_mDIV_A11-431_022709	Recurrent	1	Exon0034070a	JAX00523789	19.265	8	No
3	58697813	58706245	1	SNP_mDIV_A4-437_012209	Unique	0	JAX00107890	JAX00524283	14.167	6	No
3	58991163	58996733	0	SNP_mDIV_C11-466_012209	Unique	11	JAX00524318	JAX00524321	15.951	5	No
3	59044523	59071189	3	SNP_mDIV_B3-316_120908	Unique	5	Exon0034231a	Exon0034249c	22.073	52	No
3	59663156	59844055	4	SNP_mDIV_D10-45_081308	Unique	2	JAX00107960	Exon0034282c	2.177	65	Yes	C130079G13Rik, Gm9696, Aadacl2
3	59723530	59726937	0	SNP_mDIV_D11-46_081308	Unique	0	JAX00524393	JAX00524397	17.148	5	No
3	60151668	60212306	1	SNP_mDIV_A4-157_091708	Unique	0	JAX00524449	JAX00524454	13.375	13	No
3	60722090	60782506	1	SNP_mDIV_A4-157_091708	Recurrent	3	JAX00220236	JAX00524530	15.58	13	No
3	60722090	60782506	1	SNP_mDIV_A7-55_082108	Recurrent	10	JAX00220236	JAX00524530	12.74	13	No
3	60722090	60782506	1	SNP_mDIV_D10-45_081308	Recurrent	0	JAX00220236	JAX00524530	12.389	13	No
3	60751025	60760142	1	SNP_mDIV_D10-476_012209	Recurrent	2	JAX00108041	JAX00524526	12.664	8	No
3	60751025	60760142	1	SNP_mDIV_D11-477_012209	Recurrent	0	JAX00108041	JAX00524526	16.083	8	No
3	60751025	60782506	1	SNP_mDIV_B6-17_081308	Recurrent	0	JAX00108041	JAX00524530	11.786	11	No
3	60751025	60782506	1	SNP_mDIV_C10-34_081308	Recurrent	0	JAX00108041	JAX00524530	13.846	11	No
3	61598438	61603133	0	SNP_mDIV_A9-442_012209	Unique	0	JAX00524630	JAX00108106	9.999	4	No
3	61767701	61911620	1	SNP_mDIV_B7-160_082108	Unique	0	JAX00524643	JAX00220265	47.174	25	No
3	62290906	62304977	3	SNP_mDIV_D3-409_012709	Unique	0	JAX00524725	Exon0034338c	13.845	24	No
3	62466007	62470651	1	SNP_mDIV_A7-69_090908	Unique	0	JAX00524745	JAX00524750	13.931	6	No
3	63003472	63014346	1	SNP_mDIV_B8-19_081308	Unique	0	JAX00524838	JAX00108212	14.844	6	No
3	63145841	63152630	1	SNP_mDIV_D10-262_111308	Unique	19	Exon0034356a	Exon0034362c	32.139	18	No
3	63145841	63165961	1	SNP_mDIV_B3-229_111308	Unique	2	Exon0034356a	Exon0034364c	28.093	21	No
3	64802088	64809825	3	SNP_mDIV_B7-451_012209	Recurrent	2	JAX00525116	JAX00525119	3.591	6	No
3	64802088	64809825	4	SNP_mDIV_C7-462_012209	Recurrent	0	JAX00525116	JAX00525119	3.662	6	No
3	65130265	65141786	0	SNP_mDIV_A3-480_012709	Unique	0	JAX00220324	JAX00108369	22.138	8	No
3	66146571	66149085	0	SNP_mDIV_C2-24_081308	Unique	82	JAX00525472	JAX00525475	13.469	5	No
3	66571448	66572121	0	SNP_mDIV_D11-46_081308	Unique	0	JAX00525553	JAX00108475	12.717	4	No
3	66571448	66608046	1	SNP_mDIV_D10-476_012209	Unique	0	JAX00525553	JAX00108478	12.224	10	No
3	66571448	66676372	1	SNP_mDIV_A4-157_091708	Unique	0	JAX00525553	JAX00108485	12.724	18	No
3	68145111	68146375	1	SNP_mDIV_A4-52_082108	Recurrent	16	JAX00525844	JAX00525849	14.718	5	No
3	68145111	68146375	1	SNP_mDIV_A5-53_082108	Recurrent	0	JAX00525844	JAX00525849	5.259	5	No
3	68599974	68652157	3	SNP_mDIV_D2-250_111308	Recurrent	2	JAX00220409	JAX00525932	5.647	11	No
3	68599974	68652157	3	SNP_mDIV_D3-251_111308	Recurrent	0	JAX00220409	JAX00525932	8.873	11	No
3	68610876	68639372	3	SNP_mDIV_B11-237_111308	Recurrent	32	JAX00525926	JAX00525930	6.082	8	No
3	68610876	68639372	3	SNP_mDIV_D1-249_111308	Recurrent	52	JAX00525926	JAX00525930	2.541	8	No
3	68610876	68639372	3	SNP_mDIV_D9-186_082108	Recurrent	0	JAX00525926	JAX00525930	8.776	8	No
3	70726080	70726635	0	SNP_mDIV_A11-444_012209	Recurrent	0	JAX00526308	JAX00526311	12.807	4	No
3	70726080	70726635	0	SNP_mDIV_A9-442_012209	Recurrent	0	JAX00526308	JAX00526311	10.707	4	No
3	71759273	71807443	0	SNP_mDIV_A5-53_082108	Recurrent	0	JAX00108862	JAX00526468	38.794	11	No
3	71759273	71807443	0	SNP_mDIV_B7-127_091708	Recurrent	0	JAX00108862	JAX00526468	31.363	11	No
3	73336576	73390869	1	SNP_mDIV_D3-469_012209	Unique	0	JAX00526686	JAX00526708	26.312	19	No
3	74136873	74141734	0	SNP_mDIV_D7-255_111308_2	Unique	0	JAX00526822	JAX00526827	10.041	6	No
3	74690730	74691292	0	SNP_mDIV_B8-452_012209	Unique	0	JAX00109082	JAX00109083	19.969	5	No
3	75136057	75137118	0	SNP_mDIV_A1-1_081308	Recurrent	102	JAX00526943	JAX00526944	9.808	3	No
3	75136057	75137118	0	SNP_mDIV_B3-387_022709	Recurrent	0	JAX00526943	JAX00526944	11.047	3	No
3	75136057	75137118	0	SNP_mDIV_B5-389_012709	Recurrent	1	JAX00526943	JAX00526944	12.634	3	No
3	75136057	75137118	0	SNP_mDIV_C4-93_090908	Recurrent	69	JAX00526943	JAX00526944	10.348	3	No
3	75136057	75137118	0	SNP_mDIV_D11-146_103008_3	Recurrent	0	JAX00526943	JAX00526944	12.446	3	No
3	75136057	75137118	0	SNP_mDIV_D6-254_111308	Recurrent	28	JAX00526943	JAX00526944	9.618	3	No
3	75136057	75137118	1	SNP_mDIV_D9-44_081308	Recurrent	75	JAX00526943	JAX00526944	6.089	3	No
3	76770745	76838811	1	SNP_mDIV_B1-445_012209	Recurrent	0	JAX00109237	JAX00220598	16.276	13	No
3	76806921	76838811	1	SNP_mDIV_B4-448_012209	Recurrent	169	JAX00527231	JAX00220598	11.597	10	No
3	77492148	77614363	1	SNP_mDIV_A4-157_091708	Unique	0	JAX00109292	JAX00527332	13.845	20	No
3	77666646	77681090	0	SNP_mDIV_D1-36_081308	Recurrent	1	JAX00527344	JAX00527348	13.814	4	No
3	77666646	77681090	0	SNP_mDIV_D4-410_012709	Recurrent	89	JAX00527344	JAX00527348	12.595	4	No
3	78133850	78135864	3	SNP_mDIV_A10-58_082108	Recurrent	1	JAX00527414	JAX00527417	3.22	6	No
3	78133850	78135864	3	SNP_mDIV_A6-6_081308	Recurrent	0	JAX00527414	JAX00527417	3.044	6	No
3	78133850	78135864	3	SNP_mDIV_D8-256_111308	Recurrent	73	JAX00527414	JAX00527417	1.874	6	No
3	78133850	78135864	4	SNP_mDIV_B10-143_103008_3	Recurrent	0	JAX00527414	JAX00527417	1.153	6	No
3	78133850	78135864	4	SNP_mDIV_B10-21_081308	Recurrent	2	JAX00527414	JAX00527417	0.121	6	No
3	78133850	78135864	4	SNP_mDIV_B7-391_012709	Recurrent	17	JAX00527414	JAX00527417	4.075	6	No
3	78133850	78135864	4	SNP_mDIV_D5-411_012709	Recurrent	11	JAX00527414	JAX00527417	3.487	6	No
3	78267673	78327811	1	SNP_mDIV_D10-45_081308	Recurrent	2	JAX00109348	JAX00527464	14.06	21	No
3	78282236	78323822	3	SNP_mDIV_A1-62_090908	Recurrent	1	JAX00109351	JAX00527461	6.874	13	No
3	78282236	78323822	3	SNP_mDIV_A9-200_091708	Recurrent	4	JAX00109351	JAX00527461	7.827	13	No
3	78282236	78323822	3	SNP_mDIV_C5-94_090908	Recurrent	0	JAX00109351	JAX00527461	1.717	13	No
3	78282236	78323822	3	SNP_mDIV_D2-178_082108	Recurrent	35	JAX00109351	JAX00527461	9.984	13	No
3	78282236	78323822	3	SNP_mDIV_D6-182_082108	Recurrent	5	JAX00109351	JAX00527461	4.013	13	No
3	78282236	78323822	4	SNP_mDIV_A2-48_082108	Recurrent	71	JAX00109351	JAX00527461	1.919	13	No
3	78282236	78323822	4	SNP_mDIV_C11-406_012709	Recurrent	3	JAX00109351	JAX00527461	2.572	13	No
3	78282236	78323822	4	SNP_mDIV_C7-31_081308	Recurrent	2	JAX00109351	JAX00527461	4.88	13	No
3	78282236	78327811	3	SNP_mDIV_B2-90_091708	Recurrent	0	JAX00109351	JAX00527464	7.224	17	No
3	78282236	78415703	1	SNP_mDIV_D11-477_012209	Unique	77	JAX00109351	JAX00109362	14.563	30	No
3	78322074	78327811	0	SNP_mDIV_D1-126_090908	Unique	29	JAX00527459	JAX00527464	20.646	6	No
3	81409942	81413744	1	SNP_mDIV_A7-69_090908	Unique	58	JAX00528023	JAX00528026	13.528	5	No
3	82184020	82189027	1	SNP_mDIV_D3-179_082108	Unique	8	Exon0035055a	JAX00528181	26.865	14	No
3	82811832	82812650	1	SNP_mDIV_A3-3_081308	Recurrent	3	Exon0035069a	Exon0035072c	8.988	9	No
3	82811832	82812650	1	SNP_mDIV_A7-425_022709	Recurrent	4	Exon0035069a	Exon0035072c	21.679	9	No
3	82811832	82812650	1	SNP_mDIV_A8-154_111308	Recurrent	2	Exon0035069a	Exon0035072c	14.742	9	No
3	82811832	82812650	1	SNP_mDIV_A9-155_111308	Recurrent	0	Exon0035069a	Exon0035072c	6.9	9	No
3	82811832	82812650	1	SNP_mDIV_B1-314_120908	Recurrent	13	Exon0035069a	Exon0035072c	17.414	9	No
3	82811832	82812650	1	SNP_mDIV_B5-123_091708	Recurrent	5	Exon0035069a	Exon0035072c	0.772	9	No
3	82811832	82812650	1	SNP_mDIV_B8-19_081308	Recurrent	32	Exon0035069a	Exon0035072c	5.205	9	No
3	82811832	82812650	1	SNP_mDIV_C3-92_090908	Recurrent	0	Exon0035069a	Exon0035072c	2.768	9	No
3	82811832	82812650	1	SNP_mDIV_D2-408_012709	Recurrent	9	Exon0035069a	Exon0035072c	21.968	9	No
3	82811832	82812650	1	SNP_mDIV_D3-409_012709	Recurrent	20	Exon0035069a	Exon0035072c	18.691	9	No
3	82811832	82812650	1	SNP_mDIV_D5-253_111308	Recurrent	0	Exon0035069a	Exon0035072c	10.184	9	No
3	82811832	82812650	1	SNP_mDIV_D6-298_112108_2	Recurrent	0	Exon0035069a	Exon0035072c	24.667	9	No
3	82811832	82814499	1	SNP_mDIV_A7-357_121608	Recurrent	5	Exon0035069a	Exon0035074c	11.447	15	No
3	82811832	82814499	1	SNP_mDIV_B3-380_121608	Recurrent	37	Exon0035069a	Exon0035074c	25.755	15	No
3	82811832	82814499	1	SNP_mDIV_B8-370_121608	Recurrent	8	Exon0035069a	Exon0035074c	10.225	15	No
3	82811832	82814499	1	SNP_mDIV_D11-263_111308	Recurrent	1	Exon0035069a	Exon0035074c	14.402	15	No
3	82945577	82950090	0	SNP_mDIV_B11-164_082108	Unique	28	JAX00528373	JAX00528380	14.906	9	No
3	83207509	83208720	0	SNP_mDIV_D3-38_081308	Unique	0	JAX00528470	JAX00528474	21.656	5	No
3	83775818	83821867	1	SNP_mDIV_D5-471_012209	Unique	2	JAX00109762	JAX00528620	16.16	20	No
3	85054791	85192172	1	SNP_mDIV_A4-157_091708	Unique	0	JAX00109859	JAX00528938	21.517	36	No
3	87555045	87614953	3	SNP_mDIV_D8-43_081308	Recurrent	2	Exon0035504a	Exon0035560c	32.813	141	Yes	Ntrk1
3	87555045	87618491	3	SNP_mDIV_B3-316_120908	Recurrent	0	Exon0035504a	Exon0035567c	38.92	154	Yes	Ntrk1
3	87555045	87618491	3	SNP_mDIV_B8-85_090908	Recurrent	0	Exon0035504a	Exon0035567c	51.066	154	Yes	Ntrk1
3	87555045	87619070	3	SNP_mDIV_C8-334_120908	Recurrent	0	Exon0035504a	Exon0035568a	41.019	155	Yes	Ntrk1
3	87555045	87620010	3	SNP_mDIV_D7-134_090908	Recurrent	82	Exon0035504a	Exon0035568c	60.621	158	Yes	Ntrk1
3	87559839	87586736	3	SNP_mDIV_B2-76_090908	Recurrent	0	Exon0035515a	Exon0035535c	30.872	50	No
3	87612506	87619070	3	SNP_mDIV_B2-76_090908	Recurrent	2	Exon0035553a	Exon0035568a	28.258	35	No
3	87612506	87620010	3	SNP_mDIV_C11-125_090908	Recurrent	1	Exon0035553a	Exon0035568c	29.485	38	No
3	87846496	87862405	3	SNP_mDIV_C11-466_012209	Unique	13	JAX00529417	Exon0035648c	4.648	28	Yes	Gpatch4
3	88251825	88259661	3	SNP_mDIV_C9-120_090908	Unique	57	JAX00110099	Exon0035827c	16.973	27	No
3	88607698	88628833	0	SNP_mDIV_B8-452_012209	Unique	0	JAX00529540	JAX00529542	11.151	4	No
3	89089629	89160848	3	SNP_mDIV_D9-415_012709	Unique	16	JAX00529649	Exon0036222c	52.677	89	Yes	Efna3, Efna4, Adam15
3	89212357	89216036	1	SNP_mDIV_D2-SNP09_024_022709	Unique	0	Exon0036243a	JAX00529679	25.182	10	No
3	89749869	89753927	1	SNP_mDIV_A3-305_120908	Recurrent	72	Exon0036352a	Exon0036360c	30.821	24	No
3	89749869	89753927	1	SNP_mDIV_D10-262_111308	Recurrent	15	Exon0036352a	Exon0036360c	25.434	24	No
3	92092819	92121910	0	SNP_mDIV_A1-47_082108	Recurrent	0	Exon0036715a	Exon0036717c	15.023	8	No
3	92092819	92121910	0	SNP_mDIV_C2-24_081308	Recurrent	3	Exon0036715a	Exon0036717c	16.912	8	No
3	92092819	92121910	0	SNP_mDIV_D11-46_081308	Recurrent	3	Exon0036715a	Exon0036717c	20.995	8	No
3	92092819	92121910	0	SNP_mDIV_D5-471_012209	Recurrent	27	Exon0036715a	Exon0036717c	16.037	8	No
3	92092819	92131509	1	SNP_mDIV_B5-486_022709	Recurrent	3	Exon0036715a	JAX00530043	15.233	10	Yes	Sprr2b
3	92113569	92121910	0	SNP_mDIV_D10-45_081308	Unique	0	JAX00530036	Exon0036717c	15.741	6	No
3	92618096	92624571	1	SNP_mDIV_A7-69_090908	Unique	104	JAX00530114	JAX00530117	21.716	7	No
3	92824250	92923764	1	SNP_mDIV_A4-157_091708	Unique	5	JAX00530146	JAX00530172	15.116	30	Yes	Gm4858
3	94471303	94569504	3	SNP_mDIV_A11-431_022709	Recurrent	12	JAX00530376	Exon0036963c	7.061	14	Yes	Selenbp2
3	94471303	94569504	3	SNP_mDIV_A4-150_111308_2	Recurrent	0	JAX00530376	Exon0036963c	11.046	14	Yes	Selenbp2
3	94471303	94569504	3	SNP_mDIV_B1-314_120908	Recurrent	51	JAX00530376	Exon0036963c	4.323	14	Yes	Selenbp2
3	94471303	94569504	3	SNP_mDIV_B1-362_121608	Recurrent	82	JAX00530376	Exon0036963c	2.299	14	Yes	Selenbp2
3	94471303	94569504	3	SNP_mDIV_B7-18_081308	Recurrent	69	JAX00530376	Exon0036963c	1.649	14	Yes	Selenbp2
3	94471303	94569504	3	SNP_mDIV_B7-275_112108	Recurrent	169	JAX00530376	Exon0036963c	7.497	14	Yes	Selenbp2
3	94471303	94569504	3	SNP_mDIV_B8-19_081308	Recurrent	2	JAX00530376	Exon0036963c	2.546	14	Yes	Selenbp2
3	94471303	94569504	3	SNP_mDIV_B8-278_112108	Recurrent	6	JAX00530376	Exon0036963c	8.006	14	Yes	Selenbp2
3	94471303	94569504	3	SNP_mDIV_C2-283_112108	Recurrent	1	JAX00530376	Exon0036963c	6.335	14	Yes	Selenbp2
3	94471303	94569504	3	SNP_mDIV_C3-284_112108	Recurrent	0	JAX00530376	Exon0036963c	8.004	14	Yes	Selenbp2
3	94471303	94569504	3	SNP_mDIV_C6-287_112108	Recurrent	0	JAX00530376	Exon0036963c	3.186	14	Yes	Selenbp2
3	94471303	94569504	3	SNP_mDIV_C7-288_112108	Recurrent	2	JAX00530376	Exon0036963c	2.962	14	Yes	Selenbp2
3	94471303	94569504	3	SNP_mDIV_D6-298_112108_2	Recurrent	0	JAX00530376	Exon0036963c	8.677	14	Yes	Selenbp2
3	94490090	94569504	3	SNP_mDIV_A2-304_120908	Recurrent	28	JAX00530378	Exon0036963c	6.93	13	Yes	Selenbp2
3	94490090	94569504	3	SNP_mDIV_A5-423_022709	Recurrent	0	JAX00530378	Exon0036963c	4.403	13	Yes	Selenbp2
3	94490090	94569504	3	SNP_mDIV_A9-429_022709	Recurrent	73	JAX00530378	Exon0036963c	4.336	13	Yes	Selenbp2
3	94490090	94569504	4	SNP_mDIV_A3-421_022709	Recurrent	0	JAX00530378	Exon0036963c	0.525	13	Yes	Selenbp2
3	94931523	94932640	1	SNP_mDIV_A3-421_022709	Recurrent	4	Exon0037088a	Exon0037091c	17.652	11	No
3	94931523	94932640	1	SNP_mDIV_A5-423_022709	Recurrent	58	Exon0037088a	Exon0037091c	18.21	11	No
3	94931523	94932640	1	SNP_mDIV_C6-287_112108	Recurrent	28	Exon0037088a	Exon0037091c	25.029	11	No
3	95123996	95157898	3	SNP_mDIV_B10-454_012209	Unique	70	Exon0037193a	JAX00220994	30.304	76	No
3	95280015	95306709	3	SNP_mDIV_C11-466_012209	Unique	5	Exon0037232a	Exon0037251c	13.229	46	No
3	95448048	95489406	1	SNP_mDIV_A1-434_012209	Recurrent	8	JAX00110617	Exon0037310a	32.901	62	Yes	Mcl1
3	95462722	95489406	3	SNP_mDIV_B3-316_120908	Recurrent	86	Exon0037290a	Exon0037310a	28.112	61	No
3	95462722	95489406	3	SNP_mDIV_B8-85_090908	Recurrent	60	Exon0037290a	Exon0037310a	39.067	61	No
3	95462722	95489406	3	SNP_mDIV_D7-134_090908	Recurrent	0	Exon0037290a	Exon0037310a	40.045	61	No
3	95462722	95560653	3	SNP_mDIV_C6-95_090908	Unique	0	Exon0037290a	JAX00530604	27.143	143	Yes	Adamtsl4, Ecm1, Tars2
3	95477314	95489406	3	SNP_mDIV_C8-334_120908	Recurrent	0	JAX00530581	Exon0037310a	23.724	46	No
3	95477314	95489406	3	SNP_mDIV_D8-43_081308	Recurrent	0	JAX00530581	Exon0037310a	10.381	46	No
3	95965939	96013336	3	SNP_mDIV_A7-55_082108	Recurrent	0	Exon0037442a	JAX00110659	21.919	88	Yes	Sf3b4, Sv2a
3	95965939	96067214	3	SNP_mDIV_D7-134_090908	Recurrent	0	Exon0037442a	Exon0037488c	26.705	112	Yes	Sf3b4, Sv2a, Bola1, Hist2h2ab, Hist2h2ac, Hist2h2be, Hist2h3c2, Hist2h2aa2, Hist2h2aa1, Hist2h3c1
3	96207459	96247145	3	SNP_mDIV_A5-53_082108	Unique	0	JAX00530720	JAX00530728	7.799	21	No
3	96619163	96641286	0	SNP_mDIV_C6-95_090908	Unique	0	JAX00530768	JAX00221022	19.744	10	No
3	97251880	97339163	1	SNP_mDIV_A4-157_091708	Recurrent	2	JAX00530905	JAX00110754	17.249	21	No
3	97258077	97296524	1	SNP_mDIV_B5-16_081308	Recurrent	0	JAX00110748	JAX00110753	12.887	18	No
3	97273992	97296524	1	SNP_mDIV_B3-190_082108	Recurrent	2	JAX00530907	JAX00110753	12.007	15	No
3	98485231	98547928	0	SNP_mDIV_A1-47_082108	Recurrent	0	JAX00110836	JAX00110840	36.955	21	Yes	Hsd3b2
3	98485231	98547928	0	SNP_mDIV_C2-24_081308	Recurrent	2	JAX00110836	JAX00110840	28.022	21	Yes	Hsd3b2
3	98485231	98547928	0	SNP_mDIV_D10-45_081308	Recurrent	0	JAX00110836	JAX00110840	30.746	21	Yes	Hsd3b2
3	98485231	98547928	0	SNP_mDIV_D11-46_081308	Recurrent	2	JAX00110836	JAX00110840	38.62	21	Yes	Hsd3b2
3	98514158	98528410	4	SNP_mDIV_B8-452_012209	Unique	15	Exon0037881a	Exon0037886a	7.682	14	No
3	99130776	99228819	1	SNP_mDIV_A4-157_091708	Unique	0	JAX00531411	JAX00110891	13.42	34	No
3	99497463	99544844	1	SNP_mDIV_A4-157_091708	Unique	0	JAX00531508	JAX00531525	13.316	19	No
3	101955613	101965484	4	SNP_mDIV_B7-160_082108	Unique	0	JAX00532194	JAX00532199	8.747	9	No
3	102472652	102493088	1	SNP_mDIV_C11-125_090908	Unique	0	JAX00532344	JAX00111137	15.959	5	No
3	102622991	102724547	4	SNP_mDIV_C3-398_012709	Recurrent	18	Exon0038185a	Exon0038205c	2.385	29	No
3	102622991	102739985	3	SNP_mDIV_A1-1_081308	Recurrent	2	Exon0038185a	Exon0038216c	15.875	38	No
3	102622991	102739985	3	SNP_mDIV_A4-4_081308	Recurrent	7	Exon0038185a	Exon0038216c	13.16	38	No
3	102622991	102739985	3	SNP_mDIV_A4-481_012709	Recurrent	4	Exon0038185a	Exon0038216c	6.002	38	No
3	102622991	102739985	3	SNP_mDIV_A5-5_081308	Recurrent	0	Exon0038185a	Exon0038216c	23.683	38	No
3	102622991	102739985	3	SNP_mDIV_B10-21_081308	Recurrent	0	Exon0038185a	Exon0038216c	26.512	38	No
3	102622991	102739985	3	SNP_mDIV_B10-394_012709	Recurrent	0	Exon0038185a	Exon0038216c	25.411	38	No
3	102622991	102739985	3	SNP_mDIV_B2-268_112108	Recurrent	0	Exon0038185a	Exon0038216c	28.784	38	No
3	102622991	102739985	3	SNP_mDIV_B7-275_112108	Recurrent	2	Exon0038185a	Exon0038216c	27.907	38	No
3	102622991	102739985	3	SNP_mDIV_B7-391_012709	Recurrent	0	Exon0038185a	Exon0038216c	25.22	38	No
3	102622991	102739985	3	SNP_mDIV_D4-410_012709	Recurrent	2	Exon0038185a	Exon0038216c	17.142	38	No
3	102699825	102739985	4	SNP_mDIV_C2-91_090908	Recurrent	0	Exon0038198a	Exon0038216c	3	17	No
3	102703972	102739985	4	SNP_mDIV_B1-314_120908	Recurrent	1	Exon0038200a	Exon0038216c	0	16	No
3	102703972	102739985	4	SNP_mDIV_B4-388_012709	Recurrent	11	Exon0038200a	Exon0038216c	3.679	16	No
3	102703972	102739985	4	SNP_mDIV_B9-142_103008_3	Recurrent	4	Exon0038200a	Exon0038216c	3.912	16	No
3	102703972	102739985	4	SNP_mDIV_B9-373_121608	Recurrent	84	Exon0038200a	Exon0038216c	0	16	No
3	102703972	102739985	4	SNP_mDIV_D3-217_103008_3	Recurrent	52	Exon0038200a	Exon0038216c	6.032	16	No
3	102703972	102739985	4	SNP_mDIV_D5-131_090908	Recurrent	42	Exon0038200a	Exon0038216c	6.146	16	No
3	102703972	102739985	4	SNP_mDIV_D9-136_090908	Recurrent	0	Exon0038200a	Exon0038216c	3.692	16	No
3	102703972	102739985	4	SNP_mDIV_D9-144_103008_3	Recurrent	0	Exon0038200a	Exon0038216c	1.521	16	No
3	103417836	103422775	1	SNP_mDIV_A9-429_022709	Unique	52	JAX00111206	JAX00532504	15.867	8	No
3	103421855	103422775	0	SNP_mDIV_A11-431_022709	Recurrent	0	JAX00532495	JAX00532504	4.073	7	No
3	103421855	103422775	0	SNP_mDIV_B2-433_022709	Recurrent	0	JAX00532495	JAX00532504	4.902	7	No
3	103421855	103422775	1	SNP_mDIV_B4-15_081308	Recurrent	0	JAX00532495	JAX00532504	16.073	7	No
3	103421855	103422775	1	SNP_mDIV_D1-126_090908	Recurrent	0	JAX00532495	JAX00532504	6.91	7	No
3	104578911	104621468	3	SNP_mDIV_D8-43_081308	Unique	0	Exon0038484a	Exon0038521c	27.807	89	Yes	Ppm1j, Rhoc
3	105780595	105781303	1	SNP_mDIV_B1-314_120908	Unique	0	Exon0038631a	Exon0038632c	16.582	6	No
3	105815614	105846869	4	SNP_mDIV_A5-482_012709	Unique	73	JAX00533101	JAX00111389	0	29	Yes	Chi3l7, Gm4540
3	105890980	106193192	3	SNP_mDIV_D3-469_012209	Recurrent	0	JAX00533111	JAX00533150	20.008	79	Yes	Chia, Chi3l3, Chi3l4
3	105916964	106112457	3	SNP_mDIV_A2-479_012709	Recurrent	0	JAX00533116	JAX00533144	19.364	58	Yes	Chi3l3, Chi3l4
3	105916964	106112457	3	SNP_mDIV_D1-467_012209	Recurrent	0	JAX00533116	JAX00533144	28.442	58	Yes	Chi3l3, Chi3l4
3	105925320	106112457	1	SNP_mDIV_A7-153_111308	Recurrent	0	Exon0038660a	JAX00533144	34.549	54	Yes	Chi3l3, Chi3l4
3	105925320	106112457	3	SNP_mDIV_A4-437_012209	Recurrent	16	Exon0038660a	JAX00533144	30.012	54	Yes	Chi3l3, Chi3l4
3	105925320	106112457	3	SNP_mDIV_C6-461_012209	Recurrent	0	Exon0038660a	JAX00533144	21.193	54	Yes	Chi3l3, Chi3l4
3	105931081	105935013	3	SNP_mDIV_C2-91_090908	Unique	0	Exon0038661a	Exon0038666c	11.198	17	No
3	105931081	105950512	1	SNP_mDIV_D6-298_112108_2	Recurrent	0	Exon0038661a	Exon0038667a	19.828	20	No
3	105931081	105952696	3	SNP_mDIV_B8-392_012709	Recurrent	2	Exon0038661a	Exon0038670c	26.43	23	No
3	105931081	105981740	1	SNP_mDIV_D7-255_111308_2	Recurrent	15	Exon0038661a	JAX00533130	26.415	32	No
3	105931081	105981740	3	SNP_mDIV_A3-156_091708	Recurrent	0	Exon0038661a	JAX00533130	14.571	32	No
3	105931081	105981740	3	SNP_mDIV_B1-68_091708	Recurrent	0	Exon0038661a	JAX00533130	22.64	32	No
3	105931081	105981740	3	SNP_mDIV_B6-274_112108	Recurrent	29	Exon0038661a	JAX00533130	23.245	32	No
3	105931081	106004713	3	SNP_mDIV_A1-1_081308	Recurrent	0	Exon0038661a	Exon0038678c	36.354	36	No
3	105931081	106006661	3	SNP_mDIV_B10-394_012709	Recurrent	0	Exon0038661a	Exon0038681b	44.94	38	No
3	105931081	106007355	3	SNP_mDIV_B11-88_090908	Recurrent	0	Exon0038661a	JAX00533132	42.929	39	No
3	105931081	106007355	3	SNP_mDIV_B9-138_091708	Recurrent	0	Exon0038661a	JAX00533132	25.651	39	No
3	105931081	106021086	3	SNP_mDIV_B5-271_112108	Recurrent	2	Exon0038661a	JAX00533134	26.091	42	No
3	105931081	106029928	3	SNP_mDIV_B10-21_081308	Recurrent	11	Exon0038661a	JAX00533135	23.01	43	Yes	Chi3l3, Chi3l4
3	105931081	106083859	3	SNP_mDIV_A3-49_082108	Recurrent	1	Exon0038661a	JAX00533141	32.472	46	Yes	Chi3l3, Chi3l4
3	105931081	106083859	3	SNP_mDIV_B3-387_022709	Recurrent	16	Exon0038661a	JAX00533141	52.095	46	Yes	Chi3l3, Chi3l4
3	105931081	106083859	3	SNP_mDIV_C6-30_081308	Recurrent	0	Exon0038661a	JAX00533141	27.236	46	Yes	Chi3l3, Chi3l4
3	105931081	106083859	3	SNP_mDIV_D1-36_081308	Recurrent	0	Exon0038661a	JAX00533141	28.746	46	Yes	Chi3l3, Chi3l4
3	105931081	106103620	1	SNP_mDIV_B1-362_121608	Recurrent	10	Exon0038661a	JAX00111407	33.23	49	Yes	Chi3l3, Chi3l4
3	105931081	106103620	3	SNP_mDIV_A5-5_081308	Recurrent	0	Exon0038661a	JAX00111407	50.614	49	Yes	Chi3l3, Chi3l4
3	105931081	106103620	3	SNP_mDIV_D5-131_090908	Recurrent	0	Exon0038661a	JAX00111407	15.762	49	Yes	Chi3l3, Chi3l4
3	105931081	106103620	4	SNP_mDIV_B11-22_081308	Recurrent	8	Exon0038661a	JAX00111407	4.3	49	Yes	Chi3l3, Chi3l4
3	105931081	106103620	4	SNP_mDIV_D3-38_081308	Recurrent	6	Exon0038661a	JAX00111407	4.865	49	Yes	Chi3l3, Chi3l4
3	105931081	106112457	1	SNP_mDIV_A6-152_111308	Recurrent	1	Exon0038661a	JAX00533144	24.324	51	Yes	Chi3l3, Chi3l4
3	105931081	106112457	1	SNP_mDIV_A8-154_111308	Recurrent	0	Exon0038661a	JAX00533144	36.709	51	Yes	Chi3l3, Chi3l4
3	105931081	106112457	1	SNP_mDIV_B1-314_120908	Recurrent	0	Exon0038661a	JAX00533144	32.667	51	Yes	Chi3l3, Chi3l4
3	105931081	106112457	1	SNP_mDIV_B6-124_091708	Recurrent	0	Exon0038661a	JAX00533144	24.277	51	Yes	Chi3l3, Chi3l4
3	105931081	106112457	1	SNP_mDIV_B9-20_081308	Recurrent	1	Exon0038661a	JAX00533144	30.538	51	Yes	Chi3l3, Chi3l4
3	105931081	106112457	1	SNP_mDIV_B9-373_121608	Recurrent	41	Exon0038661a	JAX00533144	30.561	51	Yes	Chi3l3, Chi3l4
3	105931081	106112457	1	SNP_mDIV_C6-287_112108	Recurrent	3	Exon0038661a	JAX00533144	29.556	51	Yes	Chi3l3, Chi3l4
3	105931081	106112457	1	SNP_mDIV_D10-262_111308	Recurrent	3	Exon0038661a	JAX00533144	44.582	51	Yes	Chi3l3, Chi3l4
3	105931081	106112457	1	SNP_mDIV_D11-303_112108	Recurrent	21	Exon0038661a	JAX00533144	29.784	51	Yes	Chi3l3, Chi3l4
3	105931081	106112457	1	SNP_mDIV_D11-417_012709	Recurrent	21	Exon0038661a	JAX00533144	22.683	51	Yes	Chi3l3, Chi3l4
3	105931081	106112457	3	SNP_mDIV_A1-478_012709	Recurrent	5	Exon0038661a	JAX00533144	16.983	51	Yes	Chi3l3, Chi3l4
3	105931081	106112457	3	SNP_mDIV_A11-444_012209	Recurrent	0	Exon0038661a	JAX00533144	18.891	51	Yes	Chi3l3, Chi3l4
3	105931081	106112457	3	SNP_mDIV_A4-481_012709	Recurrent	1	Exon0038661a	JAX00533144	28.434	51	Yes	Chi3l3, Chi3l4
3	105931081	106112457	3	SNP_mDIV_B1-432_022709	Recurrent	0	Exon0038661a	JAX00533144	43.945	51	Yes	Chi3l3, Chi3l4
3	105931081	106112457	3	SNP_mDIV_B7-451_012209	Recurrent	0	Exon0038661a	JAX00533144	18.276	51	Yes	Chi3l3, Chi3l4
3	105931081	106112457	3	SNP_mDIV_C5-460_012209	Recurrent	0	Exon0038661a	JAX00533144	23.622	51	Yes	Chi3l3, Chi3l4
3	105931081	106112457	3	SNP_mDIV_C6-401_012709	Recurrent	0	Exon0038661a	JAX00533144	31.398	51	Yes	Chi3l3, Chi3l4
3	105931081	106112457	3	SNP_mDIV_C7-462_012209	Recurrent	51	Exon0038661a	JAX00533144	36.643	51	Yes	Chi3l3, Chi3l4
3	105931081	106112457	3	SNP_mDIV_C8-SNP09_014_022709	Recurrent	0	Exon0038661a	JAX00533144	48.518	51	Yes	Chi3l3, Chi3l4
3	105931081	106112457	3	SNP_mDIV_C9-404_012709	Recurrent	0	Exon0038661a	JAX00533144	40.376	51	Yes	Chi3l3, Chi3l4
3	105931081	106112457	3	SNP_mDIV_D10-145_103008_3	Recurrent	58	Exon0038661a	JAX00533144	42.558	51	Yes	Chi3l3, Chi3l4
3	105931081	106112457	3	SNP_mDIV_D4-410_012709	Recurrent	4	Exon0038661a	JAX00533144	37.276	51	Yes	Chi3l3, Chi3l4
3	105931081	106112457	4	SNP_mDIV_A2-48_082108	Recurrent	2	Exon0038661a	JAX00533144	29.057	51	Yes	Chi3l3, Chi3l4
3	105931081	106112457	4	SNP_mDIV_A6-483_012709	Recurrent	0	Exon0038661a	JAX00533144	25.856	51	Yes	Chi3l3, Chi3l4
3	105931081	106112457	4	SNP_mDIV_B5-16_081308	Recurrent	0	Exon0038661a	JAX00533144	23.202	51	Yes	Chi3l3, Chi3l4
3	105931081	106112457	4	SNP_mDIV_B9-393_012709	Recurrent	0	Exon0038661a	JAX00533144	21.595	51	Yes	Chi3l3, Chi3l4
3	105931081	106112457	4	SNP_mDIV_C11-406_012709	Recurrent	0	Exon0038661a	JAX00533144	32.013	51	Yes	Chi3l3, Chi3l4
3	105931081	106112457	4	SNP_mDIV_C8-463_012209	Recurrent	2	Exon0038661a	JAX00533144	10.796	51	Yes	Chi3l3, Chi3l4
3	105931081	106112457	4	SNP_mDIV_D5-471_012209	Recurrent	0	Exon0038661a	JAX00533144	2.226	51	Yes	Chi3l3, Chi3l4
3	105933556	106112457	1	SNP_mDIV_B10-140_091708	Recurrent	0	JAX00111394	JAX00533144	27.773	42	Yes	Chi3l3, Chi3l4
3	105933556	106112457	1	SNP_mDIV_B3-190_082108	Recurrent	1	JAX00111394	JAX00533144	13.58	42	Yes	Chi3l3, Chi3l4
3	105933556	106112457	1	SNP_mDIV_B9-142_103008_3	Recurrent	6	JAX00111394	JAX00533144	57.54	42	Yes	Chi3l3, Chi3l4
3	105933556	106112457	1	SNP_mDIV_C3-284_112108	Recurrent	1	JAX00111394	JAX00533144	22.331	42	Yes	Chi3l3, Chi3l4
3	105950392	106112457	1	SNP_mDIV_A11-431_022709	Recurrent	0	JAX00533120	JAX00533144	22.902	34	Yes	Chi3l3, Chi3l4
3	105950392	106112457	1	SNP_mDIV_A9-429_022709	Recurrent	0	JAX00533120	JAX00533144	21.382	34	Yes	Chi3l3, Chi3l4
3	105950392	106112457	1	SNP_mDIV_B10-143_103008_3	Recurrent	15	JAX00533120	JAX00533144	54.616	34	Yes	Chi3l3, Chi3l4
3	105950392	106112457	1	SNP_mDIV_B11-141_091708	Recurrent	0	JAX00533120	JAX00533144	24.309	34	Yes	Chi3l3, Chi3l4
3	105950392	106112457	1	SNP_mDIV_B2-90_091708	Recurrent	3	JAX00533120	JAX00533144	18.656	34	Yes	Chi3l3, Chi3l4
3	105950392	106112457	1	SNP_mDIV_B5-123_091708	Recurrent	29	JAX00533120	JAX00533144	41.518	34	Yes	Chi3l3, Chi3l4
3	105950392	106112457	1	SNP_mDIV_B8-132_091708	Recurrent	25	JAX00533120	JAX00533144	23.28	34	Yes	Chi3l3, Chi3l4
3	105950392	106112457	1	SNP_mDIV_B8-278_112108	Recurrent	4	JAX00533120	JAX00533144	17.618	34	Yes	Chi3l3, Chi3l4
3	105950392	106112457	1	SNP_mDIV_C3-92_090908	Recurrent	0	JAX00533120	JAX00533144	16.044	34	Yes	Chi3l3, Chi3l4
3	105950392	106112457	1	SNP_mDIV_C6-95_090908	Recurrent	1	JAX00533120	JAX00533144	32.853	34	Yes	Chi3l3, Chi3l4
3	105950392	106112457	1	SNP_mDIV_D1-126_090908	Recurrent	83	JAX00533120	JAX00533144	16.027	34	Yes	Chi3l3, Chi3l4
3	105950392	106112457	1	SNP_mDIV_D3-129_090908	Recurrent	0	JAX00533120	JAX00533144	24.524	34	Yes	Chi3l3, Chi3l4
3	105950392	106112457	1	SNP_mDIV_D4-39_081308	Recurrent	1	JAX00533120	JAX00533144	22.114	34	Yes	Chi3l3, Chi3l4
3	105950392	106112457	1	SNP_mDIV_D7-134_090908	Recurrent	0	JAX00533120	JAX00533144	27.799	34	Yes	Chi3l3, Chi3l4
3	105950392	106112457	1	SNP_mDIV_D8-300_112108	Recurrent	88	JAX00533120	JAX00533144	13.419	34	Yes	Chi3l3, Chi3l4
3	105999373	106112457	1	SNP_mDIV_A1-282_120908	Recurrent	1	JAX00533131	JAX00533144	11.791	19	Yes	Chi3l4
3	105999373	106112457	1	SNP_mDIV_A2-51_091708	Recurrent	14	JAX00533131	JAX00533144	12.299	19	Yes	Chi3l4
3	105999373	106112457	1	SNP_mDIV_A4-150_111308_2	Recurrent	0	JAX00533131	JAX00533144	27.644	19	Yes	Chi3l4
3	105999373	106112457	1	SNP_mDIV_B1-267_112108	Recurrent	8	JAX00533131	JAX00533144	22.818	19	Yes	Chi3l4
3	106060571	106112457	1	SNP_mDIV_D6-298_112108_2	Recurrent	32	JAX00111403	JAX00533144	15.326	8	No
3	106080951	106112457	1	SNP_mDIV_A6-6_081308	Recurrent	16	JAX00533140	JAX00533144	15.831	7	No
3	106080951	106112457	1	SNP_mDIV_D2-SNP09_024_022709	Recurrent	2	JAX00533140	JAX00533144	20.412	7	No
3	106103454	106112457	1	SNP_mDIV_B2-433_022709	Unique	2	JAX00111406	JAX00533144	13.073	5	No
3	107734491	107735202	1	SNP_mDIV_D2-SNP09_024_022709	Unique	48	Exon0038889b	JAX00111525	13.603	6	No
3	107911300	107926589	4	SNP_mDIV_B8-452_012209	Recurrent	71	Exon0038961a	Exon0038967c	6.867	23	No
3	107914865	107926589	4	SNP_mDIV_B7-451_012209	Recurrent	102	Exon0038963a	Exon0038967c	3.174	16	No
3	108183365	108238872	3	SNP_mDIV_B3-316_120908	Unique	4	Exon0039038a	Exon0039092c	34.001	146	Yes	Psrc1, Celsr2
3	108187900	108206242	3	SNP_mDIV_B8-85_090908	Unique	69	Exon0039044a	Exon0039077c	40.719	95	No
3	108227858	108232367	1	SNP_mDIV_A10-264_112108	Recurrent	75	Exon0039083a	Exon0039088c	21.572	15	No
3	108227858	108232367	1	SNP_mDIV_A3-421_022709	Recurrent	169	Exon0039083a	Exon0039088c	25.356	15	No
3	108227858	108237113	3	SNP_mDIV_C9-335_120908	Recurrent	89	Exon0039083a	Exon0039091c	22.536	23	No
3	108230191	108231640	4	SNP_mDIV_C5-94_090908	Recurrent	71	Exon0039084a	Exon0039087c	6.74	9	No
3	108230191	108231640	4	SNP_mDIV_C8-32_081308	Recurrent	0	Exon0039084a	Exon0039087c	9.525	9	No
3	108230191	108231640	4	SNP_mDIV_C8-97_090908	Recurrent	27	Exon0039084a	Exon0039087c	9.66	9	No
3	108230191	108232367	1	SNP_mDIV_A2-420_022709	Recurrent	0	Exon0039084a	Exon0039088c	23.655	12	No
3	108230191	108232367	1	SNP_mDIV_A3-305_120908	Recurrent	11	Exon0039084a	Exon0039088c	18.746	12	No
3	108230191	108232367	1	SNP_mDIV_A5-423_022709	Recurrent	10	Exon0039084a	Exon0039088c	27.299	12	No
3	108230191	108232367	1	SNP_mDIV_B1-362_121608	Recurrent	24	Exon0039084a	Exon0039088c	22.491	12	No
3	108230191	108232367	1	SNP_mDIV_C7-288_112108	Recurrent	0	Exon0039084a	Exon0039088c	22.736	12	No
3	108230191	108232367	1	SNP_mDIV_D11-303_112108	Recurrent	0	Exon0039084a	Exon0039088c	29.735	12	No
3	108230191	108238872	1	SNP_mDIV_B8-370_121608	Recurrent	0	Exon0039084a	Exon0039092c	31.059	23	No
3	108626806	108629587	0	SNP_mDIV_A2-51_091708	Recurrent	51	JAX00533622	JAX00533625	16.21	7	No
3	108626806	108629587	0	SNP_mDIV_A4-481_012709	Recurrent	6	JAX00533622	JAX00533625	15.134	7	No
3	108626806	108629587	0	SNP_mDIV_A4-52_082108	Recurrent	6	JAX00533622	JAX00533625	9.443	7	No
3	108626806	108629587	0	SNP_mDIV_A5-53_082108	Recurrent	58	JAX00533622	JAX00533625	15.911	7	No
3	108626806	108629587	0	SNP_mDIV_B7-127_091708	Recurrent	0	JAX00533622	JAX00533625	18.848	7	No
3	108626806	108629587	1	SNP_mDIV_A9-442_012209	Recurrent	0	JAX00533622	JAX00533625	12.046	7	No
3	109105371	109118836	0	SNP_mDIV_D10-45_081308	Unique	14	JAX00533721	JAX00533727	17.976	6	No
3	110100247	110134926	1	SNP_mDIV_C3-167_082108	Unique	3	JAX00533926	JAX00111705	11.377	10	No
3	111162401	111179745	4	SNP_mDIV_A1-434_012209	Unique	31	JAX00534075	JAX00534087	0.368	15	No
3	112313224	112327076	1	SNP_mDIV_A6-483_012709	Unique	0	JAX00111867	JAX00111870	13.762	9	No
3	113025613	113031014	0	SNP_mDIV_D7-413_012709	Unique	21	JAX00534338	JAX00534340	11.08	3	No
3	113236252	113284911	4	SNP_mDIV_D7-413_012709	Unique	13	JAX00534343	JAX00111927	0.412	36	No
3	113671505	113715227	1	SNP_mDIV_A7-69_090908	Unique	0	JAX00534401	JAX00111960	21.224	12	No
3	113816402	113821555	1	SNP_mDIV_A2-420_022709	Unique	1	JAX00111968	JAX00534438	12.899	6	No
3	114859251	114877743	1	SNP_mDIV_C2-166_082108	Unique	169	JAX00221360	JAX00534603	35.21	18	No
3	115085495	115086408	1	SNP_mDIV_C3-92_090908	Recurrent	2	JAX00534635	JAX00534638	13.416	4	No
3	115085495	115086408	1	SNP_mDIV_D1-36_081308	Recurrent	2	JAX00534635	JAX00534638	11.418	4	No
3	116380839	116397482	4	SNP_mDIV_D1-177_082108	Recurrent	0	Exon0039585b	Exon0039589c	12.635	15	No
3	116384035	116390330	4	SNP_mDIV_A1-350_121608	Recurrent	18	Exon0039586a	Exon0039588c	5.915	9	No
3	116384035	116390330	4	SNP_mDIV_D2-339_120908	Recurrent	0	Exon0039586a	Exon0039588c	3.173	9	No
3	116384035	116397482	4	SNP_mDIV_D3-340_120908	Recurrent	0	Exon0039586a	Exon0039589c	5.008	12	No
3	116384035	116397482	4	SNP_mDIV_D7-344_120908	Recurrent	17	Exon0039586a	Exon0039589c	5.75	12	No
3	116853988	116866484	0	SNP_mDIV_B3-98_091708	Unique	2	JAX00535071	JAX00221404	31.55	11	No
3	120823154	120897303	1	SNP_mDIV_B3-98_091708	Unique	8	JAX00535771	JAX00535786	30.067	34	Yes	Rwdd3
3	121695265	121717669	4	SNP_mDIV_D5-411_012709	Recurrent	0	Exon0039806a	Exon0039820c	5.159	43	No
3	121696510	121715079	4	SNP_mDIV_A2-48_082108	Recurrent	0	Exon0039809a	Exon0039819c	3.393	36	No
3	121696510	121715079	4	SNP_mDIV_B11-141_091708	Recurrent	0	Exon0039809a	Exon0039819c	1.862	36	No
3	121705472	121710997	4	SNP_mDIV_B10-140_091708	Recurrent	25	Exon0039810a	Exon0039816c	6.049	19	No
3	121705472	121710997	4	SNP_mDIV_C6-95_090908	Recurrent	75	Exon0039810a	Exon0039816c	6.544	19	No
3	121705472	121710997	4	SNP_mDIV_D7-134_090908	Recurrent	0	Exon0039810a	Exon0039816c	7.1	19	No
3	121705472	121710997	4	SNP_mDIV_D8-345_120908	Recurrent	61	Exon0039810a	Exon0039816c	0	19	No
3	121705472	121715079	4	SNP_mDIV_B1-432_022709	Recurrent	3	Exon0039810a	Exon0039819c	2.136	30	No
3	121705472	121715079	4	SNP_mDIV_C11-406_012709	Recurrent	0	Exon0039810a	Exon0039819c	7.434	30	No
3	121705472	121717669	4	SNP_mDIV_A3-3_081308	Recurrent	0	Exon0039810a	Exon0039820c	4.457	33	No
3	121705472	121717669	4	SNP_mDIV_B3-316_120908	Recurrent	0	Exon0039810a	Exon0039820c	8.057	33	No
3	121705472	121717669	4	SNP_mDIV_C11-125_090908	Recurrent	88	Exon0039810a	Exon0039820c	0.183	33	No
3	121799191	121867398	0	SNP_mDIV_D10-45_081308	Unique	15	JAX00535972	JAX00535994	86.831	96	No
3	121978921	121988158	1	SNP_mDIV_D10-262_111308	Unique	0	Exon0039881b	Exon0039886c	20.794	20	No
3	122183624	122194084	1	SNP_mDIV_B3-190_082108	Recurrent	0	JAX00221520	JAX00536054	15.169	9	No
3	122186889	122196063	3	SNP_mDIV_C11-337_120908	Recurrent	52	JAX00112595	JAX00536055	10.262	9	No
3	122361944	122363589	1	SNP_mDIV_A4-150_111308_2	Unique	5	JAX00536119	JAX00536124	17.125	6	No
3	123546830	123548161	0	SNP_mDIV_D4-252_111308_2	Unique	1	JAX00536457	JAX00221545	11.879	4	No
3	125905588	125916367	1	SNP_mDIV_A5-53_082108	Unique	2	JAX00536818	JAX00536828	18.201	12	No
3	126639576	126640775	1	SNP_mDIV_A2-420_022709	Unique	3	Exon0040110a	Exon0040111c	5.619	8	No
3	127249134	127260423	1	SNP_mDIV_D10-145_103008_3	Unique	9	Exon0040171a	JAX00112975	15.224	19	No
3	127258227	127259282	1	SNP_mDIV_A8-154_111308	Recurrent	0	Exon0040179a	JAX00537093	19.022	7	No
3	127258227	127259282	1	SNP_mDIV_B10-143_103008_3	Recurrent	1	Exon0040179a	JAX00537093	19.701	7	No
3	127258227	127259282	1	SNP_mDIV_C4-26_081308	Recurrent	13	Exon0040179a	JAX00537093	7.834	7	No
3	127258227	127259282	1	SNP_mDIV_D6-254_111308	Recurrent	0	Exon0040179a	JAX00537093	14.283	7	No
3	127258227	127259282	1	SNP_mDIV_D8-256_111308	Recurrent	6	Exon0040179a	JAX00537093	14.608	7	No
3	127258227	127260423	1	SNP_mDIV_A4-150_111308_2	Recurrent	0	Exon0040179a	JAX00112975	15.795	8	No
3	127508789	127515248	4	SNP_mDIV_A9-226_112108	Recurrent	0	JAX00537145	Exon0040226c	4.149	10	No
3	127508789	127515248	4	SNP_mDIV_B1-227_111308	Recurrent	2	JAX00537145	Exon0040226c	6.155	10	No
3	127508789	127515248	4	SNP_mDIV_C10-247_111308	Recurrent	0	JAX00537145	Exon0040226c	7.064	10	No
3	127508789	127515248	4	SNP_mDIV_D3-251_111308	Recurrent	2	JAX00537145	Exon0040226c	8.354	10	No
3	127508789	127519912	3	SNP_mDIV_D4-180_082108	Recurrent	0	JAX00537145	Exon0040230c	1.375	17	No
3	127508789	127519912	3	SNP_mDIV_D7-344_120908	Recurrent	1	JAX00537145	Exon0040230c	0	17	No
3	127508789	127519912	4	SNP_mDIV_D1-177_082108	Recurrent	1	JAX00537145	Exon0040230c	3.156	17	No
3	127508789	127519912	4	SNP_mDIV_D3-340_120908	Recurrent	2	JAX00537145	Exon0040230c	2.954	17	No
3	127510378	127515248	4	SNP_mDIV_A10-223_111308	Recurrent	1	Exon0040225a	Exon0040226c	7.137	9	No
3	127510378	127515248	4	SNP_mDIV_C4-241_111308	Recurrent	0	Exon0040225a	Exon0040226c	6.347	9	No
3	127510378	127515248	4	SNP_mDIV_C7-209_103008_3	Recurrent	0	Exon0040225a	Exon0040226c	5.904	9	No
3	127510378	127532412	3	SNP_mDIV_D6-343_120908	Recurrent	2	Exon0040225a	JAX00112996	6.588	20	No
3	127510848	127515248	4	SNP_mDIV_C11-176_082108	Recurrent	4	Exon0040225b	Exon0040226c	12.235	8	No
3	127510848	127515248	4	SNP_mDIV_D5-181_082108	Recurrent	0	Exon0040225b	Exon0040226c	6.683	8	No
3	128657216	128657937	1	SNP_mDIV_B11-281_112108	Unique	0	JAX00221601	Exon0040239c	12.009	5	No
3	128657216	128775709	1	SNP_mDIV_B1-445_012209	Unique	52	JAX00221601	JAX00221605	14.432	20	No
3	129022310	129263255	3	SNP_mDIV_D3-469_012209	Unique	1	Exon0040263a	JAX00537449	15.212	54	No
3	130505681	130508433	0	SNP_mDIV_B8-85_090908	Unique	0	JAX00113219	JAX00537787	11.126	6	No
3	130680796	130705436	1	SNP_mDIV_B9-393_012709	Unique	7	JAX00537844	JAX00221656	16.033	6	No
3	134875365	134893156	3	SNP_mDIV_D2-128_090908	Unique	12	JAX00538474	Exon0040608c	27.131	41	No
3	134877825	134881065	1	SNP_mDIV_D2-250_111308	Recurrent	4	JAX00538476	Exon0040600c	27.362	17	No
3	134878081	134881065	1	SNP_mDIV_B1-227_111308	Recurrent	103	Exon0040596a	Exon0040600c	27.14	16	No
3	134896949	134901122	1	SNP_mDIV_D5-253_111308	Recurrent	3	Exon0040612a	Exon0040617c	33.515	17	No
3	134896949	134904049	1	SNP_mDIV_D11-263_111308	Recurrent	0	Exon0040612a	Exon0040620c	32.933	23	No
3	134902734	134905591	1	SNP_mDIV_A11-11_081308	Unique	0	Exon0040619a	Exon0040622c	12.244	12	No
3	134906597	134912720	3	SNP_mDIV_A11-11_081308	Recurrent	61	Exon0040623a	Exon0040629c	5.008	21	No
3	134906597	134912720	4	SNP_mDIV_B2-228_111308	Recurrent	0	Exon0040623a	Exon0040629c	0	21	No
3	134909794	134912720	4	SNP_mDIV_B10-236_111308	Recurrent	0	Exon0040625a	Exon0040629c	5.882	15	No
3	135229219	135230536	1	SNP_mDIV_D10-262_111308	Recurrent	69	JAX00538573	Exon0040704c	19.809	10	No
3	135229219	135232281	1	SNP_mDIV_A2-420_022709	Recurrent	72	JAX00538573	JAX00221763	23.061	11	No
3	138041518	138080604	0	SNP_mDIV_D7-255_111308_2	Unique	8	JAX00221833	JAX00539188	35.083	11	No
3	138968560	138972193	0	SNP_mDIV_B8-132_091708	Unique	21	JAX00539388	Exon0040956c	15.486	8	No
3	140171817	140175352	1	SNP_mDIV_B9-162_082108	Unique	0	JAX00113940	JAX00539669	16.213	7	No
3	141856581	141860081	0	SNP_mDIV_B7-451_012209	Unique	0	JAX00540062	JAX00540068	15.109	6	No
3	142013241	142106143	1	SNP_mDIV_C3-167_082108	Recurrent	73	JAX00540114	JAX00540157	15.904	32	No
3	142053127	142093799	1	SNP_mDIV_B1-445_012209	Recurrent	0	JAX00221917	JAX00540134	14.705	14	No
3	142053127	142106143	1	SNP_mDIV_A4-157_091708	Recurrent	2	JAX00221917	JAX00540157	15.718	27	No
3	142230524	142283638	1	SNP_mDIV_B8-161_082108	Recurrent	0	Exon0041045a	Exon0041061a	25.784	41	Yes	Gbp1
3	142261116	142283638	3	SNP_mDIV_C1-23_081308	Recurrent	82	Exon0041051a	Exon0041061a	12.202	26	No
3	142261116	142283638	3	SNP_mDIV_C7-96_090908	Recurrent	0	Exon0041051a	Exon0041061a	15.907	26	No
3	142266562	142271273	1	SNP_mDIV_B10-280_112108	Recurrent	0	Exon0041054a	Exon0041057c	19.419	13	No
3	142266562	142271273	1	SNP_mDIV_C3-284_112108	Recurrent	71	Exon0041054a	Exon0041057c	22.595	13	No
3	142313021	142338536	1	SNP_mDIV_D5-181_082108	Unique	0	JAX00540190	JAX00540203	15.554	10	No
3	142333613	142335755	1	SNP_mDIV_C10-212_103008_3	Recurrent	169	JAX00540197	JAX00221926	14.846	5	No
3	142333613	142335755	1	SNP_mDIV_C9-211_103008	Recurrent	0	JAX00540197	JAX00221926	15.056	5	No
3	142333613	142335755	1	SNP_mDIV_D3-251_111308	Recurrent	0	JAX00540197	JAX00221926	12.852	5	No
3	142333613	142335755	1	SNP_mDIV_D6-182_082108	Recurrent	0	JAX00540197	JAX00221926	14.799	5	No
3	142333613	142338536	0	SNP_mDIV_A2-479_012709	Recurrent	0	JAX00540197	JAX00540203	14.119	6	No
3	142333613	142338536	0	SNP_mDIV_A3-480_012709	Recurrent	0	JAX00540197	JAX00540203	15.092	6	No
3	142333613	142338536	0	SNP_mDIV_B5-449_012209	Recurrent	0	JAX00540197	JAX00540203	14.67	6	No
3	142333613	142338536	0	SNP_mDIV_C5-169_082108	Recurrent	0	JAX00540197	JAX00540203	14.729	6	No
3	142333613	142338536	1	SNP_mDIV_A6-183_091708	Recurrent	0	JAX00540197	JAX00540203	10.142	6	No
3	142333613	142338536	1	SNP_mDIV_C10-247_111308	Recurrent	3	JAX00540197	JAX00540203	15.576	6	No
3	142333613	142338536	1	SNP_mDIV_D5-40_081308	Recurrent	0	JAX00540197	JAX00540203	13.04	6	No
3	142333613	142338536	1	SNP_mDIV_D7-184_082108	Recurrent	0	JAX00540197	JAX00540203	14.215	6	No
3	143856873	143868130	4	SNP_mDIV_A3-149_111308	Unique	0	Exon0041118a	Exon0041121c	5.168	12	No
3	144499518	144510254	1	SNP_mDIV_B8-489_022709	Recurrent	1	JAX00540876	Exon0041189c	17.519	18	No
3	144499518	144510254	1	SNP_mDIV_D5-411_012709	Recurrent	0	JAX00540876	Exon0041189c	14.915	18	No
3	144499518	144528711	1	SNP_mDIV_A4-481_012709	Recurrent	2	JAX00540876	JAX00540879	16.462	19	No
3	144499518	144528711	1	SNP_mDIV_B9-20_081308	Recurrent	0	JAX00540876	JAX00540879	17.101	19	No
3	144499518	144528711	1	SNP_mDIV_C7-462_012209	Recurrent	0	JAX00540876	JAX00540879	15.197	19	No
3	144499518	144528711	1	SNP_mDIV_D4-410_012709	Recurrent	3	JAX00540876	JAX00540879	11.379	19	No
3	144504482	144528711	1	SNP_mDIV_B11-88_090908	Recurrent	10	Exon0041185b	JAX00540879	12.636	9	No
3	144528711	144558887	4	SNP_mDIV_B5-449_012209	Unique	1	JAX00540879	Exon0041194a	3.818	10	No
3	144672669	144679818	1	SNP_mDIV_C4-459_012209	Recurrent	2	Exon0041227a	Exon0041231c	7.542	18	No
3	144672669	144679818	1	SNP_mDIV_C5-460_012209	Recurrent	0	Exon0041227a	Exon0041231c	5.99	18	No
3	144673767	144677447	1	SNP_mDIV_A6-483_012709	Recurrent	0	JAX00540911	JAX00540913	20.914	9	No
3	144673767	144677447	1	SNP_mDIV_B8-452_012209	Recurrent	1	JAX00540911	JAX00540913	4.477	9	No
3	144673767	144677447	1	SNP_mDIV_C11-466_012209	Recurrent	0	JAX00540911	JAX00540913	15.815	9	No
3	146259266	146260470	1	SNP_mDIV_D2-SNP09_024_022709	Unique	16	Exon0041473a	JAX00541218	21.209	9	No
3	146551626	146567189	1	SNP_mDIV_D10-262_111308	Unique	0	JAX00541276	Exon0041505c	18.094	23	No
3	147084065	147132879	1	SNP_mDIV_A4-157_091708	Unique	2	JAX00189330	JAX00541470	10.328	24	No
3	147140010	147140781	0	SNP_mDIV_A1-478_012709	Recurrent	0	JAX00541471	JAX00541475	15.072	5	No
3	147140010	147140781	0	SNP_mDIV_A2-479_012709	Recurrent	0	JAX00541471	JAX00541475	15.82	5	No
3	147140010	147140781	0	SNP_mDIV_A3-480_012709	Recurrent	3	JAX00541471	JAX00541475	15.379	5	No
3	147140010	147140781	0	SNP_mDIV_A4-157_091708	Recurrent	0	JAX00541471	JAX00541475	13.046	5	No
3	147140010	147140781	0	SNP_mDIV_D11-189_082108	Recurrent	0	JAX00541471	JAX00541475	15.77	5	No
3	148394434	149157103	3	SNP_mDIV_D7-413_012709	Unique	0	JAX00541760	JAX00541971	48.272	283	Yes	Lphn2, Gm9912, Gm10287
3	149537154	149653352	1	SNP_mDIV_A4-157_091708	Unique	6	JAX00114643	JAX00114653	14.337	25	No
3	150079452	150238787	1	SNP_mDIV_D10-45_081308	Unique	0	JAX00114683	JAX00542118	13.315	30	No
3	150119583	150132952	1	SNP_mDIV_D11-46_081308	Unique	0	JAX00542099	JAX00542113	12.39	13	No
3	150663450	150665979	0	SNP_mDIV_B6-17_081308	Unique	2	JAX00542186	JAX00542188	10.146	4	No
3	151590758	151662984	1	SNP_mDIV_B5-16_081308	Unique	82	JAX00114795	JAX00222142	12.528	13	No
3	152152008	152153775	0	SNP_mDIV_A5-482_012709	Unique	70	JAX00542407	JAX00542412	19.221	6	No
3	152352981	152403602	1	SNP_mDIV_A4-157_091708	Unique	0	JAX00542434	JAX00542447	12.534	23	No
3	154692651	154731370	3	SNP_mDIV_C11-125_090908	Unique	0	JAX00115017	JAX00542858	6.639	18	No
3	155384750	155428268	1	SNP_mDIV_B8-161_082108	Unique	1	JAX00542950	JAX00542956	14.037	11	No
3	155954099	156073218	0	SNP_mDIV_D1-126_090908	Unique	90	JAX00543067	JAX00543085	86.907	24	No
3	155972055	156005926	0	SNP_mDIV_D9-261_111308	Unique	4	JAX00115113	JAX00222246	27.246	7	No
3	156148533	156151742	3	SNP_mDIV_D7-413_012709	Unique	0	JAX00115126	JAX00543101	3.279	9	No
3	157586710	157588293	1	SNP_mDIV_D2-SNP09_024_022709	Unique	52	JAX00115234	Exon0041921c	20.638	6	No
3	157703420	157774319	3	SNP_mDIV_B2-446_012209	Unique	15	Exon0041953a	JAX00543380	3.428	48	No
3	159591905	159598996	1	SNP_mDIV_A7-69_090908	Unique	3	JAX00543568	JAX00543570	11.013	9	No
4	6635811	6656878	1	SNP_mDIV_A11-431_022709	Recurrent	0	JAX00544148	JAX00544153	14.534	7	No
4	6635811	6656878	1	SNP_mDIV_A9-429_022709	Recurrent	88	JAX00544148	JAX00544153	22.1	7	No
4	6981966	6988210	4	SNP_mDIV_B2-268_112108	Unique	1	JAX00115673	JAX00544197	2.664	4	No
4	8357589	8359579	0	SNP_mDIV_A3-149_111308	Unique	0	JAX00115774	JAX00544488	18.127	7	No
4	8759634	8771847	3	SNP_mDIV_B5-123_091708	Unique	2	Exon0042224a	Exon0042231c	26.472	27	No
4	9161829	9192260	0	SNP_mDIV_A3-149_111308	Unique	44	JAX00544659	JAX00115838	41.072	15	No
4	10041069	10085637	1	SNP_mDIV_A2-352_121608	Unique	14	JAX00115902	JAX00544919	13.207	11	No
4	10256773	10273742	1	SNP_mDIV_A11-384_012709	Unique	0	JAX00544997	JAX00545001	25.97	8	No
4	11892773	11915910	1	SNP_mDIV_A1-478_012709	Unique	0	Exon0042460a	JAX00545275	18.413	25	Yes	Gm10604
4	14226734	14228732	0	SNP_mDIV_A1-434_012209	Recurrent	0	JAX00545678	JAX00545680	11.282	4	No
4	14226734	14228732	0	SNP_mDIV_C2-166_082108	Recurrent	0	JAX00545678	JAX00545680	10.791	4	No
4	14226734	14228732	0	SNP_mDIV_C5-460_012209	Recurrent	0	JAX00545678	JAX00545680	13.239	4	No
4	14889504	14893153	1	SNP_mDIV_D4-180_082108	Unique	0	JAX00545773	Exon0042577c	20.206	9	No
4	14892109	14905366	1	SNP_mDIV_A2-64_090908	Unique	5	JAX00545776	Exon0042579c	15.318	13	No
4	15318244	15328688	0	SNP_mDIV_A11-444_012209	Unique	3	JAX00545864	JAX00545870	26.558	7	No
4	15322878	15835738	3	SNP_mDIV_B8-161_082108	Unique	5	JAX00545867	JAX00116332	42.213	100	Yes	Calb1
[truncated: 7,635 more rows]
