# Supplementary material for: Genomic copy number variation in Mus musculus
Source: BMC Genomics. 2015 Jul 4;16(1):497. doi: 10.1186/s12864-015-1713-z (PMC4490682; doi:10.1186/s12864-015-1713-z)
Supplement: Additional file 4: — Summary of CNV results by sample. Summary of CNV results for each mouse. [file 12864_2015_1713_MOESM4_ESM.csv]

CEL_ID	Name	Sex	Type	FailedSample	Outlier	Zero	One	ThreePlus	Coverage	CoveragePer	DelToAmp	Unique	Recurrent	UniToRec	PrevRep	XZero	XOne	XAmp	XCoverage	GenotypingCallRate	LRR_SD	BAF_DRIFT	WF	LRR_XSD	BAF_Xhet
SNP_mDIV_A1-1_081308	129S1SvlmJ	Male	classical laboratory strain	no	no	1	5	15	1689292	0.0683275917829224	0.4	1	20	0.05	14	0	0	2	36397	99.59198	0.1811	0.001566	0.0119	0.3027	0.0736
SNP_mDIV_A1-282_120908	BXD33	Male	BXD	no	no	0	4	4	923426	0.0373502477782034	1	0	8	0	8	0	0	1	14710	99.55868	0.2013	0.001812	-0.0105	0.3071	0.0834
SNP_mDIV_A1-350_121608	(WSB/EiJxNZW/LacJ)F1	Male	F1 hybrid	no	no	1	15	15	1808142	0.0731347738943633	1.06666666666667	3	28	0.107142857142857	16	2	0	2	45879	98.76766	0.2261	0.003052	0.0267	0.3554	0.1179
SNP_mDIV_A1-434_012209	BIK/g1	Male	wild-derived laboratory strain	no	no	20	19	10	2250034	0.0910081884302394	3.9	15	34	0.441176470588235	22	2	0	2	30564	98.50109	0.277	0.002209	0.0197	0.2712	0.0349
SNP_mDIV_A1-47_082108	MOLG/DnJ	Male	wild-derived laboratory strain	no	no	31	2	15	2145045	0.0867616487356826	2.2	4	44	0.0909090909090909	26	5	0	1	290703	97.95289	0.3008	0.003645	0.0177	0.3378	0.105
SNP_mDIV_A1-478_012709	STUS	Male	wild-derived laboratory strain	no	no	17	1	13	1333893	0.0539526004894936	1.38461538461538	6	25	0.24	12	3	0	2	227987	98.07335	0.3134	0.00345	0.014	0.3301	0.0821
SNP_mDIV_A1-50_091708	NZB/BINJ	Male	classical laboratory strain	no	no	13	6	12	1136734	0.045978017250877	1.58333333333333	6	25	0.24	23	0	0	3	55451	99.6416	0.21	0.000922	0.0179	0.297	0.0533
SNP_mDIV_A1-62_090908	OR294m21	Male	CC-UNC G2:F1	no	no	1	8	13	1316433	0.0532463876189361	0.692307692307692	3	19	0.157894736842105	15	3	0	3	50855	98.55474	0.251	0.003671	-0.0193	0.2942	0.0934
SNP_mDIV_A1-SNP08_001_103008	C57BL/6J	Female	classical laboratory strain	no	no	0	3	6	868079	0.0351116015155032	0.5	0	9	0	8	0	0	2	33764	99.7171	0.1941	0.0011	0.0122	0.2405	0.0046
SNP_mDIV_A10-10_081308	OR1005f102	Female	CC-UNC G2:F1	no	no	0	13	10	999441	0.0404248624033712	1.3	4	19	0.210526315789474	17	0	0	2	240080	98.34268	0.2335	0.004403	-0.0187	0.2462	0.3873
SNP_mDIV_A10-201_091708	OR615m104	Male	CC-UNC G2:F1	no	no	0	17	19	1300646	0.0526078433699389	0.894736842105263	5	31	0.161290322580645	27	4	0	0	104233	98.91357	0.2108	0.002468	0.0118	0.3087	0.0781
SNP_mDIV_A10-223_111308	(A/JxPWK/PhJ)F1	Female	F1 hybrid	no	no	0	5	15	2149081	0.0869248947348561	0.333333333333333	2	18	0.111111111111111	15	0	1	0	14710	98.00591	0.2678	0.00553	0.0282	0.2076	0.5587
SNP_mDIV_A10-264_112108	BXD6	Male	BXD	no	no	2	13	5	969155	0.0391998702500089	3	1	19	0.0526315789473684	11	0	0	1	4838	99.61615	0.2081	0.00135	0.0156	0.2691	0.057
SNP_mDIV_A10-383_012709	C57BL/6NTac	Male	classical laboratory strain	no	no	1	3	4	324967	0.0131440938090756	1	1	7	0.142857142857143	5	0	0	4	28241	98.7683	0.1868	0.00583	-0.0119	0.3176	0.1235
SNP_mDIV_A10-58_082108	OR151m105	Male	CC-UNC G2:F1	no	no	1	16	20	2030429	0.0821257212229782	0.85	6	31	0.193548387096774	30	1	0	2	121260	98.60437	0.2049	0.003225	-0.0115	0.2523	0.044
SNP_mDIV_A10-72_090908	C57BL/6J-Chr14/ForeJ	Male	consomic	no	no	0	6	8	929749	0.0376059971470772	0.75	2	12	0.166666666666667	7	0	0	4	143155	99.60619	0.1756	0.001601	-0.0146	0.3258	0.0852
SNP_mDIV_A10-SNP08_004_103008	C57BL/6NJ	Male	classical laboratory strain	no	no	1	3	3	336013	0.0135908765907582	1.33333333333333	0	7	0	5	0	0	2	15994	99.63142	0.1673	0.001823	-0.0095	0.2868	0.0765
SNP_mDIV_A11-11_081308	OR1005m105	Male	CC-UNC G2:F1	no	no	1	15	8	890347	0.0360122858340355	2	5	19	0.263157894736842	18	1	0	2	54329	98.59398	0.2285	0.003557	-0.0138	0.2817	0.0749
SNP_mDIV_A11-202_091708	OR1244m19	Male	CC-UNC G2:F1	no	no	0	11	11	1325181	0.0536002221087206	1	2	20	0.1	18	0	0	1	14710	99.01663	0.2293	0.001823	0.0207	0.2528	0.0386
SNP_mDIV_A11-224_111308	(A/JxPWK/PhJ)F1	Male	F1 hybrid	no	no	0	9	15	2198262	0.0889141418818715	0.6	1	23	0.0434782608695652	15	1	0	1	64516	98.14799	0.2586	0.005462	-0.0246	0.267	0.0875
SNP_mDIV_A11-265_112108	BXD8	Male	BXD	no	no	1	4	7	603027	0.024390918023693	0.714285714285714	2	10	0.2	8	1	0	1	15593	99.76185	0.1612	0.000924	0.0098	0.2789	0.0656
SNP_mDIV_A11-313_120908	BXD83	Male	BXD	no	no	2	10	6	618030	0.0249977514542184	2	1	17	0.0588235294117647	10	0	0	0	0	99.70925	0.193	0.001134	0.015	0.2338	0.0594
SNP_mDIV_A11-361_121608	BXD61	Male	BXD	no	no	2	0	4	444649	0.0179849282176703	0.5	2	4	0.5	2	0	0	2	26443	99.71752	0.1833	0.001073	-0.0111	0.2616	0.0546
SNP_mDIV_A11-384_012709	C57BL/6NTac	Male	classical laboratory strain	no	no	1	4	4	349605	0.014140638637529	1.25	2	7	0.285714285714286	6	0	0	1	4838	99.81295	0.1647	0.000667	-0.0099	0.2532	0.0431
SNP_mDIV_A11-431_022709	IBWSP2	Female	classical laboratory strain	no	no	5	8	6	1218576	0.0492883192985383	2.16666666666667	4	15	0.266666666666667	8	0	1	0	15943	99.11461	0.1924	0.003744	-0.0166	0.2096	0.0124
SNP_mDIV_A11-444_012209	DCP	Male	wild-derived laboratory strain	no	yes	34	14	22	3514326	0.14214560438344	2.18181818181818	33	37	0.891891891891892	29	6	0	2	101990	98.48328	0.2253	0.002484	0.0138	0.2747	0.0485
SNP_mDIV_A11-59_082108	OR1587f101	Female	CC-UNC G2:F1	no	no	0	11	8	1226193	0.0495964076968795	1.375	3	16	0.1875	14	0	0	1	35865	98.61518	0.2235	0.003411	-0.0138	0.208	0.1272
SNP_mDIV_A11-SNP08_004_103008	C57BL/6NJ	Male	classical laboratory strain	no	no	1	1	2	339419	0.0137286406822312	1	0	4	0	4	0	0	2	19153	99.67341	0.2032	0.001285	-0.0089	0.318	0.0603
SNP_mDIV_A2-148_111308	SM/J	Male	classical laboratory strain	no	no	13	10	4	974451	0.0394140800645835	5.75	7	20	0.35	18	1	0	1	22658	99.33834	0.2054	0.002252	0.0159	0.2583	0.0777
SNP_mDIV_A2-2_081308	A/J	Male	classical laboratory strain	no	no	3	10	20	1660942	0.0671809059363986	0.65	7	26	0.269230769230769	16	2	0	2	118209	99.47131	0.2027	0.002127	0.0278	0.3441	0.0996
SNP_mDIV_A2-304_120908	BXD74	Male	BXD	no	no	3	7	7	483233	0.0195455534981737	1.42857142857143	4	13	0.307692307692308	9	0	0	2	46254	99.82165	0.1767	0.000607	-0.011	0.2647	0.0495
SNP_mDIV_A2-352_121608	BXD18	Male	BXD	no	no	1	10	8	1351153	0.054650723865543	1.375	7	12	0.583333333333333	8	0	0	0	0	99.39263	0.2194	0.002325	-0.0153	0.3215	0.0837
SNP_mDIV_A2-420_022709	BXD99	Male	BXD	no	no	1	16	4	945819	0.0382559880308033	4.25	7	14	0.5	8	1	0	1	34746	99.68486	0.2368	0.001058	0.016	0.2712	0.0367
SNP_mDIV_A2-435_012209	MDH	Male	wild-derived laboratory strain	no	no	20	5	15	1570027	0.0635036239703771	1.66666666666667	9	31	0.290322580645161	16	3	0	1	67680	98.03729	0.2979	0.003743	0.0138	0.3166	0.0862
SNP_mDIV_A2-479_012709	BULS	Male	wild-derived laboratory strain	no	no	19	6	14	1704949	0.0689608778604893	1.78571428571429	6	33	0.181818181818182	25	5	0	2	268218	98.17747	0.317	0.003234	0.0178	0.3075	0.0738
SNP_mDIV_A2-48_082108	NON/ShiLtJ	Male	classical laboratory strain	no	no	3	4	12	869219	0.0351577116341994	0.583333333333333	1	18	0.0555555555555556	13	0	0	2	16195	99.59049	0.2104	0.001256	0.0136	0.3003	0.0561
SNP_mDIV_A2-51_091708	PERA/EiJ	Male	wild-derived laboratory strain	no	no	18	10	7	1579530	0.0638879963019297	4	9	26	0.346153846153846	20	3	0	3	73314	98.69301	0.2325	0.003549	-0.0179	0.3534	0.1264
SNP_mDIV_A2-64_090908	OR447f19	Female	CC-UNC G2:F1	no	no	0	13	9	1016335	0.0411081820044707	1.44444444444444	3	19	0.157894736842105	14	0	0	0	0	98.76915	0.2413	0.002496	-0.0157	0.2003	0.3692
SNP_mDIV_A2-SNP08_001_103008	C57BL/6J	Female	classical laboratory strain	no	no	0	4	8	699736	0.0283025526456142	0.5	0	12	0	9	0	0	2	61324	99.25076	0.1777	0.003263	-0.0115	0.2048	0.0109
SNP_mDIV_A3-149_111308	SOD1/EiJ	Male	wild-derived laboratory strain	no	no	27	8	6	1118877	0.0452557467337209	5.83333333333333	24	17	1.41176470588235	11	2	0	1	161992	98.48264	0.2533	0.003783	0.0135	0.286	0.0838
SNP_mDIV_A3-156_091708	KCT222	Male	wild caught	no	no	20	6	10	1154651	0.0467027146163855	2.6	9	27	0.333333333333333	17	2	0	2	50943	98.66735	0.2447	0.002678	0.0136	0.3246	0.0769
SNP_mDIV_A3-3_081308	AKR/J	Male	classical laboratory strain	no	no	4	8	16	1165595	0.047145371755869	0.75	7	21	0.333333333333333	17	0	0	2	127869	99.71986	0.202	0.000933	0.0182	0.3048	0.0583
SNP_mDIV_A3-305_120908	BXD75	Male	BXD	no	no	2	22	3	468855	0.0189639997379861	8	8	19	0.421052631578947	6	1	0	1	34337	99.53472	0.2302	0.00174	0.0156	0.2585	0.058
SNP_mDIV_A3-421_022709	BXD100	Male	BXD	no	no	1	10	3	508910	0.0205841232505967	3.66666666666667	3	11	0.272727272727273	5	0	0	0	0	99.78496	0.2384	0.000758	0.0199	0.246	0.0269
SNP_mDIV_A3-480_012709	BUSNA	Male	wild-derived laboratory strain	no	no	23	1	14	1338183	0.0541261201466925	1.71428571428571	6	32	0.1875	17	3	0	2	154126	98.1323	0.298	0.003635	0.012	0.3249	0.0887
SNP_mDIV_A3-49_082108	NOR/LtJ	Male	classical laboratory strain	no	no	2	8	14	1021057	0.0412991749698071	0.714285714285714	5	19	0.263157894736842	13	0	0	2	34228	99.58752	0.198	0.00155	0.0172	0.3021	0.0837
SNP_mDIV_A3-SNP08_001_103008	C57BL/6J	Female	classical laboratory strain	no	no	0	6	5	742721	0.0300411872527685	1.2	0	11	0	6	0	0	2	61324	99.66196	0.1578	0.001378	-0.0079	0.2	0.0055
SNP_mDIV_A4-150_111308_2	SSL/LeJ	Male	classical laboratory strain	no	no	2	11	7	880522	0.0356148894163249	1.85714285714286	3	17	0.176470588235294	12	1	0	1	140995	99.47067	0.1845	0.002509	0.0127	0.2583	0.0991
SNP_mDIV_A4-157_091708	RDS10105	Female	wild caught	no	yes	10	211	20	35196747	1.42361945779818	11.05	191	50	3.82	78	0	8	10	3693334	96.49958	0.33	0.009993	-0.0364	0.4079	0.1738
SNP_mDIV_A4-4_081308	BALB/cByJ	Male	classical laboratory strain	no	no	3	4	17	1309868	0.0529808499617076	0.411764705882353	3	21	0.142857142857143	15	1	0	3	190044	99.72198	0.2012	0.001019	0.0168	0.2965	0.0578
SNP_mDIV_A4-437_012209	DEB	Male	wild-derived laboratory strain	no	no	8	16	9	2314609	0.0936200839695435	2.66666666666667	12	21	0.571428571428571	18	4	0	2	187408	98.29114	0.2449	0.004994	-0.011	0.3427	0.1242
SNP_mDIV_A4-481_012709	STRA	Male	wild-derived laboratory strain	no	no	36	5	19	2271238	0.0918658366379886	2.15789473684211	10	50	0.2	30	3	0	1	100764	98.97867	0.2419	0.001495	0.0135	0.2897	0.0371
SNP_mDIV_A4-52_082108	PERC/EiJ	Male	wild-derived laboratory strain	no	no	34	5	15	2146933	0.0868380135638391	2.6	23	31	0.741935483870968	19	6	0	2	170331	98.3185	0.2529	0.003536	0.0185	0.3265	0.1044
SNP_mDIV_A4-SNP08_002_103008	C57BL/6J	Male	classical laboratory strain	no	no	0	3	10	668934	0.0270566895964211	0.3	3	10	0.3	9	0	0	3	29996	99.8664	0.1611	0.00051	-0.0096	0.2575	0.0392
SNP_mDIV_A5-151_111308	SWR/J	Male	classical laboratory strain	no	no	8	10	11	906981	0.0366850890922746	1.63636363636364	2	27	0.0740740740740741	24	1	0	2	20294	99.41002	0.1966	0.001953	-0.0111	0.2589	0.0683
SNP_mDIV_A5-158_091708	RDS13554	Female	wild caught	no	no	7	10	15	1658126	0.0670670058537245	1.13333333333333	6	26	0.230769230769231	19	0	0	0	0	97.96625	0.2903	0.005248	0.0218	0.2793	0.0779
SNP_mDIV_A5-378_121608	C57BL/6J	Male	classical laboratory strain	no	no	0	5	3	672588	0.0272044846610842	1.66666666666667	2	6	0.333333333333333	7	0	0	3	49837	98.2992	0.2135	0.007459	0.0113	0.3319	0.1644
SNP_mDIV_A5-423_022709	BXD102	Male	BXD	no	no	1	9	9	951366	0.0384803501609856	1.11111111111111	1	18	0.0555555555555556	14	0	0	2	20781	99.56738	0.2015	0.001858	-0.0175	0.2409	0.0617
SNP_mDIV_A5-482_012709	STRB	Male	wild-derived laboratory strain	no	no	33	6	16	1984082	0.0802511022131426	2.4375	13	42	0.30952380952381	20	0	0	1	7953	98.9668	0.226	0.001699	0.0115	0.2857	0.0524
SNP_mDIV_A5-5_081308	BTBRT+tf/J	Male	classical laboratory strain	no	no	2	7	12	888907	0.0359540414735772	0.75	5	16	0.3125	17	0	0	1	14710	99.57756	0.1822	0.001601	0.0136	0.2863	0.0794
SNP_mDIV_A5-53_082108	SF/CAMEiJ	Male	wild-derived laboratory strain	no	no	24	14	20	2560055	0.103547754314724	1.9	28	30	0.933333333333333	28	2	0	2	199033	97.95459	0.2264	0.007316	-0.0127	0.3184	0.1465
SNP_mDIV_A5-SNP08_002_103008	C57BL/6J	Male	classical laboratory strain	no	no	0	2	4	665415	0.026914354940551	0.5	0	6	0	6	0	0	3	32744	99.41893	0.1703	0.002529	0.0099	0.306	0.1051
SNP_mDIV_A6-119_090908	ALR/LtJ	Male	classical laboratory strain	no	no	5	7	17	1431686	0.0579080801716488	0.705882352941177	5	24	0.208333333333333	19	0	0	3	31728	98.94601	0.1892	0.005194	-0.0171	0.3341	0.1407
SNP_mDIV_A6-152_111308	TALLYHO/JngJ	Male	classical laboratory strain	no	no	10	11	11	1658074	0.0670649025851524	1.90909090909091	9	23	0.391304347826087	18	0	0	1	11551	99.41087	0.1847	0.002254	0.0126	0.265	0.0883
SNP_mDIV_A6-183_091708	OR672f102	Female	CC-UNC G2:F1	no	no	1	10	8	1003421	0.0405858433440825	1.375	3	16	0.1875	11	0	1	0	12830	98.56811	0.2529	0.004128	0.0199	0.2042	0.434
SNP_mDIV_A6-356_121608	BXD45	Male	BXD	no	no	1	8	4	685352	0.0277207562005914	2.25	0	13	0	9	0	0	0	0	99.68974	0.2511	0.001258	-0.0284	0.2281	0.0465
SNP_mDIV_A6-424_022709	IHOT1	Male	classical laboratory strain	no	no	2	11	6	455885	0.0184393960191356	2.16666666666667	3	16	0.1875	6	1	0	2	100521	99.74785	0.1777	0.000887	0.0109	0.2583	0.0582
SNP_mDIV_A6-483_012709	STLT	Male	wild-derived laboratory strain	no	no	23	9	23	2059982	0.0833210653789682	1.39130434782609	15	40	0.375	25	3	0	2	69804	98.83531	0.2149	0.002501	0.009	0.2989	0.0885
SNP_mDIV_A6-54_082108	MSM/Ms	Male	wild-derived laboratory strain	yes	no	30	12	13	3157627	0.127718031375709	3.23076923076923	18	37	0.486486486486487	30	5	0	2	301454	96.29747	0.3098	0.011506	0.0157	0.3646	0.1837
SNP_mDIV_A6-6_081308	C3H/HeJ	Male	classical laboratory strain	no	no	2	6	13	770288	0.0311562027282931	0.615384615384615	2	19	0.105263157894737	11	1	0	4	687928	99.34386	0.1672	0.003246	0.0096	0.2884	0.1173
SNP_mDIV_A6-SNP08_002_103008	C57BL/6J	Male	classical laboratory strain	no	no	0	6	5	768064	0.031066247549363	1.2	2	9	0.222222222222222	6	0	0	2	19153	99.47173	0.1678	0.002559	-0.0094	0.2891	0.1024
SNP_mDIV_A6-SNP08_005_103108	(129X1/SvJxCAST/EiJ)F1	Male	F1 hybrid	no	no	2	18	12	2550730	0.103170581633284	1.66666666666667	4	28	0.142857142857143	23	27	0	43	6087993	98.00612	0.2354	0.004994	0.0243	0.2149	0.4707
SNP_mDIV_A7-153_111308	TKDU/DnJ	Male	classical laboratory strain	no	no	1	7	14	1179846	0.0477217886870439	0.571428571428571	3	19	0.157894736842105	14	2	0	2	178561	99.73937	0.1901	0.000915	0.0168	0.2439	0.0591
SNP_mDIV_A7-357_121608	BXD48	Male	BXD	no	no	0	10	2	684662	0.0276928474445384	5	2	10	0.2	3	1	0	1	31185	99.37249	0.2317	0.002587	-0.0238	0.2388	0.0698
SNP_mDIV_A7-425_022709	IHOT2	Male	classical laboratory strain	no	no	4	12	13	1389931	0.0562191959557193	1.23076923076923	5	24	0.208333333333333	17	0	0	2	25099	99.44841	0.1776	0.002651	0.0149	0.2647	0.0928
SNP_mDIV_A7-55_082108	SKIVE/EiJ	Male	wild-derived laboratory strain	no	yes	20	27	35	6414219	0.25943894687139	1.34285714285714	27	55	0.490909090909091	31	4	0	8	540864	96.58674	0.2878	0.009823	-0.0241	0.3623	0.2056
SNP_mDIV_A7-69_090908	C57BL/6J-Chr11.1/ForeJ	Male	consomic	no	yes	0	144	5	4622429	0.186965570048009	28.8	126	23	5.47826086956522	31	4	0	3	430493	98.82619	0.1883	0.005426	0.0282	0.3245	0.1641
SNP_mDIV_A7-7_081308	C57BL/6J	Male	classical laboratory strain	no	no	0	9	11	1464142	0.059220843340424	0.818181818181818	5	15	0.333333333333333	13	0	0	2	19153	99.48022	0.1575	0.002828	-0.0207	0.2984	0.1254
SNP_mDIV_A7-SNP08_003_103008	C57BL/6NJ	Female	classical laboratory strain	no	no	1	7	4	326442	0.0132037538310729	2	0	12	0	9	0	0	1	46614	99.58434	0.161	0.001901	-0.0088	0.184	0.0073
SNP_mDIV_A8-154_111308	TSJ/LeJ	Male	classical laboratory strain	no	no	5	10	14	976260	0.0394872495424093	1.07142857142857	8	21	0.380952380952381	15	2	0	4	134826	99.61637	0.1719	0.001647	0.0104	0.2636	0.0823
SNP_mDIV_A8-199_091708	129S6	Male	classical laboratory strain	no	no	0	3	7	1040953	0.0421039178834733	0.428571428571429	1	9	0.111111111111111	8	0	0	2	19153	99.0987	0.2279	0.003497	0.0118	0.3363	0.1073
SNP_mDIV_A8-225_112108	(C57BL/6JxCAST/EiJ)F1	Male	F1 hybrid	no	no	0	13	8	1661760	0.0672139919689367	1.625	1	20	0.05	17	0	0	1	441971	97.99212	0.2484	0.00549	0.0207	0.2646	0.0559
SNP_mDIV_A8-381_012709	C57BL/6NCrl	Male	classical laboratory strain	no	no	1	7	0	172794	0.00698908057016684	Inf	1	7	0.142857142857143	6	0	0	1	14710	99.74721	0.2056	0.001054	0.023	0.2319	0.0541
SNP_mDIV_A8-427_022709	ICOLD2	Male	classical laboratory strain	no	no	1	9	12	1088650	0.0440331409812385	0.833333333333333	3	19	0.157894736842105	10	1	0	2	147945	99.61467	0.1654	0.001615	-0.0109	0.2673	0.079
SNP_mDIV_A8-56_082108	DDK/Pas	Female	classical laboratory strain	no	no	5	12	16	1287545	0.0520779410321855	1.0625	9	24	0.375	19	0	0	0	0	99.04505	0.1893	0.004088	-0.0108	0.2039	0.0112
SNP_mDIV_A8-SNP08_003_103008	C57BL/6NJ	Female	classical laboratory strain	no	no	1	3	5	579880	0.0234546803767975	0.8	0	9	0	6	0	0	0	0	99.36824	0.1662	0.003064	-0.0087	0.1872	0.0085
SNP_mDIV_A9-155_111308	ZRDCT Rax+/ChUmdJ	Male	classical laboratory strain	no	no	4	6	0	394563	0.0159590761080057	Inf	3	7	0.428571428571429	4	0	0	0	0	99.42529	0.2267	0.002159	0.0148	0.2974	0.0845
SNP_mDIV_A9-200_091708	OR496m20	Male	CC-UNC G2:F1	no	no	0	14	24	1713939	0.0693245006386286	0.583333333333333	3	35	0.0857142857142857	26	6	0	2	256864	98.84295	0.2077	0.002732	0.0121	0.3089	0.0941
SNP_mDIV_A9-226_112108	(C57BL/6JxPWK/PhJ)F1	Female	F1 hybrid	no	no	0	7	10	942324	0.0381146241142742	0.7	1	16	0.0625	14	0	0	0	0	97.74633	0.2464	0.005558	0.0208	0.2485	0.5921
SNP_mDIV_A9-382_012709	C57BL/6NCr	Male	classical laboratory strain	no	no	1	6	0	123301	0.00498721381171882	Inf	0	7	0	5	0	0	1	11551	99.8664	0.1981	0.000415	-0.0188	0.2338	0.0306
SNP_mDIV_A9-429_022709	IBWSR2	Male	classical laboratory strain	no	no	3	8	9	830963	0.0336103531246892	1.22222222222222	3	17	0.176470588235294	10	1	0	1	27922	99.63715	0.1814	0.000947	0.0096	0.2728	0.0458
SNP_mDIV_A9-442_012209	DCA	Male	wild-derived laboratory strain	no	no	31	17	12	2024806	0.0818982850848828	4	26	34	0.764705882352941	23	2	0	1	37598	98.45019	0.2203	0.002852	0.0139	0.2727	0.0615
SNP_mDIV_A9-57_082108	OR151f102	Female	CC-UNC G2:F1	no	no	0	4	6	563759	0.0228026266719718	0.666666666666667	1	9	0.111111111111111	7	0	0	0	0	98.33971	0.2595	0.004659	-0.0156	0.2417	0.3321
SNP_mDIV_A9-71_090908	C57BL/6J-Chr12/ForeJ	Male	consomic	no	no	0	9	9	616447	0.0249337231051867	1	7	11	0.636363636363636	8	0	0	2	60033	99.72622	0.1597	0.000779	0.0117	0.2715	0.0497
SNP_mDIV_A9-9_081308	CAST/EiJ	Male	wild-derived laboratory strain	yes	no	11	91	9	22165762	0.896549049834731	11.3333333333333	90	21	4.28571428571429	37	2	0	1	101117	92.46134	0.4483	0.014696	-0.0267	0.4086	0.1475
SNP_mDIV_A9-SNP08_003_103008	C57BL/6NJ	Female	classical laboratory strain	no	no	0	3	2	341120	0.0137974418330226	1.5	0	5	0	3	0	0	0	0	99.84137	0.1736	0.000582	0.012	0.2016	0.0038
SNP_mDIV_B1-12_081308	OR1018f102	Female	CC-UNC G2:F1	no	no	3	8	12	1322202	0.0534797290880224	0.916666666666667	3	20	0.15	14	0	1	1	27713	98.47013	0.2603	0.004172	0.0202	0.2257	0.1567
SNP_mDIV_B1-227_111308	(C57BL/6JxPWK/PhJ)F1	Male	F1 hybrid	no	no	0	8	11	919590	0.037195091273538	0.727272727272727	0	19	0	13	0	0	2	56328	98.26209	0.2493	0.004171	-0.0221	0.2499	0.0511
SNP_mDIV_B1-267_112108	BXD12	Male	BXD	no	no	7	9	9	792247	0.0320443887778104	1.77777777777778	6	19	0.315789473684211	15	1	0	1	41966	99.83437	0.1651	0.000487	0.0113	0.2575	0.0419
SNP_mDIV_B1-314_120908	BXD84	Male	BXD	no	no	1	9	7	736552	0.0297916667946661	1.42857142857143	1	16	0.0625	10	0	0	1	23775	99.68253	0.1648	0.000743	0.0099	0.2482	0.0405
SNP_mDIV_B1-362_121608	BXD86	Male	BXD	no	no	1	20	4	1211235	0.0489913944026184	5.25	3	22	0.136363636363636	10	1	0	0	6898	99.62315	0.2367	0.001343	-0.0208	0.2502	0.041
SNP_mDIV_B1-385_012709	C57BL/6NCr	Male	classical laboratory strain	no	no	1	6	1	131010	0.0052990233775337	7	0	8	0	5	0	0	2	11716	99.86173	0.1964	0.000461	0.0215	0.2242	0.0361
SNP_mDIV_B1-432_022709	ISS	Male	classical laboratory strain	no	no	4	9	18	1435070	0.0580449544187259	0.722222222222222	8	23	0.347826086956522	20	0	0	2	60033	99.64415	0.1731	0.001509	0.0103	0.2892	0.0765
SNP_mDIV_B1-445_012209	MBS	Male	wild-derived laboratory strain	no	no	10	16	15	2040684	0.0825405100538812	1.73333333333333	11	30	0.366666666666667	18	2	0	1	79876	97.87845	0.2959	0.005504	0.0164	0.3188	0.1113
SNP_mDIV_B1-60_082108	OR1587m104	Male	CC-UNC G2:F1	no	no	0	10	5	692262	0.0280002482358464	2	1	14	0.0714285714285714	13	1	0	3	90886	98.7473	0.2252	0.002995	-0.0137	0.2573	0.0588
SNP_mDIV_B1-68_091708	C57BL/6J-Chr10.3/ForeJ	Male	consomic	no	no	1	6	8	1264684	0.0511532713624367	0.875	3	12	0.25	8	0	0	2	19153	99.56123	0.1939	0.001869	-0.0133	0.3155	0.0971
SNP_mDIV_B1-SNP08_004_103008_4	C57BL/6NJ	Male	classical laboratory strain	no	no	1	6	2	431608	0.0174574527282693	3.5	0	9	0	7	0	0	2	19153	99.761	0.1645	0.001035	0.0073	0.2709	0.0598
SNP_mDIV_B10-140_091708	RBF/DnJ	Male	wild-derived laboratory strain	no	no	22	13	20	2748600	0.111173923024877	1.75	10	45	0.222222222222222	28	1	0	2	20992	99.18968	0.2152	0.002441	0.0154	0.2987	0.0909
SNP_mDIV_B10-143_103008_3	RSV/LeJ	Male	classical laboratory strain	no	no	2	12	9	1082288	0.0437758141609357	1.55555555555556	2	21	0.0952380952380952	12	0	0	2	26525	99.30144	0.1856	0.003404	0.0121	0.2853	0.1038
SNP_mDIV_B10-163_082108	MWN1106	Female	wild caught	no	no	12	12	16	2527987	0.102250684765295	1.5	15	25	0.6	18	1	1	1	27736	97.5841	0.2691	0.007875	-0.0249	0.2507	0.0579
SNP_mDIV_B10-21_081308	FVB/NJ	Male	classical laboratory strain	no	no	4	9	15	1295813	0.0524123607351506	0.866666666666667	0	28	0	20	0	0	2	33764	99.72495	0.1851	0.000658	-0.0106	0.2694	0.0427
SNP_mDIV_B10-236_111308	(CAST/EiJxPWK/PhJ)F1	Male	F1 hybrid	no	no	4	27	15	2265441	0.0916313626396712	2.06666666666667	8	38	0.210526315789474	32	2	0	2	177669	97.89606	0.2483	0.006432	-0.0144	0.303	0.1043
SNP_mDIV_B10-280_112108	BXD31	Male	BXD	no	no	2	5	10	1871851	0.0757116419224474	0.7	6	11	0.545454545454545	10	0	0	2	25553	99.72495	0.1679	0.000937	-0.01	0.2784	0.0546
SNP_mDIV_B10-394_012709	BXSB/MpJ	Male	classical laboratory strain	no	no	2	6	14	692505	0.0280100769716737	0.571428571428571	4	18	0.222222222222222	10	0	0	1	21687	99.67405	0.1674	0.001165	0.0091	0.3052	0.0727
SNP_mDIV_B10-454_012209	MGA	Male	wild-derived laboratory strain	no	no	28	9	19	2782822	0.112558116430159	1.94736842105263	28	28	1	27	9	0	2	289651	97.28678	0.288	0.005314	0.0116	0.3032	0.105
SNP_mDIV_B10-491_022709	Yu2120f	Female	wild caught	yes	no	8	12	12	1607785	0.0650308396385621	1.66666666666667	7	25	0.28	22	1	1	0	109043	96.69171	0.2853	0.011139	-0.0143	0.2615	0.1024
SNP_mDIV_B10-87_090908	C57BR/cdJ	Male	classical laboratory strain	no	no	7	10	12	1784864	0.0721932376285651	1.41666666666667	11	18	0.611111111111111	17	0	0	5	172403	98.17662	0.2091	0.008977	-0.0183	0.366	0.1793
SNP_mDIV_B11-141_091708	RF/J	Male	classical laboratory strain	no	no	3	11	15	2039470	0.082491406822217	0.933333333333333	6	23	0.260869565217391	17	1	0	2	486884	99.0864	0.2051	0.004068	0.0217	0.3205	0.1301
SNP_mDIV_B11-164_082108	MWN1030	Female	wild caught	no	no	16	13	10	1557896	0.063012955680988	2.9	12	27	0.444444444444444	12	0	0	0	0	98.43683	0.2523	0.004148	0.0257	0.246	0.043
SNP_mDIV_B11-22_081308	KK/HIJ	Male	classical laboratory strain	no	no	8	9	7	1133019	0.0458277548903889	2.42857142857143	9	15	0.6	18	2	0	1	124900	99.4412	0.2324	0.001759	-0.0168	0.3099	0.0795
SNP_mDIV_B11-237_111308	(CAST/EiJxWSB/EiJ)F1	Female	F1 hybrid	no	no	1	20	6	1330388	0.0538108320982391	3.5	1	26	0.0384615384615385	20	0	0	1	65871	97.7194	0.2468	0.005985	0.0174	0.1952	0.4208
SNP_mDIV_B11-281_112108	BXD32	Male	BXD	no	no	3	8	7	851116	0.0344254910387983	1.57142857142857	6	12	0.5	11	1	0	1	11716	99.72685	0.1792	0.00098	0.0148	0.2505	0.043
SNP_mDIV_B11-395_012709	C57BL/10ScNJ	Male	classical laboratory strain	yes	no	3	8	8	1326593	0.0536573339399478	1.375	8	11	0.727272727272727	7	0	0	9	425536	97.48782	0.2553	0.012593	-0.0273	0.4146	0.2343
SNP_mDIV_B11-88_090908	C57L/J	Male	classical laboratory strain	no	no	4	9	13	1173481	0.0474643405243235	1	3	23	0.130434782608696	19	1	0	3	71177	99.61615	0.1769	0.001456	0.011	0.2965	0.0694
SNP_mDIV_B2-13_081308	OR1048f18	Female	CC-UNC G2:F1	no	no	1	6	12	1019322	0.0412289986049493	0.583333333333333	0	19	0	14	1	0	0	6878	97.89712	0.2612	0.00721	-0.0171	0.2416	0.5311
SNP_mDIV_B2-228_111308	(CAST/EiJx129S1/SvImJ)F1	Male	F1 hybrid	no	no	1	27	12	2386812	0.0965405128293868	2.33333333333333	5	35	0.142857142857143	28	1	0	3	104912	98.2218	0.2076	0.004936	0.0097	0.313	0.1019
SNP_mDIV_B2-268_112108	BXD13	Male	BXD	no	no	0	5	8	973667	0.0393823692461118	0.625	3	10	0.3	7	0	0	2	9281	99.39454	0.1733	0.002712	-0.0104	0.3018	0.0841
SNP_mDIV_B2-433_022709	ILS	Male	classical laboratory strain	no	no	8	10	12	1159484	0.0468981972511738	1.5	8	22	0.363636363636364	14	0	0	2	49365	99.39433	0.181	0.002932	0.0117	0.2734	0.0912
SNP_mDIV_B2-446_012209	MPB	Male	wild-derived laboratory strain	no	no	21	2	12	1181228	0.0477776870940949	1.91666666666667	13	22	0.590909090909091	13	2	0	3	235837	96.94174	0.2912	0.009158	-0.0165	0.3617	0.1716
SNP_mDIV_B2-75_103008_4	C57BL/6J-Chr18/ForeJ	Male	consomic	no	no	1	8	5	706231	0.0285652589797649	1.8	7	7	1	7	0	0	3	17072	99.46113	0.1784	0.002177	-0.014	0.2684	0.0762
SNP_mDIV_B2-76_090908	C57BL/6J-Chr19/ForeJ	Male	consomic	no	no	2	6	27	1247630	0.0504634801657306	0.296296296296296	9	26	0.346153846153846	8	0	0	8	250541	98.52209	0.2066	0.007696	0.0253	0.3747	0.1696
SNP_mDIV_B2-90_091708	I/LnJ	Male	classical laboratory strain	no	no	5	13	7	1331564	0.0538583983259467	2.57142857142857	7	18	0.388888888888889	17	1	0	3	60419	98.64827	0.2233	0.005453	0.0216	0.3452	0.1456
SNP_mDIV_B3-14_081308	OR1048m20	Male	CC-UNC G2:F1	no	no	0	12	10	1411662	0.0570981599814974	1.2	4	18	0.222222222222222	16	3	0	1	56683	98.4608	0.2224	0.004548	-0.0147	0.2911	0.1108
SNP_mDIV_B3-190_082108	BAG68	Female	wild caught	no	yes	10	39	13	4253053	0.172025244430882	3.76923076923077	27	35	0.771428571428571	28	2	0	0	25855	97.4136	0.2796	0.008153	-0.0177	0.255	0.0833
SNP_mDIV_B3-229_111308	(CAST/EiJxA/J)F1	Female	F1 hybrid	no	no	0	17	6	1474908	0.0596563008297952	2.83333333333333	4	19	0.210526315789474	10	1	0	0	6878	98.06911	0.2766	0.005187	-0.0258	0.2129	0.4701
SNP_mDIV_B3-316_120908	BPL/1J	Male	classical laboratory strain	no	yes	2	34	58	8588523	0.347384048206136	0.620689655172414	37	57	0.649122807017544	41	1	0	5	411648	98.14291	0.2622	0.008153	-0.0337	0.4141	0.1725
SNP_mDIV_B3-380_121608	(C57B6/JxDBA/2J)F1	Male	F1 hybrid	no	no	0	9	2	189371	0.00765957832247106	4.5	4	7	0.571428571428571	2	0	0	2	11716	99.48382	0.2132	0.000793	-0.0224	0.2231	0.0315
SNP_mDIV_B3-387_022709	129P1/ReJ	Male	classical laboratory strain	no	no	3	6	13	1734864	0.070170864001539	0.692307692307692	2	20	0.1	16	0	0	3	609438	99.55762	0.1735	0.001843	0.0095	0.2825	0.0805
SNP_mDIV_B3-98_091708	RDS12763	Female	wild caught	no	no	19	6	11	1011020	0.0408932036879179	2.27272727272727	16	20	0.8	9	0	0	1	35865	98.64318	0.2589	0.003515	0.0156	0.2821	0.0547
SNP_mDIV_B4-118_091708	AEJ/GnLeJ	Male	classical laboratory strain	no	no	4	8	13	1458577	0.058995753155736	0.923076923076923	2	23	0.0869565217391304	10	0	0	3	38207	99.50694	0.1822	0.001993	-0.0186	0.3077	0.0971
SNP_mDIV_B4-15_081308	CBA/CaJ	Male	classical laboratory strain	no	no	6	9	10	1159293	0.0468904717839186	1.5	5	20	0.25	13	5	0	2	299935	99.57713	0.1871	0.001747	0.0186	0.2982	0.0971
SNP_mDIV_B4-191_082108	BAG94	Female	wild caught	yes	no	13	9	14	1795232	0.0726125970238652	1.57142857142857	10	26	0.384615384615385	17	0	0	0	0	96.68493	0.2823	0.011788	0.0155	0.2465	0.0971
SNP_mDIV_B4-230_111308	(CAST/EiJxA/J)F1	Male	F1 hybrid	no	no	0	14	10	2013468	0.0814396916412184	1.4	1	23	0.0434782608695652	18	6	0	2	213030	98.08522	0.2273	0.005138	0.02	0.2961	0.1138
SNP_mDIV_B4-388_012709	129P3/J	Male	classical laboratory strain	no	no	0	3	10	1442766	0.0583562381673978	0.3	2	11	0.181818181818182	10	1	0	4	79828	98.63427	0.2121	0.006024	-0.0149	0.3611	0.1631
SNP_mDIV_B4-448_012209	MBK	Male	wild-derived laboratory strain	no	no	21	4	11	1315939	0.0532264065675011	2.27272727272727	12	24	0.5	21	5	0	4	772816	97.54402	0.2878	0.006371	0.0122	0.3269	0.136
SNP_mDIV_B4-81_103008_4	C57BL/6J-Chr9/ForeJ	Male	consomic	no	no	2	4	6	617628	0.0249814915702571	1	2	10	0.2	6	0	0	1	14710	99.39094	0.1912	0.002559	0.0151	0.2617	0.0802
SNP_mDIV_B5-123_091708	BPH/2J	Male	classical laboratory strain	no	no	3	8	24	1796864	0.0726786072990513	0.458333333333333	3	32	0.09375	21	0	0	3	29778	99.74912	0.1772	0.000796	0.0164	0.296	0.0672
SNP_mDIV_B5-16_081308	CZECHI/EiJ	Male	wild-derived laboratory strain	no	no	20	10	9	2398710	0.0970217568576739	3.33333333333333	11	28	0.392857142857143	16	4	0	3	250483	97.68314	0.3232	0.005335	0.02	0.3091	0.1132
SNP_mDIV_B5-231_111308	(CAST/EiJxC57BL/6J)F1	Female	F1 hybrid	no	no	0	11	7	1216792	0.049216161007526	1.57142857142857	1	17	0.0588235294117647	14	0	1	0	10450	97.68971	0.2485	0.006976	-0.017	0.2012	0.4309
SNP_mDIV_B5-271_112108	BXD16	Male	BXD	no	no	3	4	10	1082134	0.0437695852501645	0.7	3	14	0.214285714285714	11	0	0	1	14710	99.55508	0.1764	0.002068	0.0104	0.2776	0.0764
SNP_mDIV_B5-389_012709	129T2/SvEmsJ	Male	classical laboratory strain	no	no	3	5	10	1492349	0.0603617451983745	0.8	4	14	0.285714285714286	13	1	0	2	35077	99.47788	0.1985	0.001901	-0.0166	0.2864	0.0578
SNP_mDIV_B5-449_012209	MBT	Male	wild-derived laboratory strain	no	no	28	12	21	2561742	0.1036159892009	1.9047619047619	14	47	0.297872340425532	29	8	0	1	229373	97.6666	0.2859	0.005045	0.0154	0.3005	0.0886
SNP_mDIV_B5-486_022709	Yu2097m	Male	wild caught	no	no	7	20	10	2217813	0.0897049304175112	2.7	13	24	0.541666666666667	24	4	0	5	504364	97.1835	0.2854	0.008743	0.0209	0.3625	0.1591
SNP_mDIV_B5-84_103008_4	C57BL/6J-ChrY/ForeJ	Male	consomic	no	no	0	2	7	821468	0.033226304372917	0.285714285714286	1	8	0.125	7	0	0	3	52041	99.30632	0.1821	0.003328	-0.0146	0.285	0.0855
SNP_mDIV_B6-124_091708	BPN/3J	Male	classical laboratory strain	no	no	5	6	7	1567524	0.0634023839466082	1.57142857142857	1	17	0.0588235294117647	12	1	0	3	80362	98.63215	0.2219	0.005606	-0.0168	0.3541	0.1448
SNP_mDIV_B6-159_082108	MWN1214	Female	wild caught	no	no	10	14	14	2461090	0.0995448701947516	1.71428571428571	18	20	0.9	18	0	0	0	0	98.57383	0.2786	0.002703	0.0312	0.2704	0.0606
SNP_mDIV_B6-17_081308	CZECHII/EiJ	Male	wild-derived laboratory strain	no	no	29	11	13	1697138	0.0686449426524753	3.07692307692308	12	41	0.292682926829268	28	9	0	6	601759	97.61549	0.2928	0.005912	0.0151	0.3178	0.1369
SNP_mDIV_B6-188_103008_3	BAG102	Female	wild caught	yes	no	6	17	9	1931378	0.078119358620367	2.55555555555556	10	22	0.454545454545455	18	0	0	0	0	96.92329	0.3067	0.010075	-0.0193	0.2644	0.0884
SNP_mDIV_B6-232_111308	(CAST/EiJxC57BL/6J)F1	Male	F1 hybrid	no	no	0	6	6	1120492	0.0453210694018738	1	0	12	0	9	3	0	1	145513	97.92044	0.2555	0.005816	0.022	0.2982	0.1204
SNP_mDIV_B6-274_112108	BXD20	Male	BXD	no	no	1	9	6	470743	0.0190403645661426	1.66666666666667	1	15	0.0666666666666667	9	0	0	2	26890	99.72452	0.1624	0.001054	-0.01	0.2708	0.0674
SNP_mDIV_B6-390_012709	A/HeJ	Male	classical laboratory strain	yes	no	1	9	30	2969572	0.120111681927101	0.333333333333333	4	36	0.111111111111111	16	1	0	12	1381497	95.4668	0.2994	0.019605	-0.0259	0.4322	0.2552
SNP_mDIV_B6-450_012209	PWK hybrid	Male	wild-derived laboratory strain	yes	no	6	141	4	16709611	0.675861532085293	36.75	111	40	2.775	42	6	0	1	426721	96.36576	0.3331	0.010509	0.0227	0.4008	0.1764
SNP_mDIV_B6-487_022709	Yu2099f	Female	wild caught	no	no	8	22	14	1949975	0.0788715602672031	2.14285714285714	16	28	0.571428571428571	23	1	1	0	31583	97.0728	0.2919	0.008932	0.0128	0.2551	0.0909
SNP_mDIV_B6-82_090908	C57BL/6J-ChrX.2/ForeJ	Male	consomic	no	no	0	3	9	628706	0.025429568671061	0.333333333333333	1	11	0.0909090909090909	6	1	0	3	160975	99.50927	0.1727	0.002344	-0.0158	0.331	0.1101
SNP_mDIV_B7-127_091708	CALB/RkJ	Male	wild-derived laboratory strain	no	no	22	9	9	1071707	0.0433478394539845	3.44444444444444	20	20	1	17	3	0	2	32101	97.65705	0.2502	0.004921	-0.0145	0.3428	0.1204
SNP_mDIV_B7-160_082108	MWN1194	Male	wild caught	no	no	23	19	18	1993278	0.0806230571706253	2.33333333333333	28	32	0.875	16	2	0	1	65421	98.50342	0.2288	0.003161	0.0151	0.266	0.0651
SNP_mDIV_B7-18_081308	DBA/1J	Male	classical laboratory strain	no	no	5	3	10	1076541	0.0435433625362454	0.8	3	15	0.2	10	0	0	0	0	99.10634	0.2167	0.004107	0.0182	0.3222	0.1201
SNP_mDIV_B7-233_111308	(CAST/EiJxNOD/ShiJ)F1	Female	F1 hybrid	no	no	0	13	6	1486946	0.060143207504238	2.16666666666667	2	17	0.117647058823529	11	0	1	0	24920	97.61146	0.2754	0.007156	-0.0205	0.2177	0.4272
SNP_mDIV_B7-275_112108	BXD21	Male	BXD	no	no	2	4	10	1216282	0.0491955327965304	0.6	1	15	0.0666666666666667	12	0	0	3	46573	99.41193	0.1714	0.002713	0.0109	0.2867	0.0921
SNP_mDIV_B7-391_012709	A/WySnJ	Male	classical laboratory strain	no	no	1	3	14	1049030	0.0424306121191831	0.285714285714286	0	18	0	12	1	0	2	96397	99.82313	0.1838	0.000449	0.0146	0.2708	0.0409
SNP_mDIV_B7-451_012209	DIK	Male	wild-derived laboratory strain	no	yes	19	22	32	3094229	0.125153742511585	1.28125	26	47	0.553191489361702	32	2	0	3	61764	98.18977	0.232	0.004752	-0.0105	0.3332	0.1006
SNP_mDIV_B8-132_091708	HPG/BmJ	Male	classical laboratory strain	no	no	4	11	14	1859525	0.0752130863759129	1.07142857142857	4	25	0.16	19	0	0	4	50022	99.74318	0.1865	0.000804	0.0135	0.2922	0.0553
SNP_mDIV_B8-161_082108	MWN1279	Male	wild caught	no	no	7	21	11	3031495	0.122616310769228	2.54545454545455	17	22	0.772727272727273	19	5	0	2	77495	98.04302	0.2867	0.005123	-0.0276	0.3127	0.0891
SNP_mDIV_B8-19_081308	DBA/2J	Male	classical laboratory strain	no	no	3	9	13	939271	0.037991137980608	0.923076923076923	2	23	0.0869565217391304	17	1	0	1	35178	99.638	0.1723	0.00154	0.0092	0.2792	0.0803
SNP_mDIV_B8-234_111308	(CAST/EiJxNOD/ShiJ)F1	Male	F1 hybrid	no	no	2	15	11	1922555	0.077762490570142	1.54545454545455	1	27	0.037037037037037	21	3	0	3	222264	98.03369	0.2205	0.005025	0.012	0.3116	0.1053
SNP_mDIV_B8-278_112108	BXD28	Male	BXD	no	no	1	3	6	700822	0.0283464786007932	0.666666666666667	2	8	0.25	8	0	0	5	186101	98.80817	0.2071	0.005606	-0.015	0.359	0.1422
SNP_mDIV_B8-370_121608	BXD96	Male	BXD	no	no	1	7	1	412354	0.0166786770919741	8	0	9	0	5	1	0	1	11716	99.54023	0.2379	0.001793	0.0245	0.2338	0.0513
SNP_mDIV_B8-392_012709	AEJ/GnRk	Male	classical laboratory strain	no	no	3	7	15	958181	0.0387559996863493	0.666666666666667	2	23	0.0869565217391304	11	1	0	5	203947	99.58159	0.1812	0.001464	-0.0151	0.3208	0.0794
SNP_mDIV_B8-452_012209	DGA	Male	wild-derived laboratory strain	no	yes	38	16	19	4384187	0.177329283295011	2.84210526315789	41	32	1.28125	33	5	0	1	190345	98.15118	0.2438	0.003072	0.021	0.2572	0.0521
SNP_mDIV_B8-489_022709	Yu2115m	Male	wild caught	no	no	13	10	11	2100786	0.0849714840485116	2.09090909090909	11	23	0.478260869565217	19	11	0	4	579516	97.04332	0.2978	0.008527	0.0134	0.3148	0.1486
SNP_mDIV_B8-85_090908	C57BL/10J	Male	classical laboratory strain	no	no	2	7	48	2745115	0.111032963583073	0.1875	14	43	0.325581395348837	28	0	0	8	563770	98.89469	0.2172	0.005304	-0.0233	0.38	0.146
SNP_mDIV_B9-138_091708	P/J	Male	classical laboratory strain	no	no	7	6	8	812405	0.0328597289292822	1.625	4	17	0.235294117647059	12	3	0	1	353489	99.63672	0.215	0.000977	0.0162	0.2883	0.055
SNP_mDIV_B9-142_103008_3	RHJ/LeJ	Male	classical laboratory strain	no	no	3	9	13	1456241	0.0589012678598813	0.923076923076923	4	21	0.19047619047619	14	6	0	6	1037100	98.54796	0.1901	0.006993	-0.0173	0.3269	0.175
SNP_mDIV_B9-162_082108	MWN1026	Male	wild caught	no	no	10	23	17	2001665	0.0809622901228226	1.94117647058824	16	34	0.470588235294118	22	3	0	1	125450	98.63618	0.2279	0.003558	0.0194	0.2696	0.0899
SNP_mDIV_B9-20_081308	DDY/JclSidSeyFrkJ	Male	classical laboratory strain	no	no	7	11	7	1176212	0.0475748025718317	2.57142857142857	3	22	0.136363636363636	14	1	0	0	9558	99.17272	0.2181	0.003021	-0.0152	0.2837	0.0814
SNP_mDIV_B9-235_111308	(CAST/EiJxPWK/PhJ)F1	Female	F1 hybrid	no	no	4	16	6	1139232	0.0460790550372832	3.33333333333333	3	23	0.130434782608696	13	0	1	0	6878	97.41763	0.3023	0.007882	-0.0201	0.2299	0.4864
SNP_mDIV_B9-279_112108_2	BXD29	Male	BXD	no	no	3	5	8	743487	0.0300721700167346	1	7	9	0.777777777777778	6	0	0	1	14710	99.8102	0.153	0.000593	-0.0121	0.2517	0.043
SNP_mDIV_B9-373_121608	BXD103MK88	Male	BXD	no	no	1	9	7	1103008	0.0446138857919753	1.42857142857143	0	17	0	13	0	0	1	35865	99.64309	0.1598	0.001521	-0.0091	0.2633	0.0785
SNP_mDIV_B9-393_012709	BDP/J	Male	classical laboratory strain	no	no	6	6	11	1576192	0.0637529826385894	1.09090909090909	4	19	0.210526315789474	14	3	0	4	192773	99.59283	0.1924	0.001238	0.0113	0.2955	0.0594
SNP_mDIV_B9-86_090908	C57BLKS/J	Male	classical laboratory strain	no	no	3	8	13	1090744	0.0441178379887384	0.846153846153846	3	21	0.142857142857143	16	1	0	2	99636	99.36888	0.1949	0.002667	0.0129	0.3142	0.0883
SNP_mDIV_C1-165_082108	MWN1287	Female	wild caught	no	no	14	11	13	2730057	0.110423905541558	1.92307692307692	15	23	0.652173913043478	18	1	0	0	1914	98.3098	0.2884	0.002744	0.0212	0.2953	0.0254
SNP_mDIV_C1-23_081308	LEWES/EiJ	Male	wild-derived laboratory strain	no	no	26	3	27	2846483	0.115133042979561	1.07407407407407	19	37	0.513513513513513	23	2	0	2	61200	98.69577	0.2201	0.00326	0.0199	0.3302	0.1048
SNP_mDIV_C1-396_012709	C57BL/10ScSnJ	Male	classical laboratory strain	yes	no	3	5	4	643170	0.0260146009138871	2	5	7	0.714285714285714	7	0	0	5	215023	97.13727	0.2857	0.01247	-0.0244	0.4226	0.2252
SNP_mDIV_C1-456_012209	WLA	Male	wild-derived laboratory strain	no	no	21	6	10	1826742	0.073887096883617	2.7	14	23	0.608695652173913	19	3	0	1	78413	98.52315	0.2802	0.002074	0.0164	0.3088	0.0435
SNP_mDIV_C1-89_090908	C58/J	Male	classical laboratory strain	no	no	2	4	16	1064796	0.0430683069712569	0.375	5	17	0.294117647058824	16	1	0	2	50929	99.17653	0.1922	0.003663	-0.0176	0.3393	0.1145
SNP_mDIV_C10-121_090908	ATEB/LeJ	Male	classical laboratory strain	yes	no	4	26	89	9971666	0.40332868671825	0.337078651685393	31	88	0.352272727272727	44	1	0	16	1889168	96.00715	0.2992	0.01709	-0.0287	0.4569	0.2385
SNP_mDIV_C10-212_103008_3	(PWK/PhJx129S1/SvImJ)F1	Male	F1 hybrid	no	no	1	12	16	1583069	0.0640311399072506	0.8125	0	29	0	23	5	0	1	144961	98.20398	0.204	0.004684	0.0131	0.3103	0.1207
SNP_mDIV_C10-247_111308	(PWK/PhJxNOD/ShiJ)F1	Male	F1 hybrid	no	no	1	21	11	1244268	0.0503274957630494	2	5	28	0.178571428571429	24	3	0	0	61871	98.21671	0.2093	0.004145	0.0184	0.2773	0.0935
SNP_mDIV_C10-336_120908	(BALB/cJxC57BL/6J)F1	Male	F1 hybrid	no	no	0	5	16	1601910	0.0647932107373865	0.3125	3	18	0.166666666666667	12	1	0	5	235454	99.4764	0.1731	0.001313	0.0237	0.3232	0.1
SNP_mDIV_C10-34_081308	PWD/PhJ	Male	wild-derived laboratory strain	no	no	7	8	14	1440708	0.0582729972689094	1.07142857142857	4	25	0.16	16	2	0	4	164390	98.14948	0.2784	0.005115	-0.0221	0.3516	0.1286
SNP_mDIV_C10-405_012709	NONcNZO10/LtJ	Male	classical laboratory strain	yes	no	3	41	21	5807712	0.234907271643256	2.0952380952381	28	37	0.756756756756757	25	0	0	7	440240	96.85225	0.2748	0.013916	0.0354	0.4257	0.2431
SNP_mDIV_C11-125_090908	BUB/BnJ	Male	classical laboratory strain	no	no	9	9	33	1829427	0.0739956983473883	0.545454545454545	12	39	0.307692307692308	28	0	0	8	234653	99.01006	0.2105	0.003993	0.0263	0.3621	0.1215
SNP_mDIV_C11-176_082108	OR88m19	Male	CC-UNC G2:F1	no	no	0	10	7	1201677	0.048604797460076	1.42857142857143	1	16	0.0625	10	2	0	4	151323	98.61476	0.2296	0.002995	-0.0181	0.2723	0.072
SNP_mDIV_C11-213_103008_3	(CAST/EiJx129S1/SvImJ)F1	Female	F1 hybrid	no	no	1	21	9	1697900	0.0686757636265512	2.44444444444444	5	26	0.192307692307692	18	0	1	1	99071	97.89394	0.2399	0.006034	0.0143	0.2003	0.432
SNP_mDIV_C11-248_111308	(WSB/EiJxCAST/EiJ)F1	Female	F1 hybrid	no	no	1	15	4	993975	0.0402037765184647	4	0	20	0	14	0	0	1	65871	97.75439	0.2751	0.006128	-0.0243	0.2148	0.4196
SNP_mDIV_C11-337_120908	(DBA/2JxC57BL/6J)F1	Male	F1 hybrid	no	no	0	3	8	760794	0.0307721944239934	0.375	3	8	0.375	4	1	0	4	82533	99.55847	0.1823	0.000732	0.0204	0.2784	0.0492
SNP_mDIV_C11-35_081308	PWK/PhJ	Male	wild-derived laboratory strain	yes	no	10	70	33	13151079	0.531927906730727	2.42424242424242	41	72	0.569444444444444	50	3	0	6	897836	96.28899	0.3139	0.012534	-0.0264	0.4219	0.2184
SNP_mDIV_C11-406_012709	NONcNZO5/LtJ	Male	classical laboratory strain	no	no	5	9	20	1336160	0.054044294909743	0.7	6	28	0.214285714285714	21	0	0	2	28450	99.75061	0.1975	0.000775	0.0132	0.2978	0.0483
SNP_mDIV_C11-466_012209	DMZ	Male	wild-derived laboratory strain	no	yes	33	16	16	3026217	0.122402829009159	3.0625	27	38	0.710526315789474	28	2	0	4	198224	98.6735	0.2246	0.002124	0.0158	0.2659	0.0418
SNP_mDIV_C2-166_082108	MWN1198	Male	wild caught	no	no	14	24	13	2228529	0.0901383655332555	2.92307692307692	20	31	0.645161290322581	22	4	0	2	62537	98.54244	0.233	0.003112	-0.012	0.2986	0.0689
SNP_mDIV_C2-239_111308	(NOD/ShiJxPWK/PhJ)F1	Male	F1 hybrid	no	no	0	19	4	710293	0.0287295566132245	4.75	4	19	0.210526315789474	7	0	0	1	20463	98.18468	0.3092	0.004326	0.0411	0.2332	0.0357
SNP_mDIV_C2-24_081308	MOLF/EiJ	Male	wild-derived laboratory strain	no	no	25	3	17	2075349	0.0839426216894984	1.64705882352941	6	39	0.153846153846154	30	4	0	1	239307	97.25348	0.2901	0.007551	0.017	0.3695	0.1591
SNP_mDIV_C2-283_112108	BXD34	Male	BXD	no	no	2	10	7	1057580	0.0427764380094045	1.71428571428571	3	16	0.1875	14	0	0	1	10389	99.8787	0.1934	0.000283	0.0158	0.2383	0.0257
SNP_mDIV_C2-91_090908	JE/LeJ	Male	classical laboratory strain	no	no	3	6	12	801006	0.0323986681897928	0.75	6	15	0.4	12	0	0	5	214349	99.42275	0.1862	0.002493	-0.0174	0.3356	0.0978
SNP_mDIV_C3-167_082108	BAG74	Male	wild caught	no	no	9	15	7	1912709	0.077364244755508	3.42857142857143	12	19	0.631578947368421	19	8	0	0	124353	97.61506	0.3372	0.005445	-0.0268	0.3005	0.0936
SNP_mDIV_C3-205_103008_3	(129S1/SvImJIxPWK/PhJ)F1	Female	F1 hybrid	no	no	1	10	14	1326723	0.0536625921113781	0.785714285714286	3	22	0.136363636363636	16	0	0	0	0	98.26718	0.2203	0.004482	0.0177	0.1959	0.5928
SNP_mDIV_C3-240_111308	(PWK/PhJxA/J)F1	Female	F1 hybrid	no	no	0	13	9	1327638	0.0536996015487526	1.44444444444444	0	22	0	17	0	1	1	29713	97.95565	0.2669	0.004646	0.0259	0.219	0.5526
SNP_mDIV_C3-25_081308	OR294f18	Female	CC-UNC G2:F1	no	no	1	15	15	1982499	0.080187073864111	1.06666666666667	2	29	0.0689655172413793	23	0	0	1	104260	98.74497	0.2439	0.002828	-0.0175	0.2886	0.0937
SNP_mDIV_C3-284_112108	BXD39	Male	BXD	no	no	1	4	6	999155	0.0404132944262246	0.833333333333333	1	10	0.1	10	0	0	3	286978	99.62548	0.1973	0.001382	-0.0115	0.2823	0.0587
SNP_mDIV_C3-398_012709	DBA/1LacJ	Male	classical laboratory strain	no	no	6	6	8	1337467	0.0540971597563534	1.5	2	18	0.111111111111111	13	0	0	1	46614	99.69759	0.2189	0.001037	-0.0124	0.3261	0.0624
SNP_mDIV_C3-92_090908	LG/J	Male	classical laboratory strain	no	no	10	13	26	2110115	0.0853488185198422	0.884615384615385	10	39	0.256410256410256	29	1	0	3	327894	99.57374	0.1868	0.001336	-0.0185	0.3118	0.0711
SNP_mDIV_C4-168_082108	BAG56	Male	wild caught	yes	no	5	26	7	2580453	0.104372801859606	4.42857142857143	14	24	0.583333333333333	18	7	0	0	152022	97.44774	0.3632	0.005377	0.0304	0.3269	0.0901
SNP_mDIV_C4-206_103008_3	(129S1/SvImJIxPWK/PhJ)F1	Female	F1 hybrid	no	no	1	13	12	1353277	0.0547366342972191	1.16666666666667	2	24	0.0833333333333333	19	0	1	0	10129	98.25424	0.2192	0.004107	0.0204	0.1905	0.5918
SNP_mDIV_C4-241_111308	(PWK/PhJxA/J)F1	Male	F1 hybrid	no	no	0	12	13	1457294	0.0589438590484665	0.923076923076923	3	22	0.136363636363636	19	5	0	1	104640	98.28075	0.2393	0.004198	0.0271	0.2602	0.085
SNP_mDIV_C4-26_081308	OR1109f19	Female	CC-UNC G2:F1	no	no	0	13	14	1233470	0.0498907439545568	0.928571428571429	3	24	0.125	16	0	1	0	10129	98.75854	0.2295	0.003112	-0.0142	0.192	0.3905
SNP_mDIV_C4-285_112108	BXD40	Male	BXD	no	no	2	9	4	787258	0.0318425963373057	2.75	1	14	0.0714285714285714	9	0	0	1	23775	99.80638	0.1795	0.000635	0.0181	0.2519	0.0462
SNP_mDIV_C4-399_012709	DBA/2DeJ	Male	classical laboratory strain	no	no	2	4	3	575292	0.0232691073727816	2	2	7	0.285714285714286	7	0	0	1	62633	98.10982	0.2398	0.007791	-0.0118	0.2834	0.023
SNP_mDIV_C4-459_012209	22MO	Male	wild-derived laboratory strain	no	no	23	6	18	3102196	0.125475987525315	1.61111111111111	14	33	0.424242424242424	18	3	0	2	99604	97.67381	0.2536	0.006297	-0.0142	0.3389	0.1143
SNP_mDIV_C4-93_090908	LP/J	Male	classical laboratory strain	no	no	3	8	19	1869867	0.075631394136927	0.578947368421053	4	26	0.153846153846154	19	0	0	2	26130	99.58519	0.1823	0.001503	-0.0226	0.316	0.0779
SNP_mDIV_C5-169_082108	BAG3	Female	wild caught	no	no	15	8	13	1974811	0.0798761136952195	1.76923076923077	6	30	0.2	20	0	0	0	0	97.74697	0.3261	0.005018	0.0226	0.2935	0.0537
SNP_mDIV_C5-207_103008_3	(129S1/SvImJIxPWK/PhJ)F1	Male	F1 hybrid	no	no	1	13	10	1289889	0.0521727499078205	1.4	1	23	0.0434782608695652	19	0	0	1	35865	98.27333	0.2131	0.0043	0.0141	0.2516	0.0547
SNP_mDIV_C5-242_111308	(PWK/PhJxC57BL/6J)F1	Female	F1 hybrid	no	no	0	4	5	454052	0.0183652558019688	0.8	0	9	0	6	0	0	0	0	97.71028	0.3099	0.005586	0.0356	0.2549	0.5831
SNP_mDIV_C5-27_081308	OR1109m20	Male	CC-UNC G2:F1	no	no	1	15	10	1645408	0.0665525948979541	1.6	0	26	0	16	1	0	1	463665	98.31023	0.252	0.004234	-0.0181	0.283	0.1033
SNP_mDIV_C5-286_112108	BXD42	Male	BXD	no	no	2	3	3	532143	0.0215238393801306	1.66666666666667	2	6	0.333333333333333	6	1	0	0	30735	99.64393	0.1892	0.00127	0.0124	0.2636	0.0451
SNP_mDIV_C5-331_120908	(AKR/JxC57BL/6J)F1	Male	F1 hybrid	no	no	0	2	9	637552	0.0257873670131545	0.222222222222222	0	11	0	10	0	0	4	193484	98.83298	0.1931	0.003564	-0.0154	0.3356	0.1178
SNP_mDIV_C5-400_012709	DBA/2HaSmnJ	Male	classical laboratory strain	no	no	4	2	9	949441	0.0384024887763451	0.666666666666667	7	8	0.875	9	0	0	5	150107	98.33716	0.235	0.007219	0.0239	0.3856	0.1622
SNP_mDIV_C5-460_012209	WMP	Male	wild-derived laboratory strain	no	yes	17	22	22	3481490	0.1408174711751	1.77272727272727	17	44	0.386363636363636	26	3	0	3	186866	98.57044	0.2477	0.002152	0.0194	0.2558	0.0396
SNP_mDIV_C5-94_090908	NZL/LtJ	Male	classical laboratory strain	no	no	8	5	17	973932	0.039393087826335	0.764705882352941	4	26	0.153846153846154	20	2	0	6	273380	99.34831	0.1881	0.002452	-0.0186	0.3391	0.1063
SNP_mDIV_C6-208_103008_3	(129S1/SvImJIxPWK/PhJ)F1	Male	F1 hybrid	no	no	1	11	10	1447236	0.0585370383696539	1.2	1	21	0.0476190476190476	17	0	0	2	40308	97.87294	0.2194	0.005868	0.0138	0.3018	0.1052
SNP_mDIV_C6-243_111308	(PWK/PhJxC57BL/6J)F1	Male	F1 hybrid	no	no	0	12	8	1400956	0.0566651293404786	1.5	3	17	0.176470588235294	9	4	0	1	114063	97.78324	0.3235	0.005441	0.0392	0.3021	0.0868
SNP_mDIV_C6-287_112108	BXD43	Male	BXD	no	no	1	5	5	637605	0.0257895107291991	1.2	0	11	0	7	0	0	0	0	99.81741	0.1805	0.000567	0.0148	0.2392	0.0332
SNP_mDIV_C6-30_081308	NOD/ShiLtJ	Male	classical laboratory strain	no	no	2	3	12	701785	0.0283854295168498	0.416666666666667	2	15	0.133333333333333	12	0	0	2	21345	99.48361	0.18	0.002191	0.0113	0.2923	0.0927
SNP_mDIV_C6-401_012709	LT/SvEiJ	Male	classical laboratory strain	no	no	3	3	13	917487	0.0371100302387853	0.461538461538462	1	18	0.0555555555555556	15	0	0	2	26525	99.79493	0.2199	0.000439	0.0135	0.298	0.0266
SNP_mDIV_C6-461_012209	CTP	Male	wild-derived laboratory strain	no	yes	23	27	11	2725217	0.110228139774462	4.54545454545455	39	22	1.77272727272727	22	4	0	0	74889	97.26621	0.2851	0.005012	-0.0194	0.2856	0.0517
SNP_mDIV_C6-95_090908	PL/J	Male	classical laboratory strain	no	yes	7	27	42	5859148	0.23698772784085	0.80952380952381	29	47	0.617021276595745	40	0	0	7	236416	98.93562	0.2026	0.004573	-0.0296	0.3574	0.1571
SNP_mDIV_C7-209_103008_3	(PWK/PhJx129S1/SvImJ)F1	Female	F1 hybrid	no	no	1	11	12	1400093	0.0566302231716761	1	1	23	0.0434782608695652	16	0	0	0	0	97.91387	0.2245	0.005264	0.0187	0.1969	0.5922
SNP_mDIV_C7-244_111308	(PWK/PhJxCAST/EiJ)F1	Female	F1 hybrid	no	no	1	7	9	985584	0.0398643817763772	0.888888888888889	0	17	0	15	0	2	0	139314	97.83244	0.3009	0.005556	0.0236	0.2394	0.4814
SNP_mDIV_C7-288_112108	BXD44	Male	BXD	no	no	2	16	7	1079153	0.0436490113345212	2.57142857142857	3	22	0.136363636363636	15	0	0	0	0	99.69165	0.2106	0.000898	0.0151	0.2591	0.0357
SNP_mDIV_C7-31_081308	NZO/HILtJ	Male	classical laboratory strain	no	no	7	3	11	843977	0.0341367365323316	0.909090909090909	2	19	0.105263157894737	18	0	0	3	159361	99.22255	0.2157	0.003439	-0.0119	0.3043	0.0951
SNP_mDIV_C7-333_120908	(C57BL/6JxBALB/cJ)F1	Male	F1 hybrid	no	no	0	4	13	1213222	0.0490717635305564	0.307692307692308	1	16	0.0625	13	0	0	3	38207	99.5835	0.1794	0.000818	0.0181	0.2794	0.041
SNP_mDIV_C7-402_012709	MOR/RkJ	Male	wild-derived laboratory strain	no	no	0	5	6	624215	0.0252479190718815	0.833333333333333	3	8	0.375	7	0	0	3	182871	98.91484	0.2513	0.003233	-0.0173	0.3647	0.0989
SNP_mDIV_C7-462_012209	DJO	Male	wild-derived laboratory strain	no	yes	31	16	20	2570287	0.103961612853759	2.35	23	44	0.522727272727273	23	1	0	2	46775	98.73161	0.226	0.002289	0.0115	0.2815	0.0646
SNP_mDIV_C7-96_090908	RBA/DnJ	Male	wild-derived laboratory strain	no	no	20	5	20	1180664	0.0477548747195821	1.25	18	27	0.666666666666667	17	2	0	6	204614	98.69556	0.2111	0.004684	0.0231	0.3533	0.1239
SNP_mDIV_C8-210_103008_3	(PWK/PhJx129S1/SvImJ)F1	Female	F1 hybrid	no	no	1	13	13	1329941	0.0537927520780135	1.07692307692308	0	27	0	22	0	1	3	130964	98.10219	0.2109	0.004674	0.0118	0.1881	0.5929
SNP_mDIV_C8-32_081308	NZW/LacJ	Male	classical laboratory strain	no	no	9	4	16	1085736	0.0439152770462555	0.8125	3	26	0.115384615384615	19	0	0	1	14710	99.53408	0.1835	0.00183	0.0121	0.3028	0.0876
SNP_mDIV_C8-334_120908	(C57BL/6JxNOD/ShiJ)F1	Male	F1 hybrid	no	no	0	7	28	2989204	0.120905746708017	0.25	5	30	0.166666666666667	16	0	0	10	675070	97.44498	0.2604	0.009875	-0.0265	0.4163	0.228
SNP_mDIV_C8-463_012209	DOT	Male	wild-derived laboratory strain	no	yes	32	13	17	2095725	0.0847667793899841	2.64705882352941	23	39	0.58974358974359	35	1	0	1	16175	98.70531	0.2469	0.001894	0.0228	0.2566	0.0424
SNP_mDIV_C8-97_090908	RIIIS/J	Male	classical laboratory strain	no	no	9	6	19	1160573	0.0469422445487705	0.789473684210526	9	25	0.36	12	2	0	3	120031	99.40557	0.1865	0.001921	-0.0203	0.3067	0.087
SNP_mDIV_C8-SNP09_014_022709	(NOD.NON-Thy1 (N13F21)	Male	consomic	no	no	2	4	12	844214	0.0341463225833237	0.5	0	18	0	13	0	0	3	44607	99.78242	0.1868	0.000627	0.0116	0.278	0.0444
SNP_mDIV_C9-120_090908	ALS/LtJ	Male	classical laboratory strain	no	no	2	9	19	1177500	0.0476268989164639	0.578947368421053	6	24	0.25	14	0	0	4	171131	99.03763	0.2109	0.004302	-0.0214	0.3647	0.1267
SNP_mDIV_C9-211_103008	(PWK/PhJx129S1/SvImJ)F1	Male	F1 hybrid	no	no	1	13	14	1711496	0.0692256874632121	1	0	28	0	21	2	0	2	54620	98.25339	0.2063	0.004275	0.0121	0.3016	0.1065
SNP_mDIV_C9-246_111308	(PWK/PhJxNOD/ShiJ)F1	Female	F1 hybrid	no	no	0	15	6	751973	0.0304154072687134	2.5	2	19	0.105263157894737	9	0	0	0	0	98.07504	0.3198	0.00494	0.0416	0.2545	0.588
SNP_mDIV_C9-290_112108	BXD49	Male	BXD	no	no	1	5	3	464647	0.0187937967735356	2	1	8	0.125	6	0	0	2	33764	99.81232	0.1695	0.000571	0.0108	0.2507	0.0391
SNP_mDIV_C9-335_120908	(C57BL/6JxNZW/LacJ)F1	Male	F1 hybrid	no	no	0	6	7	933221	0.0377464307717379	0.857142857142857	0	13	0	10	0	0	3	132312	98.91208	0.1926	0.002918	0.0216	0.3292	0.1097
SNP_mDIV_C9-404_012709	NOD/ShiLtJ	Male	classical laboratory strain	no	no	2	5	16	924448	0.0373915850951399	0.4375	2	21	0.0952380952380952	16	0	0	3	106043	99.733	0.1835	0.000766	0.0113	0.2963	0.0462
SNP_mDIV_C9-464_012209	DDO	Male	wild-derived laboratory strain	yes	no	15	9	7	1496019	0.0605101874225982	3.42857142857143	7	24	0.291666666666667	14	1	0	4	307787	97.03527	0.277	0.010781	-0.0213	0.3849	0.1796
SNP_mDIV_D1-126_090908	C3HeB/FeJ	Male	classical laboratory strain	no	no	6	6	8	1370959	0.0554518265066806	1.5	6	14	0.428571428571429	12	1	0	4	168946	99.58286	0.2365	0.001658	0.0249	0.378	0.0899
SNP_mDIV_D1-177_082108	OR88f16	Female	CC-UNC G2:F1	no	no	0	7	11	1249286	0.0505304611802577	0.636363636363636	1	17	0.0588235294117647	15	0	1	0	66406	98.70425	0.2129	0.003387	-0.0139	0.2142	0.4261
SNP_mDIV_D1-214_103008_3	(129S1/SvImJxCAST/EiJ)F1	Female	F1 hybrid	no	no	1	14	6	1777215	0.0718838549111026	2.5	1	20	0.05	14	0	1	1	96698	97.44456	0.2515	0.007762	0.0142	0.2204	0.4314
SNP_mDIV_D1-249_111308	(WSB/EiJxCAST/EiJ)F1	Male	F1 hybrid	no	no	3	15	10	1463934	0.0592124302661355	1.8	0	28	0	21	2	0	2	506955	98.05787	0.2466	0.005063	0.0191	0.2408	0.0464
SNP_mDIV_D1-36_081308	SJL/J	Male	classical laboratory strain	no	no	6	10	10	1272514	0.051469975072429	1.6	5	21	0.238095238095238	21	0	0	2	19153	99.27727	0.1809	0.003116	0.0121	0.3058	0.1081
SNP_mDIV_D1-407_012709	RBB/DnJ	Male	wild-derived laboratory strain	no	no	15	3	10	1360505	0.055028988628742	1.8	10	18	0.555555555555556	15	0	0	2	25553	99.41617	0.2006	0.001196	0.0127	0.2894	0.0466
SNP_mDIV_D1-467_012209	BZO	Male	wild-derived laboratory strain	no	no	19	15	18	2507818	0.101434899691625	1.88888888888889	10	42	0.238095238095238	25	3	0	2	64289	98.59716	0.2531	0.002808	0.0152	0.3149	0.0771
SNP_mDIV_D1-SNP09_023_022709	(NODxC57BLKS)F1	Male	congenic	no	no	0	6	6	716345	0.0289743447170398	1	0	12	0	9	0	0	2	30605	99.42805	0.2148	0.001119	0.0142	0.3237	0.0589
SNP_mDIV_D10-137_090908	NZM2410/J	Male	classical laboratory strain	no	no	5	3	10	1055311	0.0426846626942101	0.8	2	16	0.125	11	0	0	4	169997	99.16063	0.2345	0.003881	0.0243	0.3758	0.1167
SNP_mDIV_D10-145_103008_3	SEA/GnJ	Male	classical laboratory strain	no	no	1	5	14	1217357	0.0492390138295114	0.428571428571429	8	12	0.666666666666667	11	0	0	2	822718	98.90657	0.1993	0.0047	0.016	0.326	0.1264
SNP_mDIV_D10-262_111308	BXD2	Male	BXD	no	no	0	22	1	487566	0.0197208123966918	22	11	12	0.916666666666667	4	0	0	1	14710	98.98949	0.2618	0.004198	-0.0232	0.2678	0.0646
SNP_mDIV_D10-347_120908	(CAST/EiJxNZW/LacJ)F1	Male	F1 hybrid	no	no	0	22	12	2519334	0.101900692785402	1.83333333333333	3	31	0.0967741935483871	25	2	0	1	141931	98.15224	0.263	0.004679	0.0237	0.3738	0.1044
SNP_mDIV_D10-45_081308	JF1/Ms	Male	wild-derived laboratory strain	no	no	25	17	14	3158876	0.127768550268912	3	27	29	0.931034482758621	28	4	0	4	1085351	97.26409	0.2925	0.007474	0.0247	0.3723	0.1542
SNP_mDIV_D10-476_012209	STUF	Male	wild-derived laboratory strain	no	yes	17	48	12	6402984	0.258984519517397	5.41666666666667	34	43	0.790697674418605	26	1	0	3	205929	97.54487	0.3124	0.006679	-0.0267	0.3761	0.1426
SNP_mDIV_D11-139_090908	PN/nBSwUmabJ	Male	classical laboratory strain	no	no	4	2	15	1202069	0.0486206528693119	0.4	1	20	0.05	14	0	0	0	0	99.49358	0.2258	0.001674	0.0221	0.3482	0.092
SNP_mDIV_D11-146_103008_3	SH1/LeJ	Male	classical laboratory strain	no	no	1	7	10	589112	0.0238280914432916	0.8	2	16	0.125	9	0	0	5	95093	98.66587	0.2067	0.006086	-0.0192	0.3342	0.1344
SNP_mDIV_D11-189_082108	BAG99	Male	wild caught	no	no	7	7	11	1365194	0.0552186468274845	1.27272727272727	5	20	0.25	19	5	0	1	219595	98.07419	0.32	0.00558	0.0131	0.3516	0.1089
SNP_mDIV_D11-263_111308	BXD5	Male	BXD	no	no	3	9	5	625407	0.0252961324591498	2.4	6	11	0.545454545454545	9	0	0	1	14710	99.76884	0.1803	0.000959	-0.0164	0.233	0.0444
SNP_mDIV_D11-303_112108	BXD73	Male	BXD	no	no	1	9	7	874206	0.035359423179759	1.42857142857143	0	17	0	11	0	0	2	15994	99.64987	0.178	0.001331	0.0089	0.2773	0.061
SNP_mDIV_D11-348_120908	(NZW/LacJxWSB/EiJ)F1	Male	F1 hybrid	no	no	1	19	17	1794846	0.0725969842994645	1.17647058823529	3	34	0.0882352941176471	25	0	0	4	163605	98.82895	0.214	0.003498	-0.0263	0.3627	0.1193
SNP_mDIV_D11-417_012709	BXD65	Male	BXD	no	no	0	5	4	362096	0.0146458680170326	1.25	2	7	0.285714285714286	5	0	0	7	131741	98.9668	0.2118	0.004342	-0.0131	0.321	0.1122
SNP_mDIV_D11-46_081308	MOLD/RkJ	Male	wild-derived laboratory strain	no	no	31	4	16	2109296	0.0853156920398315	2.1875	6	45	0.133333333333333	33	7	0	4	342422	97.75651	0.2807	0.004575	0.0173	0.3395	0.1247
SNP_mDIV_D11-477_012209	STUP	Male	wild-derived laboratory strain	no	no	22	19	10	3590535	0.145228065818281	4.1	13	38	0.342105263157895	19	2	0	3	159498	97.60298	0.3077	0.006069	0.0186	0.3575	0.1321
SNP_mDIV_D2-128_090908	CE/J	Male	classical laboratory strain	no	no	9	9	22	2769491	0.112018911173721	0.818181818181818	12	28	0.428571428571429	26	1	0	3	50408	98.93414	0.2119	0.003871	0.0314	0.3353	0.1216
SNP_mDIV_D2-178_082108	OR95m20	Male	CC-UNC G2:F1	no	no	0	17	15	1348398	0.0545392910786939	1.13333333333333	3	29	0.103448275862069	28	2	0	1	67828	98.82407	0.2053	0.002901	-0.0139	0.2883	0.0898
SNP_mDIV_D2-216_103008_3	OR1305m105	Male	CC-UNC G2:F1	no	no	0	15	7	1245844	0.0503912409797733	2.14285714285714	2	20	0.1	18	2	0	3	96642	98.1094	0.2384	0.004976	-0.017	0.3365	0.1286
SNP_mDIV_D2-250_111308	(WSB/EiJxPWK/PhJ)F1	Female	F1 hybrid	no	no	0	17	13	1255517	0.0507824893816577	1.30769230769231	1	29	0.0344827586206897	24	0	1	1	5944	97.95671	0.2421	0.004827	0.021	0.1846	0.5781
SNP_mDIV_D2-294_112108	BXD60	Male	BXD	no	no	0	3	1	197492	0.00798805224697264	3	2	2	1	2	0	0	3	38530	98.5276	0.2173	0.005634	-0.0194	0.3664	0.1419
SNP_mDIV_D2-339_120908	(NZW/LacJxC57BL/6J)F1	Male	F1 hybrid	no	no	0	6	8	767402	0.0310394713225411	0.75	3	11	0.272727272727273	9	0	0	3	64476	99.43399	0.1804	0.001248	-0.0158	0.3105	0.0658
SNP_mDIV_D2-408_012709	SEC/1GnLeJ	Male	classical laboratory strain	no	no	1	6	21	970639	0.0392598942992591	0.333333333333333	4	24	0.166666666666667	16	2	0	3	113326	99.75548	0.183	0.000725	0.0123	0.3094	0.0521
SNP_mDIV_D2-SNP09_024_022709	C57BLKS/J	Male	classical laboratory strain	no	no	3	23	6	923862	0.0373678828762311	4.33333333333333	20	12	1.66666666666667	14	1	0	1	38688	99.64118	0.1695	0.001382	-0.0091	0.2901	0.0801
SNP_mDIV_D3-129_090908	CHMU/LeJ	Male	classical laboratory strain	no	no	2	8	32	1887713	0.0763532197318851	0.3125	6	36	0.166666666666667	10	1	0	8	318478	98.9159	0.2036	0.004711	-0.0279	0.3641	0.1541
SNP_mDIV_D3-179_082108	OR95f16	Female	CC-UNC G2:F1	no	no	2	17	9	1080505	0.043703696317396	2.11111111111111	7	21	0.333333333333333	19	0	0	1	49945	98.80541	0.2236	0.002621	-0.0217	0.212	0.4795
SNP_mDIV_D3-217_103008_3	OR1611m121	Male	CC-UNC G2:F1	no	no	1	6	12	1309994	0.0529859463432477	0.583333333333333	0	19	0	15	3	0	4	179099	98.14609	0.2503	0.005149	0.0162	0.339	0.1247
SNP_mDIV_D3-251_111308	(WSB/EiJxPWK/PhJ)F1	Male	F1 hybrid	no	no	0	21	14	1463531	0.0591961299347017	1.5	3	32	0.09375	27	2	0	2	58831	97.95819	0.2397	0.005057	0.0211	0.2474	0.0591
SNP_mDIV_D3-340_120908	(NZW/LacJxPWD/PhJ)F1	Male	F1 hybrid	no	no	1	18	25	1617091	0.0654072438180242	0.76	9	35	0.257142857142857	25	1	0	3	174741	98.33822	0.2259	0.004107	-0.0249	0.315	0.0642
SNP_mDIV_D3-38_081308	TIRANO/EiJ	Male	wild-derived laboratory strain	no	yes	42	5	15	2248156	0.0909322280768083	3.13333333333333	22	40	0.55	28	1	0	4	49339	98.53014	0.2284	0.004129	0.0153	0.3143	0.1119
SNP_mDIV_D3-409_012709	SEC/1ReJ	Male	classical laboratory strain	no	no	4	6	21	1149732	0.0465037534989587	0.476190476190476	6	25	0.24	19	2	0	1	98040	99.78581	0.1973	0.000512	0.012	0.3038	0.0403
SNP_mDIV_D3-469_012209	MCZ	Male	wild-derived laboratory strain	no	no	8	11	17	2887308	0.116784311046028	1.11764705882353	12	24	0.5	19	3	0	1	104324	97.82544	0.3244	0.005216	0.02	0.3291	0.1103
SNP_mDIV_D4-130_090908	DLS/LeJ	Male	classical laboratory strain	no	no	4	8	19	1739723	0.0703673982706134	0.631578947368421	8	23	0.347826086956522	19	1	0	3	100383	99.33495	0.1818	0.003074	-0.0187	0.336	0.1179
SNP_mDIV_D4-180_082108	OR656m18	Male	CC-UNC G2:F1	no	no	0	19	6	1438743	0.0581935179853673	3.16666666666667	4	21	0.19047619047619	16	4	0	2	191366	98.62176	0.2216	0.004229	-0.0163	0.3189	0.1335
SNP_mDIV_D4-218_103008_3	OR496f18	Female	CC-UNC G2:F1	no	no	0	12	6	695036	0.0281124495246738	2	3	15	0.2	12	0	0	1	74238	98.27587	0.2428	0.004998	-0.0163	0.2179	0.4711
SNP_mDIV_D4-252_111308_2	ZALENDE/EiJ	Male	wild-derived laboratory strain	no	yes	39	10	15	2642934	0.10690000039141	3.26666666666667	19	45	0.422222222222222	31	3	0	1	91547	98.19762	0.239	0.005781	-0.0128	0.2899	0.1027
SNP_mDIV_D4-39_081308	WSB/EiJ	Male	wild-derived laboratory strain	no	no	19	7	12	1441327	0.058298034254412	2.16666666666667	4	34	0.117647058823529	29	2	0	3	142046	97.50945	0.223	0.009988	-0.0163	0.343	0.181
SNP_mDIV_D4-410_012709	SJL/Bm	Male	classical laboratory strain	no	no	12	8	11	2043243	0.0826440151361124	1.81818181818182	6	25	0.24	23	1	0	2	27677	99.67129	0.1752	0.000666	0.0107	0.2744	0.0366
SNP_mDIV_D4-470_012209	MDGI	Male	wild-derived laboratory strain	yes	no	6	162	7	28641222	1.15846504037198	24	123	52	2.36538461538462	53	1	0	10	731092	95.14	0.3641	0.01608	-0.0287	0.4527	0.2462
SNP_mDIV_D5-131_090908	EL/SuzSeyFrkJ	Male	classical laboratory strain	no	no	3	18	18	3081762	0.124649483871422	1.16666666666667	12	27	0.444444444444444	21	1	0	4	240574	98.98164	0.2298	0.004131	-0.0246	0.3585	0.115
SNP_mDIV_D5-181_082108	OR656f14	Female	CC-UNC G2:F1	no	no	0	13	10	772189	0.0312330933735926	1.3	2	21	0.0952380952380952	17	0	0	0	0	98.53799	0.2436	0.004306	-0.0156	0.2098	0.3017
SNP_mDIV_D5-219_103008_3	OR873m106	Male	CC-UNC G2:F1	no	no	0	13	3	711547	0.0287802777437903	4.33333333333333	0	16	0	8	2	0	1	41569	98.42284	0.2715	0.004626	-0.0246	0.2912	0.0977
SNP_mDIV_D5-253_111308	BALB/cJ	Male	classical laboratory strain	no	no	2	10	32	4028278	0.162933663790586	0.375	19	25	0.76	27	1	0	1	88444	99.60046	0.1907	0.001624	0.0254	0.2565	0.0555
SNP_mDIV_D5-342_120908	(PWD/PhJxC3H/HeJ)F1	Male	F1 hybrid	no	no	0	13	17	922228	0.0373017917060999	0.764705882352941	6	24	0.25	17	6	0	3	1190729	98.08925	0.2113	0.004647	0.0272	0.3379	0.1325
SNP_mDIV_D5-40_081308	OR1262f101	Female	CC-UNC G2:F1	no	no	1	8	6	636241	0.0257343403766538	1.5	1	14	0.0714285714285714	14	0	1	0	1529	98.3853	0.2573	0.00432	-0.0185	0.2347	0.2295
SNP_mDIV_D5-411_012709	ST/bJ	Male	classical laboratory strain	no	no	5	6	20	1463877	0.0592101247602007	0.55	6	25	0.24	16	2	0	2	49518	99.645	0.1842	0.000897	-0.0127	0.2756	0.0466
SNP_mDIV_D5-471_012209	MH	Male	wild-derived laboratory strain	no	no	18	26	12	3554732	0.143779924958912	3.66666666666667	22	34	0.647058823529412	24	3	0	1	94032	97.66787	0.3151	0.005504	-0.0264	0.3633	0.1189
SNP_mDIV_D6-133_090908	MA/MyJ	Male	classical laboratory strain	yes	no	3	17	204	22001782	0.889916473287536	0.0980392156862745	110	114	0.964912280701754	93	1	0	17	2212553	96.34667	0.2733	0.015806	-0.0339	0.4386	0.2218
SNP_mDIV_D6-182_082108	OR672m106	Male	CC-UNC G2:F1	no	no	0	12	10	1222146	0.049432716775508	1.2	3	19	0.157894736842105	15	0	0	5	55772	98.29984	0.2266	0.004726	-0.0156	0.2919	0.0833
SNP_mDIV_D6-220_103008_3	OR978m21	Male	CC-UNC G2:F1	no	no	0	11	6	487538	0.0197196798674607	1.83333333333333	3	14	0.214285714285714	10	2	0	2	139700	98.32104	0.2701	0.004769	-0.0213	0.3113	0.1153
SNP_mDIV_D6-254_111308	129X1/SvJ	Male	classical laboratory strain	no	no	3	7	11	788652	0.0318989801140272	0.909090909090909	1	20	0.05	10	2	0	1	92501	99.42381	0.1827	0.002372	0.0116	0.2707	0.0872
SNP_mDIV_D6-298_112108_2	BXD67	Male	BXD	no	no	2	10	6	491321	0.0198726926560815	2	1	17	0.0588235294117647	14	0	0	2	28218	99.76524	0.1567	0.000896	0.0082	0.2566	0.058
SNP_mDIV_D6-343_120908	(PWD/PhJxNOD/ShiJ)F1	Male	F1 hybrid	no	no	1	11	25	2275901	0.092054443202445	0.48	8	29	0.275862068965517	21	2	0	0	104775	98.39421	0.2209	0.00415	0.0163	0.3018	0.1052
SNP_mDIV_D6-41_081308	OR1305f101	Female	CC-UNC G2:F1	no	no	1	7	7	842583	0.0340803527556101	1.14285714285714	0	15	0	14	0	1	0	1529	98.22158	0.2439	0.005207	-0.0171	0.2089	0.23
SNP_mDIV_D6-412_012709	STX/Le	Male	classical laboratory strain	no	no	1	3	12	533305	0.0215708393432227	0.333333333333333	5	11	0.454545454545455	6	1	0	6	257651	99.4957	0.1795	0.001903	-0.0147	0.3239	0.0993
SNP_mDIV_D7-134_090908	MRL/MpJ	Male	classical laboratory strain	no	yes	6	9	74	5175683	0.209343296020943	0.202702702702703	26	63	0.412698412698413	36	1	0	10	499842	98.1094	0.2174	0.008934	-0.0319	0.3764	0.1712
SNP_mDIV_D7-184_082108	OR804m105	Male	CC-UNC G2:F1	no	no	1	10	7	631758	0.0255530143572547	1.57142857142857	2	16	0.125	15	4	0	2	92695	98.51106	0.2328	0.004403	-0.0147	0.3089	0.1082
SNP_mDIV_D7-221_103008_3	OR906f102	Female	CC-UNC G2:F1	no	no	0	15	10	1592638	0.0644181817719908	1.5	6	19	0.315789473684211	18	0	0	0	0	98.30599	0.25	0.004391	-0.017	0.2125	0.2354
SNP_mDIV_D7-255_111308_2	IS/CamRK	Male	wild-derived laboratory strain	no	no	25	10	9	1298503	0.0525211644362846	3.88888888888889	20	24	0.833333333333333	15	3	0	0	8149	97.66236	0.2689	0.006785	-0.0206	0.2432	0.0213
SNP_mDIV_D7-299_112108	BXD68	Male	BXD	no	no	1	11	5	921763	0.0372829836313686	2.4	3	14	0.214285714285714	8	0	0	1	14710	99.67002	0.2251	0.001186	0.0161	0.253	0.044
SNP_mDIV_D7-344_120908	(PWD/PhJxNZW/LacJ)F1	Male	F1 hybrid	no	no	1	13	21	1555051	0.0628978826216102	0.666666666666667	0	35	0	22	5	0	4	433426	98.23155	0.2047	0.004813	-0.0158	0.337	0.1437
SNP_mDIV_D7-413_012709	YBR/EiJ	Male	classical laboratory strain	no	no	12	16	23	2940789	0.118947482324967	1.21739130434783	17	34	0.5	25	2	0	4	500936	99.59049	0.1769	0.001161	-0.0109	0.3018	0.0654
SNP_mDIV_D7-42_081308	OR1325f102	Female	CC-UNC G2:F1	yes	no	0	5	3	720706	0.029150736144789	1.66666666666667	1	7	0.142857142857143	6	0	0	0	0	97.58834	0.3729	0.007392	-0.0241	0.3643	0.1209
SNP_mDIV_D8-185_082108	OR804f103	Female	CC-UNC G2:F1	no	no	0	3	7	717134	0.0290062577728742	0.428571428571429	1	9	0.111111111111111	8	0	0	0	0	98.86352	0.2711	0.003089	-0.0132	0.2732	0.3335
SNP_mDIV_D8-222_103008_3	OR906m104	Male	CC-UNC G2:F1	no	no	0	9	5	964137	0.0389969048328006	1.8	1	13	0.0769230769230769	10	2	0	4	135085	98.05087	0.2543	0.006348	-0.0184	0.3452	0.1518
SNP_mDIV_D8-256_111308	CBA/J	Male	classical laboratory strain	no	no	5	9	8	967570	0.0391357610060322	1.75	3	19	0.157894736842105	17	2	0	2	100162	99.56759	0.1787	0.001588	0.0137	0.263	0.0622
SNP_mDIV_D8-300_112108	BXD69	Male	BXD	no	no	0	14	4	1201247	0.0485874050468836	3.5	7	11	0.636363636363636	7	1	0	1	34746	99.0283	0.2664	0.003221	0.0146	0.3297	0.0662
SNP_mDIV_D8-345_120908	(C57BL/6JxAKR/J)F1	Male	F1 hybrid	no	no	0	4	9	652700	0.0264000653271983	0.444444444444444	0	13	0	10	0	0	3	152436	99.38585	0.167	0.001396	0.0143	0.2956	0.074
SNP_mDIV_D8-414_012709	BXD9	Male	BXD	no	no	3	2	9	871560	0.0352523991674168	0.555555555555556	3	11	0.272727272727273	12	1	0	3	75520	99.7769	0.1689	0.000819	-0.0114	0.2579	0.0562
SNP_mDIV_D8-43_081308	OR1325m106	Male	CC-UNC G2:F1	no	no	0	7	31	2576578	0.104216067903511	0.225806451612903	14	24	0.583333333333333	21	1	0	9	792527	97.28339	0.2992	0.008674	-0.0202	0.4096	0.1801
SNP_mDIV_D9-136_090908	NU/J	Male	classical laboratory strain	no	no	2	5	24	1103096	0.0446174451695589	0.291666666666667	3	28	0.107142857142857	16	0	0	6	189516	99.10973	0.1992	0.004005	0.0326	0.3467	0.1262
SNP_mDIV_D9-144_103008_3	SB/LeJ	Male	classical laboratory strain	no	no	1	15	10	888562	0.0359400870955507	1.6	5	21	0.238095238095238	12	0	0	5	69910	99.12415	0.1812	0.003912	-0.0133	0.31	0.1029
SNP_mDIV_D9-186_082108	OR873f102	Female	CC-UNC G2:F1	no	no	0	11	13	1434403	0.0580179759545414	0.846153846153846	2	22	0.0909090909090909	17	0	1	1	17007	98.47225	0.2237	0.004092	-0.0127	0.1819	0.5059
SNP_mDIV_D9-261_111308	BXD1	Male	BXD	no	no	2	6	6	909013	0.0367672783564769	1.33333333333333	2	12	0.166666666666667	9	0	0	1	14710	99.76227	0.1945	0.000892	-0.018	0.2268	0.0365
SNP_mDIV_D9-346_120908	(CAST/EiJxC3H/HeJ)F1	Male	F1 hybrid	no	no	0	22	18	2622660	0.106079968333124	1.22222222222222	3	37	0.0810810810810811	32	1	0	1	638012	98.06995	0.2276	0.004633	0.0242	0.3331	0.1079
SNP_mDIV_D9-415_012709	BXD24	Male	BXD	no	no	1	1	7	1063777	0.0430270909967382	0.285714285714286	2	7	0.285714285714286	7	1	0	4	150005	99.33368	0.2267	0.002588	-0.0123	0.3262	0.0798
SNP_mDIV_D9-44_081308	OR1400m105	Male	CC-UNC G2:F1	no	no	0	7	14	1435467	0.0580610120653245	0.5	3	18	0.166666666666667	14	3	0	3	262301	98.69556	0.2067	0.003058	-0.0143	0.3446	0.1337
