# Supplementary material for: Genomic copy number variation in Mus musculus
Source: BMC Genomics. 2015 Jul 4;16(1):497. doi: 10.1186/s12864-015-1713-z (PMC4490682; doi:10.1186/s12864-015-1713-z)
Supplement: Additional file 6: — IPA core analysis of genes overlapping CNV regions. Diseases and functions associated with CNV results by mouse classification and CNV state. [file 12864_2015_1713_MOESM6_ESM.xls]

## Sheet: Sheet1
Mouse Classification	State	ID	Molecules in Network	Score	Focus Molecules	Top Diseases and Functions
Classical Laboratory Strains	0	1	ABLIM1,ASTN2,ATG4A,ATG4C,C1R,CSMD1,DAPK1,EPB41L4B,EPS8,ERK1/2,FASTKD1,FASTKD5,IL1B,JUN,NAIP,NFkB (complex),NLRP1,NR3C1,NRG3,PKIG,PRL,PTPRD,S100B,SETDB1,SLC19A2,SON,SPATA18,STXBP4,SYT6,TCR,TP53,TP63,UVRAG,VMP1,ZNF346	30	15	Cell Death and Survival, Gene Expression, Molecular Transport
Classical Laboratory Strains	0	2	AFF3,AGAP1,COL4A2,CTNNB1,CUX1,DIXDC1,DPEP1,EDIL3,EDN3,FAM151A,FBXL17,FMR1,FOXO1,FZD3,GRIK5,Hdac,HTRA1,KDM4B,LPHN3,MBD3,MEOX1,MINK1,MMP16,PDX1,PKD1,Pramel6,Pramel7,PTPRG,QPCT,TCF7L2,WIF1,WNT6,WNT16,WNT10A,WNT8B	22	12	Digestive System Development and Function, Endocrine System Development and Function, Organ Morphology
Classical Laboratory Strains	0	3	ADCYAP1,Ap1,ARSB,ASAP1,BPI,CARD17,CASP1,CEACAM3,CHST2,CHST7,Dst,F2,IFNG,MAPK1,MAPT,Nlrp1a,Nrxn3,OCA2,ORM2,Orm1 (includes others),PANX1,PDE4D,PPARA,RGS14,SLC28A1,SLC28A2,SLCO3A1,SPAG16,TLR4,TMTC2,TNF,Trbv13-1,Trbv13-2,VTCN1,ZNF318	22	12	Gene Expression, Cell Death and Survival, Tissue Morphology
Classical Laboratory Strains	0	4	LDLRAD3,ZFP36	2	1	Connective Tissue Disorders, Immunological Disease, Inflammatory Disease
Classical Laboratory Strains	0	5	Tcra-V6,Trbv16	2	1
Classical Laboratory Strains	0	6	LHX2,OR4C3	2	1	Embryonic Development, Organismal Development, Tissue Development
Classical Laboratory Strains	0	7	CA10,KMT2D	2	1	Developmental Disorder, Neurological Disease, Cell Morphology
Classical Laboratory Strains	0	8	BTNL2,ITIH5	2	1	Cell-mediated Immune Response, Cellular Development, Cellular Function and Maintenance
Classical Laboratory Strains	1	1	Akt,Alp,BPNT1,BTG2,Cg,CSE1L,Cux2,CXCL3,Cyp2a12/Cyp2a22,EDNRB,ERK1/2,FLT1,FSH,Gh,GLP1R,HDAC3,Hsp70,Ifi204 (includes others),IFIT1,MMP19,NCAM1,NFkB (complex),NLGN1,NRG3,PRDX2,PSMD3,RFTN1,SERPINH1,SLC2A5,STAT5a/b,STIP1,SULT2A1,SYT6,TOX,Zfp932 (includes others)	51	27	Cellular Movement, Embryonic Development, Lymphoid Tissue Structure and Development
Classical Laboratory Strains	1	2	ALAD,AR,CDC6,CENPE,COL7A1,DAAM1,DHH,ERBB2,FBXO15,GLO1,GRB2,ILF2,KARS,KDM4B,KDM5B,KLK4,LRRK1,LTBP3,MATR3,MBD3,MCM8,MSMB,PHLDB1,PLS3,PMEPA1,POU5F1,Pramel6,PRICKLE1,RAB34,REEP1,SMTN,TCF7L2,TPD52L1,UXT,ZMYM2	22	15	Cellular Assembly and Organization, Cell Morphology, Organ Morphology
Classical Laboratory Strains	1	3	Actin,APOC4,ARID1B,ASTN2,Camk2b,CEBPA,CHP1,CYP1A1,Cyp2b13/Cyp2b9,EIF4G3,GAMT,GGH,GLS2,ITPKA,ME2,mir-28,MNDA,MYBPH,MYC,MYO16,PDP1,PFN2,PLS1,PPAT,PTPRM,PTPRU,SCPEP1,SMARCA4,SNORA70,SOX5,SQRDL,STAT5A,TEP1,TMSB10/TMSB4X,TP53	20	14	Amino Acid Metabolism, Small Molecule Biochemistry, Cell Cycle
Classical Laboratory Strains	1	4	ALK,APOC1,BDNF,BTN3A1,CADPS2,CAPN5,CEACAM3,Cmah,DNASE1L2,HERC6,Ifi202b,IFNG,IL2,IL10,IL20RB,Ins1,KCNA3,Klra,MAGEA3/MAGEA6,MCHR1,MYH8,NAV3,NFKBID,PPARD,RAB20,SASH3,SFI1,SKAP1,SYN2,SYT7,TESPA1,TMEM120A,Trbv13-1,Trbv13-2,Vmn2r88 (includes others)	19	13	Cell-To-Cell Signaling and Interaction, Cellular Growth and Proliferation, Inflammatory Response
Classical Laboratory Strains	1	5	ABHD12,AKAP11,ALKBH8,APOBEC3B,ATM,BBX,CCND1,CD6,Chil3/Chil4,CLASP2,CPEB1,DYNC1H1,FLII,GSK3B,H2-Q8,HJURP,Ifnar,IL6,ITLN1,ITPR3,LGALS3,MYBBP1A,NEK6,NFKBID,OTOF,PDE3A,PPP2R5D,Pydc3/Pydc4,RAB10,RILPL1,SP1,TEAD1,TLR4,TREM2,Wfdc17	19	13	Cell-To-Cell Signaling and Interaction, Hematological System Development and Function, Nervous System Development and Function
Classical Laboratory Strains	1	6	5430435G22Rik,ADRA2A,ANK1,BAI1,BC023719,CD300LD,DDX4,DSG3,DUSP2,ERK,H60b/H60c,Histone h3,HIVEP3,HPSE,JAM2,KDM3A,Klra4 (includes others),KLRC4-KLRK1/KLRK1,MAP4K4,NF1,P38 MAPK,PIWIL2,PTGR1,PTPRK,RAP1A,RHBDD3,S100A12,SOD1,SPRED1,Thbs1,THEMIS,THEMIS2,TRIM38,UQCRC1,ZAK	17	12	Organismal Functions, Organismal Injury and Abnormalities, Tissue Morphology
Classical Laboratory Strains	1	7	ABCC2,ABI3BP,AMPD3,ANKRD42,CCRN4L,CD200R1,CYFIP1,Defa3 (includes others),FADD,FGB,FGG,Gbp6 (includes others),HSF1,IFNAR1,IFNB1,IKBKG,IL1B,Irg1,LIF,lymphotoxin-alpha1-beta2,MBD4,OGN,PHLDB2,PIDD,SLC25A25,SLFN13,Sp100,SUPT16H,TAX1BP1,TBC1D14,TMEM176B,TMTC1,TRAFD1,Vmn1r49 (includes others),ZZEF1	17	12	Infectious Disease, Cell-To-Cell Signaling and Interaction, Hematological System Development and Function
Classical Laboratory Strains	1	8	CCDC33,PRDM5	2	1	Developmental Disorder, Hereditary Disorder, Ophthalmic Disease
Classical Laboratory Strains	1	9	Alyref2,PRMT1	2	1	Amino Acid Metabolism, Post-Translational Modification, Small Molecule Biochemistry
Classical Laboratory Strains	1	10	Tcra-V6,Trbv16	2	1
Classical Laboratory Strains	1	11	CADM2,SETDB1	2	1	Cell Morphology, Embryonic Development, Organismal Development
Classical Laboratory Strains	1	12	CLDN7,DENND5A	2	1	Cellular Movement, Organ Morphology, Cancer
Classical Laboratory Strains	1	13	ARHGAP26,RHOA	2	1	Cell-To-Cell Signaling and Interaction, Cell Morphology, Cellular Assembly and Organization
Classical Laboratory Strains	1	14	BTNL2,Ighv14-2	2	1	Cell-mediated Immune Response, Cellular Development, Cellular Function and Maintenance
Classical Laboratory Strains	1	15	ZNF217,ZNF616	2	1	Cellular Development, Cardiovascular System Development and Function, Cellular Growth and Proliferation
Classical Laboratory Strains	1	16	ICOS,Ighv1-9	2	1	Cell Death and Survival, Cell Morphology, Cell-To-Cell Signaling and Interaction
Classical Laboratory Strains	1	17	CRB3,INADL,MPP5	2	1	Cellular Function and Maintenance, Nucleic Acid Metabolism, Small Molecule Biochemistry
Classical Laboratory Strains	1	18	Adam6a/Adam6b,RNASE10,TPST2	2	1	Cell-To-Cell Signaling and Interaction, Reproductive System Development and Function, Tissue Development
Classical Laboratory Strains	3+	1	26s Proteasome,AKT1S1,C1R,CREB3,DAXX,DEAF1,E2f,FLII,HIST1H2AB/HIST1H2AE,HIST1H3A (includes others),HLA-DMB,HLA-F,Ifi204 (includes others),IFN alpha/beta,IKBKAP,INSRR,IRF7,LRCH4,MCM3,MCM5,MCM7,MIF,NFkB (complex),NFKBIZ,PIK3R2,RANBP2,Rb,RIOK3,RNF216,TNFRSF4,TNFRSF18,TREX1,UCHL5,USP21,XPO1	41	30	Cellular Assembly and Organization, Cellular Function and Maintenance, Immunological Disease
Classical Laboratory Strains	3+	2	AGAP2,ARHGEF25,AURKB,CCL21,CCR7,CD4,CD151,CDCA8,Ctbp,DGKZ,ERK1/2,FAF2,FAM132A,Focal adhesion kinase,GIT1,GP1BA,GPRIN1,HIST2H2BE (includes others),HLA-DOA,HOXA3,HOXA7,IDE,Irs3,MEN1,MGRN1,MHC Class II (complex),Mlc,p85 (pik3r),PLC gamma,Ras,RASGRF2,Rock,STAP2,TAS1R3,THPO	32	26	Organismal Survival, Cellular Function and Maintenance, Cellular Movement
Classical Laboratory Strains	3+	3	ABCB6,ADCY,Akt,ALAD,B4GALNT1,BAD,COL16A1,DBNDD1,DRD4,DVL1,EPO,GFPT2,GNB2,GNB3,hemoglobin,HIST1H2BL,JAK3,LAG3,Mapk,MDK,N-type Calcium Channel,NR2C1,NR4A2,NTRK1,PDGF BB,Pka,PPOX,PRKG1,Rap1,RASGRP2,SIGMAR1,STAT5a/b,STIP1,UCK1,VAMP2	32	26	Small Molecule Biochemistry, Gastrointestinal Disease, Hematological Disease
Classical Laboratory Strains	3+	4	ATN1,ENO2,ENO3,ERMAP,ESRRA,GALT,GFI1,GSTT1,Hdac,Histone h3,Histone h4,HOXA6,HOXA10,HOXA11,Hsp90,mediator,mir-196,PADI3,PHF1,PNLIPRP2,POLR2G,POLR2H,POLR2L,PYGM,RNA polymerase II,SIN3A,SKIV2L2,SMARCB1,SPAG7,TAF6,TAF10,TRPV5,TRPV6,UQCRC1,ZW10	32	26	Gene Expression, Developmental Disorder, Hereditary Disorder
Classical Laboratory Strains	3+	5	Actin,ADAMTSL4,ATF2,BCR (complex),CCL20,CD3,CLCN1,COL3A1,DHX36,EPS8L2,GAS8,HSP90B1,HSPA5,IL18BP,ILK,Jnk,Klra4 (includes others),LDL,MAP2K7,MAP4K2,mir-8,mir-25,mir-154,mir-192,MTA2,MTORC1,MYBPC3,P38 MAPK,PFN1,PSRC1,Rac,RPLP2,RXRB,Smad2/3,Tgf beta	30	25	Skeletal and Muscular Disorders, Nervous System Development and Function, Organ Morphology
Classical Laboratory Strains	3+	6	Alpha catenin,BCAT1,Calmodulin,caspase,CDH19,Cg,CNPY4,COL12A1,COL1A2,COL7A1,CORO6,Creb,CTXN1,cytochrome C,DCTN3,estrogen receptor,FRY,FSH,GLO1,HIST1H1C,HIST2H3C (includes others),INHA,INSL3,KCNQ5,Lh,MAP2K1/2,mir-17,OBSL1,PER1,PI3K (complex),Pkc(s),PLXND1,PTPRN,SCT,Zfp932 (includes others)	27	23	Cell Cycle, Cell-To-Cell Signaling and Interaction, Cellular Growth and Proliferation
Classical Laboratory Strains	3+	7	CABIN1,CASP2,ECM1,EIF3A,ERK,FCER1G,Gp49a/Lilrb4,HLA-B,HLA-DQA1,HLA-DQB1,HLA-E,HTRA2,Ifi202b,IFN Beta,Ifnar,Ige,IgG,IgG1,IgG2a,Igm,IL12 (complex),Immunoglobulin,Interferon alpha,Mek,MOB4,NAIP,NLRP1,NXF1,PIDD,PLCB2,PLCB3,PTPRK,Tap,TAPBP,TRIP10	25	22	Cellular Function and Maintenance, Hematological System Development and Function, Humoral Immune Response
Classical Laboratory Strains	3+	8	AIM1,B3GALT4,CAMTA2,CHST7,CRIP1,CTNNA1,CTNNA2,CTNNB1,EHD1,EPHB4,EVI5,GSTT2/GSTT2B,HDAC4,HLA-DMA,HPRT1,IGJ,IL4,KDM5B,LAP3,LIN7C,LZTS2,MAPK1,MAST3,NPPC,NRCAM,OSBPL3,PLS3,PSAP,PSTPIP1,PTPRK,Serpina3g (includes others),SMC5,SNRPD1,STK16,SYNGAP1	14	15	Cell-mediated Immune Response, Cellular Development, Cellular Function and Maintenance
Classical Laboratory Strains	3+	9	Alox12e,AUP1,B3GNT3,CDHR2,CHIA,CLOCK,COQ7,DAD1,DDOST,DNAJC10,ERLEC1,FKBP2,FOLR1,Fxyd3,GOLGB1,H2-T3,HNF1A,HSD17B8,LSP1,MGAT2,NDUFS2,NKX2-1,OS9,PGC,RAB33B,RPN1,SDF4,SEL1L,SELM,SLC26A1,STXBP2,SYN3,TSPAN4,USO1,XBP1	14	15	Post-Translational Modification, Cellular Assembly and Organization, Cellular Development
Classical Laboratory Strains	3+	10	AQP8,B3GALT6,Caspase 3/7,CELSR2,CHPF,DNA Methyltransferase,DRG1,EGR3,GNG2,GPR108,GSTM2,HLA-DOB,ICOS,IFI44,IFNG,IgG2c,Ighv1-9,IL23R,KCTD12,KLRB1,mir-219,MXRA8,OAS3,PDLIM2,RC3H1,RNF128,RORC,S1PR3,SLC1A2,SLC39A5,SSH1,SSH2,SSH3,SV2A,TIGIT	12	14	Cell Morphology, Cellular Growth and Proliferation, Hematological System Development and Function
Classical Laboratory Strains	3+	11	ACTN1,BAG6,Bbc3,Cald1,CAP1,COL5A2,EPS8,F Actin,FHL1,FSD1L,GATA1,GSN,HBG1,HIP1R,Hist2h4 (includes others),IFI30,LASP1,MDM4,mir-194,mir-210,PDCD6IP,PRPF31,PSMC1,PSMC3,PSMD2,PUM1,RAD17,RFC3,RFC4,SHISA5,TGFB1I1,TP53,Tpm1,USP39,ZFPM1	12	14	Cell Morphology, Hematological System Development and Function, Hematopoiesis
Classical Laboratory Strains	3+	12	A4GALT,Adam6a/Adam6b,APOA2,ARHGEF3,BRD2,CD300A,CD300LF,Chil3/Chil4,CPEB1,ERVFRD-1,GNG3,GPNMB,GPX3,H2-T10,HCAR2,HLA-DMA,HPX,IL6,IL13,IL3RA,JMJD6,MTL5,NAIP,NCOA1,NHLH1,NOS2,NR3C1,NSMAF,PTMS,SH2D3C,SLC26A6,TAT,TIMD4,TPST2,UMOD	12	14	Cell-To-Cell Signaling and Interaction, Inflammatory Response, Hematological System Development and Function
Classical Laboratory Strains	3+	13	APP,ATP12A,COPS3,COPS4,COPS6,COPS7A,CORO7/CORO7-PAM16,CUL1,CYP39A1,DDAH1,DPY19L3,ESR2,FBXL2,FBXL3,GPC2,GPD1,GSTP1,Hist1h2ab (includes others),Lrp1b,LRP1B,MED1,MED6,MED15,MED25,MTHFD1L,NR1I3,NVL,PDE1C,PSMB5,RARRES1,SETX,SLC5A7,SNCB,SUSD4,TUBA4A	12	14	Cell Morphology, Cell-To-Cell Signaling and Interaction, Cellular Assembly and Organization
Classical Laboratory Strains	3+	14	ACSM3,AGTPBP1,ALG1,Alpha tubulin,ARHGAP29,ASCL2,BTAF1,C16orf89,CDC42BPG,CELSR1,CYP21A2,DNAJ,EDA,FBLN1,GABRA4,HSF1,KMT2D,KRT81,LIF,LPHN2,LRRN4,MAZ,MBOAT7,MED13,MGEA5,MSH3,PTOV1,RASA3,REEP6,RHOU,SF1,SLC35G2,SP1,TFF1,WT1	12	14	Cellular Development, Tissue Development, Cardiovascular System Development and Function
Classical Laboratory Strains	3+	15	AHR,ALDH1B1,ATAD2,BRD4,CAMK2N2,CDC34,COL14A1,COL5A1,COL5A2,COL6A3,DCTPP1,DERL3,EIF4A1,EIF4E,EIF4ENIF1,FBLN2,GHITM,HES7,HIST1H1E,HUNK,ILF2,LEF1,let-7,LSM4,MTF2,MYC,Nc2,NEDD8,PPP2R5A,PRDX5,Rn5s,SEMA4A,SRM,thyroid hormone receptor,ZCCHC11	11	13	Connective Tissue Disorders, Dermatological Diseases and Conditions, Developmental Disorder
Classical Laboratory Strains	3+	16	ADAMTS4,ARPP21,AZIN1,BDNF,CDHR5,COCH,CREB1,DNAJB2,FRMD6,GRM1,HOMER1,HOMER3,HSD17B11,HSD17B12,HTT,INA,Kcnip2,Kdr,MACROD1,mGluR,MTNR1A,MVK,MYBBP1A,NAB2,NEUN,OTOF,PDXK,POR,RCOR2,SECISBP2L,Serpina3k (includes others),Sh3gl1,SLC25A22,SUSD2,TIPARP	11	13	Cell-To-Cell Signaling and Interaction, Nervous System Development and Function, Cellular Compromise
Classical Laboratory Strains	3+	17	ANKRD13B,AP1M1,APBB1,ARF4,Beta Arrestin,BMX,c-Src,CDCP1,CHKA,Cyp27b1,DDT,EGFR,GH1,KAT5,KNG1,MGAT5,mir-10,MNDA,MRPL20,PKD1,PNKP,PTK2,PTPN2,PTPRZ1,RALA,SDC3,SPATA6,STK11IP,STRADA,SYCP1,TDG,TFF3,TLL1,TRAF2,UBE2J2	11	13	Cancer, Cell Morphology, Tumor Morphology
Classical Laboratory Strains	3+	18	AGPAT6,APBB1IP,ATG9A,ATP6V0C,CD24,CFTR,Cma2/Mcpt9,EIF4G1,ERO1L,FERMT3,FHL3,GIP,HIF1A,HIST2H2AC,Igkv1-110,INS,INTS5,ITGB1,KCNA3,KRAS,MNX1,MT-ND4,PARVA,PDX1,PHF10,PSMC6,pyruvate kinase,RING1,SCG2,SLC39A7,SLC7A8,Slfn2,SPOP,Tpi1 (includes others),TSPAN8	11	13	Nucleic Acid Metabolism, Carbohydrate Metabolism, Digestive System Development and Function
Classical Laboratory Strains	3+	19	2010109I03Rik,AMIGO1,ATP2C1,CASZ1,CATSPER1,CATSPERB,CDK2,Cdk4,CELSR3,CERS4,CMTM4,DCAF13,ELAVL1,ENG,FOS,GKN1,HGF,HIST1H1T,HSPA2,INCA1,INO80,ITGA6,KLK12,Nrg1,PCOLCE,PXK,RFNG,SF3B4,SLC25A11,SLURP1,Sos,TALDO1,TCTEX1D4,TNMD,ZNF143	11	13	Cellular Movement, Cardiac Output, Cardiovascular System Development and Function
Classical Laboratory Strains	3+	20	AARS,ATF4,ATP6V0E1,C2,C17orf59,Calm1 (includes others),CDC123,CDK4,CENPH,CSF2,CYC1,DDIT3,DGKQ,FAM65B,GANAB,HJURP,HLA-DOB,INSR,KIF20B,LALBA,Map4k4,MNS1,NDUFA3,NEK2,Nr1h,PNPLA3,POLE3,SARS,SATB1,SIPA1L2,SREBF1,TRIP13,UQCRFS1,WARS,XPOT	11	13	DNA Replication, Recombination, and Repair, Energy Production, Molecular Transport
Classical Laboratory Strains	3+	21	AMPD3,ASS1,AURKAIP1,BC023719,CCRN4L,CHCHD10,Defa3 (includes others),DOK2,ERBB2,ETV6,F2,Ferritin,IKBKG,IL1B,LRIG1,MET,miR-1 (and other miRNAs w/seed GGAAUGU),MMP11,Olfr921,PAX6,PEAR1,PLA2G3,PLXNB1,RASA2,Scg5,SEMA3C,SERPIND1,SOD1,SPSB2,TAX1BP1,TBC1D14,TC2N,TGIF1,TSC22D1,TSC22D4	10	12	Cellular Movement, Cell Morphology, Connective Tissue Development and Function
Classical Laboratory Strains	3+	22	ARL10,CDKN1B,COL11A2,DNASE1L2,ELL2,FAM32A,GRAP2,GRB2,Hist1h2ail/Hist1h3g,HNRNPA1,HNRNPH3,IFI44L,IGF2BP1,Importin alpha,KMT2A,LBR,LEO1,LPIN2,MATR3,MEIS1,miR-26a-5p (and other miRNAs w/seed UCAAGUA),PFDN6,PKLR,PPARD,RBMX,RPS18,SERPINB5,SNRNP200,SNRPD2,SRRT,TCR,Vmn2r88 (includes others),WASF2,XRN2,ZC3HAV1	10	12	RNA Post-Transcriptional Modification, Cancer, Cell Death and Survival
Classical Laboratory Strains	3+	23	ATP6V1C1,B3GAT3,BLM,BRI3BP,CACNA2D2,CACNB2,CDCA3,DNMT3B,ELL2,EPHA7,FUT11,FZD8,H19,HIST1H2BB,HNRNPA2B1,HNRNPUL2,HOXA13,INPP5J,MAST4,mir-223,MMD,MSH6,MUC13,NUPR1,PLCB4,PRKCB,PUSL1,RAB38,RAB39B,RMI1,SAFB,SHROOM3,SRSF1,TNS3,XRCC2	9	11	Cell Cycle, Cellular Assembly and Organization, DNA Replication, Recombination, and Repair
Classical Laboratory Strains	3+	24	15-LOX,ADORA2A,Atp5e,B4GALT3,Cd24a,CGN,CLTB,Erdr1,EXOC3,EXOC5,EXOC6,EXOC8,GBA2,GPM6B,H2-T22,HPCA,Igg3,IL10,JAM,NAPB,NCAM1,PGAM1,PIP5K1A,PRKCD,PSEN1,Psg18 (includes others),SELENBP1,SRC (family),STAB1,STAT6,TJP1,TJP2,TUT1,USP5,Vegfb	9	11	Cell-To-Cell Signaling and Interaction, Gastrointestinal Disease, Hepatic System Disease
Classical Laboratory Strains	3+	25	ATF7IP,BARD1,BRCA1,CCNG1,CHAF1A,CHD7,CHRND,CHRNE,CSMD1,DDIT4,DYNC1I1,ERG,GABPA,Hist2h2aa1/Hist2h2aa2,HOXA2,MBD1,MCPH1,NFYA,NLGN1,NLK,NRG1,POU2F1,RN7SK,RNF138,Rnu6,RPA1,SETDB1,SNAPC1,SNAPC2,SNAPC3,SNAPC4,TP53BP2,UBXN1,UTRN,WDR46	9	11	Gene Expression, Cell Cycle, Developmental Disorder
Classical Laboratory Strains	3+	26	AATK,ADIPOQ,ADRB,AHI1,BAI2,BSCL2,CD36,CEND1,CTNNB1,FABP4,FMR1,FOXO1,GCK,Hamp/Hamp2,HFE,HOXD10,HSPA5,HTT,INS,Ins1,LEP,LIPE,NTRK2,PAK1,PNPLA2,Proinsulin,RAB3A,ROM1,Scg5,SYN1,SYTL4,TFR2,TFRC,VDR,XBP1	7	10	Carbohydrate Metabolism, Molecular Transport, Small Molecule Biochemistry
Classical Laboratory Strains	3+	27	NPHP3,UNC119	1	1	Developmental Disorder, Hereditary Disorder, Nephrosis
Classical Laboratory Strains	3+	28	CC2D1A,CCDC88B	1	1	Developmental Disorder, Hereditary Disorder, Neurological Disease
Classical Laboratory Strains	3+	29	H60b/H60c,KLRC4-KLRK1/KLRK1	1	1	Organismal Functions, Organismal Injury and Abnormalities, Tissue Morphology
Classical Laboratory Strains	3+	30	PPM1H,ZFP36	1	1	Connective Tissue Disorders, Immunological Disease, Inflammatory Disease
Classical Laboratory Strains	3+	31	FBL,RCC2	1	1	RNA Damage and Repair, RNA Post-Transcriptional Modification, Organismal Survival
Classical Laboratory Strains	3+	32	FGF2,FGFBP3	1	1	Carbohydrate Metabolism, Drug Metabolism, Small Molecule Biochemistry
Classical Laboratory Strains	3+	33	NPS,NPSR1	1	1	Cellular Growth and Proliferation, Nervous System Development and Function, Cell Signaling
Classical Laboratory Strains	3+	34	ALKBH8,TRMT112	1	1	RNA Post-Transcriptional Modification, Cell Death and Survival, Embryonic Development
Classical Laboratory Strains	3+	35	SEC24C,SLC6A4	1	1	Behavior, Cardiac Fibrosis, Cardiovascular Disease
Classical Laboratory Strains	3+	36	FSIP1,STOX1	1	1	Cardiovascular Disease, Organismal Injury and Abnormalities, Reproductive System Disease
Classical Laboratory Strains	3+	37	PEX19,SLC25A17	1	1	Developmental Disorder, Hereditary Disorder, Metabolic Disease
Classical Laboratory Strains	3+	38	Neb,SLN	1	1	Cell Morphology, Skeletal and Muscular System Development and Function, Cellular Assembly and Organization
Classical Laboratory Strains	3+	39	MAP3K3,PFDN2	1	1	Cellular Development, Embryonic Development, Tissue Development
Classical Laboratory Strains	3+	40	MLLT10,SS18	1	1	Cell Cycle, Molecular Transport, Cell Morphology
Classical Laboratory Strains	3+	41	NUFIP1,Snord118	1	1	Cancer, Organismal Injury and Abnormalities, Reproductive System Disease
Classical Laboratory Strains	3+	42	AP4B1,AP4M1,AP4S1	1	1	Hereditary Disorder, Neurological Disease, Molecular Transport
Wild-caught	0	1	ACOX1,AIM1,CARD16,CASP1,CDH18,CDKN1A,CPLX2,CTNNA2,CTNNB1,CYP4F12,DEFA5,FOS,GKN1,GSDMC,HTT,IFT88,IL1B,KHDRBS2,KLF16,LAP3,LZTS2,MAPK1,MAST3,NAIP,NAPG,NCAM2,NLRP7,Nlrp1a,NTRK2,Orm1 (includes others),PSEN1,PTPRD,RGN,SPAG16,SRGAP3	23	11	Cellular Compromise, Behavior, Nervous System Development and Function
Wild-caught	0	2	ABCA3,BTG3,CA10,CNGA4,Defb8,ENPP3,ESR1,FABP,FFAR1,GIPR,IL10RB,IMMP2L,KMT2D,LAMB3,MEOX1,MNAT1,MSLN,NFATC4,Olfr1057/Olfr1062,Olfr1082 (includes others),OXR1,PAX6,PCDH7,PPARG,PPIC,Prl2c2 (includes others),PRSS23,PTGR2,Slfn2,SORD,STAT3,STC2,TM4SF1,TNF,TRPM3	13	7	Cell Cycle, Gastrointestinal Disease, Inflammatory Disease
Wild-caught	0	3	H60b/H60c,KLRC4-KLRK1/KLRK1	2	1	Organismal Functions, Organismal Injury and Abnormalities, Tissue Morphology
Wild-caught	0	4	PPARD,Vmn2r88 (includes others)	2	1	Cellular Development, Connective Tissue Development and Function, Embryonic Development
Wild-caught	0	5	MEF2A,XIRP2	2	1	Cardiac Arteriopathy, Cardiovascular Disease, Hereditary Disorder
Wild-caught	0	6	HS3ST4,TERF2	2	1	Cellular Assembly and Organization, Cellular Response to Therapeutics, Dermatological Diseases and Conditions
Wild-caught	0	7	Gm8221,MAP3K8	2	1	Cell Cycle, Cell Death and Survival, Gastrointestinal Disease
Wild-caught	0	8	CD200R1L,TYROBP	2	1	Cell Death and Survival, Cellular Development, Cellular Function and Maintenance
Wild-caught	0	9	APP,Lrp1b	2	1	Amino Acid Metabolism, Behavior, Cancer
Wild-caught	1	1	ACKR3,Akt,BCAR3,CCDC71,CDH13,CLPS,EPHB1,ERK,ERK1/2,ESRRG,estrogen receptor,FGF1,FGFR2,GBP4,Gh,H2-M2,Histone h3,HLA-B,HLA-F,HRH1,Klra4 (includes others),MGMT,NCAM2,NFkB (complex),Nr1h,P38 MAPK,PNLIPRP2,PRKCQ,Proinsulin,Ras,RPS12,SLC9A5,SLIT2,TCR,ZBTB16	39	21	Cellular Movement, Cellular Development, Organismal Development
Wild-caught	1	2	Abi2,ADCYAP1,ALAD,ARFIP1,BBS9,CAMTA1,DLGAP2,DMD,ERBB2,FAM65B,GLO1,GSK3B,Ifnar,Iigp1,IL2,IL10,IL12A,IL20RB,KDM5B,MAN1A1,MAPK4,MMP9,MYH8,NAV3,NEUROG1,Nrxn3,PDCD1LG2,PSD3,Psg18 (includes others),Pydc3/Pydc4,SASH3,SPOCK1,ST3GAL6,Tnfsf9,Trbv13-2	23	14	Cancer, Neurological Disease, Cellular Development
Wild-caught	1	3	15-LOX,BHLHE41,CD1B,CD1C,Chil3/Chil4,CLEC4D,CYSLTR1,FAM162A,GPR84,H2-T10,IFNAR1,IL4,IL13,ITK,LOC290071,LTB4R2,Ly6a (includes others),MTSS1,NOS2,Orm1 (includes others),PPARD,SAMD3,SERPINB4,SFI1,SIRT7,SLC22A3,SLFN13,SPON2,Sprr2b,STAT3,SYNGR2,TIMD4,Vmn1r49 (includes others),VTI1A,Zfp35	18	12	Hematological System Development and Function, Hypersensitivity Response, Tissue Morphology
Wild-caught	1	4	BAZ1A,CAMK1D,CDCA2,CDKN1A,CHRAC1,COMMD1,DDX5,DDX54,DEPTOR,EXO1,GRPEL1,HJURP,HUWE1,KHDRBS2,LAMB2,LBR,LETMD1,MBNL2,MYC,NAA40,NEDD4L,NUPR1,OTUB1,PAX7,POLE2,POLE3,RBMS1,SFN,SMARCA1,SNRK,SPDL1,SYNE2,TFRC,TOB1,Vmn1r12/Vmn1r14	16	11	Cell Cycle, Cellular Development, Cellular Growth and Proliferation
Wild-caught	1	5	AKT1,APOA1,ARHGAP26,DLD,DLGAP1,DNAJA2,Eef1a1,FRMD4A,GBP1,Gm8221,GSTP1,IDH3G,IER5,IL31RA,Il4i1/Nup62-il4i1,MAP3K8,mir-802,MPDZ,MYO6,NFAM1,NPEPPS,Olfr689 (includes others),PCCA,PLEKHG5,PLXNB2,RHOA,RORC,SELENBP1,SLC16A7,SORBS2,TIMM44,TP53,UBA1,UBE2B,UGGT1	14	10	Dermatological Diseases and Conditions, Developmental Disorder, Hereditary Disorder
Wild-caught	1	6	ADRA2B,AIM1,CD72,COX8A,CPLX2,CTNNA2,EMP3,ENO3,GPR6,GPR83,GPRIN3,GRID2,HAPLN3,HPCA,HTT,IFITM3,KIF5A,MAPK1,MAST3,MTF1,MYT1L,NAPG,PAX5,PSEN1,PTPN7,SCHIP1,SCN4B,SEPP1,SMARCA4,SPAG16,TADA2B,TNNI2,TNNT3,TUBA1B,UBE2H	9	7	Neurological Disease, Psychological Disorders, Hereditary Disorder
Wild-caught	1	7	NR4A3,PDPR	2	1	Cellular Development, Cellular Growth and Proliferation, Cellular Movement
Wild-caught	1	8	PDX1,XKR4	2	1	Cell Morphology, Cellular Development, Digestive System Development and Function
Wild-caught	1	9	CFTR,Igkv1-110	2	1	Cell Morphology, Cellular Compromise, Developmental Disorder
Wild-caught	1	10	RWDD3,TSPYL5	2	1	Cancer, Hematological Disease, Immunological Disease
Wild-caught	1	11	H2-T3,NKX2-1	2	1	Amino Acid Metabolism, Cellular Growth and Proliferation, Developmental Disorder
Wild-caught	1	12	Smok2a (includes others),TAF7L	2	1	Organismal Injury and Abnormalities, Reproductive System Disease, Cell Morphology
Wild-caught	1	13	CREB3L3,Cyp2b19	2	1	Lipid Metabolism, Small Molecule Biochemistry, Inflammatory Response
Wild-caught	1	14	CD200R1L,TYROBP	2	1	Cell Death and Survival, Cellular Development, Cellular Function and Maintenance
Wild-caught	1	15	CRB3,INADL,MPP5	2	1	Cellular Function and Maintenance, Nucleic Acid Metabolism, Small Molecule Biochemistry
Wild-caught	1	16	IFT122,IFT140,TUB,WDR19	2	1	Connective Tissue Disorders, Developmental Disorder, Hereditary Disorder
Wild-caught	3+	1	Akt,Alp,AQP3,BNIP2,CALB1,CEBPZ,CLEC4A,ENO3,EPO,ERK,ERK1/2,FGFR2,GABBR1,HAT1,Histone h3,Ifi204 (includes others),ITGA6,Jnk,Klra4 (includes others),Mek,NFkB (complex),NRG3,P38 MAPK,PFN1,PI3Kγ,PLG,PPAT,PRKAA1,RIPK2,RIPK4,SLC9A5,Sos,SPRED2,Taok2,WWOX	31	18	Digestive System Development and Function, Organ Morphology, Organismal Development
Wild-caught	3+	2	AHR,ARFGEF1,CAMTA2,CAT,Cml5,CYP2A13,Cyp2g1,E2F6,ESR2,GCHFR,GHITM,GP1BA,HUNK,Ifi202b,IFNG,IL1B,Kap,KIF15,KLRB1,ME2,MNK1/2,MOG,MPP7,MTF2,MYC,NLRP1,Phb,PTGER2,PTGIS,Rdh1 (includes others),RORC,SAMHD1,SDR9C7,SEC61A2,SMC1B	24	15	Lipid Metabolism, Small Molecule Biochemistry, Cell-mediated Immune Response
Wild-caught	3+	3	15-LOX,AQP7,ATP6V1C1,BIRC6,CAPZB,CASP9,CHRNB3,ELAVL1,FKHR,GIGYF1,GZMA,ICOS,IFI30,IGF1R,Ighv1-9,IL4,KLHDC2,LTB4R2,mir-7,mir-219,PRKCB,PRKCD,PRKCE,PSMC6,PTGDR2,RPS24,SLC22A3,SLC25A11,SLFN13,SREBF1,STAT3,STIP1,Tex24,TRIM41,UQCRFS1	22	14	Cancer, Organismal Injury and Abnormalities, Reproductive System Disease
Wild-caught	3+	4	ATG10,ATG2B,ATG4A,ATG4C,C11orf82,CACNA1B,CCND1,CDC42BPA,CHRNE,DNAJA2,DPEP1,EIF4G3,FAM151A,FAM83D,Fbxw11,HJURP,KIAA0368,NRG1,PCM1,PKD1,PPP4R2,PRKAG2,PSAP,PSRC1,RPL37,RUFY3,SEPT7,SPATA18,TBC1D14,TP53,TP63,UGT1A1,UVRAG,VMP1,YY1	18	12	Cell Cycle, Developmental Disorder, Gastrointestinal Disease
Wild-caught	3+	5	ASB13,ATP6V0E1,CALML4,CDK2,CLIC6,DDX54,Defb8,DLST,DNAJA1,EPHA1,ESR1,FADD,GLO1,HTT,INCA1,Map4k4,MINOS1,NDUFA3,NDUFA11,NOL6,OTUB1,PGR,PP1 protein complex group,PPP1R11,PRR15L,RBL2,RNA polymerase II,S100P,SEPHS1,Serpinb9f (includes others),SMYD2,SPAG7,ST3GAL2,TC2N,UBTF	18	12	Endocrine System Development and Function, Small Molecule Biochemistry, Behavior
Wild-caught	3+	6	ANXA5,ARHGEF5,BTG1,C1QBP,CDC5L,CEBPA,COX4I1,CREB3L3,CRY1,Cyp2b19,DEK,DHCR7,FHL1,GAS1,GCH1,Glycogen synthase,GRB2,GTF2A2,HADHA,HADHB,IDH3A,INPPL1,INSR,LEPR,miR-26a-5p (and other miRNAs w/seed UCAAGUA),MNDA,MT-CO1,NEU3,PIK3R2,PTPRE,RPL7A,RQCD1,SKAP2,XRN2,ZNRD1	11	8	Developmental Disorder, Hereditary Disorder, Metabolic Disease
Wild-caught	3+	7	MYBL1,Znrd1as	2	1	Developmental Disorder, Immunological Disease, Cancer
Wild-caught	3+	8	H60b/H60c,KLRC4-KLRK1/KLRK1	2	1	Organismal Functions, Organismal Injury and Abnormalities, Tissue Morphology
Wild-caught	3+	9	EDRF1,HIPK2	2	1	Cell-To-Cell Signaling and Interaction, Cellular Assembly and Organization, Cellular Compromise
Wild-caught	3+	10	CFTR,Igkv1-110	2	1	Cell Morphology, Cellular Compromise, Developmental Disorder
Wild-caught	3+	11	Ccr1l1,NQO1	2	1	Cancer, Cellular Movement, Drug Metabolism
Wild-caught	3+	12	ODF1,ODF2,RSPH1	2	1	Cell-To-Cell Signaling and Interaction, Cellular Function and Maintenance, Inflammatory Response
Wild-caught	3+	13	Adam6a/Adam6b,RNASE10,TPST2	2	1	Cell-To-Cell Signaling and Interaction, Reproductive System Development and Function, Tissue Development
Wild-caught	3+	14	REST,USP37,YWHAG	2	1	Cancer, Neurological Disease, Cell-To-Cell Signaling and Interaction
Wild-caught	3+	15	CWC22,EIF4A3,FAM32A,FRG1	2	1	RNA Damage and Repair, Cell Death and Survival, Cancer
Wild-caught	3+	16	KCNQ1OT1,Nespos,PEG3,RASGRF1,SNRPN,ZFP57	1	1	Gene Expression, Organismal Development, DNA Replication, Recombination, and Repair
