# Supplementary material for: Genomic copy number variation in Mus musculus
Source: BMC Genomics. 2015 Jul 4;16(1):497. doi: 10.1186/s12864-015-1713-z (PMC4490682; doi:10.1186/s12864-015-1713-z)
Supplement: Additional file 7: — List of probes recommended for CNV analysis on MDGA. Probe set identifiers of all probes recommended for future CNV analysis using the MDGA, one ID per line. [file 12864_2015_1713_MOESM7_ESM.txt]

JAX00000002
JAX00000003
JAX00240566
JAX00240567
JAX00240568
JAX00000004
JAX00240569
JAX00240570
JAX00000005
JAX00000006
JAX00240571
JAX00240573
JAX00000007
JAX00240574
JAX00240575
JAX00240576
JAX00000009
JAX00000010
JAX00000012
JAX00240582
JAX00240583
JAX00240584
JAX00240585
JAX00240586
JAX00000015
JAX00240587
JAX00240588
JAX00240589
JAX00240590
JAX00000016
JAX00000017
JAX00240591
JAX00240592
JAX00240594
JAX00000018
JAX00240595
JAX00240596
JAX00240598
JAX00240599
JAX00240602
JAX00240603
JAX00240604
JAX00000019
JAX00000020
JAX00240606
JAX00000021
JAX00240608
JAX00240609
JAX00240610
JAX00190634
JAX00240611
JAX00190636
JAX00000022
JAX00000023
JAX00240613
JAX00000024
JAX00240614
JAX00240615
JAX00240616
JAX00240617
JAX00240618
JAX00240619
JAX00240620
JAX00240622
JAX00240623
JAX00000025
JAX00000026
JAX00240624
JAX00240625
JAX00240628
JAX00240629
JAX00240630
JAX00240631
JAX00000027
JAX00240632
JAX00240633
JAX00240634
JAX00240635
JAX00000028
JAX00000029
JAX00190638
JAX00240636
JAX00240637
JAX00240638
JAX00240639
JAX00000030
JAX00000031
JAX00190639
JAX00240641
JAX00240642
JAX00240644
JAX00000032
JAX00240645
JAX00240646
JAX00240647
JAX00240648
JAX00240649
JAX00190640
JAX00240650
JAX00000034
JAX00240651
JAX00240652
JAX00240654
JAX00240655
JAX00240656
JAX00000035
JAX00190641
JAX00000036
JAX00240657
JAX00240658
JAX00000037
JAX00240659
JAX00240660
JAX00240661
JAX00000038
JAX00240662
JAX00000039
JAX00240663
JAX00240664
JAX00240665
JAX00240666
JAX00240667
JAX00240668
JAX00240670
JAX00000040
JAX00240671
JAX00000042
JAX00190642
JAX00000043
JAX00240672
JAX00240673
JAX00190644
JAX00240674
JAX00240675
JAX00000044
JAX00240677
JAX00240679
JAX00240680
JAX00240681
JAX00240682
JAX00240684
JAX00000045
JAX00240685
JAX00240686
JAX00240687
JAX00240688
JAX00190645
JAX00240689
JAX00240690
JAX00240691
JAX00000047
JAX00000048
JAX00240693
JAX00240695
JAX00240696
JAX00240697
JAX00240698
JAX00000049
JAX00000051
JAX00240701
JAX00240702
JAX00240703
JAX00240704
JAX00240705
JAX00000053
JAX00000054
JAX00000055
JAX00240706
JAX00240707
JAX00000056
JAX00240710
JAX00240711
JAX00240712
JAX00240713
JAX00240714
JAX00000058
JAX00000059
JAX00240715
JAX00240720
JAX00000060
JAX00240721
JAX00240722
JAX00240723
JAX00000061
JAX00240724
JAX00000062
JAX00240725
JAX00000065
JAX00000066
JAX00240730
JAX00240731
JAX00000067
JAX00240732
JAX00000068
JAX00240733
JAX00000069
JAX00240735
JAX00240736
JAX00240738
JAX00240739
JAX00240740
JAX00000073
JAX00240741
JAX00000075
JAX00190646
JAX00190647
JAX00190648
JAX00240742
JAX00240746
JAX00240748
JAX00240749
JAX00000076
JAX00000077
JAX00240750
JAX00240751
JAX00240752
JAX00000078
JAX00240754
JAX00240756
JAX00240757
JAX00240760
JAX00240761
JAX00240762
JAX00240763
JAX00240764
JAX00000079
JAX00240765
JAX00240767
JAX00000081
JAX00240768
JAX00240769
JAX00240770
JAX00240771
JAX00240772
JAX00000082
JAX00240774
JAX00000083
JAX00000084
JAX00240775
JAX00240776
JAX00190649
JAX00240777
JAX00000085
JAX00000086
JAX00000087
JAX00240778
JAX00240780
JAX00240781
JAX00240782
JAX00240783
JAX00240784
JAX00240785
JAX00000091
JAX00240786
JAX00240787
JAX00240790
JAX00000096
JAX00240795
JAX00240796
JAX00000097
JAX00000098
JAX00000099
JAX00240798
JAX00240800
JAX00240801
JAX00240802
JAX00240803
JAX00240804
JAX00190652
JAX00240805
JAX00240806
JAX00240807
JAX00240809
JAX00000101
JAX00240812
JAX00240813
JAX00000102
JAX00240814
JAX00240816
JAX00000104
JAX00190653
JAX00190654
JAX00000105
JAX00240817
JAX00240819
JAX00240820
JAX00240821
JAX00000106
JAX00240825
JAX00240826
JAX00240827
JAX00000107
JAX00000108
JAX00240832
JAX00240833
JAX00240834
JAX00000109
JAX00240836
JAX00240837
JAX00240838
JAX00000110
JAX00000111
JAX00240840
JAX00190656
JAX00240841
JAX00000113
JAX00240842
JAX00240843
JAX00240845
JAX00000114
JAX00240846
JAX00000117
JAX00240848
JAX00240849
JAX00240850
JAX00240851
JAX00000118
JAX00240852
JAX00000120
JAX00240854
JAX00240855
JAX00000121
JAX00240857
JAX00240858
JAX00240860
JAX00240861
JAX00240862
JAX00000122
JAX00000123
JAX00240864
JAX00240865
JAX00240866
JAX00240867
JAX00240868
JAX00240869
JAX00190661
JAX00000124
JAX00240870
JAX00240873
JAX00000125
JAX00000126
JAX00240875
JAX00240876
JAX00000127
JAX00000128
JAX00240878
JAX00190662
JAX00190663
JAX00190664
JAX00240881
JAX00240883
JAX00240884
JAX00240885
JAX00240886
JAX00240888
JAX00000133
JAX00240891
JAX00240892
JAX00240893
JAX00000135
JAX00240894
JAX00000136
JAX00240895
JAX00240896
JAX00190665
JAX00240898
JAX00240899
JAX00240900
JAX00240901
JAX00240902
JAX00240904
JAX00240906
JAX00000139
JAX00240907
JAX00000140
JAX00000141
JAX00240908
JAX00240909
JAX00000142
JAX00240910
JAX00000143
JAX00240911
JAX00240912
JAX00240913
JAX00240914
JAX00240917
JAX00190667
JAX00190668
JAX00190669
JAX00240919
JAX00000145
JAX00000146
JAX00240922
JAX00000147
JAX00240923
JAX00240924
JAX00240925
JAX00240926
JAX00240927
JAX00000148
JAX00000149
JAX00240931
JAX00000150
JAX00240932
JAX00240933
JAX00240935
JAX00240937
JAX00240938
JAX00240940
JAX00240941
JAX00240942
JAX00000151
JAX00240943
JAX00000152
JAX00240945
JAX00190671
JAX00000154
JAX00240949
JAX00240950
JAX00240951
JAX00000155
JAX00000156
JAX00240954
JAX00000157
JAX00000158
JAX00000159
JAX00240955
JAX00000160
JAX00000161
JAX00000162
JAX00240956
JAX00240957
JAX00240958
JAX00240959
JAX00240960
JAX00240962
JAX00000163
JAX00000164
JAX00240963
JAX00240964
JAX00000165
JAX00240966
JAX00240967
JAX00240968
JAX00240969
JAX00000166
JAX00190674
JAX00190675
JAX00000167
JAX00240970
JAX00000168
JAX00240971
JAX00240972
JAX00000169
JAX00240975
JAX00000170
JAX00240978
JAX00000171
JAX00000172
JAX00240980
JAX00000173
JAX00240981
JAX00240982
JAX00240983
JAX00188662
JAX00000174
JAX00240985
JAX00240986
JAX00240987
JAX00240988
JAX00000176
JAX00000177
JAX00190676
JAX00240989
JAX00000178
JAX00000179
JAX00240990
JAX00240991
JAX00240993
JAX00240994
JAX00000181
JAX00240996
JAX00000182
JAX00000183
JAX00000184
JAX00240998
JAX00000185
JAX00723425
JAX00000187
JAX00241000
JAX00000189
JAX00000190
JAX00000191
JAX00241002
JAX00241003
JAX00241004
JAX00000192
JAX00724535
JAX00241006
JAX00241007
JAX00190679
JAX00190680
JAX00190681
JAX00241008
JAX00241009
JAX00241010
JAX00000195
JAX00000196
JAX00241012
JAX00000198
JAX00241014
JAX00000199
JAX00000200
JAX00241016
JAX00241018
JAX00241019
JAX00241021
JAX00000201
JAX00241022
JAX00190683
JAX00241023
JAX00241024
JAX00241026
JAX00000204
JAX00000205
JAX00000206
JAX00241027
JAX00241029
JAX00000207
JAX00241032
JAX00241033
JAX00241034
JAX00241035
JAX00241036
JAX00000208
JAX00241037
JAX00241038
JAX00241040
JAX00000210
JAX00241041
JAX00000212
JAX00190686
JAX00190687
JAX00000213
JAX00241046
JAX00241047
JAX00000214
JAX00000215
JAX00241048
JAX00241049
JAX00241050
JAX00241051
JAX00241052
JAX00000217
JAX00190688
JAX00241054
JAX00190689
JAX00000219
JAX00241059
JAX00241060
JAX00241061
JAX00241062
JAX00000221
JAX00000222
JAX00000223
JAX00000224
JAX00241063
JAX00241064
JAX00241065
JAX00241066
JAX00241069
JAX00000226
JAX00000227
JAX00241072
JAX00241074
JAX00241075
JAX00000229
JAX00241078
JAX00241080
JAX00000230
JAX00241081
JAX00190691
JAX00000231
JAX00241082
JAX00000232
JAX00000233
JAX00241083
JAX00241084
JAX00241085
JAX00241086
JAX00190693
JAX00000234
JAX00241087
JAX00000235
JAX00000236
JAX00241088
JAX00190694
JAX00241089
JAX00000237
JAX00241090
JAX00000238
JAX00241091
JAX00241092
JAX00241093
JAX00000239
JAX00241094
JAX00000240
JAX00000242
JAX00241095
JAX00241097
JAX00241099
JAX00241100
JAX00000243
JAX00000244
JAX00000245
JAX00241103
JAX00241104
JAX00241105
JAX00000246
JAX00000247
JAX00241107
JAX00241108
JAX00000248
JAX00241109
JAX00000249
JAX00000250
JAX00190696
JAX00190697
JAX00241114
JAX00241115
JAX00241118
JAX00241120
JAX00241121
JAX00000259
JAX00241125
JAX00000260
JAX00241127
JAX00241128
JAX00241129
JAX00241132
JAX00241133
JAX00241134
JAX00241139
JAX00000262
JAX00000263
JAX00241141
JAX00241142
JAX00241143
JAX00241144
JAX00241145
JAX00241146
JAX00241147
JAX00241148
JAX00000264
JAX00241149
JAX00000266
JAX00241150
JAX00241153
JAX00241154
JAX00241155
JAX00000267
JAX00000268
JAX00190700
JAX00190701
JAX00000269
JAX00241156
JAX00241157
JAX00241158
JAX00241159
JAX00241160
JAX00241161
JAX00241162
JAX00241163
JAX00241164
JAX00241165
JAX00241166
JAX00000271
JAX00241167
JAX00000272
JAX00241168
JAX00190703
JAX00000273
JAX00241170
JAX00241172
JAX00241173
JAX00241174
JAX00241176
JAX00000275
JAX00241178
JAX00241179
JAX00241180
JAX00241181
JAX00241182
JAX00241183
JAX00241184
JAX00000276
JAX00241185
JAX00000277
JAX00000278
JAX00241186
JAX00190705
JAX00241189
JAX00241190
JAX00000279
JAX00241193
JAX00241194
JAX00241195
JAX00241196
JAX00000280
JAX00241197
JAX00241198
JAX00241201
JAX00241203
JAX00241204
JAX00000281
JAX00190706
JAX00000282
JAX00241207
JAX00000283
JAX00000284
JAX00190707
JAX00241209
JAX00000285
JAX00241210
JAX00241211
JAX00241212
JAX00241213
JAX00241215
JAX00241217
JAX00241218
JAX00241219
JAX00000286
JAX00241220
JAX00241221
JAX00241222
JAX00000288
JAX00000289
JAX00241223
JAX00241224
JAX00241225
JAX00190708
JAX00241226
JAX00000290
JAX00190709
JAX00241229
JAX00241231
JAX00241232
JAX00241233
JAX00000293
JAX00241236
JAX00241237
JAX00241238
JAX00241239
JAX00241240
JAX00000294
JAX00241241
JAX00241242
JAX00241244
JAX00000295
JAX00241246
JAX00000297
JAX00000298
JAX00241247
JAX00241248
JAX00241251
JAX00000300
JAX00000301
JAX00000302
JAX00241252
JAX00241253
JAX00000304
JAX00000305
JAX00241256
JAX00190712
JAX00241258
JAX00241259
JAX00241260
JAX00241261
JAX00000308
JAX00000309
JAX00000310
JAX00241263
JAX00241264
JAX00241266
JAX00000312
JAX00000315
JAX00241267
JAX00241268
JAX00241269
JAX00241270
JAX00241271
JAX00241272
JAX00000317
JAX00241273
JAX00241276
JAX00190716
JAX00000319
JAX00000320
JAX00241280
JAX00241281
JAX00241282
JAX00241283
JAX00000321
JAX00241284
JAX00000323
JAX00241285
JAX00241286
JAX00241287
JAX00241288
JAX00241289
JAX00000324
JAX00000325
JAX00241291
JAX00241293
JAX00000327
JAX00000328
JAX00000332
JAX00190721
JAX00241294
JAX00241295
JAX00000333
JAX00000334
JAX00000335
JAX00241297
JAX00241298
JAX00241299
JAX00241301
JAX00241302
JAX00241303
JAX00000337
JAX00000338
JAX00241304
JAX00241305
JAX00000339
JAX00241306
JAX00000340
JAX00000341
JAX00241307
JAX00241308
JAX00241309
JAX00241310
JAX00000343
JAX00000344
JAX00241316
JAX00000346
JAX00241318
JAX00000347
JAX00190724
JAX00241319
JAX00000348
JAX00241321
JAX00000349
JAX00241323
JAX00000350
JAX00241324
JAX00241326
JAX00000353
JAX00241327
JAX00241330
JAX00241332
JAX00241334
JAX00000356
JAX00241335
JAX00241336
JAX00241337
JAX00241338
JAX00000358
JAX00000359
JAX00000360
JAX00188665
JAX00000361
JAX00241342
JAX00190725
JAX00241343
JAX00000362
JAX00241345
JAX00241347
JAX00241348
JAX00000363
JAX00241349
JAX00241350
JAX00000366
JAX00241353
JAX00000371
JAX00000372
JAX00000374
JAX00000375
JAX00241356
JAX00000376
JAX00241358
JAX00241359
JAX00000377
JAX00000378
JAX00241361
JAX00241362
JAX00241363
JAX00241364
JAX00241365
JAX00000380
JAX00241367
JAX00241368
JAX00241369
JAX00241371
JAX00241372
JAX00241373
JAX00241374
JAX00241375
JAX00190727
JAX00000381
JAX00000382
JAX00000383
JAX00241380
JAX00241381
JAX00000386
JAX00241384
JAX00241386
JAX00241391
JAX00241399
JAX00241403
JAX00241404
JAX00241406
JAX00241411
JAX00000393
JAX00000394
JAX00241413
JAX00000395
JAX00190732
JAX00241418
JAX00241419
JAX00241420
JAX00000399
JAX00241421
JAX00000400
JAX00000401
JAX00241423
JAX00190734
JAX00241425
JAX00000402
JAX00241428
JAX00000403
JAX00000404
JAX00241429
JAX00241430
JAX00241431
JAX00241432
JAX00241434
JAX00000405
JAX00241436
JAX00000406
JAX00000408
JAX00241437
JAX00241438
JAX00000409
JAX00000410
JAX00241439
JAX00241440
JAX00000411
JAX00000412
JAX00241443
JAX00241444
JAX00241445
JAX00241448
JAX00241449
JAX00000413
JAX00241451
JAX00000414
JAX00000415
JAX00000416
JAX00241452
JAX00241453
JAX00241454
JAX00190736
JAX00241455
JAX00241456
JAX00000418
JAX00000419
JAX00241458
JAX00241459
JAX00241460
JAX00241461
JAX00241463
JAX00241467
JAX00241468
JAX00241469
JAX00241470
JAX00000420
JAX00241471
JAX00000421
JAX00241472
JAX00190737
JAX00000423
JAX00000424
JAX00000426
JAX00241478
JAX00241482
JAX00241483
JAX00000429
JAX00000430
JAX00241487
JAX00241488
JAX00000431
JAX00241490
JAX00241491
JAX00241492
JAX00000432
JAX00241494
JAX00241496
JAX00241500
JAX00000435
JAX00241501
JAX00241502
JAX00241503
JAX00241504
JAX00000436
JAX00000437
JAX00241505
JAX00241506
JAX00241507
JAX00241508
JAX00000438
JAX00000440
JAX00241512
JAX00241513
JAX00241514
JAX00241515
JAX00241516
JAX00000443
JAX00000444
JAX00000445
JAX00241518
JAX00241519
JAX00000446
JAX00241520
JAX00241521
JAX00241522
JAX00241523
JAX00241524
JAX00000447
JAX00241525
JAX00241526
JAX00241527
JAX00241528
JAX00241529
JAX00241530
JAX00000450
JAX00000451
JAX00000452
JAX00241534
JAX00241535
JAX00241537
JAX00241539
JAX00000453
JAX00000454
JAX00241540
JAX00241541
JAX00241542
JAX00000455
JAX00241543
JAX00241544
JAX00241545
JAX00000456
JAX00000457
JAX00241546
JAX00241549
JAX00241550
JAX00241551
JAX00000458
JAX00241552
JAX00241553
JAX00000459
JAX00241555
JAX00241556
JAX00000460
JAX00000461
JAX00241557
JAX00241558
JAX00241559
JAX00241562
JAX00000462
JAX00000464
JAX00241563
JAX00000465
JAX00241564
JAX00241565
JAX00241566
JAX00241567
JAX00241568
JAX00241569
JAX00241570
JAX00000467
JAX00241572
JAX00190744
JAX00000468
JAX00000469
JAX00000471
JAX00241576
JAX00241577
JAX00241578
JAX00190746
JAX00000474
JAX00000475
JAX00241580
JAX00241581
JAX00000477
JAX00000478
JAX00241582
JAX00241584
JAX00000481
JAX00000482
JAX00190750
JAX00000483
JAX00000484
JAX00241586
JAX00241587
JAX00000485
JAX00241588
JAX00241589
JAX00241590
JAX00241591
JAX00241592
JAX00241593
JAX00241594
JAX00241595
JAX00241597
JAX00241598
JAX00241599
JAX00241600
JAX00241601
JAX00241602
JAX00000486
JAX00000487
JAX00241603
JAX00241604
JAX00241605
JAX00241606
JAX00000488
JAX00190752
JAX00190753
JAX00190754
JAX00000489
JAX00241609
JAX00241610
JAX00241612
JAX00241614
JAX00241615
JAX00000490
JAX00241616
JAX00241617
JAX00241619
JAX00000491
JAX00241620
JAX00241621
JAX00241622
JAX00241623
JAX00241624
JAX00241625
JAX00241627
JAX00000492
JAX00000493
JAX00241628
JAX00241630
JAX00241633
JAX00000495
JAX00241635
JAX00241636
JAX00000496
JAX00241637
JAX00241638
JAX00241639
JAX00241640
JAX00241641
JAX00241642
JAX00241643
JAX00000497
JAX00000498
JAX00241644
JAX00241645
JAX00241646
JAX00241647
JAX00000500
JAX00190757
JAX00241648
JAX00241649
JAX00000501
JAX00241651
JAX00000502
JAX00000503
JAX00241653
JAX00241654
JAX00241655
JAX00241656
JAX00000504
JAX00000505
JAX00000506
JAX00241657
JAX00000508
JAX00241659
JAX00241660
JAX00241662
JAX00241665
JAX00241667
JAX00241668
JAX00241669
JAX00241671
JAX00241672
JAX00241673
JAX00241675
JAX00188667
JAX00241676
JAX00000513
JAX00000514
JAX00241679
JAX00241680
JAX00241681
JAX00241682
JAX00241683
JAX00000515
JAX00190759
JAX00241686
JAX00241690
JAX00241691
JAX00241692
JAX00241694
JAX00000518
JAX00241695
JAX00241696
JAX00241697
JAX00241698
JAX00241699
JAX00241700
JAX00241704
JAX00241705
JAX00000519
JAX00000520
JAX00000521
JAX00241708
JAX00241709
JAX00000522
JAX00000523
JAX00000524
JAX00190761
JAX00241710
JAX00190762
JAX00241712
JAX00000526
JAX00241714
JAX00000527
JAX00241715
JAX00241717
JAX00241718
JAX00241720
JAX00190763
JAX00241721
JAX00241722
JAX00000529
JAX00241724
JAX00241726
JAX00000531
JAX00241728
JAX00241729
JAX00000532
JAX00000533
JAX00241730
JAX00241731
JAX00241732
JAX00241733
JAX00241734
JAX00000534
JAX00000535
JAX00000536
JAX00190765
JAX00000537
JAX00241737
JAX00241738
JAX00241740
JAX00241741
JAX00241742
JAX00241743
JAX00241744
JAX00241746
JAX00241749
JAX00241750
JAX00000540
JAX00241754
JAX00241755
JAX00000542
JAX00241756
JAX00241757
JAX00241758
JAX00241759
JAX00000543
JAX00000546
JAX00241761
JAX00000547
JAX00000548
JAX00241762
JAX00241763
JAX00241764
JAX00000549
JAX00000551
JAX00241766
JAX00241767
JAX00241768
JAX00190770
JAX00000555
JAX00000556
JAX00241769
JAX00241770
JAX00188668
JAX00241771
JAX00241772
JAX00241774
JAX00000559
JAX00000560
JAX00241775
JAX00000561
JAX00241776
JAX00241777
JAX00241778
JAX00000562
JAX00000563
JAX00241779
JAX00241780
JAX00241781
JAX00241783
JAX00188669
JAX00241784
JAX00241785
JAX00000564
JAX00241786
JAX00241788
JAX00241790
JAX00241792
JAX00000565
JAX00000566
JAX00241793
JAX00241794
JAX00190772
JAX00241795
JAX00241796
JAX00241799
JAX00190773
JAX00190774
JAX00000570
JAX00241800
JAX00241801
JAX00000571
JAX00000572
JAX00241804
JAX00000573
JAX00000574
JAX00241805
JAX00241806
JAX00241807
JAX00241808
JAX00190777
JAX00241809
JAX00000576
JAX00000577
JAX00000578
JAX00241811
JAX00241812
JAX00000579
JAX00241813
JAX00241814
JAX00241815
JAX00000580
JAX00000581
JAX00241816
JAX00241817
JAX00241819
JAX00241820
JAX00000582
JAX00000583
JAX00241821
JAX00000584
JAX00241822
JAX00190778
JAX00190780
JAX00000585
JAX00190781
JAX00190782
JAX00190783
JAX00000587
JAX00241823
JAX00241824
JAX00241825
JAX00241826
JAX00241827
JAX00241829
JAX00000588
JAX00000589
JAX00241833
JAX00000590
JAX00241834
JAX00000592
JAX00000593
JAX00241835
JAX00000594
JAX00241836
JAX00241837
JAX00241838
JAX00241839
JAX00241840
JAX00241841
JAX00000595
JAX00241843
JAX00241844
JAX00241845
JAX00241846
JAX00000598
JAX00241847
JAX00241848
JAX00000599
JAX00241851
JAX00241852
JAX00190784
JAX00241853
JAX00241854
JAX00241856
JAX00241857
JAX00000600
JAX00241858
JAX00241859
JAX00188670
JAX00241863
JAX00241864
JAX00241865
JAX00241866
JAX00241868
JAX00241869
JAX00000603
JAX00241870
JAX00241871
JAX00000604
JAX00241873
JAX00241874
JAX00241879
JAX00241882
JAX00241884
JAX00000607
JAX00000608
JAX00190785
JAX00241887
JAX00241888
JAX00190787
JAX00241889
JAX00241890
JAX00241891
JAX00241892
JAX00241893
JAX00241894
JAX00241895
JAX00241896
JAX00241897
JAX00241898
JAX00000609
JAX00000610
JAX00241899
JAX00241900
JAX00241901
JAX00190790
JAX00241902
JAX00241903
JAX00000612
JAX00241904
JAX00000614
JAX00241905
JAX00241906
JAX00241907
JAX00241909
JAX00241910
JAX00241911
JAX00241912
JAX00000615
JAX00000616
JAX00000617
JAX00241913
JAX00241914
JAX00241915
JAX00241916
JAX00241917
JAX00241919
JAX00241920
JAX00241921
JAX00190791
JAX00241922
JAX00000618
JAX00190792
JAX00000619
JAX00241923
JAX00241924
JAX00241926
JAX00241927
JAX00241929
JAX00000620
JAX00241930
JAX00241931
JAX00241932
JAX00241933
JAX00241934
JAX00000621
JAX00000623
JAX00241935
JAX00241936
JAX00241938
JAX00241939
JAX00241940
JAX00000624
JAX00000625
JAX00000626
JAX00241945
JAX00241946
JAX00241947
JAX00000627
JAX00241949
JAX00241950
JAX00000628
JAX00241951
JAX00241952
JAX00241953
JAX00241954
JAX00241956
JAX00241958
JAX00000630
JAX00000631
JAX00000632
JAX00241961
JAX00241962
JAX00241963
JAX00000633
JAX00241964
JAX00241966
JAX00190797
JAX00000634
JAX00000635
JAX00241967
JAX00000636
JAX00241969
JAX00241971
JAX00000637
JAX00000638
JAX00000640
JAX00190800
JAX00190801
JAX00241972
JAX00241973
JAX00241974
JAX00241975
JAX00241977
JAX00241978
JAX00000642
JAX00000643
JAX00000644
JAX00241981
JAX00000645
JAX00000646
JAX00241982
JAX00241983
JAX00241984
JAX00241985
JAX00000647
JAX00000649
JAX00241986
JAX00241987
JAX00190802
JAX00241988
JAX00241990
JAX00241991
JAX00241992
JAX00241994
JAX00000651
JAX00000653
JAX00241995
JAX00241996
JAX00241997
JAX00241998
JAX00241999
JAX00000655
JAX00242000
JAX00242001
JAX00000656
JAX00242004
JAX00000658
JAX00242007
JAX00000659
JAX00242008
JAX00242009
JAX00190806
JAX00190807
JAX00000661
JAX00242011
JAX00000662
JAX00242012
JAX00242013
JAX00242014
JAX00242015
JAX00000664
JAX00242016
JAX00000665
JAX00190808
JAX00242017
JAX00242019
JAX00242020
JAX00242021
JAX00242022
JAX00242023
JAX00242024
JAX00242025
JAX00000666
JAX00000667
JAX00000668
JAX00242029
JAX00242030
JAX00242031
JAX00242033
JAX00190810
JAX00242034
JAX00000669
JAX00000670
JAX00242036
JAX00242037
JAX00000671
JAX00190812
JAX00000672
JAX00000673
JAX00242038
JAX00190813
JAX00000674
JAX00242040
JAX00242041
JAX00000675
JAX00000676
JAX00000677
JAX00242042
JAX00190816
JAX00000678
JAX00242044
JAX00242045
JAX00242047
JAX00242048
JAX00242049
JAX00242050
JAX00000680
JAX00242056
JAX00242057
JAX00000682
JAX00000683
JAX00242058
JAX00242059
JAX00242060
JAX00242061
JAX00242062
JAX00242063
JAX00242064
JAX00242065
JAX00000687
JAX00000689
JAX00190817
JAX00190818
JAX00190819
JAX00242066
JAX00242067
JAX00242068
JAX00242069
JAX00242070
JAX00242071
JAX00242072
JAX00242073
JAX00000692
JAX00242074
JAX00242076
JAX00242077
JAX00242078
JAX00242079
JAX00242080
JAX00000693
JAX00000694
JAX00000695
JAX00242081
JAX00242083
JAX00242084
JAX00242085
JAX00242086
JAX00000696
JAX00242087
JAX00242088
JAX00242089
JAX00242090
JAX00242091
JAX00242092
JAX00242093
JAX00242094
JAX00000699
JAX00242096
JAX00242097
JAX00242098
JAX00188671
JAX00190823
JAX00190824
JAX00000702
JAX00000703
JAX00000704
JAX00242099
JAX00242100
JAX00242101
JAX00242102
JAX00242103
JAX00000705
JAX00000706
JAX00000708
JAX00242104
JAX00000709
JAX00000710
JAX00242105
JAX00242106
JAX00000711
JAX00242107
JAX00000712
JAX00000713
JAX00242108
JAX00242109
JAX00242110
JAX00000714
JAX00000715
JAX00000716
JAX00242111
JAX00242113
JAX00000717
JAX00000719
JAX00242114
JAX00242115
JAX00188672
JAX00000720
JAX00242116
JAX00000721
JAX00190825
JAX00242119
JAX00190826
JAX00242120
JAX00000722
JAX00242121
JAX00242124
JAX00242125
JAX00242127
JAX00000723
JAX00242128
JAX00242129
JAX00000725
JAX00242131
JAX00242132
JAX00242133
JAX00242135
JAX00242136
JAX00242137
JAX00242138
JAX00242139
JAX00242141
JAX00242142
JAX00242143
JAX00242146
JAX00242147
JAX00000728
JAX00242150
JAX00242151
JAX00242152
JAX00242153
JAX00242154
JAX00190828
JAX00190829
JAX00242157
JAX00242158
JAX00190830
JAX00242159
JAX00242162
JAX00242163
JAX00242164
JAX00242166
JAX00000731
JAX00242167
JAX00242168
JAX00242169
JAX00242170
JAX00242173
JAX00000734
JAX00242174
JAX00242175
JAX00000735
JAX00242177
JAX00000736
JAX00242178
JAX00242179
JAX00242183
JAX00242184
JAX00242186
JAX00242187
JAX00242188
JAX00000738
JAX00242189
JAX00242190
JAX00242191
JAX00242192
JAX00242193
JAX00242195
JAX00242196
JAX00242197
JAX00242198
JAX00242199
JAX00242200
JAX00242201
JAX00242202
JAX00242204
JAX00242208
JAX00000739
JAX00000740
JAX00242209
JAX00242210
JAX00188673
JAX00242211
JAX00000741
JAX00242213
JAX00242214
JAX00242215
JAX00242217
JAX00242218
JAX00190831
JAX00190832
JAX00242220
JAX00242221
JAX00242223
JAX00242226
JAX00242227
JAX00242229
JAX00242230
JAX00242232
JAX00000747
JAX00242235
JAX00242236
JAX00242237
JAX00242238
JAX00242239
JAX00000748
JAX00242240
JAX00242243
JAX00242244
JAX00242245
JAX00242246
JAX00242247
JAX00242249
JAX00242250
JAX00242252
JAX00242253
JAX00242254
JAX00242257
JAX00242258
JAX00000750
JAX00242260
JAX00242262
JAX00242264
JAX00242265
JAX00242266
JAX00242267
JAX00000752
JAX00242268
JAX00242269
JAX00242270
JAX00242271
JAX00242272
JAX00242274
JAX00000753
JAX00000754
JAX00242277
JAX00000755
JAX00242278
JAX00242280
JAX00242281
JAX00242282
JAX00242283
JAX00242284
JAX00242285
JAX00242287
JAX00242288
JAX00000756
JAX00242289
JAX00242290
JAX00242291
JAX00000758
JAX00242292
JAX00242294
JAX00242295
JAX00242296
JAX00242297
JAX00242298
JAX00242299
JAX00242300
JAX00242301
JAX00242303
JAX00000759
JAX00242305
JAX00242306
JAX00242307
JAX00242308
JAX00242309
JAX00242311
JAX00242312
JAX00190837
JAX00000760
JAX00000761
JAX00242313
JAX00242314
JAX00242315
JAX00242316
JAX00242317
JAX00242318
JAX00242319
JAX00242320
JAX00242321
JAX00242322
JAX00242323
JAX00000762
JAX00000763
JAX00242326
JAX00190838
JAX00242327
JAX00242328
JAX00242329
JAX00000764
JAX00242331
JAX00190839
JAX00000765
JAX00242332
JAX00242333
JAX00242335
JAX00242336
JAX00242337
JAX00242339
JAX00242341
JAX00242342
JAX00242343
JAX00242344
JAX00242345
JAX00242346
JAX00000768
JAX00242347
JAX00242349
JAX00242351
JAX00242352
JAX00242353
JAX00242356
JAX00242357
JAX00000769
JAX00242362
JAX00242363
JAX00242364
JAX00242366
JAX00242367
JAX00000771
JAX00190841
JAX00000772
JAX00242369
JAX00242370
JAX00242371
JAX00242372
JAX00000773
JAX00000774
JAX00000775
JAX00000776
JAX00242373
JAX00188674
JAX00190842
JAX00242375
JAX00242376
JAX00242377
JAX00242378
JAX00242379
JAX00242380
JAX00000777
JAX00242381
JAX00242382
JAX00242383
JAX00242384
JAX00000778
JAX00000779
JAX00242385
JAX00242386
JAX00242387
JAX00242389
JAX00242392
JAX00000781
JAX00242393
JAX00242394
JAX00242395
JAX00000782
JAX00242396
JAX00242397
JAX00000783
JAX00242401
JAX00242403
JAX00000784
JAX00242405
JAX00000785
JAX00190846
JAX00242406
JAX00000787
JAX00242410
JAX00242411
JAX00190848
JAX00190849
JAX00242412
JAX00242414
JAX00242415
JAX00242416
JAX00000789
JAX00242417
JAX00000790
JAX00242418
JAX00242419
JAX00242421
JAX00242422
JAX00242423
JAX00242425
JAX00242426
JAX00242427
JAX00242430
JAX00000794
JAX00242432
JAX00000795
JAX00242436
JAX00242437
JAX00242438
JAX00242439
JAX00242440
JAX00000797
JAX00242443
JAX00242446
JAX00242449
JAX00242451
JAX00242452
JAX00242454
JAX00242459
JAX00242460
JAX00000802
JAX00242462
JAX00000803
JAX00242463
JAX00242464
JAX00190851
JAX00242467
JAX00242468
JAX00242469
JAX00242470
JAX00242471
JAX00190854
JAX00242472
JAX00242474
JAX00242475
JAX00242476
JAX00242478
JAX00242479
JAX00242480
JAX00242481
JAX00242482
JAX00242483
JAX00000807
JAX00000808
JAX00242485
JAX00242486
JAX00242487
JAX00242488
JAX00242489
JAX00242492
JAX00242493
JAX00242494
JAX00000809
JAX00000810
JAX00242495
JAX00242496
JAX00242497
JAX00242498
JAX00242499
JAX00000811
JAX00000812
JAX00242500
JAX00190858
JAX00242504
JAX00000816
JAX00000817
JAX00000818
JAX00242505
JAX00242506
JAX00242507
JAX00242508
JAX00242509
JAX00242510
JAX00242511
JAX00242512
JAX00000819
JAX00000820
JAX00242514
JAX00242515
JAX00000822
JAX00000823
JAX00000824
JAX00242517
JAX00242519
JAX00242521
JAX00242522
JAX00242523
JAX00000825
JAX00000826
JAX00000827
JAX00242524
JAX00242525
JAX00242526
JAX00242527
JAX00242528
JAX00000828
JAX00000830
JAX00242530
JAX00242531
JAX00190860
JAX00190861
JAX00242532
JAX00000831
JAX00000832
JAX00000833
JAX00242533
JAX00242534
JAX00242535
JAX00000834
JAX00242536
JAX00242537
JAX00000836
JAX00242538
JAX00242539
JAX00242540
JAX00724538
JAX00242541
JAX00242544
JAX00242546
JAX00242547
JAX00000838
JAX00000839
JAX00242548
JAX00242551
JAX00242552
JAX00000840
JAX00000841
JAX00242554
JAX00242555
JAX00242556
JAX00242557
JAX00242558
JAX00190862
JAX00190864
JAX00188675
JAX00242559
JAX00242560
JAX00242562
JAX00000843
JAX00000845
JAX00242565
JAX00242566
JAX00000846
JAX00242567
JAX00000847
JAX00242568
JAX00000848
JAX00188676
JAX00000849
JAX00000850
JAX00000851
JAX00242571
JAX00242573
JAX00242574
JAX00242575
JAX00242578
JAX00000852
JAX00000853
JAX00242579
JAX00242580
JAX00242581
JAX00242582
JAX00000854
JAX00000855
JAX00000856
JAX00242583
JAX00000857
JAX00242584
JAX00000858
JAX00000859
JAX00242585
JAX00242586
JAX00242587
JAX00242588
JAX00242589
JAX00242590
JAX00242591
JAX00000860
JAX00242592
JAX00242593
JAX00242595
JAX00242596
JAX00242597
JAX00000862
JAX00000863
JAX00242598
JAX00242599
JAX00242600
JAX00242601
JAX00000864
JAX00000865
JAX00000866
JAX00242603
JAX00000867
JAX00242604
JAX00242606
JAX00242607
JAX00242608
JAX00000868
JAX00242609
JAX00000869
JAX00242610
JAX00242611
JAX00242612
JAX00190868
JAX00242613
JAX00242614
JAX00242615
JAX00242617
JAX00242618
JAX00242619
JAX00242620
JAX00242621
JAX00242622
JAX00242628
JAX00242629
JAX00242630
JAX00242631
JAX00242634
JAX00242642
JAX00242643
JAX00242644
JAX00242645
JAX00242646
JAX00242647
JAX00000876
JAX00242648
JAX00190870
JAX00242651
JAX00000877
JAX00000878
JAX00242653
JAX00242654
JAX00242655
JAX00000879
JAX00000880
JAX00242657
JAX00242658
JAX00000881
JAX00000882
JAX00242660
JAX00242661
JAX00242662
JAX00242664
JAX00242666
JAX00242667
JAX00000883
JAX00000884
JAX00000885
JAX00242669
JAX00242671
JAX00242672
JAX00000887
JAX00242673
JAX00000889
JAX00242675
JAX00000892
JAX00242680
JAX00242681
JAX00242682
JAX00242683
JAX00190876
JAX00000895
JAX00242685
JAX00242686
JAX00242687
JAX00242688
JAX00242689
JAX00242690
JAX00242691
JAX00242692
JAX00190878
JAX00000900
JAX00000901
JAX00000902
JAX00000903
JAX00242694
JAX00242695
JAX00242696
JAX00242697
JAX00242698
JAX00000905
JAX00000906
JAX00242702
JAX00242703
JAX00242704
JAX00242707
JAX00000908
JAX00242708
JAX00242709
JAX00242710
JAX00242711
JAX00242712
JAX00242713
JAX00242714
JAX00000909
JAX00242716
JAX00242717
JAX00000911
JAX00242718
JAX00000913
JAX00242719
JAX00190880
JAX00000914
JAX00242720
JAX00242721
JAX00242722
JAX00242723
JAX00242724
JAX00000915
JAX00242725
JAX00242726
JAX00242727
JAX00190882
JAX00242729
JAX00242730
JAX00000917
JAX00242731
JAX00242732
JAX00242733
JAX00242736
JAX00242737
JAX00242738
JAX00242740
JAX00242741
JAX00000918
JAX00242742
JAX00242743
JAX00242744
JAX00000919
JAX00242745
JAX00242746
JAX00000920
JAX00242748
JAX00242749
JAX00242750
JAX00242752
JAX00242753
JAX00242755
JAX00242756
JAX00190884
JAX00242760
JAX00242761
JAX00000921
JAX00242762
JAX00000922
JAX00242763
JAX00242764
JAX00242765
JAX00242766
JAX00242769
JAX00242772
JAX00000924
JAX00242774
JAX00242775
JAX00000925
JAX00242776
JAX00242777
JAX00242778
JAX00242779
JAX00242780
JAX00242781
JAX00242782
JAX00000926
JAX00242783
JAX00242784
JAX00242785
JAX00242786
JAX00000927
JAX00000928
JAX00000929
JAX00242787
JAX00242789
JAX00000930
JAX00242790
JAX00242792
JAX00242794
JAX00000932
JAX00242795
JAX00242796
JAX00242798
JAX00242799
JAX00000933
JAX00000934
JAX00242800
JAX00242802
JAX00242803
JAX00000935
JAX00242804
JAX00242805
JAX00242806
JAX00242807
JAX00242808
JAX00242809
JAX00190887
JAX00000938
JAX00242810
JAX00242811
JAX00242812
JAX00242813
JAX00242814
JAX00242816
JAX00242817
JAX00242818
JAX00242820
JAX00242821
JAX00242822
JAX00242824
JAX00242825
JAX00000940
JAX00242826
JAX00242828
JAX00242829
JAX00000941
JAX00242831
JAX00000942
JAX00000943
JAX00000944
JAX00242833
JAX00242834
JAX00242835
JAX00242836
JAX00000946
JAX00242837
JAX00242838
JAX00242839
JAX00242840
JAX00242841
JAX00000947
JAX00242843
JAX00242845
JAX00242847
JAX00242848
JAX00242849
JAX00242850
JAX00000948
JAX00000949
JAX00000950
JAX00242853
JAX00242854
JAX00242856
JAX00190890
JAX00000951
JAX00242857
JAX00242858
JAX00242862
JAX00242866
JAX00000953
JAX00242867
JAX00242869
JAX00724539
JAX00242870
JAX00242871
JAX00242872
JAX00242873
JAX00242874
JAX00242875
JAX00242876
JAX00242877
JAX00242878
JAX00242879
JAX00242880
JAX00242881
JAX00242882
JAX00190894
JAX00242883
JAX00242884
JAX00000956
JAX00242887
JAX00242889
JAX00242890
JAX00242891
JAX00242892
JAX00242893
JAX00242894
JAX00242895
JAX00242900
JAX00242901
JAX00242903
JAX00242905
JAX00242907
JAX00000957
JAX00242909
JAX00242911
JAX00000958
JAX00000959
JAX00000960
JAX00000961
JAX00000962
JAX00242912
JAX00190895
JAX00242913
JAX00190896
JAX00242915
JAX00242916
JAX00242917
JAX00000963
JAX00000964
JAX00242919
JAX00242920
JAX00242921
JAX00188677
JAX00000966
JAX00242922
JAX00000968
JAX00242924
JAX00242925
JAX00000971
JAX00242926
JAX00242927
JAX00242928
JAX00242930
JAX00242932
JAX00242933
JAX00000972
JAX00000973
JAX00000974
JAX00242934
JAX00242935
JAX00190898
JAX00242936
JAX00190899
JAX00190900
JAX00000976
JAX00242938
JAX00242939
JAX00242940
JAX00242941
JAX00242943
JAX00000980
JAX00242945
JAX00242946
JAX00242949
JAX00000981
JAX00242950
JAX00190901
JAX00242951
JAX00000983
JAX00242952
JAX00190905
JAX00242955
JAX00000985
JAX00242956
JAX00242957
JAX00242958
JAX00242960
JAX00242961
JAX00242962
JAX00188678
JAX00000986
JAX00242966
JAX00242967
JAX00242970
JAX00000987
JAX00000988
JAX00000989
JAX00242972
JAX00242973
JAX00242974
JAX00242975
JAX00242977
JAX00242978
JAX00000990
JAX00000992
JAX00190906
JAX00190907
JAX00000994
JAX00000995
JAX00242979
JAX00242980
JAX00242981
JAX00242983
JAX00242984
JAX00000996
JAX00000997
JAX00000998
JAX00242985
JAX00242986
JAX00242989
JAX00000999
JAX00001000
JAX00001001
JAX00242991
JAX00190908
JAX00001005
JAX00001007
JAX00242993
JAX00001010
JAX00242994
JAX00242995
JAX00242996
JAX00242997
JAX00242998
JAX00242999
JAX00243000
JAX00243001
JAX00243002
JAX00243003
JAX00190909
JAX00243004
JAX00243005
JAX00243007
JAX00243008
JAX00243009
JAX00243010
JAX00001012
JAX00001013
JAX00243011
JAX00001014
JAX00243012
JAX00243013
JAX00243014
JAX00001016
JAX00243018
JAX00001019
JAX00243019
JAX00243020
JAX00243023
JAX00243024
JAX00243025
JAX00001020
JAX00001021
JAX00001022
JAX00243026
JAX00243027
JAX00243028
JAX00001023
JAX00001026
JAX00243030
JAX00243032
JAX00243033
JAX00243034
JAX00001027
JAX00001028
JAX00243035
JAX00243036
JAX00243038
JAX00243039
JAX00243040
JAX00243041
JAX00001032
JAX00243042
JAX00243043
JAX00243044
JAX00001037
JAX00243046
JAX00243047
JAX00243049
JAX00243051
JAX00243052
JAX00243053
JAX00243054
JAX00001038
JAX00001039
JAX00243055
JAX00001040
JAX00190911
JAX00190912
JAX00243056
JAX00001041
JAX00243058
JAX00243059
JAX00243060
JAX00243061
JAX00243062
JAX00001043
JAX00243063
JAX00243064
JAX00243065
JAX00001044
JAX00001045
JAX00243068
JAX00243069
JAX00001046
JAX00190913
JAX00001047
JAX00001048
JAX00243072
JAX00001049
JAX00001050
JAX00243075
JAX00001052
JAX00243077
JAX00243078
JAX00243079
JAX00243081
JAX00243082
JAX00243083
JAX00243085
JAX00243086
JAX00190916
JAX00001053
JAX00243087
JAX00243088
JAX00001054
JAX00243090
JAX00243091
JAX00001055
JAX00243092
JAX00243093
JAX00243094
JAX00243095
JAX00001056
JAX00001057
JAX00243096
JAX00243097
JAX00190917
JAX00001059
JAX00243099
JAX00243101
JAX00001062
JAX00243103
JAX00243104
JAX00001065
JAX00243105
JAX00243106
JAX00243108
JAX00001067
JAX00243109
JAX00243110
JAX00243111
JAX00243112
JAX00243113
JAX00243114
JAX00243115
JAX00243118
JAX00243119
JAX00243121
JAX00243122
JAX00243123
JAX00243124
JAX00243125
JAX00243127
JAX00001069
JAX00243128
JAX00243132
JAX00243133
JAX00001071
JAX00243138
JAX00243139
JAX00243140
JAX00243143
JAX00243144
JAX00243145
JAX00243146
JAX00243148
JAX00001074
JAX00243149
JAX00243151
JAX00001076
JAX00243153
JAX00190918
JAX00243154
JAX00243156
JAX00243158
JAX00243159
JAX00243160
JAX00001080
JAX00001081
JAX00243161
JAX00243162
JAX00243163
JAX00001083
JAX00001084
JAX00243164
JAX00243165
JAX00243166
JAX00243167
JAX00243168
JAX00243169
JAX00243170
JAX00243171
JAX00001085
JAX00243173
JAX00243175
JAX00243176
JAX00243177
JAX00243178
JAX00001086
JAX00001087
JAX00001088
JAX00190919
JAX00190920
JAX00243181
JAX00243182
JAX00243183
JAX00243184
JAX00243185
JAX00001089
JAX00243186
JAX00243187
JAX00243188
JAX00243189
JAX00190922
JAX00001091
JAX00243190
JAX00243192
JAX00243193
JAX00243194
JAX00190923
JAX00001092
JAX00001093
JAX00001094
JAX00243197
JAX00001096
JAX00243199
JAX00243200
JAX00243201
JAX00243202
JAX00243203
JAX00243204
JAX00243205
JAX00243206
JAX00243207
JAX00243208
JAX00243209
JAX00243210
JAX00243211
JAX00243212
JAX00243213
JAX00001098
JAX00001099
JAX00243214
JAX00190925
JAX00190926
JAX00190927
JAX00243215
JAX00243216
JAX00243217
JAX00243218
JAX00243219
JAX00243220
JAX00001106
JAX00243221
JAX00243223
JAX00243224
JAX00001107
JAX00243225
JAX00001108
JAX00243226
JAX00243227
JAX00243228
JAX00243230
JAX00001111
JAX00001112
JAX00243231
JAX00190931
JAX00243235
JAX00243236
JAX00243237
JAX00001114
JAX00243239
JAX00243240
JAX00243241
JAX00243242
JAX00243244
JAX00001119
JAX00243245
JAX00243246
JAX00001120
JAX00243247
JAX00243249
JAX00243250
JAX00243251
JAX00243253
JAX00001123
JAX00243254
JAX00243255
JAX00243259
JAX00243260
JAX00243261
JAX00243262
JAX00243263
JAX00001125
JAX00243264
JAX00243265
JAX00001126
JAX00243266
JAX00001127
JAX00243267
JAX00243268
JAX00243269
JAX00243270
JAX00001128
JAX00190937
JAX00243271
JAX00001129
JAX00243272
JAX00001130
JAX00243275
JAX00190938
JAX00243278
JAX00243279
JAX00243280
JAX00190939
JAX00001132
JAX00243283
JAX00243284
JAX00243285
JAX00243286
JAX00243287
JAX00243288
JAX00243289
JAX00243290
JAX00001134
JAX00243291
JAX00243292
JAX00243293
JAX00243294
JAX00243295
JAX00001135
JAX00243296
JAX00243298
JAX00190940
JAX00001137
JAX00243301
JAX00243302
JAX00190941
JAX00001138
JAX00001139
JAX00190942
JAX00243304
JAX00243305
JAX00001140
JAX00243307
JAX00243308
JAX00243310
JAX00243312
JAX00243313
JAX00243314
JAX00243315
JAX00243316
JAX00001143
JAX00001144
JAX00001145
JAX00243317
JAX00243320
JAX00243321
JAX00243322
JAX00243324
JAX00001146
JAX00001147
JAX00001148
JAX00190943
JAX00001149
JAX00001150
JAX00190944
JAX00243326
JAX00190945
JAX00243329
JAX00243330
JAX00001152
JAX00001153
JAX00243331
JAX00001154
JAX00243334
JAX00243335
JAX00188680
JAX00001156
JAX00243337
JAX00001157
JAX00243338
JAX00243339
JAX00243340
JAX00243341
JAX00243342
JAX00243343
JAX00190946
JAX00190947
JAX00243346
JAX00243347
JAX00001158
JAX00243348
JAX00001159
JAX00243350
JAX00243351
JAX00001161
JAX00243353
JAX00243354
JAX00001162
JAX00243355
JAX00001163
JAX00243356
JAX00001164
JAX00001165
JAX00001166
JAX00243359
JAX00243364
JAX00243366
JAX00001168
JAX00243367
JAX00243368
JAX00001169
JAX00243369
JAX00001170
JAX00243371
JAX00001171
JAX00243372
JAX00243374
JAX00243375
JAX00243376
JAX00243377
JAX00243378
JAX00243381
JAX00243383
JAX00243384
JAX00243385
JAX00190952
JAX00190953
JAX00001174
JAX00243387
JAX00243389
JAX00243390
JAX00243391
JAX00243392
JAX00243393
JAX00243394
JAX00243395
JAX00243396
JAX00243397
JAX00243398
JAX00243400
JAX00001176
JAX00190954
JAX00001177
JAX00243403
JAX00243404
JAX00243405
JAX00001178
JAX00243406
JAX00243407
JAX00190955
JAX00190956
JAX00001180
JAX00243411
JAX00243412
JAX00243413
JAX00001181
JAX00243414
JAX00001182
JAX00001183
JAX00001184
JAX00243415
JAX00243416
JAX00001185
JAX00243417
JAX00001186
JAX00243419
JAX00243420
JAX00243421
JAX00243422
JAX00243423
JAX00001188
JAX00001189
JAX00243425
JAX00001191
JAX00243428
JAX00243430
JAX00243431
JAX00001193
JAX00190958
JAX00190960
JAX00243434
JAX00243437
JAX00243438
JAX00001196
JAX00243439
JAX00243440
JAX00243441
JAX00001197
JAX00243443
JAX00243444
JAX00243445
JAX00001199
JAX00243446
JAX00243447
JAX00243448
JAX00243449
JAX00190962
JAX00243450
JAX00001205
JAX00243451
JAX00243452
JAX00243453
JAX00243455
JAX00243456
JAX00243457
JAX00001207
JAX00243458
JAX00243459
JAX00243460
JAX00001209
JAX00001211
JAX00243462
JAX00243463
JAX00243464
JAX00243465
JAX00243466
JAX00243467
JAX00243468
JAX00243469
JAX00190965
JAX00001214
JAX00243470
JAX00243471
JAX00243473
JAX00243474
JAX00001218
JAX00243477
JAX00001219
JAX00001220
JAX00190966
JAX00190967
JAX00190968
JAX00001223
JAX00243481
JAX00001224
JAX00001225
JAX00001226
JAX00243482
JAX00243483
JAX00243485
JAX00243486
JAX00243487
JAX00243488
JAX00001227
JAX00243489
JAX00243490
JAX00243493
JAX00243494
JAX00243495
JAX00243496
JAX00001229
JAX00243497
JAX00243498
JAX00243499
JAX00243500
JAX00001230
JAX00001232
JAX00190969
JAX00243501
JAX00243502
JAX00243504
JAX00243505
JAX00243506
JAX00243507
JAX00243508
JAX00243510
JAX00243511
JAX00001236
JAX00001237
JAX00001238
JAX00001239
JAX00190972
JAX00190973
JAX00001240
JAX00243516
JAX00243517
JAX00001241
JAX00243519
JAX00243520
JAX00243522
JAX00001245
JAX00001246
JAX00243525
JAX00243527
JAX00243528
JAX00243529
JAX00243530
JAX00243532
JAX00243533
JAX00243534
JAX00243535
JAX00001247
JAX00243536
JAX00243537
JAX00243539
JAX00243540
JAX00243542
JAX00001248
JAX00001249
JAX00243543
JAX00243544
JAX00243545
JAX00243547
JAX00243548
JAX00243549
JAX00243550
JAX00243551
JAX00243552
JAX00001251
JAX00190976
JAX00243556
JAX00001253
JAX00243558
JAX00243559
JAX00001254
JAX00243560
JAX00243561
JAX00001255
JAX00243563
JAX00243564
JAX00243566
JAX00001256
JAX00243570
JAX00243571
JAX00243572
JAX00243573
JAX00243574
JAX00243576
JAX00243577
JAX00243578
JAX00243581
JAX00243582
JAX00243583
JAX00243584
JAX00243585
JAX00243586
JAX00243587
JAX00243588
JAX00243589
JAX00243590
JAX00001257
JAX00243591
JAX00243592
JAX00243593
JAX00243596
JAX00001258
JAX00001259
JAX00190979
JAX00001260
JAX00001262
JAX00190980
JAX00190981
JAX00190982
JAX00243598
JAX00243599
JAX00243600
JAX00243601
JAX00243602
JAX00243603
JAX00243604
JAX00243606
JAX00001263
JAX00001264
JAX00243607
JAX00243609
JAX00001265
JAX00243610
JAX00243611
JAX00243615
JAX00243616
JAX00243617
JAX00243618
JAX00243620
JAX00243621
JAX00243622
JAX00243623
JAX00243624
JAX00001266
JAX00001268
JAX00190983
JAX00243625
JAX00001269
JAX00001270
JAX00243626
JAX00243627
JAX00243628
JAX00243629
JAX00243630
JAX00243631
JAX00001271
JAX00243632
JAX00243633
JAX00243635
JAX00243636
JAX00001272
JAX00243638
JAX00243639
JAX00001274
JAX00190984
JAX00001275
JAX00001276
JAX00243642
JAX00243645
JAX00001278
JAX00243649
JAX00243650
JAX00243653
JAX00243654
JAX00001280
JAX00243655
JAX00243656
JAX00243658
JAX00243660
JAX00243661
JAX00243664
JAX00243665
JAX00243667
JAX00243668
JAX00001281
JAX00001283
JAX00243669
JAX00001284
JAX00243671
JAX00243672
JAX00001286
JAX00001287
JAX00243673
JAX00243674
JAX00243675
JAX00243676
JAX00243678
JAX00243679
JAX00001291
JAX00243681
JAX00001292
JAX00243683
JAX00243684
JAX00243685
JAX00243686
JAX00243688
JAX00001293
JAX00001294
JAX00001295
JAX00243690
JAX00243692
JAX00243693
JAX00243694
JAX00243695
JAX00001296
JAX00001297
JAX00190987
JAX00243697
JAX00243698
JAX00243699
JAX00243701
JAX00243702
JAX00001299
JAX00001300
JAX00001301
JAX00243704
JAX00243705
JAX00243706
JAX00001303
JAX00001304
JAX00243709
JAX00243710
JAX00243711
JAX00243712
JAX00243713
JAX00243714
JAX00243716
JAX00001305
JAX00001306
JAX00243721
JAX00243722
JAX00243723
JAX00001307
JAX00190990
JAX00188685
JAX00243725
JAX00243726
JAX00190992
JAX00188686
JAX00243727
JAX00001308
JAX00243728
JAX00001309
JAX00001310
JAX00243729
JAX00243730
JAX00243731
JAX00243732
JAX00243734
JAX00243735
JAX00243737
JAX00243739
JAX00243741
JAX00001311
JAX00243743
JAX00243744
JAX00243746
JAX00243748
JAX00001313
JAX00243750
JAX00243752
JAX00243753
JAX00243754
JAX00243755
JAX00243756
JAX00243757
JAX00243758
JAX00001314
JAX00001315
JAX00001316
JAX00188687
JAX00243763
JAX00243765
JAX00243767
JAX00243768
JAX00001319
JAX00243769
JAX00243771
JAX00001322
JAX00243772
JAX00243773
JAX00243774
JAX00243775
JAX00243777
JAX00243778
JAX00243780
JAX00243781
JAX00243782
JAX00243783
JAX00243784
JAX00001323
JAX00243785
JAX00243786
JAX00001324
JAX00243787
JAX00243788
JAX00243789
JAX00190997
JAX00243790
JAX00243791
JAX00190998
JAX00243792
JAX00001326
JAX00243795
JAX00001328
JAX00243796
JAX00243799
JAX00243800
JAX00243801
JAX00243802
JAX00001329
JAX00001330
JAX00243804
JAX00001331
JAX00243805
JAX00243806
JAX00243808
JAX00243811
JAX00243812
JAX00001332
JAX00243813
JAX00243815
JAX00243816
JAX00243817
JAX00243818
JAX00243820
JAX00001334
JAX00001335
JAX00243821
JAX00243822
JAX00243823
JAX00243824
JAX00243825
JAX00243826
JAX00243827
JAX00243828
JAX00243829
JAX00243830
JAX00243831
JAX00243833
JAX00243834
JAX00243835
JAX00243840
JAX00243841
JAX00243842
JAX00243843
JAX00243844
JAX00001336
JAX00243845
JAX00001337
JAX00243846
JAX00243847
JAX00243849
JAX00243850
JAX00243851
JAX00243852
JAX00243853
JAX00243854
JAX00243855
JAX00243856
JAX00001341
JAX00001342
JAX00243859
JAX00001343
JAX00243861
JAX00243862
JAX00243864
JAX00243866
JAX00243868
JAX00243869
JAX00243870
JAX00243871
JAX00191001
JAX00001344
JAX00243872
JAX00243873
JAX00243874
JAX00001345
JAX00001346
JAX00243875
JAX00243879
JAX00243880
JAX00243881
JAX00243882
JAX00191002
JAX00243883
JAX00001347
JAX00001348
JAX00001349
JAX00001350
JAX00001351
JAX00243884
JAX00001352
JAX00243885
JAX00243886
JAX00243887
JAX00243888
JAX00243889
JAX00243890
JAX00243891
JAX00243892
JAX00243893
JAX00243897
JAX00243898
JAX00243899
JAX00243900
JAX00191003
JAX00191004
JAX00243901
JAX00243902
JAX00243903
JAX00243904
JAX00243905
JAX00191005
JAX00243913
JAX00243914
JAX00191006
JAX00243916
JAX00243918
JAX00243922
JAX00243923
JAX00243924
JAX00243925
JAX00243927
JAX00001361
JAX00243930
JAX00191007
JAX00191008
JAX00243935
JAX00001363
JAX00001365
JAX00243937
JAX00243939
JAX00243940
JAX00243941
JAX00001366
JAX00243942
JAX00243943
JAX00001367
JAX00243946
JAX00243948
JAX00243950
JAX00243951
JAX00243952
JAX00243953
JAX00001372
JAX00243954
JAX00243955
JAX00243956
JAX00243957
JAX00243958
JAX00243959
JAX00243962
JAX00243963
JAX00243964
JAX00243965
JAX00001374
JAX00001375
JAX00191014
JAX00243967
JAX00243968
JAX00243970
JAX00001379
JAX00243971
JAX00243972
JAX00243974
JAX00243975
JAX00243976
JAX00243977
JAX00243978
JAX00243979
JAX00243980
JAX00243981
JAX00243982
JAX00243983
JAX00243984
JAX00243985
JAX00001383
JAX00243988
JAX00243989
JAX00001385
JAX00243990
JAX00243991
JAX00243992
JAX00243993
JAX00001386
JAX00243994
JAX00001387
JAX00243995
JAX00001388
JAX00243996
JAX00191015
JAX00243997
JAX00243998
JAX00243999
JAX00244001
JAX00244002
JAX00244005
JAX00244008
JAX00244009
JAX00244010
JAX00244011
JAX00244012
JAX00244013
JAX00244014
JAX00244015
JAX00244016
JAX00188688
JAX00244019
JAX00244020
JAX00244022
JAX00244023
JAX00001393
JAX00244025
JAX00244028
JAX00244029
JAX00244030
JAX00244031
JAX00244033
JAX00244034
JAX00244036
JAX00244037
JAX00244038
JAX00001394
JAX00244039
JAX00244040
JAX00244041
JAX00244043
JAX00244044
JAX00191016
JAX00244045
JAX00244046
JAX00244047
JAX00001395
JAX00001396
JAX00001397
JAX00244049
JAX00244050
JAX00244052
JAX00244053
JAX00244055
JAX00244056
JAX00244058
JAX00244059
JAX00001398
JAX00001400
JAX00244061
JAX00244062
JAX00244064
JAX00244065
JAX00001401
JAX00244066
JAX00001404
JAX00244069
JAX00244070
JAX00001405
JAX00244072
JAX00244073
JAX00001406
JAX00191020
JAX00191022
JAX00001407
JAX00001408
JAX00001409
JAX00244075
JAX00244076
JAX00001410
JAX00001411
JAX00244081
JAX00001412
JAX00244082
JAX00244083
JAX00244084
JAX00001413
JAX00244085
JAX00001414
JAX00001415
JAX00244086
JAX00244087
JAX00244088
JAX00244089
JAX00244090
JAX00244091
JAX00244092
JAX00244093
JAX00244094
JAX00001416
JAX00001417
JAX00001418
JAX00244096
JAX00244098
JAX00244099
JAX00244100
JAX00244101
JAX00244102
JAX00244103
JAX00244104
JAX00001422
JAX00001423
JAX00001424
JAX00244105
JAX00244106
JAX00244108
JAX00244109
JAX00244110
JAX00244111
JAX00244112
JAX00001426
JAX00001427
JAX00244113
JAX00244114
JAX00244115
JAX00244116
JAX00244117
JAX00244118
JAX00191023
JAX00001428
JAX00001429
JAX00001430
JAX00244119
JAX00244121
JAX00001434
JAX00001435
JAX00244123
JAX00001436
JAX00191024
JAX00244124
JAX00244127
JAX00244128
JAX00244129
JAX00244130
JAX00244131
JAX00244132
JAX00244133
JAX00244135
JAX00001438
JAX00001439
JAX00244137
JAX00244138
JAX00244139
JAX00244140
JAX00244143
JAX00001442
JAX00244144
JAX00244145
JAX00244146
JAX00244147
JAX00244148
JAX00244149
JAX00244150
JAX00244151
JAX00244153
JAX00244154
JAX00244156
JAX00244159
JAX00244160
JAX00244161
JAX00244162
JAX00244163
JAX00001446
JAX00244166
JAX00001447
JAX00001448
JAX00244169
JAX00244170
JAX00244171
JAX00244172
JAX00244173
JAX00001449
JAX00001450
JAX00001451
JAX00244174
JAX00244175
JAX00244176
JAX00244178
JAX00244179
JAX00244180
JAX00244182
JAX00001452
JAX00001454
JAX00244183
JAX00244184
JAX00244185
JAX00244186
JAX00244187
JAX00001455
JAX00001456
JAX00001457
JAX00244188
JAX00244189
JAX00191027
JAX00244192
JAX00001458
JAX00244193
JAX00244194
JAX00244195
JAX00244196
JAX00244198
JAX00244199
JAX00244200
JAX00001461
JAX00001462
JAX00001463
JAX00244203
JAX00244204
JAX00244205
JAX00001464
JAX00244206
JAX00244207
JAX00244208
JAX00001465
JAX00244210
JAX00244211
JAX00001467
JAX00001468
JAX00001469
JAX00244212
JAX00244213
JAX00244214
JAX00244215
JAX00244216
JAX00244217
JAX00244218
JAX00001470
JAX00244220
JAX00244221
JAX00244222
JAX00001471
JAX00244223
JAX00244225
JAX00244226
JAX00244227
JAX00244228
JAX00244229
JAX00244230
JAX00244231
JAX00001472
JAX00244234
JAX00244235
JAX00244236
JAX00244237
JAX00244238
JAX00001473
JAX00001474
JAX00001475
JAX00244240
JAX00244241
JAX00244242
JAX00244244
JAX00244247
JAX00001476
JAX00191030
JAX00191031
JAX00001478
JAX00244248
JAX00244249
JAX00244251
JAX00244252
JAX00244253
JAX00001479
JAX00001480
JAX00001481
JAX00244256
JAX00244257
JAX00244258
JAX00244259
JAX00001482
JAX00244260
JAX00001484
JAX00244261
JAX00244264
JAX00244265
JAX00244266
JAX00244267
JAX00244268
JAX00244269
JAX00244270
JAX00244272
JAX00244273
JAX00001486
JAX00001487
JAX00244274
JAX00244279
JAX00244280
JAX00244281
JAX00001488
JAX00244282
JAX00191033
JAX00001493
JAX00191035
JAX00244284
JAX00244285
JAX00244286
JAX00244287
JAX00001494
JAX00244288
JAX00244290
JAX00244291
JAX00001495
JAX00001496
JAX00244292
JAX00244293
JAX00244294
JAX00244295
JAX00244297
JAX00001497
JAX00001499
JAX00191036
JAX00191037
JAX00244298
JAX00244299
JAX00001501
JAX00001502
JAX00244300
JAX00244301
JAX00244302
JAX00244303
JAX00244304
JAX00244307
JAX00244308
JAX00244309
JAX00244310
JAX00244311
JAX00244312
JAX00001504
JAX00244313
JAX00244314
JAX00244315
JAX00244316
JAX00244319
JAX00001507
JAX00244320
JAX00001508
JAX00244323
JAX00244324
JAX00001509
JAX00001510
JAX00244326
JAX00244327
JAX00244328
JAX00001512
JAX00244329
JAX00244330
JAX00001513
JAX00001514
JAX00244331
JAX00244333
JAX00244334
JAX00244335
JAX00244336
JAX00244337
JAX00001515
JAX00244338
JAX00244339
JAX00001516
JAX00001517
JAX00244340
JAX00244341
JAX00001518
JAX00244343
JAX00244344
JAX00244345
JAX00244346
JAX00001519
JAX00001520
JAX00244348
JAX00244349
JAX00244350
JAX00244351
JAX00244352
JAX00191039
JAX00191040
JAX00001521
JAX00001522
JAX00001523
JAX00244354
JAX00244356
JAX00244357
JAX00244358
JAX00244359
JAX00001526
JAX00001527
JAX00191042
JAX00244360
JAX00244361
JAX00244362
JAX00244363
JAX00244364
JAX00244365
JAX00244366
JAX00001531
JAX00244368
JAX00244369
JAX00244370
JAX00244371
JAX00244372
JAX00244373
JAX00244374
JAX00001533
JAX00001534
JAX00001535
JAX00244375
JAX00244376
JAX00244377
JAX00244379
JAX00244380
JAX00244381
JAX00191044
JAX00001536
JAX00001537
JAX00244382
JAX00244383
JAX00244384
JAX00244385
JAX00244386
JAX00244387
JAX00244389
JAX00244390
JAX00244391
JAX00244392
JAX00244393
JAX00244394
JAX00244395
JAX00244396
JAX00244397
JAX00244399
JAX00244400
JAX00244401
JAX00244402
JAX00244403
JAX00001539
JAX00001540
JAX00191046
JAX00244404
JAX00001542
JAX00244409
JAX00191047
JAX00191048
JAX00001543
JAX00244411
JAX00001544
JAX00244414
JAX00244415
JAX00244416
JAX00244418
JAX00244419
JAX00244421
JAX00244422
JAX00244423
JAX00244426
JAX00244429
JAX00244430
JAX00001545
JAX00244431
JAX00244432
JAX00244433
JAX00001546
JAX00244434
JAX00244435
JAX00244438
JAX00244439
JAX00244440
JAX00244441
JAX00244442
JAX00244443
JAX00244444
JAX00244445
JAX00244446
JAX00244447
JAX00244449
JAX00244450
JAX00244452
JAX00244453
JAX00244454
JAX00001555
JAX00001556
JAX00244457
JAX00244458
JAX00244459
JAX00244460
JAX00191051
JAX00191052
JAX00244461
JAX00244462
JAX00244463
JAX00001557
JAX00244464
JAX00001559
JAX00001560
JAX00001561
JAX00244468
JAX00244469
JAX00191053
JAX00001563
JAX00244470
JAX00191054
JAX00191055
JAX00244471
JAX00244472
JAX00244473
JAX00244474
JAX00244475
JAX00244476
JAX00244477
JAX00001564
JAX00001565
JAX00244481
JAX00244482
JAX00244483
JAX00244484
JAX00244485
JAX00001566
JAX00001567
JAX00244487
JAX00244488
JAX00001568
JAX00244489
JAX00244490
JAX00244491
JAX00244492
JAX00244493
JAX00001569
JAX00191056
JAX00191057
JAX00244494
JAX00244495
JAX00244496
JAX00244497
JAX00244499
JAX00244503
JAX00244504
JAX00244505
JAX00001571
JAX00244507
JAX00001572
JAX00001573
JAX00244511
JAX00244512
JAX00244513
JAX00244514
JAX00244515
JAX00244516
JAX00244517
JAX00244518
JAX00244519
JAX00244520
JAX00244522
JAX00001575
JAX00001576
JAX00244523
JAX00244524
JAX00001577
JAX00244525
JAX00244527
JAX00244529
JAX00244531
JAX00244532
JAX00244533
JAX00244534
JAX00244535
JAX00244537
JAX00244538
JAX00001580
JAX00244539
JAX00244540
JAX00244541
JAX00244542
JAX00244543
JAX00191059
JAX00191060
JAX00244548
JAX00244549
JAX00244550
JAX00244551
JAX00001581
JAX00001582
JAX00244556
JAX00244557
JAX00244558
JAX00191061
JAX00001583
JAX00244561
JAX00244562
JAX00244563
JAX00001584
JAX00001585
JAX00244566
JAX00001586
JAX00244567
JAX00244568
JAX00244569
JAX00191063
JAX00001587
JAX00001589
JAX00244573
JAX00244574
JAX00244575
JAX00244578
JAX00244579
JAX00244581
JAX00244583
JAX00244584
JAX00244585
JAX00244586
JAX00244587
JAX00244588
JAX00244590
JAX00244591
JAX00244592
JAX00244593
JAX00244594
JAX00244595
JAX00001590
JAX00244596
JAX00244597
JAX00244599
JAX00244602
JAX00001591
JAX00244603
JAX00244604
JAX00244606
JAX00244607
JAX00244608
JAX00244609
JAX00001592
JAX00001593
JAX00244611
JAX00001595
JAX00244612
JAX00244613
JAX00191066
JAX00001596
JAX00244614
JAX00244615
JAX00244616
JAX00001597
JAX00001598
JAX00244623
JAX00244624
JAX00244626
JAX00244627
JAX00001599
JAX00001600
JAX00244628
JAX00244629
JAX00001601
JAX00244630
JAX00244632
JAX00244633
JAX00244635
JAX00244636
JAX00244640
JAX00244641
JAX00001602
JAX00244642
JAX00244643
JAX00001604
JAX00244644
JAX00191069
JAX00191070
JAX00244645
JAX00244646
JAX00244648
JAX00244649
JAX00244650
JAX00244651
JAX00244652
JAX00244653
JAX00244654
JAX00244655
JAX00244656
JAX00244657
JAX00244658
JAX00244659
JAX00244660
JAX00244661
JAX00001607
JAX00001609
JAX00001610
JAX00191071
JAX00001612
JAX00244662
JAX00244663
JAX00244664
JAX00244665
JAX00191073
JAX00001614
JAX00001615
JAX00001616
JAX00244667
JAX00244668
JAX00244669
JAX00244670
JAX00244671
JAX00244672
JAX00001617
JAX00244673
JAX00001618
JAX00244674
JAX00244677
JAX00244678
JAX00244680
JAX00244681
JAX00244682
JAX00244685
JAX00244687
JAX00001620
JAX00244688
JAX00244689
JAX00244691
JAX00244694
JAX00001622
JAX00244697
JAX00244698
JAX00244699
JAX00244700
JAX00244702
JAX00244703
JAX00244704
JAX00244705
JAX00244707
JAX00244708
JAX00244710
JAX00001625
JAX00244711
JAX00244712
JAX00244713
JAX00244714
JAX00244715
JAX00001628
JAX00244719
JAX00244720
JAX00001630
JAX00244721
JAX00244722
JAX00244724
JAX00244725
JAX00244728
JAX00244729
JAX00244730
JAX00244731
JAX00001632
JAX00244732
JAX00001633
JAX00001634
JAX00244734
JAX00244736
JAX00244737
JAX00244738
JAX00244739
JAX00244741
JAX00244743
JAX00244744
JAX00244745
JAX00244746
JAX00244747
JAX00244748
JAX00191075
JAX00244749
JAX00001635
JAX00001636
JAX00001637
JAX00244750
JAX00244751
JAX00244753
JAX00244754
JAX00244755
JAX00244756
JAX00244758
JAX00244759
JAX00244760
JAX00244761
JAX00244762
JAX00244763
JAX00244764
JAX00001638
JAX00001639
JAX00244767
JAX00244768
JAX00244769
JAX00244770
JAX00244771
JAX00001641
JAX00001643
JAX00244772
JAX00191077
JAX00244773
JAX00244775
JAX00244776
JAX00001644
JAX00001645
JAX00001646
JAX00244778
JAX00191078
JAX00244779
JAX00244780
JAX00244781
JAX00001647
JAX00001648
JAX00001649
JAX00244783
JAX00244784
JAX00244786
JAX00244787
JAX00001650
JAX00001651
JAX00001652
JAX00244788
JAX00244789
JAX00244791
JAX00244792
JAX00244794
JAX00001654
JAX00001655
JAX00244795
JAX00244796
JAX00244798
JAX00001656
JAX00001657
JAX00191081
JAX00001659
JAX00001660
JAX00001661
JAX00001662
JAX00191084
JAX00244799
JAX00244800
JAX00244801
JAX00244808
JAX00244809
JAX00244810
JAX00244811
JAX00244812
JAX00244813
JAX00244815
JAX00244816
JAX00244818
JAX00001665
JAX00244819
JAX00244820
JAX00244822
JAX00244823
JAX00244824
JAX00001666
JAX00244825
JAX00244826
JAX00001667
JAX00244830
JAX00244834
JAX00244835
JAX00001669
JAX00001670
JAX00244837
JAX00244838
JAX00244839
JAX00244840
JAX00001671
JAX00244842
JAX00001672
JAX00001673
JAX00244844
JAX00244845
JAX00244847
JAX00244848
JAX00191086
JAX00191087
JAX00191088
JAX00001674
JAX00001675
JAX00244854
JAX00244856
JAX00244857
JAX00001676
JAX00244858
JAX00001677
JAX00244859
JAX00244861
JAX00244862
JAX00244866
JAX00244867
JAX00244868
JAX00001679
JAX00244870
JAX00244871
JAX00244872
JAX00244873
JAX00001680
JAX00001681
JAX00001682
JAX00244875
JAX00244877
JAX00244878
JAX00244879
JAX00244880
JAX00001683
JAX00001685
JAX00244881
JAX00244882
JAX00244883
JAX00244885
JAX00244886
JAX00191094
JAX00001686
JAX00001687
JAX00244888
JAX00244892
JAX00244893
JAX00244894
JAX00001690
JAX00244897
JAX00244901
JAX00001691
JAX00244903
JAX00244904
JAX00244907
JAX00244908
JAX00244909
JAX00244910
JAX00244911
JAX00001692
JAX00244912
JAX00244913
JAX00244915
JAX00244917
JAX00244918
JAX00001693
JAX00244922
JAX00244924
JAX00244925
JAX00244926
JAX00244927
JAX00244928
JAX00244929
JAX00244931
JAX00001695
JAX00001696
JAX00244933
JAX00244934
JAX00244935
JAX00244936
JAX00244937
JAX00244939
JAX00244940
JAX00244941
JAX00244942
JAX00244944
JAX00244945
JAX00244946
JAX00244947
JAX00244948
JAX00191096
JAX00001700
JAX00191097
JAX00191098
JAX00244951
JAX00244955
JAX00244958
JAX00244960
JAX00244962
JAX00244963
JAX00244964
JAX00001701
JAX00001702
JAX00001705
JAX00244971
JAX00244972
JAX00244973
JAX00244974
JAX00244976
JAX00244977
JAX00244978
JAX00244979
JAX00244980
JAX00244981
JAX00244982
JAX00244983
JAX00244984
JAX00244986
JAX00188692
JAX00244988
JAX00001710
JAX00191099
JAX00001712
JAX00191100
JAX00191101
JAX00244990
JAX00244993
JAX00244994
JAX00001713
JAX00001714
JAX00244997
JAX00244998
JAX00001716
JAX00001717
JAX00244999
JAX00001718
JAX00245003
JAX00245004
JAX00245005
JAX00245006
JAX00245011
JAX00001719
JAX00245013
JAX00245015
JAX00001723
JAX00245018
JAX00245019
JAX00245020
JAX00245021
JAX00245023
JAX00245024
JAX00001724
JAX00245025
JAX00245026
JAX00245028
JAX00191105
JAX00245029
JAX00001725
JAX00245030
JAX00191108
JAX00001728
JAX00001729
JAX00245031
JAX00245032
JAX00245035
JAX00245036
JAX00245038
JAX00001731
JAX00001732
JAX00001733
JAX00001734
JAX00245040
JAX00245041
JAX00001735
JAX00001736
JAX00001738
JAX00245043
JAX00245044
JAX00001739
JAX00245046
JAX00245047
JAX00245048
JAX00245049
JAX00245051
JAX00245052
JAX00001743
JAX00245053
JAX00245055
JAX00245056
JAX00245057
JAX00001744
JAX00245058
JAX00188693
JAX00001745
JAX00245059
JAX00245060
JAX00245061
JAX00245062
JAX00245063
JAX00245065
JAX00245066
JAX00001748
JAX00245067
JAX00001750
JAX00245068
JAX00001751
JAX00001752
JAX00245071
JAX00245073
JAX00245074
JAX00001753
JAX00245075
JAX00191117
JAX00191119
JAX00245076
JAX00001755
JAX00245077
JAX00245078
JAX00245080
JAX00245082
JAX00245083
JAX00245084
JAX00245085
JAX00001756
JAX00245086
JAX00245087
JAX00245088
JAX00001759
JAX00245089
JAX00245090
JAX00245091
JAX00245092
JAX00245093
JAX00001761
JAX00245094
JAX00001762
JAX00245095
JAX00001763
JAX00245097
JAX00245098
JAX00245099
JAX00245100
JAX00245102
JAX00245103
JAX00245104
JAX00001765
JAX00245105
JAX00245107
JAX00245108
JAX00245109
JAX00245112
JAX00245113
JAX00245114
JAX00001767
JAX00001768
JAX00245115
JAX00245116
JAX00245117
JAX00245118
JAX00245119
JAX00001769
JAX00001770
JAX00245121
JAX00245122
JAX00001771
JAX00245123
JAX00001772
JAX00245124
JAX00245125
JAX00245126
JAX00001773
JAX00245128
JAX00001774
JAX00191123
JAX00245129
JAX00245130
JAX00245131
JAX00245132
JAX00001777
JAX00245133
JAX00001778
JAX00245134
JAX00245136
JAX00245137
JAX00001779
JAX00001781
JAX00001782
JAX00001783
JAX00001784
JAX00245138
JAX00245139
JAX00245141
JAX00001785
JAX00245142
JAX00001786
JAX00001787
JAX00245143
JAX00245146
JAX00001789
JAX00245147
JAX00245148
JAX00001790
JAX00245149
JAX00001791
JAX00245151
JAX00245152
JAX00001792
JAX00001793
JAX00245153
JAX00245154
JAX00001795
JAX00001796
JAX00245156
JAX00245157
JAX00245158
JAX00001797
JAX00245159
JAX00001799
JAX00245160
JAX00001801
JAX00001803
JAX00245164
JAX00245165
JAX00245167
JAX00001806
JAX00245169
JAX00245170
JAX00245171
JAX00245172
JAX00245174
JAX00001808
JAX00245175
JAX00001809
JAX00001810
JAX00245178
JAX00245179
JAX00245180
JAX00245181
JAX00245182
JAX00188694
JAX00001812
JAX00001813
JAX00245183
JAX00001815
JAX00245184
JAX00245185
JAX00245186
JAX00245187
JAX00245188
JAX00001816
JAX00001817
JAX00245190
JAX00001818
JAX00245191
JAX00245193
JAX00245194
JAX00001819
JAX00245195
JAX00191136
JAX00191137
JAX00001821
JAX00245197
JAX00245198
JAX00001822
JAX00001823
JAX00001824
JAX00191138
JAX00191139
JAX00245199
JAX00001825
JAX00188695
JAX00245203
JAX00001827
JAX00191140
JAX00001829
JAX00245205
JAX00001830
JAX00245206
JAX00245207
JAX00245208
JAX00245209
JAX00245210
JAX00001833
JAX00001834
JAX00245211
JAX00245212
JAX00245214
JAX00245215
JAX00001836
JAX00001837
JAX00001838
JAX00245216
JAX00191141
JAX00245220
JAX00245221
JAX00001839
JAX00245223
JAX00245224
JAX00245225
JAX00245226
JAX00245227
JAX00001842
JAX00245229
JAX00245230
JAX00001843
JAX00001844
JAX00001847
JAX00245232
JAX00245233
JAX00001848
JAX00245234
JAX00001849
JAX00001850
JAX00245236
JAX00245237
JAX00245238
JAX00191148
JAX00001851
JAX00245241
JAX00001852
JAX00245243
JAX00245244
JAX00001854
JAX00001855
JAX00001856
JAX00001857
JAX00001858
JAX00191149
JAX00001859
JAX00245247
JAX00245248
JAX00245249
JAX00001860
JAX00245250
JAX00001861
JAX00245251
JAX00245252
JAX00245253
JAX00001862
JAX00245257
JAX00245258
JAX00245259
JAX00245260
JAX00245262
JAX00245263
JAX00245264
JAX00001863
JAX00245265
JAX00245267
JAX00001865
JAX00245268
JAX00245269
JAX00001866
JAX00001868
JAX00191153
JAX00245270
JAX00245271
JAX00245272
JAX00245273
JAX00245274
JAX00245275
JAX00245276
JAX00001869
JAX00245278
JAX00245279
JAX00001872
JAX00245280
JAX00245281
JAX00245282
JAX00245283
JAX00001873
JAX00001874
JAX00245284
JAX00245285
JAX00245286
JAX00245287
JAX00245288
JAX00245289
JAX00245290
JAX00001875
JAX00001876
JAX00001877
JAX00245291
JAX00245292
JAX00245293
JAX00245294
JAX00001878
JAX00001879
JAX00191157
JAX00001881
JAX00001882
JAX00245297
JAX00245298
JAX00245299
JAX00245300
JAX00001885
JAX00001886
JAX00245304
JAX00245305
JAX00245306
JAX00001887
JAX00001888
JAX00245308
JAX00245311
JAX00001890
JAX00001891
JAX00245312
JAX00001892
JAX00191159
JAX00245313
JAX00001894
JAX00245316
JAX00001896
JAX00245317
JAX00245318
JAX00001897
JAX00245319
JAX00191161
JAX00001901
JAX00001902
JAX00001904
JAX00245322
JAX00245323
JAX00245324
JAX00001905
JAX00001906
JAX00245325
JAX00245326
JAX00245327
JAX00245328
JAX00191164
JAX00191165
JAX00191166
JAX00001909
JAX00245329
JAX00245330
JAX00001911
JAX00245331
JAX00001912
JAX00245332
JAX00245333
JAX00001915
JAX00001916
JAX00245334
JAX00245335
JAX00245336
JAX00001918
JAX00001919
JAX00245337
JAX00001920
JAX00245340
JAX00001921
JAX00245342
JAX00001922
JAX00245344
JAX00245345
JAX00245346
JAX00191167
JAX00191168
JAX00001923
JAX00001924
JAX00245348
JAX00245350
JAX00245351
JAX00245352
JAX00191169
JAX00188696
JAX00245353
JAX00245354
JAX00245355
JAX00001928
JAX00245357
JAX00245358
JAX00001930
JAX00188697
JAX00191170
JAX00245359
JAX00001932
JAX00001933
JAX00245360
JAX00245361
JAX00001935
JAX00245364
JAX00001936
JAX00001937
JAX00245369
JAX00245371
JAX00245372
JAX00245374
JAX00001939
JAX00245376
JAX00001940
JAX00245377
JAX00191174
JAX00245378
JAX00245379
JAX00001941
JAX00001942
JAX00001943
JAX00001944
JAX00001945
JAX00001946
JAX00245383
JAX00245385
JAX00001947
JAX00001948
JAX00001949
JAX00245388
JAX00245389
JAX00245390
JAX00245391
JAX00191178
JAX00001950
JAX00245394
JAX00191179
JAX00001952
JAX00001953
JAX00245396
JAX00001954
JAX00001955
JAX00245398
JAX00245399
JAX00001956
JAX00245400
JAX00245401
JAX00245402
JAX00245403
JAX00001959
JAX00245405
JAX00245406
JAX00245409
JAX00245410
JAX00245411
JAX00001963
JAX00001964
JAX00001966
JAX00245412
JAX00245413
JAX00001967
JAX00245414
JAX00245415
JAX00245416
JAX00245417
JAX00001968
JAX00245420
JAX00191181
JAX00245422
JAX00001969
JAX00001970
JAX00245423
JAX00245425
JAX00245426
JAX00245427
JAX00001971
JAX00001972
JAX00001973
JAX00001974
JAX00191185
JAX00245429
JAX00245430
JAX00001976
JAX00191186
JAX00001977
JAX00245432
JAX00245435
JAX00001979
JAX00245438
JAX00245439
JAX00245441
JAX00001981
JAX00245442
JAX00245443
JAX00001983
JAX00001985
JAX00245444
JAX00245446
JAX00001986
JAX00001988
JAX00191187
JAX00245447
JAX00245448
JAX00245449
JAX00001989
JAX00245450
JAX00245451
JAX00245452
JAX00245453
JAX00245454
JAX00001992
JAX00001993
JAX00245455
JAX00245456
JAX00245457
JAX00245458
JAX00245459
JAX00245460
JAX00245461
JAX00245462
JAX00245463
JAX00001998
JAX00001999
JAX00002000
JAX00245468
JAX00245469
JAX00245470
JAX00191193
JAX00002001
JAX00245472
JAX00245473
JAX00245474
JAX00002002
JAX00002003
JAX00245475
JAX00245476
JAX00002004
JAX00245477
JAX00002005
JAX00245478
JAX00245479
JAX00245480
JAX00245481
JAX00245482
JAX00191194
JAX00191195
JAX00245483
JAX00002010
JAX00002011
JAX00245484
JAX00002012
JAX00191198
JAX00002014
JAX00245487
JAX00245488
JAX00245489
JAX00245490
JAX00245491
JAX00002015
JAX00245492
JAX00002016
JAX00002017
JAX00002018
JAX00245493
JAX00245494
JAX00245495
JAX00245498
JAX00245499
JAX00245500
JAX00245501
JAX00245502
JAX00245503
JAX00002019
JAX00002020
JAX00245505
JAX00245506
JAX00245507
JAX00245508
JAX00002022
JAX00245510
JAX00188698
JAX00002024
JAX00245512
JAX00245513
JAX00245514
JAX00245515
JAX00002025
JAX00002026
JAX00245516
JAX00245517
JAX00245518
JAX00002028
JAX00002029
JAX00002030
JAX00245519
JAX00245520
JAX00245521
JAX00002031
JAX00245522
JAX00002033
JAX00245523
JAX00002035
JAX00245526
JAX00245527
JAX00002037
JAX00002038
JAX00002040
JAX00002041
JAX00002042
JAX00245529
JAX00245530
JAX00245531
JAX00002044
JAX00245532
JAX00245533
JAX00245534
JAX00245535
JAX00002045
JAX00245536
JAX00002046
JAX00245537
JAX00002047
JAX00245538
JAX00002048
JAX00245539
JAX00245540
JAX00245541
JAX00002049
JAX00002050
JAX00245542
JAX00245543
JAX00245544
JAX00245545
JAX00245546
JAX00245547
JAX00245548
JAX00002052
JAX00002053
JAX00002054
JAX00191208
JAX00245550
JAX00245551
JAX00245552
JAX00245554
JAX00245555
JAX00002055
JAX00002056
JAX00002058
JAX00002059
JAX00245560
JAX00245561
JAX00245562
JAX00002062
JAX00245563
JAX00245564
JAX00002063
JAX00245565
JAX00245567
JAX00002065
JAX00245569
JAX00245570
JAX00245571
JAX00245572
JAX00245573
JAX00002067
JAX00002068
JAX00245574
JAX00002069
JAX00245575
JAX00245576
JAX00002070
JAX00002071
JAX00245577
JAX00191210
JAX00245578
JAX00245579
JAX00002072
JAX00245580
JAX00191211
JAX00245582
JAX00002073
JAX00245583
JAX00245584
JAX00002074
JAX00002075
JAX00245586
JAX00245587
JAX00245588
JAX00245589
JAX00245590
JAX00245595
JAX00245596
JAX00002077
JAX00191212
JAX00002078
JAX00002079
JAX00002080
JAX00245600
JAX00245601
JAX00245604
JAX00002082
JAX00002083
JAX00002084
JAX00245607
JAX00002085
JAX00245608
JAX00245609
JAX00002086
JAX00245610
JAX00002087
JAX00245611
JAX00191215
JAX00191216
JAX00245612
JAX00245613
JAX00245614
JAX00245615
JAX00002089
JAX00002090
JAX00245617
JAX00245618
JAX00245619
JAX00245620
JAX00245621
JAX00245622
JAX00245623
JAX00245625
JAX00245626
JAX00002092
JAX00245628
JAX00245629
JAX00245630
JAX00245631
JAX00245633
JAX00002093
JAX00245635
JAX00245636
JAX00245637
JAX00245638
JAX00188701
JAX00245639
JAX00188703
JAX00245640
JAX00245641
JAX00002094
JAX00002095
JAX00245642
JAX00245643
JAX00245645
JAX00245646
JAX00245647
JAX00245648
JAX00002096
JAX00245649
JAX00245650
JAX00245651
JAX00245652
JAX00002097
JAX00002098
JAX00191218
JAX00245653
JAX00245654
JAX00245656
JAX00191220
JAX00002099
JAX00245659
JAX00245661
JAX00245662
JAX00245663
JAX00002102
JAX00245666
JAX00245667
JAX00191222
JAX00002104
JAX00245669
JAX00245671
JAX00245672
JAX00245673
JAX00245674
JAX00245675
JAX00245676
JAX00245677
JAX00245678
JAX00245679
JAX00245680
JAX00245681
JAX00002106
JAX00245683
JAX00245684
JAX00245685
JAX00245686
JAX00245687
JAX00002108
JAX00245688
JAX00245689
JAX00245690
JAX00245691
JAX00002110
JAX00002112
JAX00002114
JAX00245693
JAX00245694
JAX00245695
JAX00245696
JAX00002116
JAX00002117
JAX00245697
JAX00245698
JAX00191226
JAX00002118
JAX00002119
JAX00002120
JAX00245700
JAX00002121
JAX00002122
JAX00245701
JAX00191227
JAX00245705
JAX00002124
JAX00002125
JAX00002126
JAX00245707
JAX00245709
JAX00191228
JAX00191229
JAX00002127
JAX00002128
JAX00245710
JAX00002130
JAX00002131
JAX00191230
JAX00191231
JAX00002132
JAX00245712
JAX00245714
JAX00245715
JAX00245717
JAX00002133
JAX00002137
JAX00245718
JAX00245719
JAX00245720
JAX00002141
JAX00245721
JAX00245722
JAX00245723
JAX00245724
JAX00245725
JAX00245726
JAX00245728
JAX00002143
JAX00245729
JAX00245731
JAX00002145
JAX00002146
JAX00002147
JAX00245733
JAX00245734
JAX00245735
JAX00002148
JAX00002149
JAX00245736
JAX00245737
JAX00245738
JAX00245741
JAX00245742
JAX00002154
JAX00002155
JAX00191237
JAX00002156
JAX00002158
JAX00002159
JAX00002160
JAX00002161
JAX00002162
JAX00245746
JAX00245747
JAX00002164
JAX00002166
JAX00002167
JAX00245750
JAX00245752
JAX00245753
JAX00245754
JAX00245755
JAX00245756
JAX00191243
JAX00002174
JAX00245758
JAX00245759
JAX00002175
JAX00245761
JAX00191245
JAX00002176
JAX00245763
JAX00245764
JAX00245765
JAX00002177
JAX00002179
JAX00245769
JAX00245771
JAX00245772
JAX00245773
JAX00245774
JAX00245775
JAX00245776
JAX00002181
JAX00002182
JAX00191247
JAX00245780
JAX00245781
JAX00002184
JAX00002185
JAX00002186
JAX00245782
JAX00245783
JAX00245784
JAX00245785
JAX00245787
JAX00245788
JAX00245789
JAX00245790
JAX00002187
JAX00245793
JAX00245794
JAX00245795
JAX00002189
JAX00245797
JAX00245799
JAX00002190
JAX00245800
JAX00245802
JAX00245803
JAX00245804
JAX00245806
JAX00002194
JAX00002195
JAX00245811
JAX00245812
JAX00191250
JAX00191252
JAX00245813
JAX00245815
JAX00002196
JAX00188704
JAX00002198
JAX00245816
JAX00245817
JAX00245819
JAX00002199
JAX00245820
JAX00245821
JAX00002200
JAX00002201
JAX00245822
JAX00002202
JAX00245823
JAX00245824
JAX00245825
JAX00245826
JAX00245827
JAX00245828
JAX00245829
JAX00245830
JAX00245831
JAX00191255
JAX00002204
JAX00245836
JAX00245837
JAX00245838
JAX00245839
JAX00245840
JAX00245841
JAX00245843
JAX00188706
JAX00191256
JAX00002208
JAX00002209
JAX00191258
JAX00245845
JAX00245847
JAX00002210
JAX00245848
JAX00245849
JAX00002211
JAX00245850
JAX00245851
JAX00245852
JAX00002212
JAX00245853
JAX00245855
JAX00002213
JAX00245856
JAX00245857
JAX00245858
JAX00245860
JAX00245862
JAX00002214
JAX00002215
JAX00002216
JAX00245865
JAX00245866
JAX00245868
JAX00245870
JAX00245871
JAX00245872
JAX00002219
JAX00245873
JAX00245875
JAX00245876
JAX00245877
JAX00245878
JAX00245879
JAX00245880
JAX00245884
JAX00191259
JAX00191260
JAX00245885
JAX00245887
JAX00002220
JAX00002221
JAX00245888
JAX00245889
JAX00245890
JAX00245891
JAX00245893
JAX00245894
JAX00245895
JAX00191262
JAX00191263
JAX00245896
JAX00245899
JAX00245900
JAX00002226
JAX00002227
JAX00245902
JAX00002228
JAX00245904
JAX00245906
JAX00245907
JAX00245909
JAX00245910
JAX00002230
JAX00002231
JAX00245915
JAX00245916
JAX00245917
JAX00245918
JAX00245919
JAX00245922
JAX00245926
JAX00245927
JAX00245928
JAX00245929
JAX00245931
JAX00245932
JAX00245933
JAX00191264
JAX00002232
JAX00002234
JAX00245935
JAX00245936
JAX00245937
JAX00191265
JAX00245938
JAX00245939
JAX00002235
JAX00245941
JAX00245942
JAX00245943
JAX00245944
JAX00245945
JAX00245946
JAX00245947
JAX00245948
JAX00245949
JAX00002238
JAX00245952
JAX00002239
JAX00245954
JAX00245955
JAX00002240
JAX00245958
JAX00245960
JAX00245963
JAX00245964
JAX00002241
JAX00002242
JAX00245966
JAX00245967
JAX00245968
JAX00245969
JAX00245970
JAX00245972
JAX00002244
JAX00002245
JAX00191267
JAX00245973
JAX00245976
JAX00245977
JAX00245978
JAX00245979
JAX00245980
JAX00002247
JAX00002248
JAX00002249
JAX00245983
JAX00245984
JAX00245985
JAX00245986
JAX00245987
JAX00245988
JAX00245991
JAX00245992
JAX00245993
JAX00245994
JAX00245995
JAX00245996
JAX00245997
JAX00245998
JAX00002250
JAX00002251
JAX00002252
JAX00246000
JAX00002253
JAX00002254
JAX00002255
JAX00246002
JAX00246004
JAX00246005
JAX00246006
JAX00246007
JAX00002256
JAX00002257
JAX00246009
JAX00246010
JAX00246011
JAX00246012
JAX00246013
JAX00246015
JAX00246016
JAX00246018
JAX00246019
JAX00246021
JAX00246022
JAX00246023
JAX00246024
JAX00246025
JAX00246026
JAX00246027
JAX00246028
JAX00246029
JAX00246032
JAX00002262
JAX00002263
JAX00246038
JAX00246039
JAX00246040
JAX00002264
JAX00246041
JAX00246042
JAX00246043
JAX00246044
JAX00246045
JAX00002266
JAX00246046
JAX00246048
JAX00246049
JAX00246050
JAX00002267
JAX00191270
JAX00246051
JAX00246052
JAX00002268
JAX00246058
JAX00246059
JAX00002270
JAX00246061
JAX00246065
JAX00246066
JAX00246067
JAX00246068
JAX00246069
JAX00246070
JAX00246071
JAX00246072
JAX00246073
JAX00246074
JAX00002272
JAX00246075
JAX00246076
JAX00246077
JAX00246078
JAX00246079
JAX00002275
JAX00246083
JAX00002276
JAX00246084
JAX00246085
JAX00246086
JAX00246088
JAX00246089
JAX00002277
JAX00002279
JAX00246091
JAX00246093
JAX00246094
JAX00246095
JAX00246096
JAX00246097
JAX00246098
JAX00246099
JAX00246100
JAX00002281
JAX00246101
JAX00246103
JAX00002283
JAX00246104
JAX00002284
JAX00246105
JAX00246106
JAX00246107
JAX00246108
JAX00246109
JAX00246110
JAX00002285
JAX00246111
JAX00246113
JAX00246117
JAX00246120
JAX00002291
JAX00246121
JAX00246122
JAX00246123
JAX00246124
JAX00246125
JAX00246126
JAX00191272
JAX00191273
JAX00188707
JAX00002293
JAX00002294
JAX00246128
JAX00246129
JAX00246130
JAX00246131
JAX00246133
JAX00002296
JAX00246137
JAX00191275
JAX00246138
JAX00246139
JAX00246141
JAX00002298
JAX00246142
JAX00246143
JAX00002299
JAX00246144
JAX00246145
JAX00246146
JAX00246147
JAX00002300
JAX00246149
JAX00002302
JAX00246151
JAX00002305
JAX00246153
JAX00246156
JAX00246157
JAX00246158
JAX00246159
JAX00246160
JAX00246162
JAX00246163
JAX00246164
JAX00246165
JAX00246166
JAX00246167
JAX00246168
JAX00246169
JAX00246170
JAX00246171
JAX00188708
JAX00002307
JAX00002308
JAX00246173
JAX00246174
JAX00246175
JAX00246176
JAX00246177
JAX00002309
JAX00246179
JAX00246180
JAX00246181
JAX00246182
JAX00246183
JAX00246184
JAX00191276
JAX00191277
JAX00246185
JAX00246186
JAX00246187
JAX00246188
JAX00246189
JAX00246190
JAX00246192
JAX00246193
JAX00002312
JAX00246195
JAX00246196
JAX00246197
JAX00246198
JAX00246199
JAX00191278
JAX00191279
JAX00246200
JAX00002314
JAX00002315
JAX00246203
JAX00246204
JAX00246206
JAX00246208
JAX00246209
JAX00246210
JAX00002317
JAX00246212
JAX00246213
JAX00002318
JAX00246214
JAX00191281
JAX00246215
JAX00246216
JAX00246217
JAX00246218
JAX00246219
JAX00246220
JAX00246221
JAX00002320
JAX00191283
JAX00246222
JAX00246223
JAX00246229
JAX00246230
JAX00246231
JAX00246233
JAX00002323
JAX00246234
JAX00246235
JAX00246237
JAX00246238
JAX00246239
JAX00246240
JAX00246241
JAX00246242
JAX00246243
JAX00246244
JAX00002324
JAX00246247
JAX00246248
JAX00246249
JAX00002325
JAX00002326
JAX00002327
JAX00246253
JAX00246254
JAX00246255
JAX00246256
JAX00246258
JAX00246260
JAX00246263
JAX00246264
JAX00246269
JAX00246270
JAX00246271
JAX00246272
JAX00002330
JAX00246273
JAX00246275
JAX00246276
JAX00246277
JAX00246279
JAX00002331
JAX00246281
JAX00246282
JAX00246283
JAX00246284
JAX00246285
JAX00191284
JAX00002332
JAX00002333
JAX00246287
JAX00002335
JAX00246291
JAX00246292
JAX00191287
JAX00191288
JAX00246293
JAX00246294
JAX00246295
JAX00246296
JAX00246298
JAX00246299
JAX00246300
JAX00246303
JAX00246304
JAX00246306
JAX00002339
JAX00246307
JAX00246308
JAX00002341
JAX00002342
JAX00246309
JAX00191289
JAX00246311
JAX00246312
JAX00246313
JAX00002343
JAX00246316
JAX00246317
JAX00246320
JAX00002344
JAX00002345
JAX00246324
JAX00246326
JAX00246332
JAX00246334
JAX00002348
JAX00246337
JAX00246338
JAX00246339
JAX00246340
JAX00246341
JAX00246342
JAX00246343
JAX00246344
JAX00246345
JAX00246347
JAX00002349
JAX00002350
JAX00246348
JAX00002351
JAX00246349
JAX00246350
JAX00246351
JAX00246352
JAX00246353
JAX00002352
JAX00002353
JAX00002354
JAX00191294
JAX00246356
JAX00246362
JAX00002355
JAX00246363
JAX00246365
JAX00246366
JAX00246369
JAX00246370
JAX00246371
JAX00246374
JAX00246377
JAX00191295
JAX00246378
JAX00002358
JAX00002359
JAX00002360
JAX00246379
JAX00191296
JAX00191297
JAX00246381
JAX00246382
JAX00246383
JAX00246384
JAX00246385
JAX00246386
JAX00246388
JAX00002361
JAX00246389
JAX00002362
JAX00188709
JAX00246398
JAX00246400
JAX00246402
JAX00002364
JAX00002365
JAX00002366
JAX00246404
JAX00246405
JAX00246406
JAX00246407
JAX00246408
JAX00246409
JAX00246411
JAX00246412
JAX00246413
JAX00246414
JAX00246415
JAX00246417
JAX00002367
JAX00002368
JAX00002369
JAX00246419
JAX00191298
JAX00246420
JAX00246421
JAX00246422
JAX00246423
JAX00246424
JAX00246425
JAX00002370
JAX00002371
JAX00246426
JAX00246428
JAX00246429
JAX00246431
JAX00246433
JAX00246434
JAX00246435
JAX00246436
JAX00246437
JAX00246438
JAX00246440
JAX00246445
JAX00246446
JAX00191301
JAX00246447
JAX00246449
JAX00246450
JAX00246451
JAX00002373
JAX00188710
JAX00002374
JAX00246452
JAX00002375
JAX00246454
JAX00246457
JAX00002376
JAX00246460
JAX00246461
JAX00246463
JAX00246464
JAX00246466
JAX00246467
JAX00246468
JAX00002378
JAX00246469
JAX00191303
JAX00002379
JAX00246470
JAX00246471
JAX00246473
JAX00002380
JAX00246474
JAX00246475
JAX00246476
JAX00246478
JAX00246479
JAX00246480
JAX00246481
JAX00002382
JAX00246483
JAX00246484
JAX00246486
JAX00002384
JAX00191306
JAX00246490
JAX00246491
JAX00246492
JAX00002385
JAX00002386
JAX00246493
JAX00002387
JAX00246495
JAX00246498
JAX00246499
JAX00246502
JAX00246503
JAX00246504
JAX00246505
JAX00246506
JAX00246508
JAX00246512
JAX00246516
JAX00246519
JAX00246520
JAX00002389
JAX00246521
JAX00246522
JAX00002390
JAX00246524
JAX00246525
JAX00246526
JAX00246527
JAX00246529
JAX00246530
JAX00246533
JAX00191308
JAX00002392
JAX00246536
JAX00246537
JAX00246539
JAX00246541
JAX00246542
JAX00246543
JAX00246544
JAX00191310
JAX00246545
JAX00246546
JAX00246548
JAX00246550
JAX00191311
JAX00002394
JAX00246551
JAX00002395
JAX00002396
JAX00246552
JAX00002397
JAX00246554
JAX00246557
JAX00246562
JAX00246563
JAX00246566
JAX00246567
JAX00246568
JAX00246569
JAX00246570
JAX00002401
JAX00246578
JAX00246579
JAX00246580
JAX00246581
JAX00246582
JAX00246585
JAX00246586
JAX00246587
JAX00246589
JAX00002403
JAX00002404
JAX00246590
JAX00002405
JAX00246591
JAX00246592
JAX00246593
JAX00002406
JAX00002407
JAX00002408
JAX00246594
JAX00246595
JAX00191313
JAX00246596
JAX00246597
JAX00191316
JAX00246598
JAX00002409
JAX00002410
JAX00191317
JAX00246600
JAX00002411
JAX00246602
JAX00246604
JAX00246605
JAX00246607
JAX00002412
JAX00246608
JAX00246609
JAX00246611
JAX00002413
JAX00246613
JAX00246615
JAX00002414
JAX00246616
JAX00246617
JAX00002415
JAX00002416
JAX00002417
JAX00246618
JAX00246619
JAX00246620
JAX00246621
JAX00002418
JAX00246623
JAX00246624
JAX00246625
JAX00246626
JAX00246627
JAX00002419
JAX00246628
JAX00246630
JAX00246633
JAX00246635
JAX00002420
JAX00246636
JAX00246637
JAX00002421
JAX00002422
JAX00246639
JAX00246640
JAX00246641
JAX00246642
JAX00002423
JAX00246643
JAX00246645
JAX00246646
JAX00246647
JAX00246648
JAX00246650
JAX00002424
JAX00002425
JAX00002426
JAX00246653
JAX00246654
JAX00246656
JAX00191320
JAX00246657
JAX00246658
JAX00246659
JAX00246660
JAX00246661
JAX00246663
JAX00246664
JAX00246665
JAX00246666
JAX00002427
JAX00002428
JAX00246667
JAX00002429
JAX00246668
JAX00246669
JAX00002430
JAX00002431
JAX00002432
JAX00246671
JAX00246672
JAX00246674
JAX00246676
JAX00246677
JAX00246679
JAX00246680
JAX00246682
JAX00246684
JAX00246686
JAX00246688
JAX00246691
JAX00002433
JAX00002434
JAX00002435
JAX00191323
JAX00246693
JAX00246694
JAX00246695
JAX00246696
JAX00002436
JAX00246697
JAX00191324
JAX00191325
JAX00002438
JAX00246699
JAX00246700
JAX00246701
JAX00246702
JAX00246703
JAX00002439
JAX00191326
JAX00002440
JAX00246705
JAX00246706
JAX00002441
JAX00246708
JAX00246709
JAX00246710
JAX00246712
JAX00246713
JAX00246714
JAX00002442
JAX00246716
JAX00246717
JAX00246718
JAX00246721
JAX00246724
JAX00246725
JAX00246726
JAX00002443
JAX00246728
JAX00191328
JAX00246729
JAX00002445
JAX00246731
JAX00246732
JAX00246733
JAX00246734
JAX00002446
JAX00246736
JAX00246737
JAX00246738
JAX00246740
JAX00246741
JAX00002448
JAX00246742
JAX00246749
JAX00246750
JAX00002451
JAX00246751
JAX00246752
JAX00246753
JAX00246755
JAX00246756
JAX00246757
JAX00246758
JAX00246759
JAX00246760
JAX00246762
JAX00246763
JAX00246764
JAX00246765
JAX00191329
JAX00246767
JAX00246769
JAX00246771
JAX00002454
JAX00002455
JAX00246773
JAX00002456
JAX00246774
JAX00246775
JAX00246776
JAX00246779
JAX00246781
JAX00246784
JAX00246786
JAX00246787
JAX00002457
JAX00246788
JAX00002458
JAX00246789
JAX00246790
JAX00002459
JAX00246794
JAX00246796
JAX00246797
JAX00246798
JAX00246800
JAX00246802
JAX00246803
JAX00246804
JAX00246805
JAX00246806
JAX00246807
JAX00188713
JAX00246808
JAX00246809
JAX00246811
JAX00246812
JAX00246813
JAX00246814
JAX00246815
JAX00191332
JAX00246816
JAX00246818
JAX00246819
JAX00246821
JAX00246822
JAX00246823
JAX00246824
JAX00002463
JAX00002464
JAX00246826
JAX00246827
JAX00246828
JAX00246830
JAX00246831
JAX00246832
JAX00246833
JAX00246834
JAX00246835
JAX00246836
JAX00246837
JAX00002465
JAX00246838
JAX00246839
JAX00246843
JAX00191336
JAX00246846
JAX00002466
JAX00246847
JAX00002467
JAX00002468
JAX00246851
JAX00246852
JAX00246853
JAX00246858
JAX00246859
JAX00002469
JAX00246860
JAX00246861
JAX00246862
JAX00246863
JAX00002471
JAX00246864
JAX00246865
JAX00246866
JAX00246868
JAX00246870
JAX00246872
JAX00246873
JAX00246874
JAX00246876
JAX00246877
JAX00246879
JAX00246880
JAX00246882
JAX00246883
JAX00246884
JAX00246885
JAX00246886
JAX00002473
JAX00246888
JAX00246889
JAX00246890
JAX00246893
JAX00246895
JAX00002474
JAX00246896
JAX00002475
JAX00246898
JAX00246901
JAX00246902
JAX00246903
JAX00246904
JAX00246907
JAX00246909
JAX00246910
JAX00246913
JAX00002476
JAX00246914
JAX00002477
JAX00246915
JAX00246916
JAX00246918
JAX00246919
JAX00246920
JAX00246921
JAX00246922
JAX00246924
JAX00246925
JAX00246927
JAX00246929
JAX00246931
JAX00246933
JAX00246936
JAX00246937
JAX00246938
JAX00246939
JAX00246944
JAX00246945
JAX00246947
JAX00246949
JAX00246951
JAX00246952
JAX00002481
JAX00246953
JAX00246955
JAX00002482
JAX00246957
JAX00246958
JAX00002483
JAX00246959
JAX00246960
JAX00246961
JAX00246962
JAX00246963
JAX00002485
JAX00246964
JAX00246965
JAX00246966
JAX00246967
JAX00246969
JAX00246971
JAX00246972
JAX00191339
JAX00191340
JAX00002487
JAX00002488
JAX00002489
JAX00246984
JAX00246985
JAX00246986
JAX00246987
JAX00246988
JAX00246989
JAX00246991
JAX00246992
JAX00246993
JAX00246995
JAX00002491
JAX00002492
JAX00246996
JAX00246997
JAX00246998
JAX00247000
JAX00247001
JAX00247002
JAX00247003
JAX00247004
JAX00002493
JAX00002494
JAX00247012
JAX00247013
JAX00247015
JAX00247016
JAX00247017
JAX00247018
JAX00002497
JAX00247021
JAX00247022
JAX00002498
JAX00247025
JAX00247026
JAX00247027
JAX00002499
JAX00191342
JAX00191343
JAX00002500
JAX00002501
JAX00247029
JAX00247031
JAX00002502
JAX00247033
JAX00247034
JAX00002503
JAX00191344
JAX00247036
JAX00247037
JAX00247038
JAX00247039
JAX00247040
JAX00247041
JAX00247042
JAX00002505
JAX00002506
JAX00002507
JAX00247043
JAX00247044
JAX00247045
JAX00247046
JAX00247047
JAX00247050
JAX00247053
JAX00247056
JAX00247058
JAX00247059
JAX00247060
JAX00002508
JAX00002510
JAX00247065
JAX00247066
JAX00247067
JAX00247068
JAX00247069
JAX00247070
JAX00002511
JAX00002512
JAX00247071
JAX00191345
JAX00002513
JAX00191348
JAX00247074
JAX00191349
JAX00191350
JAX00247076
JAX00247078
JAX00247079
JAX00247081
JAX00247082
JAX00002514
JAX00002515
JAX00247083
JAX00002516
JAX00247087
JAX00247090
JAX00247092
JAX00247094
JAX00002517
JAX00002518
JAX00002519
JAX00247095
JAX00247097
JAX00247100
JAX00247101
JAX00247102
JAX00247103
JAX00247104
JAX00247105
JAX00247107
JAX00247108
JAX00002520
JAX00247109
JAX00247110
JAX00002521
JAX00247111
JAX00247116
JAX00247118
JAX00247119
JAX00002524
JAX00247121
JAX00247122
JAX00247123
JAX00247124
JAX00247125
JAX00002525
JAX00247127
JAX00247128
JAX00247129
JAX00247130
JAX00247131
JAX00247133
JAX00247134
JAX00247135
JAX00247136
JAX00002526
JAX00002527
JAX00002528
JAX00247138
JAX00247140
JAX00247144
JAX00247145
JAX00247146
JAX00002529
JAX00247149
JAX00002530
JAX00002531
JAX00247154
JAX00247156
JAX00191353
JAX00247157
JAX00247158
JAX00247161
JAX00247162
JAX00247163
JAX00247165
JAX00247166
JAX00247167
JAX00247168
JAX00247172
JAX00247173
JAX00247175
JAX00247176
JAX00247177
JAX00247178
JAX00247179
JAX00247180
JAX00002535
JAX00002536
JAX00002537
JAX00247183
JAX00247184
JAX00247185
JAX00247186
JAX00247187
JAX00247188
JAX00247189
JAX00247190
JAX00247191
JAX00247193
JAX00247194
JAX00247195
JAX00191354
JAX00247196
JAX00247197
JAX00247200
JAX00247201
JAX00247202
JAX00247203
JAX00247205
JAX00247206
JAX00247207
JAX00247208
JAX00247209
JAX00247210
JAX00247211
JAX00247213
JAX00247215
JAX00002542
JAX00002543
JAX00247216
JAX00247217
JAX00247218
JAX00247219
JAX00247220
JAX00247221
JAX00247223
JAX00247224
JAX00002544
JAX00247225
JAX00002545
JAX00247226
JAX00247229
JAX00002546
JAX00247230
JAX00247231
JAX00247233
JAX00247234
JAX00247235
JAX00247236
JAX00247237
JAX00247238
JAX00247239
JAX00247241
JAX00247242
JAX00247243
JAX00247244
JAX00247245
JAX00247246
JAX00002550
JAX00247249
JAX00247250
JAX00247251
JAX00191355
JAX00247253
JAX00247254
JAX00247255
JAX00247256
JAX00002552
JAX00002553
JAX00247258
JAX00247259
JAX00247260
JAX00002555
JAX00247261
JAX00247263
JAX00247265
JAX00247266
JAX00247267
JAX00247270
JAX00247271
JAX00247275
JAX00247277
JAX00247278
JAX00247279
JAX00247280
JAX00002556
JAX00002557
JAX00247281
JAX00247282
JAX00247283
JAX00247284
JAX00002559
JAX00247285
JAX00002560
JAX00247286
JAX00247288
JAX00002561
JAX00247289
JAX00247290
JAX00247291
JAX00247292
JAX00247293
JAX00247294
JAX00247296
JAX00247298
JAX00002563
JAX00002564
JAX00002566
JAX00247301
JAX00191358
JAX00247302
JAX00247303
JAX00191359
JAX00247304
JAX00247306
JAX00247307
JAX00247308
JAX00247309
JAX00247310
JAX00247311
JAX00247313
JAX00002569
JAX00247314
JAX00191361
JAX00247316
JAX00247318
JAX00247319
JAX00247320
JAX00247321
JAX00247323
JAX00247324
JAX00247327
JAX00247328
JAX00247331
JAX00247332
JAX00002571
JAX00247333
JAX00002572
JAX00002573
JAX00002574
JAX00247338
JAX00247339
JAX00247340
JAX00247341
JAX00247342
JAX00002575
JAX00002576
JAX00247345
JAX00247346
JAX00247347
JAX00247348
JAX00247350
JAX00247351
JAX00247352
JAX00247353
JAX00247354
JAX00247355
JAX00247356
JAX00002577
JAX00247357
JAX00002578
JAX00247358
JAX00002579
JAX00191363
JAX00247359
JAX00247361
JAX00247362
JAX00247363
JAX00191364
JAX00247364
JAX00002581
JAX00247365
JAX00247366
JAX00247367
JAX00247368
JAX00002582
JAX00247369
JAX00247371
JAX00247372
JAX00247373
JAX00247374
JAX00247375
JAX00247376
JAX00247377
JAX00247378
JAX00247379
JAX00247380
JAX00247381
JAX00247382
JAX00247383
JAX00247385
JAX00002583
JAX00002584
JAX00247386
JAX00247387
JAX00247388
JAX00002586
JAX00247390
JAX00002587
JAX00247391
JAX00002588
JAX00247394
JAX00247395
JAX00247396
JAX00247397
JAX00247398
JAX00247399
JAX00247405
JAX00191365
JAX00247406
JAX00247408
JAX00247411
JAX00247412
JAX00247413
JAX00247414
JAX00247416
JAX00247417
JAX00247418
JAX00247420
JAX00247421
JAX00002593
JAX00247422
JAX00191368
JAX00191369
JAX00247423
JAX00002595
JAX00002596
JAX00247424
JAX00247425
JAX00002597
JAX00247426
JAX00247428
JAX00247429
JAX00002599
JAX00002600
JAX00002601
JAX00002602
JAX00002603
JAX00247430
JAX00247432
JAX00191371
JAX00191372
JAX00247433
JAX00247434
JAX00247435
JAX00191373
JAX00191375
JAX00247436
JAX00247437
JAX00247438
JAX00247439
JAX00247440
JAX00247441
JAX00247443
JAX00002607
JAX00002608
JAX00247444
JAX00247445
JAX00002609
JAX00247446
JAX00247447
JAX00247448
JAX00247450
JAX00247454
JAX00247455
JAX00247456
JAX00247457
JAX00002610
JAX00002612
JAX00247458
JAX00247459
JAX00002614
JAX00002615
JAX00247460
JAX00247461
JAX00247462
JAX00002616
JAX00247463
JAX00247464
JAX00002617
JAX00247465
JAX00247466
JAX00247467
JAX00247468
JAX00247469
JAX00247470
JAX00002621
JAX00002622
JAX00247471
JAX00247474
JAX00247475
JAX00002623
JAX00002624
JAX00247476
JAX00002625
JAX00191379
JAX00191380
JAX00191381
JAX00002627
JAX00247477
JAX00247478
JAX00247480
JAX00247482
JAX00247483
JAX00247485
JAX00247486
JAX00002630
JAX00002631
JAX00247487
JAX00247488
JAX00247489
JAX00247490
JAX00247491
JAX00247494
JAX00247495
JAX00002633
JAX00247496
JAX00247497
JAX00247498
JAX00247499
JAX00247501
JAX00247504
JAX00247505
JAX00247508
JAX00247509
JAX00247510
JAX00002635
JAX00247511
JAX00247512
JAX00247513
JAX00002636
JAX00247515
JAX00247516
JAX00191382
JAX00247517
JAX00247519
JAX00247521
JAX00002637
JAX00247522
JAX00247523
JAX00247524
JAX00247525
JAX00247526
JAX00247527
JAX00247528
JAX00247529
JAX00247530
JAX00247531
JAX00002641
JAX00247532
JAX00247533
JAX00191387
JAX00247535
JAX00247536
JAX00247537
JAX00247538
JAX00247539
JAX00247541
JAX00247542
JAX00247543
JAX00002643
JAX00247546
JAX00247547
JAX00002644
JAX00247548
JAX00247549
JAX00247551
JAX00247552
JAX00247554
JAX00247556
JAX00247557
JAX00002647
JAX00002648
JAX00247558
JAX00247559
JAX00247560
JAX00247562
JAX00247563
JAX00247564
JAX00247565
JAX00247566
JAX00247568
JAX00247569
JAX00247570
JAX00247571
JAX00191388
JAX00247573
JAX00247574
JAX00247575
JAX00247576
JAX00247577
JAX00247578
JAX00247580
JAX00247582
JAX00247584
JAX00002649
JAX00002650
JAX00002651
JAX00188716
JAX00247588
JAX00247590
JAX00002653
JAX00002654
JAX00247592
JAX00247593
JAX00247594
JAX00247595
JAX00247596
JAX00247597
JAX00247598
JAX00247599
JAX00247600
JAX00247601
JAX00002655
JAX00247602
JAX00247603
JAX00247604
JAX00002657
JAX00191391
JAX00247607
JAX00247608
JAX00002658
JAX00002659
JAX00247609
JAX00247610
JAX00247611
JAX00002660
JAX00247612
JAX00002661
JAX00002663
JAX00247613
JAX00247614
JAX00247615
JAX00247616
JAX00247617
JAX00247618
JAX00247620
JAX00247621
JAX00247622
JAX00247623
JAX00247624
JAX00247627
JAX00002664
JAX00002665
JAX00002666
JAX00247628
JAX00247629
JAX00247630
JAX00247632
JAX00247634
JAX00247635
JAX00247636
JAX00247637
JAX00247643
JAX00247644
JAX00002667
JAX00002668
JAX00247645
JAX00247648
JAX00247649
JAX00247650
JAX00247653
JAX00247654
JAX00247655
JAX00247656
JAX00247658
JAX00247660
JAX00002670
JAX00002672
JAX00247661
JAX00247663
JAX00247666
JAX00247667
JAX00247670
JAX00247673
JAX00247674
JAX00247675
JAX00247676
JAX00002673
JAX00247677
JAX00247678
JAX00247679
JAX00002675
JAX00247680
JAX00247681
JAX00247682
JAX00247683
JAX00247684
JAX00247686
JAX00247687
JAX00247689
JAX00247690
JAX00247691
JAX00247693
JAX00247694
JAX00247695
JAX00247696
JAX00247697
JAX00247698
JAX00247702
JAX00247703
JAX00247704
JAX00247706
JAX00247709
JAX00247712
JAX00247713
JAX00247715
JAX00002681
JAX00247716
JAX00247717
JAX00247719
JAX00247721
JAX00002682
JAX00002683
JAX00002684
JAX00247723
JAX00247727
JAX00247729
JAX00247732
JAX00247735
JAX00002686
JAX00188717
JAX00002687
JAX00247741
JAX00247742
JAX00191396
JAX00247743
JAX00247745
JAX00247746
JAX00247747
JAX00247749
JAX00247750
JAX00247751
JAX00247753
JAX00247756
JAX00247757
JAX00247758
JAX00247759
JAX00247760
JAX00247761
JAX00247766
JAX00247767
JAX00247770
JAX00247775
JAX00247776
JAX00247777
JAX00002689
JAX00002690
JAX00247779
JAX00247780
JAX00247781
JAX00247783
JAX00247784
JAX00247790
JAX00002691
JAX00247792
JAX00002693
JAX00247793
JAX00247794
JAX00002694
JAX00247795
JAX00247797
JAX00247800
JAX00002695
JAX00247803
JAX00191398
JAX00247804
JAX00247805
JAX00002696
JAX00247806
JAX00247807
JAX00247808
JAX00247809
JAX00247810
JAX00247811
JAX00247812
JAX00247813
JAX00247815
JAX00002697
JAX00247817
JAX00247818
JAX00247819
JAX00247820
JAX00191399
JAX00247821
JAX00002699
JAX00247823
JAX00247826
JAX00002700
JAX00002701
JAX00002702
JAX00247828
JAX00247831
JAX00191401
JAX00247834
JAX00247836
JAX00247838
JAX00247839
JAX00191403
JAX00002703
JAX00002705
JAX00247840
JAX00247842
JAX00247843
JAX00247844
JAX00247845
JAX00247846
JAX00247847
JAX00247849
JAX00247850
JAX00247852
JAX00247854
JAX00247859
JAX00247860
JAX00247861
JAX00247862
JAX00247863
JAX00247864
JAX00002706
JAX00247865
JAX00247866
JAX00247868
JAX00247869
JAX00002707
JAX00247870
JAX00247871
JAX00002708
JAX00247873
JAX00247874
JAX00247875
JAX00002709
JAX00002710
JAX00002711
JAX00247877
JAX00247879
JAX00191404
JAX00247884
JAX00247885
JAX00247887
JAX00247888
JAX00247889
JAX00247890
JAX00247891
JAX00247893
JAX00247895
JAX00247896
JAX00247897
JAX00002713
JAX00002714
JAX00002715
JAX00002716
JAX00247899
JAX00247902
JAX00247904
JAX00002717
JAX00002718
JAX00002719
JAX00247906
JAX00247907
JAX00247908
JAX00247909
JAX00247910
JAX00002720
JAX00247913
JAX00247914
JAX00247915
JAX00002721
JAX00247917
JAX00247918
JAX00247919
JAX00191409
JAX00002722
JAX00002723
JAX00247921
JAX00247923
JAX00247927
JAX00247928
JAX00247930
JAX00002724
JAX00247931
JAX00247932
JAX00247934
JAX00002729
JAX00247935
JAX00247936
JAX00247939
JAX00247942
JAX00247944
JAX00191411
JAX00191412
JAX00247948
JAX00247949
JAX00247950
JAX00002730
JAX00247952
JAX00247953
JAX00247954
JAX00247955
JAX00002732
JAX00247956
JAX00002733
JAX00002734
JAX00002735
JAX00247959
JAX00247960
JAX00247961
JAX00247963
JAX00002736
JAX00247968
JAX00247969
JAX00191413
JAX00191415
JAX00247970
JAX00002738
JAX00247971
JAX00247972
JAX00247973
JAX00247975
JAX00002740
JAX00002741
JAX00247978
JAX00191416
JAX00191417
JAX00247980
JAX00247982
JAX00002742
JAX00002743
JAX00247983
JAX00247984
JAX00002744
JAX00247988
JAX00247989
JAX00247990
JAX00247991
JAX00247992
JAX00247993
JAX00002745
JAX00002746
JAX00247998
JAX00247999
JAX00248000
JAX00248002
JAX00248003
JAX00248004
JAX00002747
JAX00248005
JAX00248007
JAX00248008
JAX00248012
JAX00248015
JAX00248016
JAX00248017
JAX00248018
JAX00002748
JAX00002749
JAX00248019
JAX00248020
JAX00248022
JAX00248024
JAX00248025
JAX00002751
JAX00248026
JAX00248027
JAX00248028
JAX00248030
JAX00002753
JAX00002754
JAX00002755
JAX00002756
JAX00248031
JAX00248032
JAX00248034
JAX00248035
JAX00248036
JAX00248038
JAX00191421
JAX00248040
JAX00248041
JAX00248043
JAX00002759
JAX00248045
JAX00248046
JAX00248047
JAX00248048
JAX00248049
JAX00248050
JAX00248051
JAX00191422
JAX00248054
JAX00248059
JAX00248063
JAX00248064
JAX00248065
JAX00248066
JAX00248067
JAX00248068
JAX00248069
JAX00002760
JAX00248070
JAX00248071
JAX00248072
JAX00002762
JAX00248073
JAX00248075
JAX00248078
JAX00248079
JAX00248081
JAX00248082
JAX00248084
JAX00248087
JAX00248089
JAX00002763
JAX00002764
JAX00248092
JAX00002765
JAX00248094
JAX00248096
JAX00248097
JAX00248098
JAX00248099
JAX00248100
JAX00002766
JAX00248102
JAX00248103
JAX00248104
JAX00248105
JAX00248106
JAX00002767
JAX00248107
JAX00002768
JAX00248108
JAX00248109
JAX00248110
JAX00248111
JAX00248112
JAX00248113
JAX00248114
JAX00248118
JAX00248119
JAX00248120
JAX00002770
JAX00248122
JAX00248124
JAX00248126
JAX00002771
JAX00248127
JAX00248129
JAX00248130
JAX00248133
JAX00248134
JAX00248135
JAX00248136
JAX00248137
JAX00248138
JAX00248139
JAX00248140
JAX00248142
JAX00248143
JAX00002773
JAX00248145
JAX00002774
JAX00002777
JAX00248146
JAX00248148
JAX00248149
JAX00248150
JAX00248152
JAX00248153
JAX00248154
JAX00248156
JAX00248157
JAX00248158
JAX00248159
JAX00002778
JAX00248160
JAX00248163
JAX00002779
JAX00248164
JAX00248165
JAX00248166
JAX00248168
JAX00248169
JAX00248170
JAX00248171
JAX00191424
JAX00248175
JAX00248176
JAX00248177
JAX00248179
JAX00248180
JAX00248181
JAX00002784
JAX00002785
JAX00248182
JAX00248183
JAX00248185
JAX00248186
JAX00248188
JAX00248189
JAX00248190
JAX00248191
JAX00248192
JAX00002786
JAX00248193
JAX00191426
JAX00191427
JAX00248195
JAX00248196
JAX00002788
JAX00002789
JAX00248199
JAX00248203
JAX00002790
JAX00248207
JAX00248208
JAX00002791
JAX00248209
JAX00248210
JAX00002792
JAX00248212
JAX00248213
JAX00248215
JAX00248217
JAX00248220
JAX00248221
JAX00248222
JAX00248226
JAX00248228
JAX00191428
JAX00248230
JAX00002794
JAX00002795
JAX00248232
JAX00248233
JAX00248235
JAX00248236
JAX00248237
JAX00248238
JAX00248241
JAX00248242
JAX00248243
JAX00248244
JAX00248245
JAX00002797
JAX00248249
JAX00248252
JAX00248254
JAX00248258
JAX00248259
JAX00248260
JAX00248261
JAX00248262
JAX00248263
JAX00248264
JAX00248265
JAX00002799
JAX00002801
JAX00248266
JAX00248267
JAX00248268
JAX00248270
JAX00248271
JAX00248273
JAX00248275
JAX00248276
JAX00248277
JAX00248278
JAX00248279
JAX00248280
JAX00248281
JAX00248282
JAX00248283
JAX00248284
JAX00248286
JAX00191429
JAX00191431
JAX00248287
JAX00002805
JAX00002807
JAX00248288
JAX00248289
JAX00248290
JAX00248291
JAX00248293
JAX00248295
JAX00248296
JAX00248297
JAX00248298
JAX00002813
JAX00248300
JAX00248301
JAX00002814
JAX00248303
JAX00002815
JAX00002816
JAX00248305
JAX00248306
JAX00191432
JAX00248309
JAX00248310
JAX00248311
JAX00248313
JAX00248314
JAX00002819
JAX00248315
JAX00248316
JAX00248317
JAX00002820
JAX00248318
JAX00002821
JAX00248319
JAX00248320
JAX00248321
JAX00248322
JAX00002822
JAX00248323
JAX00248325
JAX00002823
JAX00248326
JAX00248327
JAX00248328
JAX00191435
JAX00248331
JAX00002826
JAX00248332
JAX00191436
JAX00248334
JAX00248335
JAX00002828
JAX00248336
JAX00248337
JAX00248338
JAX00248339
JAX00248341
JAX00248342
JAX00188719
JAX00002829
JAX00002830
JAX00248343
JAX00002831
JAX00248344
JAX00248345
JAX00248346
JAX00248348
JAX00248352
JAX00248353
JAX00002833
JAX00188721
JAX00248355
JAX00002834
JAX00248356
JAX00248357
JAX00248358
JAX00248362
JAX00002835
JAX00248363
JAX00248364
JAX00248365
JAX00002836
JAX00248367
JAX00248368
JAX00248369
JAX00248370
JAX00248371
JAX00248372
JAX00248373
JAX00002838
JAX00002839
JAX00002840
JAX00248375
JAX00248376
JAX00191439
JAX00248377
JAX00248379
JAX00248380
JAX00248381
JAX00191440
JAX00248382
JAX00002842
JAX00002843
JAX00248383
JAX00248384
JAX00248385
JAX00248386
JAX00002844
JAX00248387
JAX00248388
JAX00191443
JAX00191444
JAX00248389
JAX00248390
JAX00248391
JAX00248392
JAX00248393
JAX00002847
JAX00002848
JAX00002849
JAX00248394
JAX00248395
JAX00248398
JAX00248399
JAX00248400
JAX00002851
JAX00002852
JAX00248402
JAX00248403
JAX00248405
JAX00248407
JAX00248408
JAX00248409
JAX00248410
JAX00191446
JAX00191447
JAX00002853
JAX00248412
JAX00248413
JAX00248414
JAX00002856
JAX00002857
JAX00002858
JAX00248416
JAX00191448
JAX00248418
JAX00248419
JAX00191449
JAX00248420
JAX00002859
JAX00248421
JAX00002860
JAX00248422
JAX00248423
JAX00002862
JAX00002863
JAX00002864
JAX00248425
JAX00248426
JAX00248427
JAX00248428
JAX00248429
JAX00248430
JAX00191450
JAX00248432
JAX00002865
JAX00002866
JAX00002867
JAX00248434
JAX00002868
JAX00002869
JAX00191451
JAX00191452
JAX00248436
JAX00248438
JAX00248439
JAX00248440
JAX00248441
JAX00248442
JAX00248445
JAX00002871
JAX00248446
JAX00248448
JAX00248449
JAX00002873
JAX00191453
JAX00248450
JAX00248451
JAX00248452
JAX00002874
JAX00248453
JAX00002876
JAX00248455
JAX00248457
JAX00248458
JAX00248459
JAX00248460
JAX00002878
JAX00248461
JAX00248464
JAX00002881
JAX00248465
JAX00002882
JAX00248466
JAX00248468
JAX00002883
JAX00248470
JAX00248472
JAX00002884
JAX00002885
JAX00248473
JAX00188723
JAX00248474
JAX00248475
JAX00248476
JAX00248477
JAX00248478
JAX00248479
JAX00248480
JAX00248483
JAX00248485
JAX00248487
JAX00248488
JAX00248489
JAX00002886
JAX00002887
JAX00002888
JAX00248490
JAX00002889
JAX00002891
JAX00248493
JAX00248496
JAX00248497
JAX00248498
JAX00002892
JAX00002893
JAX00248501
JAX00002894
JAX00248502
JAX00191461
JAX00248504
JAX00248507
JAX00248508
JAX00002897
JAX00002900
JAX00191462
JAX00248511
JAX00248513
JAX00248514
JAX00248515
JAX00248517
JAX00248518
JAX00248519
JAX00248520
JAX00248521
JAX00248522
JAX00248523
JAX00248524
JAX00248525
JAX00002901
JAX00248526
JAX00191464
JAX00002903
JAX00002905
JAX00248529
JAX00191465
JAX00191466
JAX00248531
JAX00248532
JAX00002906
JAX00248534
JAX00248535
JAX00248536
JAX00248540
JAX00248541
JAX00248542
JAX00248544
JAX00248545
JAX00002907
JAX00002908
JAX00002909
JAX00248548
JAX00248551
JAX00248554
JAX00248555
JAX00002910
JAX00002911
JAX00248557
JAX00248559
JAX00248560
JAX00002912
JAX00248562
JAX00248563
JAX00002913
JAX00248564
JAX00248565
JAX00248566
JAX00002914
JAX00248567
JAX00248568
JAX00248569
JAX00248570
JAX00248571
JAX00002915
JAX00248572
JAX00248573
JAX00248574
JAX00248575
JAX00002916
JAX00248576
JAX00002918
JAX00248577
JAX00248578
JAX00002919
JAX00002920
JAX00191468
JAX00191469
JAX00002921
JAX00248580
JAX00248581
JAX00248582
JAX00248584
JAX00248586
JAX00248587
JAX00248592
JAX00248593
JAX00002924
JAX00248595
JAX00248600
JAX00248601
JAX00248602
JAX00248603
JAX00248604
JAX00248605
JAX00248607
JAX00248608
JAX00002926
JAX00248611
JAX00188725
JAX00002927
JAX00248612
JAX00248613
JAX00248617
JAX00248618
JAX00248619
JAX00248621
JAX00191471
JAX00248624
JAX00248625
JAX00248626
JAX00248627
JAX00248628
JAX00248629
JAX00248630
JAX00248632
JAX00248633
JAX00248634
JAX00191472
JAX00248635
JAX00002931
JAX00002933
JAX00248637
JAX00248638
JAX00248639
JAX00248640
JAX00248642
JAX00248643
JAX00002934
JAX00248644
JAX00248648
JAX00248649
JAX00002936
JAX00248650
JAX00248651
JAX00248652
JAX00248653
JAX00248654
JAX00248655
JAX00248656
JAX00002937
JAX00248659
JAX00002938
JAX00002939
JAX00248660
JAX00248661
JAX00248662
JAX00248663
JAX00191474
JAX00191475
JAX00248665
JAX00248666
JAX00248667
JAX00002940
JAX00248668
JAX00002941
JAX00002942
JAX00248669
JAX00248671
JAX00248672
JAX00248674
JAX00248676
JAX00002943
JAX00248678
JAX00248679
JAX00248681
JAX00248683
JAX00002944
JAX00002945
JAX00248685
JAX00248686
JAX00248687
JAX00248688
JAX00248689
JAX00248690
JAX00248691
JAX00248692
JAX00248693
JAX00248695
JAX00248696
JAX00248697
JAX00002946
JAX00248698
JAX00191476
JAX00248699
JAX00248700
JAX00002947
JAX00191478
JAX00002948
JAX00248703
JAX00248704
JAX00248706
JAX00248707
JAX00248708
JAX00002949
JAX00248709
JAX00002950
JAX00002951
JAX00248710
JAX00248711
JAX00248712
JAX00248713
JAX00248714
JAX00248716
JAX00248718
JAX00248720
JAX00248721
JAX00248722
JAX00248723
JAX00002952
JAX00002953
JAX00248724
JAX00248725
JAX00248726
JAX00002954
JAX00248727
JAX00248728
JAX00248729
JAX00248730
JAX00248732
JAX00248734
JAX00248735
JAX00248738
JAX00248739
JAX00248740
JAX00248741
JAX00002955
JAX00248742
JAX00248743
JAX00002956
JAX00002957
JAX00248745
JAX00248746
JAX00248748
JAX00002958
JAX00248750
JAX00248751
JAX00248752
JAX00248753
JAX00002960
JAX00248755
JAX00248756
JAX00248757
JAX00002961
JAX00248758
JAX00248759
JAX00248760
JAX00248762
JAX00248763
JAX00248764
JAX00248765
JAX00248766
JAX00248767
JAX00248769
JAX00248771
JAX00248773
JAX00248774
JAX00248776
JAX00002964
JAX00002965
JAX00248777
JAX00248778
JAX00248779
JAX00248781
JAX00002967
JAX00002968
JAX00248787
JAX00248788
JAX00248792
JAX00248794
JAX00248796
JAX00248797
JAX00248798
JAX00248799
JAX00248800
JAX00002970
JAX00248801
JAX00248802
JAX00002971
JAX00002972
JAX00248803
JAX00248804
JAX00248805
JAX00002973
JAX00002974
JAX00002975
JAX00248807
JAX00248808
JAX00248809
JAX00248811
JAX00191483
JAX00002976
JAX00002977
JAX00248812
JAX00248813
JAX00248814
JAX00248815
JAX00248817
JAX00248818
JAX00002979
JAX00002980
JAX00002981
JAX00248820
JAX00248821
JAX00002982
JAX00248826
JAX00248827
JAX00248828
JAX00248829
JAX00248830
JAX00248831
JAX00248832
JAX00248833
JAX00248834
JAX00002986
JAX00191488
JAX00248835
JAX00248836
JAX00248837
JAX00002988
JAX00002990
JAX00002991
JAX00002992
JAX00191489
JAX00248839
JAX00002993
JAX00248840
JAX00248841
JAX00248844
JAX00248845
JAX00248846
JAX00248847
JAX00248849
JAX00248850
JAX00248851
JAX00248852
JAX00002994
JAX00248853
JAX00248854
JAX00248856
JAX00248857
JAX00248858
JAX00248859
JAX00002995
JAX00002996
JAX00191490
JAX00191491
JAX00248861
JAX00248865
JAX00248867
JAX00002998
JAX00248871
JAX00002999
JAX00248872
JAX00248873
JAX00248874
JAX00248876
JAX00248877
JAX00248878
JAX00003000
JAX00003001
JAX00248879
JAX00248880
JAX00003002
JAX00248881
JAX00248883
JAX00248884
JAX00248885
JAX00248888
JAX00248889
JAX00248890
JAX00248891
JAX00248892
JAX00248893
JAX00191495
JAX00003003
JAX00003005
JAX00248896
JAX00248898
JAX00248899
JAX00248900
JAX00248902
JAX00248905
JAX00003006
JAX00003007
JAX00248906
JAX00248907
JAX00248908
JAX00003008
JAX00248909
JAX00003009
JAX00248914
JAX00248915
JAX00248916
JAX00248920
JAX00248921
JAX00003010
JAX00003011
JAX00248922
JAX00248923
JAX00248924
JAX00248925
JAX00248926
JAX00248927
JAX00248928
JAX00248929
JAX00248931
JAX00248934
JAX00003012
JAX00248935
JAX00248936
JAX00003013
JAX00003014
JAX00248937
JAX00248938
JAX00248939
JAX00191496
JAX00248941
JAX00248942
JAX00003016
JAX00248945
JAX00248946
JAX00003017
JAX00003018
JAX00003019
JAX00003020
JAX00248950
JAX00248951
JAX00248952
JAX00248953
JAX00248955
JAX00248956
JAX00248957
JAX00003021
JAX00248958
JAX00248959
JAX00248960
JAX00003022
JAX00248962
JAX00248963
JAX00248964
JAX00003023
JAX00248965
JAX00248966
JAX00003024
JAX00003025
JAX00248968
JAX00191498
JAX00248969
JAX00248971
JAX00248973
JAX00003026
JAX00248974
JAX00248976
JAX00191499
JAX00248978
JAX00248979
JAX00248980
JAX00248981
JAX00248982
JAX00003027
JAX00003028
JAX00003029
JAX00248985
JAX00248987
JAX00248988
JAX00248990
JAX00003030
JAX00248991
JAX00003032
JAX00248993
JAX00248994
JAX00248996
JAX00191501
JAX00191502
JAX00248998
JAX00248999
JAX00191503
JAX00003033
JAX00003034
JAX00249000
JAX00003035
JAX00249001
JAX00249002
JAX00003036
JAX00003037
JAX00003038
JAX00249004
JAX00249005
JAX00249006
JAX00249008
JAX00191504
JAX00003039
JAX00249009
JAX00003040
JAX00249012
JAX00249013
JAX00249014
JAX00249015
JAX00003041
JAX00249016
JAX00249020
JAX00249021
JAX00003042
JAX00003043
JAX00249022
JAX00003044
JAX00188728
JAX00249023
JAX00249024
JAX00249025
JAX00249026
JAX00249027
JAX00249028
JAX00249030
JAX00191506
JAX00249032
JAX00249033
JAX00003047
JAX00249034
JAX00249036
JAX00249037
JAX00249039
JAX00249040
JAX00249042
JAX00003049
JAX00249043
JAX00249044
JAX00003050
JAX00249045
JAX00249046
JAX00249047
JAX00249048
JAX00249049
JAX00249050
JAX00249051
JAX00249053
JAX00249055
JAX00249056
JAX00249057
JAX00003051
JAX00249059
JAX00003052
JAX00249060
JAX00249061
JAX00249062
JAX00003054
JAX00249065
JAX00003055
JAX00249066
JAX00249067
JAX00003056
JAX00249068
JAX00249069
JAX00249070
JAX00249071
JAX00249072
JAX00249075
JAX00249076
JAX00249077
JAX00003057
JAX00249078
JAX00249079
JAX00191510
JAX00249080
JAX00249081
JAX00249082
JAX00249084
JAX00249085
JAX00003060
JAX00003061
JAX00249086
JAX00249087
JAX00249088
JAX00249089
JAX00249090
JAX00249091
JAX00003063
JAX00003064
JAX00724549
JAX00191512
JAX00003065
JAX00249092
JAX00249093
JAX00249094
JAX00249095
JAX00249096
JAX00249097
JAX00249098
JAX00003067
JAX00249099
JAX00003068
JAX00249101
JAX00249102
JAX00249104
JAX00249105
JAX00249106
JAX00249107
JAX00003069
JAX00249108
JAX00249109
JAX00249110
JAX00249111
JAX00249112
JAX00249113
JAX00249114
JAX00249115
JAX00003071
JAX00249118
JAX00249119
JAX00249120
JAX00249121
JAX00249122
JAX00003072
JAX00249123
JAX00249124
JAX00003073
JAX00249125
JAX00249126
JAX00249127
JAX00249129
JAX00249130
JAX00249131
JAX00249132
JAX00249133
JAX00249134
JAX00249135
JAX00249136
JAX00003075
JAX00249137
JAX00249138
JAX00249139
JAX00003076
JAX00249140
JAX00249142
JAX00249143
JAX00249144
JAX00249145
JAX00249146
JAX00249147
JAX00249149
JAX00724550
JAX00249151
JAX00003077
JAX00249152
JAX00249153
JAX00003078
JAX00003079
JAX00249155
JAX00249157
JAX00249158
JAX00249161
JAX00249162
JAX00249163
JAX00249164
JAX00249166
JAX00003080
JAX00003081
JAX00249168
JAX00249169
JAX00003082
JAX00003084
JAX00003086
JAX00249171
JAX00249174
JAX00003087
JAX00249176
JAX00249177
JAX00003088
JAX00191513
JAX00249179
JAX00249180
JAX00249182
JAX00249183
JAX00003093
JAX00249186
JAX00249187
JAX00249191
JAX00249192
JAX00003094
JAX00003095
JAX00249194
JAX00249195
JAX00249196
JAX00191514
JAX00249197
JAX00249198
JAX00003096
JAX00003097
JAX00249199
JAX00249200
JAX00003098
JAX00191517
JAX00249201
JAX00249203
JAX00003099
JAX00003100
JAX00003101
JAX00249211
JAX00249212
JAX00003104
JAX00188729
JAX00249216
JAX00003105
JAX00003106
JAX00249218
JAX00249219
JAX00249220
JAX00249221
JAX00249222
JAX00249223
JAX00249225
JAX00249226
JAX00003108
JAX00003109
JAX00249227
JAX00249228
JAX00249229
JAX00249230
JAX00249232
JAX00249234
JAX00249235
JAX00249237
JAX00249239
JAX00249240
JAX00249241
JAX00249243
JAX00249244
JAX00249245
JAX00249247
JAX00249248
JAX00249250
JAX00003114
JAX00249252
JAX00003116
JAX00249253
JAX00003117
JAX00249257
JAX00249258
JAX00003118
JAX00249261
JAX00003119
JAX00249262
JAX00249266
JAX00249267
JAX00003120
JAX00249268
JAX00249270
JAX00003122
JAX00249271
JAX00249274
JAX00249275
JAX00249276
JAX00249277
JAX00249278
JAX00249279
JAX00249280
JAX00003123
JAX00003124
JAX00003125
JAX00003126
JAX00249283
JAX00003128
JAX00249285
JAX00249287
JAX00249288
JAX00249289
JAX00249290
JAX00249291
JAX00003134
JAX00249293
JAX00249294
JAX00003135
JAX00249295
JAX00249296
JAX00249297
JAX00249301
JAX00003138
JAX00003140
JAX00249302
JAX00249303
JAX00191526
JAX00249306
JAX00249307
JAX00249308
JAX00249309
JAX00003144
JAX00003145
JAX00249311
JAX00003146
JAX00191527
JAX00191528
JAX00249313
JAX00249314
JAX00249315
JAX00249316
JAX00003148
JAX00249317
JAX00249318
JAX00249319
JAX00249321
JAX00003149
JAX00249322
JAX00249323
JAX00249324
JAX00003150
JAX00003151
JAX00003154
JAX00249326
JAX00003158
JAX00249328
JAX00191529
JAX00249329
JAX00249330
JAX00249331
JAX00249332
JAX00249333
JAX00249334
JAX00249335
JAX00249336
JAX00249337
JAX00191530
JAX00249338
JAX00003163
JAX00249339
JAX00249341
JAX00249343
JAX00249344
JAX00249348
JAX00249350
JAX00003167
JAX00249351
JAX00249352
JAX00003168
JAX00249353
JAX00003169
JAX00003170
JAX00249354
JAX00249355
JAX00249356
JAX00249357
JAX00249358
JAX00249361
JAX00249362
JAX00249365
JAX00003171
JAX00191532
JAX00249366
JAX00249367
JAX00249369
JAX00249371
JAX00003173
JAX00188730
JAX00249372
JAX00003174
JAX00249373
JAX00003175
JAX00249374
JAX00249375
JAX00249376
JAX00249377
JAX00249378
JAX00249379
JAX00249380
JAX00003176
JAX00249381
JAX00249382
JAX00249383
JAX00249384
JAX00249388
JAX00249389
JAX00249390
JAX00249391
JAX00191534
JAX00003181
JAX00003182
JAX00249394
JAX00249395
JAX00249398
JAX00249399
JAX00249400
JAX00249401
JAX00249403
JAX00003183
JAX00249404
JAX00249405
JAX00249406
JAX00249407
JAX00249408
JAX00249409
JAX00249410
JAX00249411
JAX00249412
JAX00003185
JAX00003186
JAX00249413
JAX00249414
JAX00249415
JAX00249416
JAX00003188
JAX00249417
JAX00249418
JAX00191536
JAX00191538
JAX00249420
JAX00003189
JAX00003190
JAX00249422
JAX00249423
JAX00003191
JAX00249424
JAX00249425
JAX00249426
JAX00249427
JAX00249428
JAX00249430
JAX00249431
JAX00003192
JAX00191539
JAX00191540
JAX00249435
JAX00249441
JAX00249444
JAX00003197
JAX00249446
JAX00249448
JAX00249449
JAX00249450
JAX00249451
JAX00249452
JAX00249457
JAX00249458
JAX00249459
JAX00003198
JAX00249461
JAX00249462
JAX00249464
JAX00003200
JAX00249465
JAX00249466
JAX00003201
JAX00249467
JAX00003202
JAX00003203
JAX00191544
JAX00249468
JAX00249470
JAX00249471
JAX00249474
JAX00249475
JAX00249476
JAX00003204
JAX00003205
JAX00003206
JAX00249478
JAX00249479
JAX00249480
JAX00249481
JAX00249483
JAX00249484
JAX00249486
JAX00249487
JAX00249490
JAX00191546
JAX00191547
JAX00249492
JAX00249494
JAX00249495
JAX00249496
JAX00249497
JAX00249498
JAX00003208
JAX00249502
JAX00003210
JAX00003211
JAX00249503
JAX00249504
JAX00249505
JAX00249506
JAX00249508
JAX00003212
JAX00249513
JAX00003215
JAX00249514
JAX00249515
JAX00249517
JAX00249519
JAX00249520
JAX00249521
JAX00249522
JAX00249523
JAX00249524
JAX00249525
JAX00249527
JAX00003216
JAX00003217
JAX00003218
JAX00249528
JAX00249530
JAX00249531
JAX00003220
JAX00249538
JAX00003224
JAX00249539
JAX00249543
JAX00249544
JAX00249546
JAX00249548
JAX00249549
JAX00191551
JAX00003227
JAX00249553
JAX00003230
JAX00249554
JAX00003231
JAX00249557
JAX00249558
JAX00249559
JAX00249562
JAX00003233
JAX00249565
JAX00249569
JAX00249572
JAX00249573
JAX00249575
JAX00249577
JAX00249579
JAX00003241
JAX00003242
JAX00249581
JAX00249585
JAX00003243
JAX00249586
JAX00003244
JAX00249590
JAX00249593
JAX00003250
JAX00249598
JAX00249607
JAX00249609
JAX00249612
JAX00249613
JAX00003252
JAX00249615
JAX00249616
JAX00249617
JAX00003253
JAX00249619
JAX00003254
JAX00249620
JAX00003255
JAX00249622
JAX00249623
JAX00249624
JAX00249625
JAX00249627
JAX00249628
JAX00003258
JAX00003259
JAX00003260
JAX00249631
JAX00249632
JAX00249634
JAX00003261
JAX00003262
JAX00249635
JAX00249636
JAX00249637
JAX00249638
JAX00249639
JAX00249641
JAX00249642
JAX00249643
JAX00191555
JAX00003263
JAX00249645
JAX00249646
JAX00249647
JAX00249648
JAX00249650
JAX00249651
JAX00003266
JAX00003269
JAX00249654
JAX00003270
JAX00191558
JAX00249659
JAX00249662
JAX00249663
JAX00249665
JAX00249666
JAX00249667
JAX00003273
JAX00003275
JAX00249671
JAX00249672
JAX00249673
JAX00249675
JAX00249676
JAX00249678
JAX00249680
JAX00249681
JAX00249682
JAX00249683
JAX00249684
JAX00249685
JAX00249686
JAX00249687
JAX00003277
JAX00249689
JAX00249690
JAX00249691
JAX00249692
JAX00003278
JAX00249694
JAX00249695
JAX00003279
JAX00003280
JAX00003281
JAX00249699
JAX00249700
JAX00249701
JAX00249702
JAX00249703
JAX00249704
JAX00249705
JAX00249706
JAX00249707
JAX00249708
JAX00249709
JAX00249710
JAX00249711
JAX00249712
JAX00003282
JAX00249713
JAX00003283
JAX00249714
JAX00003284
JAX00249716
JAX00249717
JAX00249718
JAX00249720
JAX00249722
JAX00249723
JAX00249724
JAX00249725
JAX00249726
JAX00249728
JAX00191560
JAX00003285
JAX00003286
JAX00249731
JAX00249732
JAX00003288
JAX00003289
JAX00003290
JAX00249733
JAX00249735
JAX00249737
JAX00249738
JAX00249739
JAX00249740
JAX00249741
JAX00249742
JAX00249743
JAX00003291
JAX00003292
JAX00003293
JAX00191563
JAX00191564
JAX00249744
JAX00249745
JAX00003295
JAX00249748
JAX00003296
JAX00249750
JAX00249751
JAX00249752
JAX00003297
JAX00003298
JAX00249754
JAX00003299
JAX00249755
JAX00249756
JAX00249757
JAX00249758
JAX00249759
JAX00249762
JAX00249763
JAX00003300
JAX00249764
JAX00249765
JAX00249767
JAX00249768
JAX00003301
JAX00003302
JAX00003303
JAX00191565
JAX00003304
JAX00003305
JAX00249770
JAX00249771
JAX00249772
JAX00003306
JAX00249775
JAX00249776
JAX00003309
JAX00003310
JAX00249778
JAX00003311
JAX00249779
JAX00249780
JAX00249781
JAX00249782
JAX00249783
JAX00249784
JAX00191568
JAX00191569
JAX00003312
JAX00249786
JAX00003313
JAX00003314
JAX00249787
JAX00003316
JAX00249788
JAX00003317
JAX00249790
JAX00249792
JAX00249793
JAX00003318
JAX00003319
JAX00003320
JAX00249794
JAX00249796
JAX00003321
JAX00249798
JAX00003322
JAX00249799
JAX00249800
JAX00249801
JAX00249802
JAX00249804
JAX00249805
JAX00249806
JAX00003324
JAX00003325
JAX00191573
JAX00191574
JAX00003326
JAX00249807
JAX00249808
JAX00249809
JAX00249810
JAX00249811
JAX00249812
JAX00249814
JAX00003327
JAX00003328
JAX00003329
JAX00249815
JAX00249816
JAX00003330
JAX00003331
JAX00003332
JAX00249821
JAX00249822
JAX00249823
JAX00249824
JAX00249825
JAX00249826
JAX00249827
JAX00249830
JAX00249832
JAX00249834
JAX00249835
JAX00249836
JAX00249837
JAX00249838
JAX00249839
JAX00003333
JAX00003334
JAX00249840
JAX00249841
JAX00249842
JAX00249843
JAX00249844
JAX00249846
JAX00249847
JAX00249848
JAX00249850
JAX00249852
JAX00249853
JAX00249854
JAX00249855
JAX00249856
JAX00249857
JAX00003337
JAX00249859
JAX00003338
JAX00003339
JAX00249861
JAX00003342
JAX00003343
JAX00003344
JAX00191579
JAX00249863
JAX00249864
JAX00249865
JAX00191581
JAX00249866
JAX00003345
JAX00003346
JAX00003347
JAX00249867
JAX00249868
JAX00249869
JAX00249870
JAX00249871
JAX00249872
JAX00249873
JAX00249874
JAX00249875
JAX00191582
JAX00249877
JAX00249878
JAX00249879
JAX00249880
JAX00003352
JAX00003353
JAX00249881
JAX00249882
JAX00191585
JAX00191587
JAX00249883
JAX00003354
JAX00249884
JAX00249886
JAX00003356
JAX00249892
JAX00249893
JAX00249894
JAX00249895
JAX00249896
JAX00249897
JAX00249899
JAX00003360
JAX00249900
JAX00003362
JAX00249902
JAX00249903
JAX00249905
JAX00003364
JAX00003365
JAX00003366
JAX00003367
JAX00003368
JAX00249911
JAX00249912
JAX00249914
JAX00003369
JAX00249917
JAX00249918
JAX00003372
JAX00003373
JAX00249921
JAX00249923
JAX00249924
JAX00003374
JAX00249925
JAX00003375
JAX00191588
JAX00191589
JAX00249926
JAX00249927
JAX00249928
JAX00191590
JAX00249929
JAX00003378
JAX00249930
JAX00188733
JAX00003379
JAX00003380
JAX00249933
JAX00003381
JAX00249935
JAX00003385
JAX00249936
JAX00249937
JAX00249938
JAX00249939
JAX00003387
JAX00003388
JAX00249943
JAX00249944
JAX00003389
JAX00249945
JAX00249946
JAX00249947
JAX00003390
JAX00003391
JAX00003392
JAX00003393
JAX00003394
JAX00003395
JAX00003398
JAX00249948
JAX00249949
JAX00249950
JAX00249952
JAX00003399
JAX00249956
JAX00249957
JAX00249958
JAX00249959
JAX00249962
JAX00003402
JAX00003403
JAX00003404
JAX00249963
JAX00249964
JAX00249965
JAX00249967
JAX00249968
JAX00003405
JAX00249970
JAX00249971
JAX00249972
JAX00249975
JAX00003408
JAX00003409
JAX00249977
JAX00249978
JAX00003410
JAX00003411
JAX00003412
JAX00003413
JAX00191598
JAX00249980
JAX00003415
JAX00249982
JAX00191599
JAX00249987
JAX00249988
JAX00003416
JAX00249989
JAX00249993
JAX00249994
JAX00003418
JAX00249995
JAX00003419
JAX00003420
JAX00003422
JAX00249996
JAX00249999
JAX00250000
JAX00250002
JAX00003426
JAX00191601
JAX00191603
JAX00003427
JAX00250004
JAX00003428
JAX00250007
JAX00250008
JAX00250010
JAX00003433
JAX00250012
JAX00250014
JAX00250016
JAX00003434
JAX00191605
JAX00250019
JAX00250020
JAX00250021
JAX00250022
JAX00191608
JAX00003438
JAX00003439
JAX00250025
JAX00250028
JAX00250029
JAX00250030
JAX00003441
JAX00003442
JAX00250031
JAX00250033
JAX00250034
JAX00250035
JAX00191610
JAX00250036
JAX00003445
JAX00003446
JAX00003447
JAX00250037
JAX00250038
JAX00003449
JAX00250040
JAX00003450
JAX00003452
JAX00003453
JAX00003454
JAX00191614
JAX00191615
JAX00250045
JAX00250046
JAX00250047
JAX00003457
JAX00250048
JAX00250049
JAX00250050
JAX00250051
JAX00250052
JAX00250053
JAX00250054
JAX00191616
JAX00250057
JAX00250058
JAX00003461
JAX00003462
JAX00250059
JAX00003463
JAX00191618
JAX00250060
JAX00003464
JAX00250061
JAX00250062
JAX00003465
JAX00250063
JAX00003466
JAX00250065
JAX00003467
JAX00250066
JAX00250068
JAX00250069
JAX00003470
JAX00003471
JAX00003472
JAX00250071
JAX00250072
JAX00191619
JAX00003474
JAX00003475
JAX00250074
JAX00250075
JAX00003476
JAX00003477
JAX00250076
JAX00250078
JAX00250079
JAX00250080
JAX00250081
JAX00250083
JAX00003481
JAX00003482
JAX00003483
JAX00003484
JAX00250084
JAX00250085
JAX00250087
JAX00003487
JAX00250088
JAX00250089
JAX00250090
JAX00003489
JAX00250091
JAX00191626
JAX00191627
JAX00250094
JAX00250096
JAX00250097
JAX00003494
JAX00250099
JAX00250102
JAX00191628
JAX00250103
JAX00003498
JAX00250104
JAX00191629
JAX00250105
JAX00250106
JAX00250107
JAX00250108
JAX00250109
JAX00250110
JAX00003500
JAX00250111
JAX00191630
JAX00003501
JAX00003502
JAX00250113
JAX00003503
JAX00003504
JAX00250114
JAX00250116
JAX00191631
JAX00191633
JAX00003506
JAX00003507
JAX00250117
JAX00250118
JAX00003508
JAX00250122
JAX00250123
JAX00003509
JAX00250124
JAX00003511
JAX00250125
JAX00250126
JAX00250127
JAX00250129
JAX00250130
JAX00250131
JAX00003512
JAX00003513
JAX00003514
JAX00250132
JAX00250133
JAX00250134
JAX00250136
JAX00250138
JAX00003515
JAX00003516
JAX00003517
JAX00250139
JAX00250141
JAX00250143
JAX00250144
JAX00003520
JAX00250146
JAX00250147
JAX00250148
JAX00250149
JAX00250150
JAX00250151
JAX00250153
JAX00250154
JAX00250155
JAX00003522
JAX00250156
JAX00250157
JAX00003523
JAX00191635
JAX00250160
JAX00003524
JAX00003525
JAX00003526
JAX00191639
JAX00250161
JAX00003527
JAX00250162
JAX00250164
JAX00250166
JAX00250167
JAX00250168
JAX00250169
JAX00003529
JAX00250170
JAX00250171
JAX00250172
JAX00250174
JAX00250175
JAX00250176
JAX00250177
JAX00003530
JAX00003531
JAX00003532
JAX00250179
JAX00250180
JAX00003535
JAX00003536
JAX00003538
JAX00191640
JAX00003539
JAX00003540
JAX00191642
JAX00250183
JAX00250184
JAX00250185
JAX00250186
JAX00003541
JAX00250187
JAX00250189
JAX00250191
JAX00250192
JAX00250193
JAX00250194
JAX00250195
JAX00250196
JAX00250197
JAX00250198
JAX00003542
JAX00250200
JAX00003543
JAX00250201
JAX00003544
JAX00003546
JAX00250202
JAX00250204
JAX00003547
JAX00250206
JAX00003548
JAX00003549
JAX00250208
JAX00250209
JAX00250211
JAX00250212
JAX00250213
JAX00250215
JAX00250216
JAX00003552
JAX00250217
JAX00250218
JAX00003553
JAX00003554
JAX00250219
JAX00250220
JAX00250221
JAX00250222
JAX00250224
JAX00250225
JAX00250226
JAX00003555
JAX00003556
JAX00003557
JAX00191646
JAX00250227
JAX00191647
JAX00250228
JAX00250229
JAX00250230
JAX00250231
JAX00250232
JAX00250233
JAX00250234
JAX00250235
JAX00003559
JAX00003560
JAX00250238
JAX00250239
JAX00250240
JAX00250241
JAX00250242
JAX00250243
JAX00250247
JAX00003563
JAX00250248
JAX00250250
JAX00250253
JAX00003565
JAX00250255
JAX00250257
JAX00250258
JAX00250259
JAX00250260
JAX00003568
JAX00250261
JAX00250262
JAX00003570
JAX00250263
JAX00250265
JAX00003571
JAX00003572
JAX00003573
JAX00250268
JAX00250269
JAX00003574
JAX00003575
JAX00003576
JAX00250271
JAX00250272
JAX00191651
JAX00003577
JAX00003578
JAX00250273
JAX00250274
JAX00250275
JAX00003581
JAX00250276
JAX00250277
JAX00250278
JAX00250279
JAX00250280
JAX00003583
JAX00003584
JAX00003585
JAX00250281
JAX00250282
JAX00250283
JAX00191654
JAX00250284
JAX00250285
JAX00003587
JAX00003588
JAX00250286
JAX00250287
JAX00250288
JAX00250289
JAX00250290
JAX00250291
JAX00250292
JAX00003589
JAX00003590
JAX00250293
JAX00003591
JAX00250295
JAX00250296
JAX00191655
JAX00191656
JAX00250297
JAX00191657
JAX00250298
JAX00250299
JAX00250300
JAX00250302
JAX00250303
JAX00250304
JAX00003592
JAX00250305
JAX00003593
JAX00003594
JAX00250306
JAX00250307
JAX00250309
JAX00250310
JAX00250311
JAX00250312
JAX00250315
JAX00003595
JAX00003596
JAX00250316
JAX00250317
JAX00250318
JAX00250319
JAX00250321
JAX00250322
JAX00003598
JAX00250323
JAX00250325
JAX00003599
JAX00250326
JAX00250327
JAX00250330
JAX00250331
JAX00250332
JAX00250335
JAX00250336
JAX00250337
JAX00250339
JAX00250340
JAX00250341
JAX00250342
JAX00250343
JAX00250344
JAX00003601
JAX00250345
JAX00003602
JAX00250347
JAX00250348
JAX00250349
JAX00250351
JAX00250353
JAX00250354
JAX00250355
JAX00250356
JAX00250357
JAX00191660
JAX00250359
JAX00250360
JAX00250361
JAX00003605
JAX00250362
JAX00191662
JAX00250363
JAX00188740
JAX00250364
JAX00250365
JAX00250366
JAX00250368
JAX00250369
JAX00003607
JAX00003608
JAX00250370
JAX00250372
JAX00250375
JAX00250376
JAX00250378
JAX00250379
JAX00250380
JAX00250381
JAX00250382
JAX00250384
JAX00191663
JAX00003610
JAX00191664
JAX00003611
JAX00250385
JAX00003612
JAX00250386
JAX00250387
JAX00250388
JAX00250389
JAX00250390
JAX00191665
JAX00250391
JAX00250392
JAX00250393
JAX00003613
JAX00250394
JAX00250396
JAX00003615
JAX00250397
JAX00250398
JAX00191666
JAX00250399
JAX00250400
JAX00250401
JAX00250402
JAX00003616
JAX00003617
JAX00250403
JAX00250404
JAX00003618
JAX00250405
JAX00250406
JAX00250407
JAX00250408
JAX00250409
JAX00003620
JAX00003621
JAX00250410
JAX00003622
JAX00250412
JAX00250413
JAX00250414
JAX00003624
JAX00188741
JAX00250417
JAX00250418
JAX00250420
JAX00250421
JAX00250422
JAX00250423
JAX00250425
JAX00250426
JAX00250427
JAX00250428
JAX00003626
JAX00191669
JAX00191670
JAX00003627
JAX00250432
JAX00250433
JAX00250434
JAX00250435
JAX00250436
JAX00250437
JAX00250439
JAX00250443
JAX00250444
JAX00250445
JAX00003631
JAX00250446
JAX00250447
JAX00250448
JAX00191672
JAX00003632
JAX00250453
JAX00250454
JAX00003633
JAX00250455
JAX00250457
JAX00250458
JAX00250459
JAX00250463
JAX00250465
JAX00250466
JAX00250467
JAX00250468
JAX00250469
JAX00003634
JAX00003635
JAX00250470
JAX00250473
JAX00250474
JAX00250475
JAX00250476
JAX00250477
JAX00250478
JAX00250481
JAX00003637
JAX00003638
JAX00003639
JAX00250482
JAX00250485
JAX00250486
JAX00250487
JAX00250488
JAX00250489
JAX00250491
JAX00003640
JAX00250492
JAX00250493
JAX00250494
JAX00191674
JAX00250496
JAX00250497
JAX00250498
JAX00250500
JAX00250501
JAX00250502
JAX00250503
JAX00003644
JAX00250504
JAX00250505
JAX00250506
JAX00250507
JAX00003645
JAX00250508
JAX00250511
JAX00250512
JAX00250513
JAX00250514
JAX00250516
JAX00250517
JAX00250518
JAX00250520
JAX00250521
JAX00250522
JAX00250523
JAX00250525
JAX00250526
JAX00191677
JAX00250528
JAX00250530
JAX00003646
JAX00250531
JAX00250533
JAX00250534
JAX00250536
JAX00250537
JAX00003648
JAX00250539
JAX00250540
JAX00250541
JAX00250542
JAX00250543
JAX00250544
JAX00003649
JAX00003650
JAX00250546
JAX00250548
JAX00250549
JAX00003651
JAX00250550
JAX00250553
JAX00250554
JAX00250556
JAX00250557
JAX00250558
JAX00250559
JAX00250560
JAX00250562
JAX00250563
JAX00250564
JAX00250565
JAX00250566
JAX00003653
JAX00250567
JAX00250568
JAX00003654
JAX00250570
JAX00250571
JAX00250573
JAX00250574
JAX00003656
JAX00250576
JAX00250577
JAX00250579
JAX00250582
JAX00250585
JAX00250588
JAX00250589
JAX00250590
JAX00250591
JAX00250592
JAX00250593
JAX00250595
JAX00250596
JAX00250598
JAX00250599
JAX00250600
JAX00250602
JAX00250603
JAX00250604
JAX00250605
JAX00250606
JAX00250607
JAX00250608
JAX00250609
JAX00250611
JAX00003661
JAX00250612
JAX00003662
JAX00250613
JAX00250614
JAX00250616
JAX00250617
JAX00250618
JAX00250619
JAX00003664
JAX00250620
JAX00250621
JAX00250622
JAX00250623
JAX00250624
JAX00250625
JAX00191682
JAX00191683
JAX00003666
JAX00250626
JAX00250627
JAX00250628
JAX00250629
JAX00250631
JAX00250633
JAX00250634
JAX00250635
JAX00250636
JAX00250640
JAX00003668
JAX00250641
JAX00250642
JAX00250643
JAX00250644
JAX00250645
JAX00250648
JAX00250650
JAX00250652
JAX00003670
JAX00003671
JAX00003672
JAX00250654
JAX00250656
JAX00250657
JAX00250658
JAX00250659
JAX00250662
JAX00191685
JAX00250663
JAX00250664
JAX00250665
JAX00250668
JAX00250669
JAX00003673
JAX00003675
JAX00250670
JAX00250671
JAX00250674
JAX00250678
JAX00003676
JAX00003677
JAX00250679
JAX00250680
JAX00250681
JAX00003678
JAX00250684
JAX00250686
JAX00250687
JAX00003679
JAX00003680
JAX00250688
JAX00250689
JAX00250691
JAX00250692
JAX00250693
JAX00250694
JAX00250696
JAX00250697
JAX00250698
JAX00250699
JAX00250700
JAX00250701
JAX00250702
JAX00003683
JAX00250704
JAX00250705
JAX00250706
JAX00003684
JAX00250707
JAX00191691
JAX00250710
JAX00250711
JAX00250712
JAX00250713
JAX00250714
JAX00250716
JAX00003686
JAX00003687
JAX00250717
JAX00250718
JAX00250720
JAX00250722
JAX00250724
JAX00250727
JAX00003689
JAX00250728
JAX00250730
JAX00250731
JAX00250733
JAX00003691
JAX00250735
JAX00250738
JAX00250739
JAX00250740
JAX00250742
JAX00250743
JAX00003694
JAX00250745
JAX00250746
JAX00003695
JAX00250748
JAX00003696
JAX00250750
JAX00250751
JAX00250752
JAX00250753
JAX00250754
JAX00250755
JAX00250756
JAX00003697
JAX00250758
JAX00250759
JAX00250760
JAX00250761
JAX00250762
JAX00003698
JAX00003699
JAX00250763
JAX00250765
JAX00250766
JAX00250767
JAX00250768
JAX00250769
JAX00250770
JAX00250771
JAX00250772
JAX00191695
JAX00003700
JAX00003701
JAX00250773
JAX00250774
JAX00250775
JAX00250777
JAX00250778
JAX00250779
JAX00250780
JAX00250781
JAX00250782
JAX00250783
JAX00250784
JAX00250785
JAX00250786
JAX00250789
JAX00250790
JAX00003704
JAX00003705
JAX00250791
JAX00250793
JAX00250795
JAX00003707
JAX00003708
JAX00250797
JAX00250798
JAX00250799
JAX00250800
JAX00250801
JAX00250803
JAX00250805
JAX00250806
JAX00250808
JAX00250809
JAX00250810
JAX00003709
JAX00250811
JAX00250813
JAX00250815
JAX00250817
JAX00250818
JAX00250819
JAX00250820
JAX00250821
JAX00250824
JAX00250825
JAX00191698
JAX00250826
JAX00250827
JAX00250828
JAX00250829
JAX00250830
JAX00003713
JAX00003714
JAX00250831
JAX00250832
JAX00250833
JAX00250834
JAX00250835
JAX00250836
JAX00250838
JAX00250839
JAX00250840
JAX00250843
JAX00250845
JAX00250846
JAX00250848
JAX00250849
JAX00250850
JAX00003715
JAX00003717
JAX00250854
JAX00250855
JAX00250857
JAX00003718
JAX00250859
JAX00191701
JAX00003721
JAX00003723
JAX00250861
JAX00250862
JAX00191703
JAX00250863
JAX00250864
JAX00250865
JAX00250866
JAX00003725
JAX00250868
JAX00003726
JAX00250872
JAX00250873
JAX00003727
JAX00250874
JAX00250875
JAX00250876
JAX00250877
JAX00250878
JAX00250879
JAX00250881
JAX00250883
JAX00191704
JAX00250884
JAX00250885
JAX00250886
JAX00250887
JAX00250888
JAX00191706
JAX00250889
JAX00250890
JAX00250892
JAX00250893
JAX00003733
JAX00250894
JAX00250895
JAX00003734
JAX00250896
JAX00250898
JAX00003735
JAX00250899
JAX00250900
JAX00250902
JAX00250903
JAX00250904
JAX00250905
JAX00250906
JAX00250907
JAX00191707
JAX00003737
JAX00250908
JAX00250909
JAX00250910
JAX00250912
JAX00003738
JAX00250914
JAX00191709
JAX00003739
JAX00250916
JAX00003740
JAX00250918
JAX00250919
JAX00250920
JAX00250921
JAX00250922
JAX00003743
JAX00003744
JAX00250923
JAX00250924
JAX00250925
JAX00250926
JAX00191710
JAX00191711
JAX00191712
JAX00003745
JAX00003746
JAX00003747
JAX00250927
JAX00250929
JAX00250930
JAX00003748
JAX00250933
JAX00250934
JAX00003749
JAX00250935
JAX00250936
JAX00003751
JAX00003752
JAX00250938
JAX00250939
JAX00250940
JAX00250941
JAX00250942
JAX00250943
JAX00250944
JAX00250945
JAX00191713
JAX00191715
JAX00250950
JAX00250951
JAX00250952
JAX00250953
JAX00250954
JAX00250955
JAX00003755
JAX00003756
JAX00250959
JAX00003757
JAX00250960
JAX00003758
JAX00250961
JAX00003759
JAX00250963
JAX00250964
JAX00250966
JAX00250967
JAX00191716
JAX00003762
JAX00250971
JAX00003764
JAX00003765
JAX00250977
JAX00250978
JAX00250981
JAX00250985
JAX00250986
JAX00250987
JAX00250989
JAX00250992
JAX00250993
JAX00003772
JAX00003774
JAX00250996
JAX00003776
JAX00191718
JAX00251001
JAX00251004
JAX00251005
JAX00003781
JAX00251013
JAX00251015
JAX00251016
JAX00251017
JAX00251018
JAX00251019
JAX00251022
JAX00003784
JAX00003786
JAX00251024
JAX00251025
JAX00251026
JAX00251029
JAX00251031
JAX00251032
JAX00251034
JAX00251035
JAX00251036
JAX00251038
JAX00251039
JAX00251040
JAX00251042
JAX00003793
JAX00251045
JAX00251046
JAX00251049
JAX00251050
JAX00251051
JAX00251052
JAX00251053
JAX00251055
JAX00251056
JAX00003796
JAX00003797
JAX00251057
JAX00251058
JAX00003798
JAX00251060
JAX00251061
JAX00251062
JAX00251063
JAX00251064
JAX00251065
JAX00251066
JAX00003799
JAX00003800
JAX00251068
JAX00251069
JAX00251070
JAX00251071
JAX00251074
JAX00251075
JAX00251076
JAX00003802
JAX00251077
JAX00251078
JAX00003804
JAX00251079
JAX00251080
JAX00251082
JAX00251089
JAX00251091
JAX00003805
JAX00251092
JAX00251093
JAX00251094
JAX00251095
JAX00003806
JAX00251097
JAX00003807
JAX00251098
JAX00251099
JAX00251100
JAX00251101
JAX00251102
JAX00003808
JAX00003809
JAX00003811
JAX00003812
JAX00251104
JAX00251106
JAX00251107
JAX00251108
JAX00251109
JAX00251110
JAX00251111
JAX00251112
JAX00251113
JAX00251114
JAX00003815
JAX00003816
JAX00251115
JAX00251116
JAX00251117
JAX00251118
JAX00251119
JAX00251120
JAX00251121
JAX00251122
JAX00003817
JAX00251123
JAX00003818
JAX00003821
JAX00251124
JAX00251125
JAX00251126
JAX00251127
JAX00251129
JAX00251130
JAX00251131
JAX00003822
JAX00251132
JAX00251133
JAX00251134
JAX00251135
JAX00003823
JAX00251139
JAX00251140
JAX00003825
JAX00191728
JAX00191729
JAX00251144
JAX00003828
JAX00003829
JAX00251146
JAX00251147
JAX00251148
JAX00003831
JAX00191730
JAX00251149
JAX00251150
JAX00251151
JAX00003832
JAX00003833
JAX00251152
JAX00003834
JAX00251153
JAX00251154
JAX00251156
JAX00003835
JAX00251157
JAX00003836
JAX00003837
JAX00191731
JAX00251158
JAX00251159
JAX00251162
JAX00251163
JAX00003838
JAX00251164
JAX00003839
JAX00251165
JAX00251166
JAX00251167
JAX00003841
JAX00191734
JAX00003843
JAX00251168
JAX00251169
JAX00251170
JAX00003844
JAX00003845
JAX00251172
JAX00251173
JAX00251174
JAX00003847
JAX00251175
JAX00251176
JAX00251177
JAX00003848
JAX00003849
JAX00251178
JAX00251179
JAX00251180
JAX00251181
JAX00251182
JAX00251184
JAX00251187
JAX00251188
JAX00251189
JAX00251190
JAX00251191
JAX00251192
JAX00251193
JAX00251194
JAX00003852
JAX00251195
JAX00251196
JAX00251197
JAX00251198
JAX00251200
JAX00251201
JAX00251202
JAX00251203
JAX00251204
JAX00003854
JAX00003855
JAX00003858
JAX00251206
JAX00251207
JAX00251210
JAX00251211
JAX00251212
JAX00251213
JAX00251214
JAX00251215
JAX00003861
JAX00251216
JAX00251218
JAX00251219
JAX00251220
JAX00251222
JAX00251223
JAX00251224
JAX00003863
JAX00251225
JAX00251226
JAX00251227
JAX00003864
JAX00251228
JAX00251231
JAX00251233
JAX00251237
JAX00251239
JAX00003865
JAX00251240
JAX00251241
JAX00251242
JAX00251244
JAX00251246
JAX00251247
JAX00251248
JAX00251249
JAX00251250
JAX00251252
JAX00251254
JAX00251255
JAX00251256
JAX00251258
JAX00251260
JAX00251261
JAX00251262
JAX00251263
JAX00003868
JAX00003869
JAX00003870
JAX00191740
JAX00191741
JAX00251265
JAX00251266
JAX00251268
JAX00251270
JAX00003871
JAX00003873
JAX00251272
JAX00251273
JAX00251275
JAX00251276
JAX00251277
JAX00251278
JAX00251279
JAX00251280
JAX00003874
JAX00003875
JAX00251281
JAX00251283
JAX00251286
JAX00251288
JAX00251289
JAX00251290
JAX00003876
JAX00251291
JAX00251292
JAX00251294
JAX00251295
JAX00251296
JAX00251297
JAX00251300
JAX00251301
JAX00251302
JAX00251304
JAX00251305
JAX00251307
JAX00251308
JAX00251309
JAX00251310
JAX00251311
JAX00251313
JAX00251314
JAX00003879
JAX00251316
JAX00251317
JAX00251318
JAX00251319
JAX00251320
JAX00251321
JAX00251322
JAX00251325
JAX00003880
JAX00251326
JAX00251327
JAX00251328
JAX00251329
JAX00251330
JAX00251331
JAX00003881
JAX00003882
JAX00251332
JAX00191743
JAX00251333
JAX00251335
JAX00003883
JAX00251336
JAX00003884
JAX00251338
JAX00003885
JAX00251339
JAX00191744
JAX00003886
JAX00251342
JAX00251344
JAX00003887
JAX00251347
JAX00251348
JAX00003888
JAX00251349
JAX00251350
JAX00251351
JAX00251352
JAX00251355
JAX00251357
JAX00003890
JAX00251358
JAX00003891
JAX00251359
JAX00251362
JAX00251363
JAX00251364
JAX00251365
JAX00251366
JAX00003894
JAX00251367
JAX00251368
JAX00251369
JAX00003896
JAX00251370
JAX00251371
JAX00191749
JAX00003900
JAX00251372
JAX00191750
JAX00003901
JAX00251373
JAX00251374
JAX00251378
JAX00251379
JAX00251380
JAX00251383
JAX00251385
JAX00251386
JAX00251387
JAX00251388
JAX00251389
JAX00251390
JAX00251391
JAX00251393
JAX00003906
JAX00251395
JAX00251396
JAX00003907
JAX00251398
JAX00251399
JAX00251400
JAX00251402
JAX00251403
JAX00251404
JAX00003910
JAX00003911
JAX00003912
JAX00251407
JAX00003914
JAX00003915
JAX00251409
JAX00251410
JAX00251411
JAX00003916
JAX00003917
JAX00003918
JAX00251412
JAX00251413
JAX00251415
JAX00251416
JAX00251417
JAX00251418
JAX00251419
JAX00251421
JAX00251422
JAX00251423
JAX00251424
JAX00251425
JAX00251426
JAX00003919
JAX00003920
JAX00003921
JAX00251429
JAX00251430
JAX00251431
JAX00251432
JAX00003924
JAX00251439
JAX00251440
JAX00251443
JAX00251444
JAX00251445
JAX00003926
JAX00251446
JAX00251447
JAX00251448
JAX00251449
JAX00003927
JAX00251450
JAX00251451
JAX00251452
JAX00251453
JAX00251454
JAX00251455
JAX00251457
JAX00003928
JAX00003929
JAX00003930
JAX00251459
JAX00003931
JAX00251460
JAX00003932
JAX00251461
JAX00251462
JAX00251463
JAX00251464
JAX00251465
JAX00251466
JAX00251467
JAX00251468
JAX00251469
JAX00251470
JAX00251472
JAX00251473
JAX00251475
JAX00251477
JAX00251478
JAX00251479
JAX00251480
JAX00251481
JAX00188744
JAX00003934
JAX00251485
JAX00191758
JAX00003936
JAX00251486
JAX00251487
JAX00251488
JAX00251489
JAX00251490
JAX00251491
JAX00251492
JAX00251494
JAX00251495
JAX00003938
JAX00251496
JAX00251497
JAX00251498
JAX00251502
JAX00251503
JAX00251504
JAX00251508
JAX00251511
JAX00251513
JAX00251514
JAX00251516
JAX00251517
JAX00251518
JAX00251519
JAX00251521
JAX00251522
JAX00003942
JAX00251523
JAX00251524
JAX00251527
JAX00251528
JAX00003943
JAX00251529
JAX00251530
JAX00003945
JAX00251531
JAX00251532
JAX00251533
JAX00191761
JAX00251539
JAX00251540
JAX00251541
JAX00251542
JAX00251544
JAX00251545
JAX00251546
JAX00191762
JAX00003946
JAX00003947
JAX00251550
JAX00251552
JAX00251553
JAX00251554
JAX00251557
JAX00003949
JAX00003950
JAX00003951
JAX00251558
JAX00251559
JAX00191763
JAX00251560
JAX00251561
JAX00251565
JAX00251566
JAX00251567
JAX00003954
JAX00251568
JAX00251569
JAX00251572
JAX00251573
JAX00251574
JAX00251576
JAX00251577
JAX00251579
JAX00251581
JAX00003955
JAX00251582
JAX00251583
JAX00251584
JAX00251585
JAX00251586
JAX00003956
JAX00003957
JAX00251587
JAX00251589
JAX00251590
JAX00251591
JAX00251592
JAX00251594
JAX00251596
JAX00191766
JAX00251597
JAX00251599
JAX00251600
JAX00251601
JAX00251602
JAX00251603
JAX00251604
JAX00251605
JAX00251606
JAX00003963
JAX00251608
JAX00251609
JAX00251610
JAX00251612
JAX00251613
JAX00251614
JAX00251616
JAX00003964
JAX00003965
JAX00003966
JAX00251618
JAX00251619
JAX00251620
JAX00251623
JAX00251624
JAX00003968
JAX00251626
JAX00251627
JAX00003969
JAX00251628
JAX00251630
JAX00251632
JAX00251635
JAX00003971
JAX00003972
JAX00191767
JAX00251636
JAX00251637
JAX00251638
JAX00251639
JAX00251640
JAX00191768
JAX00251641
JAX00251642
JAX00003973
JAX00003974
JAX00251644
JAX00251645
JAX00003975
JAX00251647
JAX00251648
JAX00251649
JAX00251650
JAX00003976
JAX00003977
JAX00251651
JAX00251652
JAX00251653
JAX00251654
JAX00251655
JAX00251656
JAX00251657
JAX00251658
JAX00251659
JAX00251661
JAX00251662
JAX00251663
JAX00251665
JAX00251666
JAX00251667
JAX00251668
JAX00003980
JAX00003981
JAX00251669
JAX00251670
JAX00251671
JAX00251672
JAX00251673
JAX00251675
JAX00251676
JAX00251677
JAX00251681
JAX00251682
JAX00251683
JAX00191771
JAX00251685
JAX00251686
JAX00251687
JAX00191772
JAX00191773
JAX00003985
JAX00251688
JAX00251689
JAX00251691
JAX00251697
JAX00251698
JAX00251699
JAX00003986
JAX00251700
JAX00251701
JAX00003987
JAX00251702
JAX00003988
JAX00003990
JAX00251703
JAX00251704
JAX00251705
JAX00251708
JAX00251711
JAX00251713
JAX00191774
JAX00003991
JAX00003992
JAX00003993
JAX00251716
JAX00251717
JAX00251718
JAX00251719
JAX00251720
JAX00251721
JAX00251722
JAX00251723
JAX00251724
JAX00251725
JAX00251726
JAX00251729
JAX00251730
JAX00251731
JAX00251732
JAX00251733
JAX00251734
JAX00251735
JAX00191776
JAX00003995
JAX00003996
JAX00251737
JAX00251739
JAX00003997
JAX00003998
JAX00003999
JAX00251740
JAX00251741
JAX00251742
JAX00251743
JAX00251744
JAX00251745
JAX00251746
JAX00004002
JAX00251747
JAX00251749
JAX00251750
JAX00004003
JAX00004004
JAX00251752
JAX00251753
JAX00251754
JAX00251755
JAX00251757
JAX00251760
JAX00251761
JAX00251762
JAX00004006
JAX00004007
JAX00191778
JAX00191779
JAX00251763
JAX00251764
JAX00251765
JAX00251766
JAX00251769
JAX00251771
JAX00251772
JAX00251773
JAX00251774
JAX00251775
JAX00191781
JAX00004012
JAX00251776
JAX00004013
JAX00251777
JAX00251778
JAX00251779
JAX00251780
JAX00251781
JAX00251782
JAX00251783
JAX00251784
JAX00191782
JAX00251787
JAX00251788
JAX00251789
JAX00004015
JAX00004017
JAX00251792
JAX00251793
JAX00191783
JAX00251795
JAX00251796
JAX00251797
JAX00251798
JAX00251799
JAX00004019
JAX00004020
JAX00251801
JAX00251802
JAX00251804
JAX00251805
JAX00251806
JAX00251807
JAX00004022
JAX00251808
JAX00251809
JAX00251810
JAX00251811
JAX00251812
JAX00251813
JAX00251816
JAX00251817
JAX00004023
JAX00251818
JAX00251820
JAX00251821
JAX00004025
JAX00004026
JAX00251823
JAX00251824
JAX00251825
JAX00191785
JAX00191786
JAX00251827
JAX00191787
JAX00251828
JAX00251829
JAX00251830
JAX00004027
JAX00004028
JAX00251831
JAX00004029
JAX00251832
JAX00251833
JAX00251834
JAX00251835
JAX00191788
JAX00251837
JAX00251838
JAX00251839
JAX00251840
JAX00004030
JAX00004031
JAX00004032
JAX00191789
JAX00251842
JAX00251843
JAX00251844
JAX00251845
JAX00251846
JAX00251847
JAX00251848
JAX00251849
JAX00251850
JAX00251855
JAX00251856
JAX00191790
JAX00004035
JAX00191791
JAX00251857
JAX00251858
JAX00251859
JAX00004037
JAX00251860
JAX00251861
JAX00251863
JAX00251866
JAX00251867
JAX00251868
JAX00004039
JAX00251869
JAX00004040
JAX00251870
JAX00004041
JAX00251871
JAX00251872
JAX00251873
JAX00251874
JAX00251875
JAX00251876
JAX00004042
JAX00004043
JAX00004044
JAX00251878
JAX00251879
JAX00251880
JAX00004045
JAX00251881
JAX00251882
JAX00251883
JAX00251884
JAX00251885
JAX00251886
JAX00251888
JAX00251889
JAX00191794
JAX00251891
JAX00004048
JAX00004050
JAX00251893
JAX00251894
JAX00251895
JAX00251897
JAX00251898
JAX00251899
JAX00251900
JAX00251901
JAX00251902
JAX00251903
JAX00004054
JAX00251906
JAX00251907
JAX00004056
JAX00251909
JAX00251911
JAX00191797
JAX00004058
JAX00251913
JAX00251914
JAX00251915
JAX00251916
JAX00251917
JAX00251918
JAX00251919
JAX00251920
JAX00004060
JAX00004061
JAX00251921
JAX00251922
JAX00251923
JAX00251924
JAX00251925
JAX00251926
JAX00251927
JAX00191798
JAX00004062
JAX00251928
JAX00251929
JAX00251930
JAX00251931
JAX00251932
JAX00251933
JAX00251934
JAX00251935
JAX00251936
JAX00004063
JAX00251937
JAX00251938
JAX00251939
JAX00251940
JAX00191799
JAX00191801
JAX00251942
JAX00251943
JAX00251944
JAX00251945
JAX00251946
JAX00251947
JAX00251948
JAX00004067
JAX00004068
JAX00251949
JAX00251950
JAX00251952
JAX00251953
JAX00251954
JAX00251956
JAX00004069
JAX00251957
JAX00004071
JAX00251958
JAX00251959
JAX00251960
JAX00004072
JAX00004073
JAX00251963
JAX00004074
JAX00251966
JAX00004075
JAX00251967
JAX00251968
JAX00004076
JAX00004077
JAX00251974
JAX00251976
JAX00251977
JAX00251979
JAX00004078
JAX00004079
JAX00004080
JAX00251980
JAX00251981
JAX00251983
JAX00004081
JAX00251984
JAX00251986
JAX00251987
JAX00251988
JAX00004082
JAX00251990
JAX00251991
JAX00251992
JAX00251993
JAX00191802
JAX00251994
JAX00251995
JAX00251996
JAX00251997
JAX00251998
JAX00251999
JAX00252000
JAX00252001
JAX00252002
JAX00252003
JAX00004085
JAX00004086
JAX00252004
JAX00252005
JAX00252006
JAX00004087
JAX00004088
JAX00252008
JAX00004089
JAX00252009
JAX00252010
JAX00252012
JAX00252013
JAX00252014
JAX00252015
JAX00252016
JAX00252017
JAX00252018
JAX00252020
JAX00004093
JAX00004094
JAX00191803
JAX00252021
JAX00252022
JAX00004095
JAX00252023
JAX00252024
JAX00252025
JAX00252026
JAX00252027
JAX00252028
JAX00252029
JAX00252030
JAX00252031
JAX00252032
JAX00004097
JAX00004098
JAX00252034
JAX00191804
JAX00191805
JAX00252035
JAX00252036
JAX00252037
JAX00004099
JAX00004100
JAX00004101
JAX00252038
JAX00252039
JAX00252041
JAX00252042
JAX00252043
JAX00252044
JAX00004102
JAX00252045
JAX00252046
JAX00252047
JAX00252048
JAX00252049
JAX00191806
JAX00004103
JAX00004104
JAX00252050
JAX00004106
JAX00004107
JAX00252051
JAX00252053
JAX00252054
JAX00191807
JAX00191808
JAX00252055
JAX00252056
JAX00252058
JAX00004109
JAX00252059
JAX00252060
JAX00252061
JAX00252063
JAX00004111
JAX00004112
JAX00252064
JAX00252065
JAX00004114
JAX00004116
JAX00252066
JAX00252067
JAX00252068
JAX00252069
JAX00252070
JAX00252071
JAX00004118
JAX00252072
JAX00252073
JAX00252074
JAX00252075
JAX00252076
JAX00252077
JAX00252078
JAX00252079
JAX00252081
JAX00252082
JAX00252083
JAX00252084
JAX00004120
JAX00252085
JAX00191810
JAX00252087
JAX00191812
JAX00252090
JAX00252091
JAX00004123
JAX00252092
JAX00252093
JAX00252095
JAX00252096
JAX00252099
JAX00252100
JAX00252101
JAX00252102
JAX00252103
JAX00252104
JAX00252105
JAX00252106
JAX00252108
JAX00252111
JAX00252112
JAX00004126
JAX00252114
JAX00252115
JAX00252116
JAX00004128
JAX00252117
JAX00252118
JAX00252119
JAX00252120
JAX00252121
JAX00252122
JAX00252124
JAX00252125
JAX00252126
JAX00252127
JAX00252128
JAX00252129
JAX00252130
JAX00004129
JAX00004130
JAX00004131
JAX00191813
JAX00191814
JAX00191815
JAX00252132
JAX00004133
JAX00252133
JAX00252135
JAX00004134
JAX00252136
JAX00252137
JAX00252139
JAX00004136
JAX00252141
JAX00252143
JAX00252144
JAX00252145
JAX00252147
JAX00252148
JAX00252149
JAX00191816
JAX00252150
JAX00252151
JAX00252152
JAX00252153
JAX00004140
JAX00252155
JAX00004141
JAX00252156
JAX00252157
JAX00252159
JAX00252160
JAX00004143
JAX00252161
JAX00252162
JAX00252163
JAX00252164
JAX00252165
JAX00191819
JAX00252166
JAX00252167
JAX00191820
JAX00004145
JAX00252169
JAX00004146
JAX00252170
JAX00252171
JAX00252172
JAX00252173
JAX00252174
JAX00252175
JAX00004147
JAX00004148
JAX00191821
JAX00191822
JAX00004149
JAX00004150
JAX00252176
JAX00252177
JAX00004151
JAX00252178
JAX00004152
JAX00252179
JAX00252180
JAX00252181
JAX00191823
JAX00252183
JAX00252184
JAX00004154
JAX00252187
JAX00191824
JAX00004157
JAX00252190
JAX00252191
JAX00252192
JAX00252194
JAX00252195
JAX00252196
JAX00252197
JAX00252198
JAX00191826
JAX00252201
JAX00252205
JAX00004166
JAX00191827
JAX00191829
JAX00252208
JAX00252209
JAX00004168
JAX00252211
JAX00252212
JAX00252213
JAX00252215
JAX00252216
JAX00252219
JAX00252220
JAX00252221
JAX00252222
JAX00252223
JAX00252224
JAX00004175
JAX00004176
JAX00252225
JAX00191832
JAX00252226
JAX00252227
JAX00252228
JAX00252231
JAX00004180
JAX00252235
JAX00252236
JAX00252237
JAX00252238
JAX00004182
JAX00252240
JAX00252242
JAX00004183
JAX00004184
JAX00252243
JAX00004185
JAX00252244
JAX00191833
JAX00252245
JAX00004186
JAX00252246
JAX00252247
JAX00252248
JAX00004188
JAX00252249
JAX00252251
JAX00004189
JAX00004190
JAX00252252
JAX00252253
JAX00252255
JAX00004191
JAX00252257
JAX00252258
JAX00252261
JAX00004192
JAX00252263
JAX00252264
JAX00004193
JAX00191835
JAX00252268
JAX00004196
JAX00252270
JAX00252271
JAX00252272
JAX00252273
JAX00252274
JAX00252275
JAX00252277
JAX00252278
JAX00252279
JAX00252280
JAX00191837
JAX00252281
JAX00252282
JAX00252283
JAX00004198
JAX00252285
JAX00004199
JAX00004200
JAX00252288
JAX00252291
JAX00252292
JAX00252294
JAX00252296
JAX00004201
JAX00252297
JAX00004202
JAX00004203
JAX00252298
JAX00252299
JAX00252300
JAX00252302
JAX00252303
JAX00252307
JAX00252308
JAX00252310
JAX00252311
JAX00252312
JAX00252314
JAX00004206
JAX00252322
JAX00252323
JAX00252324
JAX00252325
JAX00252327
JAX00252329
JAX00252330
JAX00252333
JAX00252334
JAX00252335
JAX00004207
JAX00004209
JAX00252339
JAX00252340
JAX00252341
JAX00252343
JAX00004210
JAX00252345
JAX00252347
JAX00252348
JAX00252349
JAX00252351
JAX00004211
JAX00252352
JAX00252353
JAX00004212
JAX00252354
JAX00252356
JAX00191839
JAX00191840
JAX00252358
JAX00252359
JAX00252360
JAX00004213
JAX00252361
JAX00252362
JAX00004214
JAX00004215
JAX00252364
JAX00252365
JAX00252366
JAX00252368
JAX00252371
JAX00252372
JAX00252373
JAX00252374
JAX00252375
JAX00252376
JAX00252377
JAX00252379
JAX00252380
JAX00252381
JAX00252382
JAX00004216
JAX00252384
JAX00252385
JAX00252386
JAX00252387
JAX00252388
JAX00004218
JAX00252391
JAX00004221
JAX00252394
JAX00252396
JAX00252397
JAX00252398
JAX00252399
JAX00252400
JAX00252401
JAX00252402
JAX00252403
JAX00252404
JAX00252405
JAX00252407
JAX00004222
JAX00004223
JAX00191847
JAX00252410
JAX00252411
JAX00252412
JAX00252413
JAX00252414
JAX00252418
JAX00252419
JAX00252423
JAX00252424
JAX00252425
JAX00252426
JAX00252427
JAX00252428
JAX00004228
JAX00004229
JAX00004230
JAX00252431
JAX00252432
JAX00252433
JAX00252435
JAX00252436
JAX00252437
JAX00252438
JAX00004232
JAX00252439
JAX00004233
JAX00252441
JAX00252442
JAX00252443
JAX00252444
JAX00252446
JAX00191848
JAX00252447
JAX00004237
JAX00252448
JAX00252449
JAX00252451
JAX00252452
JAX00252453
JAX00252454
JAX00252455
JAX00252456
JAX00004240
JAX00252457
JAX00252458
JAX00004241
JAX00004242
JAX00252459
JAX00252461
JAX00252464
JAX00252465
JAX00004243
JAX00004244
JAX00004245
JAX00252467
JAX00252468
JAX00252469
JAX00004246
JAX00252475
JAX00004248
JAX00252476
JAX00004249
JAX00004250
JAX00252479
JAX00252480
JAX00191853
JAX00004252
JAX00004253
JAX00252482
JAX00252483
JAX00252485
JAX00252486
JAX00252488
JAX00004254
JAX00252490
JAX00191854
JAX00252491
JAX00004255
JAX00004256
JAX00004257
JAX00252492
JAX00252493
JAX00004258
JAX00004259
JAX00004260
JAX00252495
JAX00252496
JAX00252497
JAX00188747
JAX00252498
JAX00252499
JAX00252500
JAX00252501
JAX00252502
JAX00191856
JAX00252503
JAX00252504
JAX00252505
JAX00004261
JAX00004262
JAX00252506
JAX00252507
JAX00004263
JAX00191858
JAX00191859
JAX00191860
JAX00252509
JAX00004267
JAX00004268
JAX00252511
JAX00252512
JAX00252513
JAX00004269
JAX00004271
JAX00252516
JAX00252517
JAX00004274
JAX00004275
JAX00191862
JAX00191863
JAX00252519
JAX00004276
JAX00004278
JAX00252521
JAX00252522
JAX00252523
JAX00252524
JAX00252525
JAX00252526
JAX00004279
JAX00252528
JAX00252530
JAX00252531
JAX00252532
JAX00252533
JAX00252534
JAX00252535
JAX00252536
JAX00004282
JAX00252537
JAX00252538
JAX00191865
JAX00252539
JAX00252540
JAX00252541
JAX00004283
JAX00252543
JAX00252544
JAX00252547
JAX00252548
JAX00004286
JAX00252550
JAX00252551
JAX00252552
JAX00252553
JAX00252554
JAX00252555
JAX00252556
JAX00004288
JAX00004289
JAX00191869
JAX00252558
JAX00252559
JAX00252560
JAX00004292
JAX00004293
JAX00252562
JAX00252563
JAX00252564
JAX00004295
JAX00004296
JAX00252565
JAX00252566
JAX00252567
JAX00252568
JAX00004298
JAX00252573
JAX00252575
JAX00252576
JAX00252577
JAX00252578
JAX00004300
JAX00004301
JAX00252579
JAX00004302
JAX00252580
JAX00252582
JAX00252583
JAX00004303
JAX00004304
JAX00252584
JAX00252585
JAX00252586
JAX00252588
JAX00004306
JAX00191871
JAX00004307
JAX00004308
JAX00252590
JAX00252591
JAX00252593
JAX00252594
JAX00252595
JAX00252596
JAX00252597
JAX00252598
JAX00252599
JAX00252600
JAX00252601
JAX00004309
JAX00252603
JAX00252605
JAX00252606
JAX00252607
JAX00252608
JAX00191872
JAX00004310
JAX00252609
JAX00252610
JAX00252611
JAX00252612
JAX00252613
JAX00004312
JAX00004313
JAX00004314
JAX00191873
JAX00252614
JAX00252616
JAX00191874
JAX00252618
JAX00004316
JAX00252619
JAX00004317
JAX00252620
JAX00252622
JAX00252623
JAX00252624
JAX00252625
JAX00191875
JAX00004318
JAX00004319
JAX00004320
JAX00252626
JAX00252627
JAX00252628
JAX00252630
JAX00252631
JAX00252632
JAX00252633
JAX00252634
JAX00252635
JAX00004321
JAX00004323
JAX00252636
JAX00004324
JAX00191876
JAX00004325
JAX00004326
JAX00252637
JAX00252638
JAX00252639
JAX00252640
JAX00252641
JAX00252642
JAX00252643
JAX00252644
JAX00004327
JAX00004329
JAX00191877
JAX00252647
JAX00252648
JAX00252649
JAX00252650
JAX00191878
JAX00004331
JAX00252651
JAX00004332
JAX00252653
JAX00252655
JAX00252656
JAX00252658
JAX00252659
JAX00252660
JAX00252661
JAX00252663
JAX00252664
JAX00252666
JAX00252667
JAX00252668
JAX00252669
JAX00252670
JAX00252671
JAX00004337
JAX00004338
JAX00252674
JAX00252675
JAX00252676
JAX00252677
JAX00252678
JAX00252679
JAX00252680
JAX00252681
JAX00252682
JAX00252683
JAX00252684
JAX00004339
JAX00191879
JAX00004340
JAX00004341
JAX00191880
JAX00252686
JAX00252687
JAX00252689
JAX00252690
JAX00252691
JAX00004343
JAX00252694
JAX00252698
JAX00252699
JAX00252700
JAX00252701
JAX00004346
JAX00252702
JAX00004347
JAX00252703
JAX00252704
JAX00191882
JAX00252705
JAX00004349
JAX00191883
JAX00252707
JAX00252708
JAX00252709
JAX00252710
JAX00252711
JAX00252712
JAX00252713
JAX00252714
JAX00252715
JAX00252716
JAX00004351
JAX00252717
JAX00252718
JAX00252720
JAX00252722
JAX00252724
JAX00252725
JAX00252727
JAX00252729
JAX00252730
JAX00004355
JAX00004356
JAX00252732
JAX00252733
JAX00252734
JAX00252735
JAX00252739
JAX00252740
JAX00252741
JAX00004357
JAX00004358
JAX00252742
JAX00252743
JAX00252744
JAX00004359
JAX00252745
JAX00252746
JAX00252747
JAX00252748
JAX00252749
JAX00191886
JAX00004360
JAX00252751
JAX00252752
JAX00252753
JAX00252754
JAX00004362
JAX00252755
JAX00252756
JAX00252757
JAX00252758
JAX00252759
JAX00004363
JAX00252760
JAX00252761
JAX00252762
JAX00252763
JAX00252764
JAX00252765
JAX00252767
JAX00252768
JAX00004366
JAX00004367
JAX00252769
JAX00252770
JAX00252772
JAX00252773
JAX00252774
JAX00004370
JAX00004371
JAX00252776
JAX00252777
JAX00252778
JAX00252779
JAX00252780
JAX00004372
JAX00252781
JAX00252782
JAX00252783
JAX00252784
JAX00004375
JAX00252786
JAX00252787
JAX00004377
JAX00252788
JAX00191890
JAX00252789
JAX00252790
JAX00252791
JAX00252792
JAX00004378
JAX00252793
JAX00252794
JAX00252795
JAX00252798
JAX00252799
JAX00252800
JAX00252801
JAX00004381
JAX00004382
JAX00004383
JAX00191891
JAX00252803
JAX00252804
JAX00004384
JAX00252805
JAX00252807
JAX00252808
JAX00252809
JAX00004385
JAX00004386
JAX00252810
JAX00252812
JAX00004388
JAX00004389
JAX00252813
JAX00252814
JAX00252815
JAX00004390
JAX00004391
JAX00004392
JAX00252818
JAX00252819
JAX00252820
JAX00252823
JAX00252824
JAX00252827
JAX00252828
JAX00004394
JAX00252829
JAX00252831
JAX00252832
JAX00004396
JAX00004397
JAX00004398
JAX00252834
JAX00252835
JAX00252837
JAX00252838
JAX00252839
JAX00191895
JAX00252840
JAX00252841
JAX00004399
JAX00004401
JAX00252842
JAX00252843
JAX00252845
JAX00004402
JAX00252846
JAX00004404
JAX00252847
JAX00252848
JAX00252849
JAX00191897
JAX00191899
JAX00004405
JAX00004406
JAX00004407
JAX00252850
JAX00252851
JAX00252852
JAX00252853
JAX00004408
JAX00004409
JAX00004410
JAX00252854
JAX00252855
JAX00252856
JAX00252857
JAX00252858
JAX00004411
JAX00004412
JAX00252859
JAX00004413
JAX00252860
JAX00252861
JAX00252863
JAX00252864
JAX00004414
JAX00004416
JAX00252865
JAX00004418
JAX00252866
JAX00004419
JAX00252867
JAX00252868
JAX00252869
JAX00004420
JAX00004421
JAX00004422
JAX00252870
JAX00252873
JAX00191901
JAX00191902
JAX00004423
JAX00004424
JAX00191904
JAX00252874
JAX00252875
JAX00252876
JAX00252877
JAX00252878
JAX00191905
JAX00252882
JAX00252883
JAX00004426
JAX00004428
JAX00252884
JAX00252885
JAX00252886
JAX00252887
JAX00004429
JAX00004430
JAX00004431
JAX00252890
JAX00252891
JAX00191907
JAX00252892
JAX00252893
JAX00004432
JAX00004433
JAX00004434
JAX00252895
JAX00252896
JAX00004436
JAX00004437
JAX00252897
JAX00252898
JAX00252901
JAX00252902
JAX00252903
JAX00004439
JAX00004440
JAX00252905
JAX00252906
JAX00004442
JAX00252907
JAX00004443
JAX00252909
JAX00252910
JAX00252911
JAX00004445
JAX00252914
JAX00004447
JAX00252919
JAX00252920
JAX00252921
JAX00252922
JAX00004451
JAX00252923
JAX00252924
JAX00252925
JAX00252926
JAX00252927
JAX00004453
JAX00004455
JAX00252928
JAX00252930
JAX00252931
JAX00004456
JAX00004457
JAX00252932
JAX00252933
JAX00004458
JAX00252934
JAX00252935
JAX00188750
JAX00004460
JAX00004461
JAX00252937
JAX00252938
JAX00252940
JAX00252943
JAX00252945
JAX00252946
JAX00004462
JAX00004463
JAX00252948
JAX00252949
JAX00004466
JAX00004467
JAX00252951
JAX00252952
JAX00252953
JAX00191915
JAX00191916
JAX00191917
JAX00252954
JAX00004468
JAX00004469
JAX00252955
JAX00252956
JAX00252957
JAX00004470
JAX00004471
JAX00252958
JAX00004472
JAX00252959
JAX00191919
JAX00004473
JAX00252965
JAX00252966
JAX00004475
JAX00252968
JAX00191920
JAX00004476
JAX00252972
JAX00252973
JAX00252974
JAX00252977
JAX00252978
JAX00252979
JAX00004477
JAX00252980
JAX00004479
JAX00252982
JAX00252983
JAX00252984
JAX00004480
JAX00252985
JAX00252986
JAX00252988
JAX00252990
JAX00252993
JAX00252994
JAX00252995
JAX00252996
JAX00252997
JAX00252998
JAX00252999
JAX00004483
JAX00004484
JAX00004485
JAX00253001
JAX00253002
JAX00253003
JAX00253006
JAX00253007
JAX00004486
JAX00004487
JAX00253009
JAX00253010
JAX00253011
JAX00004491
JAX00253012
JAX00253013
JAX00253015
JAX00004493
JAX00253017
JAX00253018
JAX00253019
JAX00004496
JAX00004497
JAX00253020
JAX00191924
JAX00253021
JAX00253022
JAX00004498
JAX00004499
JAX00004500
JAX00191926
JAX00253023
JAX00253025
JAX00004501
JAX00004502
JAX00004503
JAX00253026
JAX00253027
JAX00004504
JAX00004505
JAX00253028
JAX00253029
JAX00004506
JAX00253030
JAX00253031
JAX00253032
JAX00253033
JAX00253034
JAX00004507
JAX00004508
JAX00253036
JAX00253037
JAX00004511
JAX00004512
JAX00253038
JAX00253041
JAX00004513
JAX00004514
JAX00253042
JAX00253043
JAX00004515
JAX00253044
JAX00253045
JAX00253048
JAX00253049
JAX00253050
JAX00253051
JAX00004516
JAX00004518
JAX00191928
JAX00253054
JAX00253055
JAX00253056
JAX00253057
JAX00253058
JAX00253059
JAX00004519
JAX00004520
JAX00188751
JAX00253060
JAX00253061
JAX00253062
JAX00004521
JAX00253063
JAX00253064
JAX00253065
JAX00253066
JAX00253067
JAX00004522
JAX00253069
JAX00191930
JAX00191931
JAX00253070
JAX00253071
JAX00253072
JAX00004523
JAX00004524
JAX00188752
JAX00253073
JAX00004525
JAX00004526
JAX00253074
JAX00004527
JAX00253075
JAX00253076
JAX00253077
JAX00253078
JAX00253079
JAX00253080
JAX00004528
JAX00004529
JAX00004530
JAX00253081
JAX00253082
JAX00253083
JAX00253084
JAX00253085
JAX00253086
JAX00253088
JAX00253089
JAX00253090
JAX00004532
JAX00253094
JAX00253096
JAX00253097
JAX00004533
JAX00004534
JAX00253098
JAX00253099
JAX00253100
JAX00253101
JAX00004535
JAX00188753
JAX00191934
JAX00191935
JAX00253102
JAX00253104
JAX00253105
JAX00004537
JAX00004539
JAX00253106
JAX00191936
JAX00253107
JAX00191937
JAX00253109
JAX00253110
JAX00004540
JAX00004541
JAX00004542
JAX00253114
JAX00004543
JAX00191939
JAX00253115
JAX00004544
JAX00253116
JAX00253117
JAX00253118
JAX00004546
JAX00004547
JAX00004548
JAX00253122
JAX00253123
JAX00253124
JAX00253125
JAX00253126
JAX00253127
JAX00253128
JAX00253129
JAX00004550
JAX00253130
JAX00004551
JAX00253134
JAX00253135
JAX00253136
JAX00253137
JAX00253138
JAX00253139
JAX00253140
JAX00253141
JAX00253142
JAX00253143
JAX00004552
JAX00004553
JAX00004554
JAX00253144
JAX00191940
JAX00191941
JAX00253145
JAX00253146
JAX00253147
JAX00004555
JAX00253148
JAX00253151
JAX00253153
JAX00004556
JAX00004557
JAX00253154
JAX00253156
JAX00253157
JAX00191942
JAX00004560
JAX00253158
JAX00253160
JAX00191943
JAX00253164
JAX00253165
JAX00253167
JAX00253170
JAX00253171
JAX00004562
JAX00253172
JAX00253173
JAX00004563
JAX00253175
JAX00253176
JAX00253177
JAX00253178
JAX00004564
JAX00004565
JAX00253181
JAX00004566
JAX00253183
JAX00253184
JAX00253185
JAX00253187
JAX00253188
JAX00191944
JAX00004567
JAX00253190
JAX00253192
JAX00253193
JAX00253194
JAX00004569
JAX00253197
JAX00253198
JAX00253199
JAX00253201
JAX00253202
JAX00253204
JAX00253205
JAX00004571
JAX00004572
JAX00253206
JAX00253207
JAX00253208
JAX00253210
JAX00253211
JAX00253213
JAX00191946
JAX00253215
JAX00253216
JAX00004574
JAX00253217
JAX00253218
JAX00253220
JAX00253221
JAX00253222
JAX00253224
JAX00004575
JAX00191947
JAX00253225
JAX00004576
JAX00253227
JAX00253228
JAX00004577
JAX00004578
JAX00253229
JAX00253230
JAX00253231
JAX00253232
JAX00253233
JAX00253234
JAX00253235
JAX00253236
JAX00004579
JAX00253239
JAX00004580
JAX00004581
JAX00253240
JAX00253241
JAX00253242
JAX00004582
JAX00004583
JAX00004584
JAX00253244
JAX00253245
JAX00253246
JAX00191951
JAX00004586
JAX00253247
JAX00004587
JAX00253248
JAX00253249
JAX00004588
JAX00253251
JAX00253253
JAX00004589
JAX00253254
JAX00253255
JAX00253256
JAX00253257
JAX00004591
JAX00004592
JAX00253259
JAX00253261
JAX00253263
JAX00004593
JAX00004594
JAX00253266
JAX00253267
JAX00253268
JAX00253271
JAX00004597
JAX00004598
JAX00191956
JAX00004599
JAX00253273
JAX00253274
JAX00253276
JAX00004601
JAX00253277
JAX00253278
JAX00253280
JAX00253281
JAX00253282
JAX00253283
JAX00253284
JAX00253285
JAX00253287
JAX00004603
JAX00253289
JAX00004604
JAX00253292
JAX00004605
JAX00253294
JAX00253295
JAX00253296
JAX00253297
JAX00004606
JAX00253298
JAX00253299
JAX00004607
JAX00253300
JAX00253301
JAX00253302
JAX00004608
JAX00253304
JAX00253305
JAX00253306
JAX00188754
JAX00004609
JAX00004610
JAX00253308
JAX00004611
JAX00253313
JAX00253314
JAX00253315
JAX00004612
JAX00004613
JAX00253320
JAX00191961
JAX00004614
JAX00191962
JAX00253321
JAX00253322
JAX00253323
JAX00253324
JAX00004615
JAX00253327
JAX00253328
JAX00253329
JAX00004618
JAX00253330
JAX00253331
JAX00253332
JAX00253333
JAX00253334
JAX00004620
JAX00253335
JAX00253336
JAX00253338
JAX00004621
JAX00253339
JAX00004623
JAX00191964
JAX00191965
JAX00191966
JAX00253342
JAX00004624
JAX00253344
JAX00004625
JAX00004626
JAX00253346
JAX00253347
JAX00253348
JAX00004627
JAX00253349
JAX00253350
JAX00253351
JAX00253353
JAX00253354
JAX00253355
JAX00004628
JAX00004629
JAX00191967
JAX00191968
JAX00253358
JAX00004630
JAX00253361
JAX00253363
JAX00253364
JAX00253365
JAX00004633
JAX00004634
JAX00253367
JAX00253368
JAX00004635
JAX00253369
JAX00253371
JAX00253372
JAX00253373
JAX00191971
JAX00191972
JAX00004636
JAX00253374
JAX00253375
JAX00253376
JAX00253377
JAX00253379
JAX00253380
JAX00253381
JAX00253382
JAX00253383
JAX00004639
JAX00004640
JAX00253387
JAX00253391
JAX00004642
JAX00004644
JAX00253395
JAX00253396
JAX00004645
JAX00253397
JAX00253398
JAX00253400
JAX00253401
JAX00253402
JAX00253404
JAX00253405
JAX00191973
JAX00253407
JAX00253408
JAX00253411
JAX00253412
JAX00253413
JAX00253414
JAX00253415
JAX00253416
JAX00253417
JAX00253418
JAX00253420
JAX00253421
JAX00253425
JAX00253426
JAX00004648
JAX00004649
JAX00253427
JAX00253428
JAX00253429
JAX00253430
JAX00191974
JAX00253431
JAX00253432
JAX00253433
JAX00004651
JAX00253435
JAX00253436
JAX00191975
JAX00253441
JAX00253442
JAX00004653
JAX00253443
JAX00253444
JAX00253446
JAX00253447
JAX00004655
JAX00004656
JAX00253448
JAX00253449
JAX00253450
JAX00253451
JAX00253453
JAX00253454
JAX00253455
JAX00253456
JAX00253457
JAX00253459
JAX00004657
JAX00253460
JAX00253461
JAX00004659
JAX00253462
JAX00253463
JAX00253464
JAX00253465
JAX00253466
JAX00253467
JAX00253468
JAX00004660
JAX00004661
JAX00191978
JAX00253470
JAX00253471
JAX00253472
JAX00004663
JAX00253473
JAX00004664
JAX00004665
JAX00253478
JAX00253480
JAX00004667
JAX00004668
JAX00253481
JAX00004670
JAX00253483
JAX00004671
JAX00253487
JAX00004673
JAX00253490
JAX00253491
JAX00253492
JAX00253493
JAX00004675
JAX00253494
JAX00253496
JAX00253497
JAX00004676
JAX00004677
JAX00004678
JAX00004679
JAX00253500
JAX00253505
JAX00253506
JAX00253507
JAX00253508
JAX00253509
JAX00004683
JAX00004684
JAX00253511
JAX00004685
JAX00253514
JAX00253515
JAX00253516
JAX00004687
JAX00253517
JAX00004688
JAX00004689
JAX00253518
JAX00004691
JAX00253520
JAX00004692
JAX00004694
JAX00004695
JAX00253526
JAX00253527
JAX00253528
JAX00253529
JAX00253530
JAX00253531
JAX00004698
JAX00004700
JAX00253532
JAX00253533
JAX00253534
JAX00253535
JAX00004701
JAX00253537
JAX00253538
JAX00253539
JAX00253540
JAX00253542
JAX00253544
JAX00004704
JAX00004705
JAX00004706
JAX00253545
JAX00253548
JAX00253549
JAX00253553
JAX00253555
JAX00004709
JAX00253556
JAX00253557
JAX00253559
JAX00253560
JAX00253561
JAX00253562
JAX00004710
JAX00004712
JAX00004713
JAX00253563
JAX00004714
JAX00004715
JAX00253564
JAX00253565
JAX00004718
JAX00253568
JAX00253571
JAX00253573
JAX00253574
JAX00004720
JAX00253576
JAX00253577
JAX00253578
JAX00004721
JAX00253579
JAX00188756
JAX00253582
JAX00253583
JAX00253585
JAX00253586
JAX00004722
JAX00253587
JAX00004725
JAX00004726
JAX00004727
JAX00253589
JAX00253590
JAX00253592
JAX00253593
JAX00253594
JAX00253595
JAX00004728
JAX00004729
JAX00004730
JAX00253596
JAX00253597
JAX00253598
JAX00253599
JAX00253600
JAX00253601
JAX00253602
JAX00253603
JAX00004731
JAX00004732
JAX00253604
JAX00004733
JAX00004735
JAX00191984
JAX00253605
JAX00253607
JAX00253608
JAX00253609
JAX00253611
JAX00253612
JAX00004737
JAX00004738
JAX00253613
JAX00253614
JAX00004739
JAX00253616
JAX00253617
JAX00253618
JAX00253620
JAX00253621
JAX00253622
JAX00004740
JAX00004741
JAX00004742
JAX00253625
JAX00253626
JAX00253627
JAX00004743
JAX00253629
JAX00004744
JAX00004745
JAX00253630
JAX00253631
JAX00253632
JAX00253635
JAX00253636
JAX00253639
JAX00253640
JAX00253641
JAX00004746
JAX00004747
JAX00253644
JAX00004748
JAX00253645
JAX00253647
JAX00253649
JAX00253650
JAX00253651
JAX00253652
JAX00004750
JAX00004751
JAX00004752
JAX00253653
JAX00253654
JAX00253655
JAX00004755
JAX00253656
JAX00253659
JAX00004756
JAX00253660
JAX00253661
JAX00253662
JAX00253663
JAX00004758
JAX00253664
JAX00253666
JAX00253667
JAX00004760
JAX00253669
JAX00253670
JAX00253671
JAX00191986
JAX00253672
JAX00253673
JAX00004761
JAX00004762
JAX00004763
JAX00253674
JAX00253675
JAX00253677
JAX00253678
JAX00253680
JAX00004764
JAX00253681
JAX00253683
JAX00253684
JAX00253685
JAX00004765
JAX00253686
JAX00004766
JAX00253687
JAX00253688
JAX00004767
JAX00004768
JAX00253689
JAX00004769
JAX00253690
JAX00253691
JAX00253693
JAX00004770
JAX00004771
JAX00004772
JAX00004773
JAX00253696
JAX00253698
JAX00253699
JAX00004774
JAX00253700
JAX00253701
JAX00253702
JAX00253704
JAX00004775
JAX00253705
JAX00253706
JAX00253707
JAX00004776
JAX00253708
JAX00253709
JAX00253710
JAX00253711
JAX00253712
JAX00004778
JAX00253713
JAX00253714
JAX00253715
JAX00253716
JAX00253717
JAX00253719
JAX00004780
JAX00004781
JAX00253722
JAX00191991
JAX00004782
JAX00253723
JAX00253724
JAX00253725
JAX00253726
JAX00253727
JAX00253728
JAX00253729
JAX00004783
JAX00253731
JAX00004784
JAX00253732
JAX00253735
JAX00253737
JAX00253739
JAX00253740
JAX00253741
JAX00253742
JAX00253744
JAX00188758
JAX00191992
JAX00253745
JAX00253746
JAX00004785
JAX00004786
JAX00253747
JAX00253748
JAX00253749
JAX00253751
JAX00253752
JAX00253753
JAX00253754
JAX00004788
JAX00004790
JAX00253757
JAX00253758
JAX00004791
JAX00253760
JAX00253761
JAX00004792
JAX00004793
JAX00253764
JAX00253765
JAX00253766
JAX00004794
JAX00004795
JAX00253767
JAX00253768
JAX00004796
JAX00004797
JAX00253770
JAX00253772
JAX00253776
JAX00004799
JAX00253778
JAX00253779
JAX00253780
JAX00253781
JAX00253782
JAX00253783
JAX00253784
JAX00253785
JAX00253786
JAX00253787
JAX00004800
JAX00004802
JAX00253788
JAX00253789
JAX00253790
JAX00253792
JAX00253793
JAX00253794
JAX00004806
JAX00004807
JAX00253796
JAX00253797
JAX00004809
JAX00253798
JAX00004810
JAX00253799
JAX00253800
JAX00004811
JAX00253801
JAX00253802
JAX00004812
JAX00004813
JAX00253803
JAX00253804
JAX00004815
JAX00004816
JAX00004817
JAX00253807
JAX00253808
JAX00253809
JAX00253810
JAX00253811
JAX00253812
JAX00253813
JAX00253815
JAX00004819
JAX00004820
JAX00253817
JAX00253818
JAX00253819
JAX00253820
JAX00253821
JAX00004822
JAX00004823
JAX00253822
JAX00253823
JAX00004824
JAX00004825
JAX00004826
JAX00253825
JAX00253826
JAX00191993
JAX00253827
JAX00253828
JAX00188759
JAX00253829
JAX00004827
JAX00004828
JAX00004829
JAX00253830
JAX00253831
JAX00253834
JAX00253836
JAX00004830
JAX00004831
JAX00253837
JAX00004833
JAX00253839
JAX00253841
JAX00004834
JAX00253843
JAX00004835
JAX00253844
JAX00253845
JAX00253846
JAX00253847
JAX00253848
JAX00253850
JAX00004838
JAX00253852
JAX00253853
JAX00004839
JAX00004841
JAX00253855
JAX00253856
JAX00253858
JAX00253859
JAX00253860
JAX00253863
JAX00004842
JAX00004843
JAX00004844
JAX00004845
JAX00253864
JAX00253865
JAX00004848
JAX00004849
JAX00253866
JAX00004851
JAX00253867
JAX00253868
JAX00253870
JAX00253871
JAX00253872
JAX00253873
JAX00253874
JAX00253875
JAX00253876
JAX00004854
JAX00253877
JAX00253878
JAX00004855
JAX00253879
JAX00253880
JAX00253881
JAX00253882
JAX00253883
JAX00253884
JAX00253885
JAX00253886
JAX00004857
JAX00253887
JAX00004858
JAX00004859
JAX00004860
JAX00004861
JAX00004862
JAX00253888
JAX00253889
JAX00253892
JAX00253893
JAX00253894
JAX00253895
JAX00253896
JAX00253897
JAX00004863
JAX00004864
JAX00253899
JAX00004865
JAX00253900
JAX00253901
JAX00004866
JAX00253903
JAX00253904
JAX00253905
JAX00004867
JAX00004868
JAX00253906
JAX00253907
JAX00253909
JAX00253911
JAX00253913
JAX00253914
JAX00253915
JAX00253916
JAX00253917
JAX00253918
JAX00253919
JAX00253920
JAX00253921
JAX00004869
JAX00253922
JAX00004870
JAX00253923
JAX00004871
JAX00253924
JAX00004872
JAX00004873
JAX00004874
JAX00253925
JAX00253926
JAX00253928
JAX00253929
JAX00253931
JAX00004875
JAX00004876
JAX00004877
JAX00253933
JAX00253934
JAX00253935
JAX00004878
JAX00253937
JAX00004879
JAX00253938
JAX00253939
JAX00253940
JAX00253941
JAX00253942
JAX00004880
JAX00004881
JAX00004882
JAX00253944
JAX00253945
JAX00253946
JAX00253947
JAX00004885
JAX00253952
JAX00253953
JAX00253954
JAX00253955
JAX00004887
JAX00004888
JAX00253957
JAX00253958
JAX00253962
JAX00253963
JAX00253965
JAX00253966
JAX00253967
JAX00253968
JAX00004892
JAX00253969
JAX00253970
JAX00253971
JAX00004897
JAX00253972
JAX00253973
JAX00253974
JAX00253975
JAX00253976
JAX00253977
JAX00253978
JAX00253979
JAX00253980
JAX00253981
JAX00004901
JAX00188762
JAX00004902
JAX00004903
JAX00253982
JAX00253983
JAX00253984
JAX00253985
JAX00253986
JAX00253988
JAX00004905
JAX00004906
JAX00253989
JAX00253990
JAX00253992
JAX00253993
JAX00253996
JAX00253997
JAX00253998
JAX00253999
JAX00254001
JAX00254002
JAX00004907
JAX00254003
JAX00004909
JAX00254004
JAX00004910
JAX00004911
JAX00004912
JAX00004913
JAX00004914
JAX00004915
JAX00254006
JAX00254007
JAX00254008
JAX00254009
JAX00254010
JAX00004916
JAX00254011
JAX00254013
JAX00004917
JAX00004918
JAX00254016
JAX00254017
JAX00254019
JAX00254020
JAX00254021
JAX00254023
JAX00254024
JAX00254025
JAX00004919
JAX00004920
JAX00004921
JAX00254026
JAX00004922
JAX00004923
JAX00254030
JAX00254031
JAX00254032
JAX00004924
JAX00254033
JAX00254034
JAX00254035
JAX00254036
JAX00254037
JAX00254038
JAX00004925
JAX00254040
JAX00004928
JAX00254047
JAX00004929
JAX00254048
JAX00254051
JAX00254055
JAX00254058
JAX00254061
JAX00254062
JAX00254063
JAX00004932
JAX00004933
JAX00254064
JAX00254065
JAX00254068
JAX00004934
JAX00254069
JAX00254070
JAX00254071
JAX00254072
JAX00254073
JAX00254074
JAX00004935
JAX00004936
JAX00254075
JAX00254076
JAX00004938
JAX00004939
JAX00254079
JAX00254080
JAX00004940
JAX00004941
JAX00254083
JAX00004942
JAX00004943
JAX00254084
JAX00004944
JAX00004945
JAX00254085
JAX00254086
JAX00254088
JAX00004946
JAX00004947
JAX00004948
JAX00254090
JAX00254091
JAX00254092
JAX00254093
JAX00004949
JAX00254094
JAX00254095
JAX00254097
JAX00004952
JAX00004953
JAX00254101
JAX00004954
JAX00004955
JAX00004956
JAX00254103
JAX00254104
JAX00254105
JAX00004957
JAX00254107
JAX00004958
JAX00254110
JAX00004959
JAX00004960
JAX00254112
JAX00191999
JAX00254115
JAX00254116
JAX00254117
JAX00254118
JAX00004961
JAX00254119
JAX00254122
JAX00254123
JAX00254124
JAX00004964
JAX00004965
JAX00004966
JAX00254125
JAX00254126
JAX00254127
JAX00004967
JAX00004968
JAX00254128
JAX00004969
JAX00254129
JAX00254130
JAX00254131
JAX00004970
JAX00004971
JAX00004972
JAX00254132
JAX00254133
JAX00254135
JAX00254136
JAX00254137
JAX00254139
JAX00004975
JAX00254141
JAX00254143
JAX00254144
JAX00254145
JAX00254147
JAX00254148
JAX00254149
JAX00004976
JAX00192003
JAX00254150
JAX00004977
JAX00004978
JAX00254152
JAX00254156
JAX00254157
JAX00004979
JAX00004980
JAX00254158
JAX00254159
JAX00254160
JAX00254161
JAX00254162
JAX00254163
JAX00004984
JAX00254166
JAX00254167
JAX00254168
JAX00254169
JAX00254170
JAX00192004
JAX00254172
JAX00254173
JAX00192005
JAX00004986
JAX00004987
JAX00254175
JAX00254176
JAX00254177
JAX00254178
JAX00254179
JAX00254180
JAX00004988
JAX00254181
JAX00254182
JAX00004989
JAX00004990
JAX00192006
JAX00254187
JAX00254189
JAX00254190
JAX00004991
JAX00254191
JAX00004992
JAX00254192
JAX00254193
JAX00254194
JAX00004994
JAX00004995
JAX00254195
JAX00254197
JAX00004997
JAX00004999
JAX00254198
JAX00254199
JAX00005000
JAX00005002
JAX00254201
JAX00192010
JAX00254202
JAX00254203
JAX00254205
JAX00254206
JAX00254207
JAX00005003
JAX00005004
JAX00005005
JAX00254208
JAX00254209
JAX00254211
JAX00254212
JAX00254213
JAX00254214
JAX00254215
JAX00254218
JAX00254219
JAX00254220
JAX00254221
JAX00005009
JAX00005010
JAX00254222
JAX00254223
JAX00254224
JAX00254225
JAX00254226
JAX00254227
JAX00254229
JAX00254230
JAX00254232
JAX00192011
JAX00254233
JAX00005012
JAX00192013
JAX00254235
JAX00254236
JAX00254237
JAX00254238
JAX00005016
JAX00005017
JAX00254239
JAX00254240
JAX00192014
JAX00192016
JAX00254242
JAX00254243
JAX00254244
JAX00005018
JAX00254246
JAX00254247
JAX00254248
JAX00254249
JAX00005023
JAX00254250
JAX00254251
JAX00254252
JAX00254254
JAX00254255
JAX00254256
JAX00254257
JAX00254258
JAX00254259
JAX00254261
JAX00254262
JAX00254263
JAX00254264
JAX00254265
JAX00254266
JAX00254267
JAX00254270
JAX00005029
JAX00254272
JAX00254273
JAX00254274
JAX00254275
JAX00254276
JAX00254277
JAX00254278
JAX00254281
JAX00254283
JAX00254284
JAX00254287
JAX00254288
JAX00254290
JAX00254291
JAX00254292
JAX00254293
JAX00005033
JAX00005034
JAX00005035
JAX00192021
JAX00254294
JAX00254295
JAX00192022
JAX00254297
JAX00254298
JAX00005037
JAX00005038
JAX00254302
JAX00005039
JAX00254303
JAX00254304
JAX00254305
JAX00005043
JAX00254306
JAX00254307
JAX00005045
JAX00254308
JAX00005046
JAX00005047
JAX00254309
JAX00254310
JAX00254311
JAX00192026
JAX00254312
JAX00005048
JAX00005049
JAX00005050
JAX00254314
JAX00254315
JAX00254316
JAX00254317
JAX00192027
JAX00005051
JAX00005052
JAX00005053
JAX00254318
JAX00192028
JAX00192030
JAX00254319
JAX00254320
JAX00254321
JAX00005054
JAX00005055
JAX00254322
JAX00254323
JAX00254325
JAX00005057
JAX00254326
JAX00254327
JAX00254328
JAX00254329
JAX00254331
JAX00254333
JAX00254334
JAX00192031
JAX00254335
JAX00254336
JAX00005062
JAX00254338
JAX00254339
JAX00005064
JAX00005065
JAX00254341
JAX00254342
JAX00254344
JAX00005066
JAX00005067
JAX00005068
JAX00254345
JAX00192033
JAX00254347
JAX00254348
JAX00005069
JAX00005070
JAX00005071
JAX00192034
JAX00254350
JAX00254351
JAX00005072
JAX00005073
JAX00005074
JAX00254352
JAX00254355
JAX00254357
JAX00254358
JAX00254360
JAX00254361
JAX00254362
JAX00254363
JAX00254364
JAX00192036
JAX00254365
JAX00005079
JAX00005080
JAX00254366
JAX00254367
JAX00254368
JAX00005081
JAX00005082
JAX00005083
JAX00254370
JAX00254372
JAX00254373
JAX00254374
JAX00254375
JAX00254376
JAX00254377
JAX00005085
JAX00254378
JAX00005086
JAX00254379
JAX00254380
JAX00254381
JAX00254382
JAX00254383
JAX00254384
JAX00254385
JAX00254386
JAX00005090
JAX00005091
JAX00005092
JAX00254387
JAX00254388
JAX00254389
JAX00254390
JAX00254391
JAX00254392
JAX00005093
JAX00005094
JAX00254394
JAX00254396
JAX00254397
JAX00254398
JAX00254399
JAX00005096
JAX00005097
JAX00254401
JAX00254402
JAX00254403
JAX00254404
JAX00005100
JAX00005101
JAX00254405
JAX00254407
JAX00192040
JAX00005104
JAX00254408
JAX00254409
JAX00254410
JAX00254411
JAX00254412
JAX00254413
JAX00254414
JAX00254415
JAX00254416
JAX00254417
JAX00254418
JAX00254419
JAX00254420
JAX00254421
JAX00005105
JAX00254422
JAX00254423
JAX00005106
JAX00192041
JAX00254425
JAX00254426
JAX00254427
JAX00254428
JAX00254429
JAX00254430
JAX00254431
JAX00005108
JAX00005109
JAX00005110
JAX00192043
JAX00254432
JAX00254433
JAX00254434
JAX00254435
JAX00005111
JAX00005112
JAX00005113
JAX00254438
JAX00254439
JAX00254440
JAX00254441
JAX00254442
JAX00254444
JAX00254445
JAX00254446
JAX00254448
JAX00254449
JAX00254450
JAX00005114
JAX00005115
JAX00005116
JAX00192044
JAX00254451
JAX00005117
JAX00005118
JAX00254452
JAX00254453
JAX00254454
JAX00254455
JAX00005120
JAX00254456
JAX00254457
JAX00254458
JAX00254459
JAX00254460
JAX00254461
JAX00254465
JAX00254466
JAX00254467
JAX00254468
JAX00254470
JAX00254471
JAX00005123
JAX00254473
JAX00192046
JAX00254476
JAX00254477
JAX00254478
JAX00254479
JAX00005127
JAX00005128
JAX00254480
JAX00192049
JAX00254481
JAX00254482
JAX00254483
JAX00254484
JAX00254486
JAX00005130
JAX00254487
JAX00254488
JAX00254489
JAX00254490
JAX00005132
JAX00192050
JAX00192051
JAX00254491
JAX00254492
JAX00254494
JAX00254495
JAX00254496
JAX00254500
JAX00254501
JAX00254502
JAX00254505
JAX00254506
JAX00254507
JAX00254508
JAX00192052
JAX00254509
JAX00005136
JAX00254514
JAX00254515
JAX00254516
JAX00254517
JAX00005137
JAX00254518
JAX00254519
JAX00254520
JAX00005138
JAX00005139
JAX00005140
JAX00254521
JAX00254523
JAX00254524
JAX00192054
JAX00254525
JAX00254526
JAX00254527
JAX00254528
JAX00005141
JAX00005142
JAX00254529
JAX00254530
JAX00005143
JAX00254531
JAX00254532
JAX00254534
JAX00254535
JAX00254536
JAX00254537
JAX00254538
JAX00005144
JAX00254540
JAX00254541
JAX00254542
JAX00254544
JAX00254546
JAX00254547
JAX00254548
JAX00005145
JAX00254549
JAX00254550
JAX00254551
JAX00254552
JAX00254553
JAX00254554
JAX00254555
JAX00254556
JAX00005146
JAX00254558
JAX00254559
JAX00254561
JAX00254562
JAX00254563
JAX00254565
JAX00005147
JAX00192056
JAX00005149
JAX00192057
JAX00254574
JAX00254575
JAX00254577
JAX00254578
JAX00005150
JAX00005151
JAX00005152
JAX00254579
JAX00254580
JAX00254583
JAX00192060
JAX00005153
JAX00254584
JAX00005154
JAX00254586
JAX00254587
JAX00005155
JAX00005156
JAX00254588
JAX00254589
JAX00254590
JAX00254591
JAX00254592
JAX00254593
JAX00192061
JAX00005158
JAX00254595
JAX00254598
JAX00254599
JAX00005159
JAX00005160
JAX00005161
JAX00254601
JAX00254602
JAX00254603
JAX00254604
JAX00254605
JAX00254607
JAX00005162
JAX00005164
JAX00254609
JAX00254610
JAX00254612
JAX00254614
JAX00254615
JAX00254616
JAX00254617
JAX00005165
JAX00005166
JAX00254618
JAX00254619
JAX00254622
JAX00254623
JAX00005168
JAX00005169
JAX00254625
JAX00254626
JAX00254627
JAX00254628
JAX00254629
JAX00254630
JAX00254632
JAX00005172
JAX00005173
JAX00254634
JAX00254635
JAX00254636
JAX00254637
JAX00254638
JAX00192064
JAX00254639
JAX00254640
JAX00254641
JAX00254642
JAX00005175
JAX00254643
JAX00005176
JAX00192065
JAX00254644
JAX00254645
JAX00254648
JAX00254649
JAX00254650
JAX00254651
JAX00005177
JAX00254652
JAX00005178
JAX00005179
JAX00254655
JAX00254657
JAX00254658
JAX00254659
JAX00254662
JAX00254663
JAX00192067
JAX00254665
JAX00254666
JAX00254667
JAX00254668
JAX00005180
JAX00005181
JAX00005182
JAX00254670
JAX00005183
JAX00254671
JAX00254672
JAX00254673
JAX00254674
JAX00254676
JAX00254678
JAX00005185
JAX00254679
JAX00254681
JAX00005186
JAX00005187
JAX00005188
JAX00192068
JAX00254682
JAX00254683
JAX00254684
JAX00254685
JAX00254686
JAX00254687
JAX00005189
JAX00005190
JAX00254688
JAX00005191
JAX00005192
JAX00254690
JAX00005193
JAX00005194
JAX00254691
JAX00254692
JAX00254694
JAX00005195
JAX00005196
JAX00254695
JAX00254696
JAX00254697
JAX00254698
JAX00254699
JAX00254701
JAX00254702
JAX00254703
JAX00254704
JAX00254705
JAX00254706
JAX00254707
JAX00254709
JAX00254710
JAX00254711
JAX00254712
JAX00192070
JAX00192071
JAX00192072
JAX00005198
JAX00005199
JAX00005200
JAX00254713
JAX00254714
JAX00254715
JAX00254718
JAX00005202
JAX00254719
JAX00254721
JAX00254724
JAX00254726
JAX00254727
JAX00005205
JAX00254730
JAX00254731
JAX00254733
JAX00254734
JAX00005208
JAX00254739
JAX00254740
JAX00005209
JAX00254744
JAX00254745
JAX00254746
JAX00254748
JAX00254749
JAX00254750
JAX00005213
JAX00254754
JAX00254755
JAX00254758
JAX00005214
JAX00254761
JAX00254762
JAX00254763
JAX00254764
JAX00254766
JAX00254767
JAX00254768
JAX00254772
JAX00254773
JAX00254774
JAX00005217
JAX00254775
JAX00005218
JAX00254776
JAX00192077
JAX00254778
JAX00254779
JAX00254780
JAX00254781
JAX00254784
JAX00254785
JAX00005219
JAX00005221
JAX00192081
JAX00005223
JAX00005224
JAX00254786
JAX00254787
JAX00254789
JAX00254791
JAX00254792
JAX00254793
JAX00254794
JAX00254795
JAX00254796
JAX00192082
JAX00254797
JAX00254798
JAX00254799
JAX00254800
JAX00254802
JAX00005227
JAX00254803
JAX00254805
JAX00254806
JAX00254807
JAX00005228
JAX00005229
JAX00254812
JAX00254814
JAX00254819
JAX00192083
JAX00254823
JAX00254824
JAX00254825
JAX00254826
JAX00254827
JAX00005231
JAX00005232
JAX00005233
JAX00254829
JAX00254830
JAX00254831
JAX00192085
JAX00192086
JAX00254833
JAX00254834
JAX00254835
JAX00254836
JAX00254838
JAX00254841
JAX00005235
JAX00005236
JAX00254842
JAX00254843
JAX00254844
JAX00254845
JAX00254846
JAX00254847
JAX00254848
JAX00005238
JAX00254850
JAX00254851
JAX00254852
JAX00254853
JAX00254854
JAX00254858
JAX00005240
JAX00254859
JAX00254860
JAX00254861
JAX00005241
JAX00192088
JAX00005242
JAX00005243
JAX00254862
JAX00005245
JAX00192089
JAX00254864
JAX00254865
JAX00254867
JAX00254868
JAX00254869
JAX00254870
JAX00254873
JAX00254875
JAX00005246
JAX00005247
JAX00005248
JAX00254877
JAX00254878
JAX00254879
JAX00254880
JAX00254881
JAX00254882
JAX00254885
JAX00254886
JAX00254888
JAX00005250
JAX00254890
JAX00254892
JAX00254893
JAX00254894
JAX00254895
JAX00254896
JAX00254897
JAX00254898
JAX00005251
JAX00005252
JAX00254899
JAX00254900
JAX00254901
JAX00254902
JAX00254904
JAX00254905
JAX00254906
JAX00254907
JAX00254908
JAX00254909
JAX00254910
JAX00254912
JAX00005253
JAX00254913
JAX00254914
JAX00254915
JAX00005254
JAX00192092
JAX00005255
JAX00254919
JAX00254920
JAX00254921
JAX00192093
JAX00254922
JAX00254923
JAX00254924
JAX00254925
JAX00254926
JAX00254927
JAX00005257
JAX00254928
JAX00254929
JAX00254930
JAX00254931
JAX00254932
JAX00254933
JAX00254934
JAX00254935
JAX00254936
JAX00254937
JAX00254938
JAX00254939
JAX00005260
JAX00254940
JAX00254941
JAX00254942
JAX00005261
JAX00254945
JAX00254946
JAX00192095
JAX00254947
JAX00192096
JAX00254948
JAX00254949
JAX00254952
JAX00254953
JAX00005264
JAX00254955
JAX00254956
JAX00254957
JAX00254958
JAX00005265
JAX00254961
JAX00005266
JAX00254962
JAX00254963
JAX00254964
JAX00254965
JAX00192097
JAX00254966
JAX00254967
JAX00254969
JAX00254970
JAX00254972
JAX00254973
JAX00254975
JAX00254976
JAX00254977
JAX00254979
JAX00254980
JAX00254981
JAX00005267
JAX00254982
JAX00005269
JAX00254983
JAX00254985
JAX00005270
JAX00005271
JAX00254987
JAX00254988
JAX00254989
JAX00254990
JAX00005272
JAX00005273
JAX00254992
JAX00005274
JAX00254994
JAX00005275
JAX00254996
JAX00254997
JAX00254998
JAX00254999
JAX00255000
JAX00255001
JAX00255002
JAX00188772
JAX00005276
JAX00255004
JAX00255005
JAX00255006
JAX00255007
JAX00255008
JAX00005278
JAX00255009
JAX00255010
JAX00255011
JAX00255012
JAX00005279
JAX00255014
JAX00005280
JAX00005281
JAX00255015
JAX00255016
JAX00255017
JAX00255018
JAX00255019
JAX00255020
JAX00255021
JAX00255022
JAX00255024
JAX00255025
JAX00255026
JAX00255027
JAX00005282
JAX00005283
JAX00255031
JAX00255032
JAX00255035
JAX00255036
JAX00255037
JAX00192100
JAX00192101
JAX00255038
JAX00005286
JAX00255039
JAX00255040
JAX00255041
JAX00005287
JAX00255042
JAX00005288
JAX00255043
JAX00255044
JAX00005289
JAX00255047
JAX00255049
JAX00255050
JAX00005290
JAX00255053
JAX00005291
JAX00005292
JAX00005293
JAX00255058
JAX00255060
JAX00255061
JAX00255063
JAX00255065
JAX00255066
JAX00255067
JAX00255068
JAX00255070
JAX00005294
JAX00005295
JAX00255071
JAX00255072
JAX00255073
JAX00255074
JAX00255075
JAX00192102
JAX00005297
JAX00005298
JAX00005299
JAX00255076
JAX00255078
JAX00255080
JAX00255081
JAX00255082
JAX00255083
JAX00192103
JAX00192104
JAX00255085
JAX00005300
JAX00255087
JAX00255088
JAX00255090
JAX00255091
JAX00255095
JAX00255096
JAX00255099
JAX00005303
JAX00255100
JAX00005304
JAX00192105
JAX00255101
JAX00255103
JAX00255104
JAX00255105
JAX00005307
JAX00255107
JAX00255108
JAX00005308
JAX00255110
JAX00255111
JAX00255114
JAX00255115
JAX00255116
JAX00255117
JAX00255118
JAX00255126
JAX00255127
JAX00255128
JAX00255129
JAX00255132
JAX00255134
JAX00005309
JAX00255135
JAX00255136
JAX00005310
JAX00255137
JAX00255140
JAX00005311
JAX00255141
JAX00255143
JAX00255145
JAX00255146
JAX00192107
JAX00255153
JAX00255154
JAX00255156
JAX00005312
JAX00255162
JAX00005313
JAX00255164
JAX00005314
JAX00255166
JAX00255169
JAX00255170
JAX00005315
JAX00005316
JAX00005317
JAX00255177
JAX00255179
JAX00005318
JAX00255180
JAX00255181
JAX00255182
JAX00005319
JAX00005320
JAX00255183
JAX00255184
JAX00255185
JAX00005321
JAX00255186
JAX00005322
JAX00192110
JAX00724552
JAX00724555
JAX00255189
JAX00255190
JAX00255191
JAX00255192
JAX00192111
JAX00005323
JAX00255193
JAX00255196
JAX00255197
JAX00255198
JAX00255199
JAX00255200
JAX00255201
JAX00005325
JAX00255202
JAX00255205
JAX00255206
JAX00255207
JAX00255208
JAX00255211
JAX00255212
JAX00005327
JAX00255213
JAX00255214
JAX00255215
JAX00255216
JAX00005328
JAX00255217
JAX00255218
JAX00255219
JAX00005329
JAX00255220
JAX00255221
JAX00255223
JAX00255224
JAX00255225
JAX00255226
JAX00005330
JAX00005331
JAX00005332
JAX00255228
JAX00255230
JAX00192114
JAX00192115
JAX00192116
JAX00005333
JAX00005335
JAX00255233
JAX00005337
JAX00255235
JAX00192117
JAX00255236
JAX00005339
JAX00005340
JAX00255237
JAX00192119
JAX00255238
JAX00255239
JAX00255241
JAX00255242
JAX00255243
JAX00255244
JAX00255246
JAX00255247
JAX00255249
JAX00005343
JAX00255251
JAX00255252
JAX00255253
JAX00255254
JAX00255255
JAX00255257
JAX00005345
JAX00255262
JAX00005346
JAX00005347
JAX00255263
JAX00255264
JAX00192121
JAX00255265
JAX00188775
JAX00005348
JAX00255266
JAX00005349
JAX00005350
JAX00192122
JAX00255268
JAX00255270
JAX00255271
JAX00255272
JAX00005351
JAX00255273
JAX00255274
JAX00005352
JAX00255278
JAX00005353
JAX00005354
JAX00005355
JAX00192123
JAX00255280
JAX00255283
JAX00005358
JAX00005359
JAX00255285
JAX00005361
JAX00255287
JAX00255288
JAX00255289
JAX00005363
JAX00192126
JAX00192127
JAX00255290
JAX00255291
JAX00255292
JAX00255293
JAX00255295
JAX00255296
JAX00005366
JAX00005369
JAX00255300
JAX00255301
JAX00255302
JAX00255304
JAX00255305
JAX00255307
JAX00255310
JAX00005370
JAX00005371
JAX00255311
JAX00255312
JAX00255316
JAX00255317
JAX00255318
JAX00255319
JAX00255322
JAX00005376
JAX00255325
JAX00255326
JAX00255329
JAX00255330
JAX00005378
JAX00255331
JAX00005379
JAX00255333
JAX00005380
JAX00724556
JAX00005381
JAX00005382
JAX00255338
JAX00005383
JAX00255340
JAX00255341
JAX00192131
JAX00255343
JAX00255344
JAX00255345
JAX00255346
JAX00255347
JAX00255348
JAX00255349
JAX00005384
JAX00005385
JAX00255353
JAX00255354
JAX00255356
JAX00005386
JAX00255357
JAX00255358
JAX00255359
JAX00255360
JAX00005387
JAX00255361
JAX00255362
JAX00005388
JAX00005389
JAX00255363
JAX00005390
JAX00005391
JAX00005392
JAX00255364
JAX00255365
JAX00255367
JAX00255368
JAX00255369
JAX00255370
JAX00005394
JAX00005395
JAX00255371
JAX00255372
JAX00255373
JAX00255375
JAX00005399
JAX00255382
JAX00255385
JAX00192132
JAX00255387
JAX00255388
JAX00255389
JAX00255390
JAX00255391
JAX00255392
JAX00255394
JAX00255395
JAX00255396
JAX00255397
JAX00255398
JAX00255399
JAX00255401
JAX00255404
JAX00255406
JAX00255407
JAX00005403
JAX00005404
JAX00255408
JAX00255410
JAX00255412
JAX00255413
JAX00255414
JAX00192133
JAX00255417
JAX00005405
JAX00255418
JAX00005407
JAX00255420
JAX00255421
JAX00255422
JAX00255423
JAX00255424
JAX00255425
JAX00255426
JAX00255427
JAX00255428
JAX00255430
JAX00255431
JAX00005408
JAX00005409
JAX00255435
JAX00255436
JAX00255438
JAX00255440
JAX00255441
JAX00255442
JAX00255444
JAX00255446
JAX00255447
JAX00255451
JAX00255452
JAX00255454
JAX00255455
JAX00255457
JAX00255458
JAX00005412
JAX00255460
JAX00255461
JAX00005416
JAX00255463
JAX00192136
JAX00255465
JAX00255466
JAX00255467
JAX00255469
JAX00005417
JAX00255472
JAX00255473
JAX00255475
JAX00005420
JAX00255477
JAX00255478
JAX00255479
JAX00005422
JAX00255482
JAX00255483
JAX00255484
JAX00255485
JAX00255487
JAX00255490
JAX00255492
JAX00255494
JAX00255495
JAX00255499
JAX00255501
JAX00255502
JAX00005423
JAX00255503
JAX00188776
JAX00005424
JAX00005425
JAX00255504
JAX00255505
JAX00255506
JAX00255507
JAX00255508
JAX00192140
JAX00255510
JAX00255512
JAX00255514
JAX00255515
JAX00255518
JAX00005426
JAX00255519
JAX00005427
JAX00005428
JAX00255520
JAX00255522
JAX00255523
JAX00255524
JAX00255525
JAX00255526
JAX00255527
JAX00255528
JAX00188778
JAX00255530
JAX00255531
JAX00005431
JAX00255532
JAX00255534
JAX00255536
JAX00255537
JAX00255538
JAX00255539
JAX00255540
JAX00255541
JAX00005432
JAX00005433
JAX00005434
JAX00255542
JAX00255543
JAX00255544
JAX00255545
JAX00255548
JAX00255549
JAX00255552
JAX00255554
JAX00255556
JAX00005435
JAX00255557
JAX00005437
JAX00255559
JAX00255560
JAX00255562
JAX00255563
JAX00005438
JAX00255564
JAX00255568
JAX00255569
JAX00005439
JAX00255572
JAX00255573
JAX00255574
JAX00255575
JAX00255576
JAX00005440
JAX00255577
JAX00255578
JAX00255579
JAX00255580
JAX00255582
JAX00255585
JAX00255586
JAX00255587
JAX00005441
JAX00005442
JAX00255590
JAX00192141
JAX00255591
JAX00255592
JAX00255594
JAX00255595
JAX00255596
JAX00255598
JAX00255599
JAX00255600
JAX00255601
JAX00005443
JAX00255602
JAX00005445
JAX00255605
JAX00255608
JAX00255610
JAX00005446
JAX00255612
JAX00005447
JAX00005448
JAX00005449
JAX00255614
JAX00005450
JAX00255615
JAX00255618
JAX00255619
JAX00255620
JAX00255621
JAX00255622
JAX00255623
JAX00005451
JAX00005452
JAX00255625
JAX00255626
JAX00255627
JAX00192144
JAX00005453
JAX00005454
JAX00255630
JAX00255631
JAX00255633
JAX00255635
JAX00192146
JAX00255636
JAX00255637
JAX00255638
JAX00255640
JAX00255641
JAX00255642
JAX00255643
JAX00255644
JAX00255645
JAX00255646
JAX00255647
JAX00255648
JAX00005456
JAX00255649
JAX00005457
JAX00255651
JAX00255652
JAX00255653
JAX00255654
JAX00255657
JAX00255659
JAX00255660
JAX00005458
JAX00192147
JAX00192148
JAX00005459
JAX00255663
JAX00005460
JAX00255664
JAX00005461
JAX00255665
JAX00255666
JAX00255668
JAX00255670
JAX00255671
JAX00255672
JAX00255673
JAX00255674
JAX00005462
JAX00005464
JAX00255675
JAX00255676
JAX00255677
JAX00255678
JAX00255679
JAX00255680
JAX00255681
JAX00255682
JAX00255683
JAX00255686
JAX00005465
JAX00255687
JAX00255688
JAX00255689
JAX00005466
JAX00255690
JAX00255691
JAX00255692
JAX00255694
JAX00255695
JAX00255696
JAX00255697
JAX00255698
JAX00192151
JAX00255699
JAX00192152
JAX00255700
JAX00005469
JAX00255701
JAX00255705
JAX00255707
JAX00005471
JAX00255709
JAX00005474
JAX00005475
JAX00255712
JAX00005476
JAX00005477
JAX00005478
JAX00255714
JAX00255715
JAX00255716
JAX00255718
JAX00255719
JAX00255721
JAX00255722
JAX00255723
JAX00005480
JAX00255724
JAX00255725
JAX00255726
JAX00005482
JAX00255727
JAX00255728
JAX00255729
JAX00005483
JAX00255730
JAX00005484
JAX00005485
JAX00255732
JAX00005487
JAX00255737
JAX00255738
JAX00255739
JAX00005488
JAX00255741
JAX00255742
JAX00255743
JAX00255744
JAX00255745
JAX00255749
JAX00192156
JAX00192157
JAX00255751
JAX00255753
JAX00255754
JAX00255755
JAX00255756
JAX00255757
JAX00005491
JAX00255759
JAX00255761
JAX00255763
JAX00255764
JAX00255765
JAX00192158
JAX00255767
JAX00255768
JAX00255769
JAX00255770
JAX00255771
JAX00255772
JAX00255773
JAX00255775
JAX00188779
JAX00005492
JAX00005493
JAX00005494
JAX00255776
JAX00255778
JAX00255779
JAX00255781
JAX00005495
JAX00255782
JAX00255783
JAX00255785
JAX00255786
JAX00255787
JAX00255788
JAX00255789
JAX00255790
JAX00255792
JAX00255794
JAX00255796
JAX00255797
JAX00255799
JAX00255802
JAX00255803
JAX00255804
JAX00005496
JAX00005497
JAX00255805
JAX00255806
JAX00255808
JAX00255809
JAX00255810
JAX00255811
JAX00255812
JAX00255813
JAX00255814
JAX00255815
JAX00005500
JAX00255816
JAX00255817
JAX00255818
JAX00255820
JAX00255821
JAX00255822
JAX00255823
JAX00255824
JAX00255827
JAX00255828
JAX00255829
JAX00005503
JAX00255830
JAX00255831
JAX00005504
JAX00005505
JAX00255832
JAX00192160
JAX00192161
JAX00255833
JAX00005506
JAX00192162
JAX00005507
JAX00255835
JAX00255836
JAX00255837
JAX00255838
JAX00255839
JAX00005508
JAX00255840
JAX00255841
JAX00005509
JAX00255843
JAX00255844
JAX00005510
JAX00255845
JAX00255846
JAX00255847
JAX00005511
JAX00255848
JAX00192163
JAX00005512
JAX00255850
JAX00005514
JAX00255851
JAX00255852
JAX00255853
JAX00255855
JAX00005515
JAX00255856
JAX00255857
JAX00255858
JAX00192165
JAX00255861
JAX00255862
JAX00255863
JAX00255864
JAX00005518
JAX00255865
JAX00255866
JAX00255867
JAX00255869
JAX00255870
JAX00255871
JAX00255872
JAX00255873
JAX00005519
JAX00005520
JAX00255875
JAX00255877
JAX00005521
JAX00255878
JAX00005522
JAX00255881
JAX00255882
JAX00255883
JAX00255884
JAX00255885
JAX00255886
JAX00255887
JAX00255888
JAX00005525
JAX00255889
JAX00255891
JAX00255892
JAX00255893
JAX00255894
JAX00255895
JAX00255897
JAX00005527
JAX00255901
JAX00255903
JAX00255907
JAX00255908
JAX00255910
JAX00005528
JAX00005529
JAX00255911
JAX00255912
JAX00005530
JAX00255915
JAX00255917
JAX00255918
JAX00255919
JAX00255920
JAX00255921
JAX00255925
JAX00255926
JAX00255927
JAX00255928
JAX00255930
JAX00255933
JAX00005535
JAX00255934
JAX00255935
JAX00255936
JAX00255937
JAX00255938
JAX00255940
JAX00255941
JAX00255942
JAX00255943
JAX00192170
JAX00255944
JAX00255945
JAX00255946
JAX00255947
JAX00255948
JAX00255949
JAX00255950
JAX00005537
JAX00005539
JAX00255954
JAX00255955
JAX00255956
JAX00255957
JAX00255958
JAX00255959
JAX00255960
JAX00005541
JAX00005542
JAX00255962
JAX00005544
JAX00255963
JAX00192173
JAX00255964
JAX00255966
JAX00255967
JAX00255968
JAX00255969
JAX00255970
JAX00192174
JAX00005545
JAX00255971
JAX00255972
JAX00255973
JAX00255974
JAX00005546
JAX00255975
JAX00255976
JAX00255977
JAX00255979
JAX00255980
JAX00255981
JAX00255982
JAX00005548
JAX00255984
JAX00255985
JAX00255986
JAX00255987
JAX00255989
JAX00255990
JAX00255991
JAX00255992
JAX00255993
JAX00255995
JAX00255996
JAX00255997
JAX00255998
JAX00005549
JAX00256000
JAX00256001
JAX00256002
JAX00005550
JAX00256003
JAX00256004
JAX00256005
JAX00005551
JAX00192176
JAX00005552
JAX00256008
JAX00005553
JAX00256009
JAX00256010
JAX00256011
JAX00256012
JAX00256013
JAX00256014
JAX00256015
JAX00005554
JAX00256016
JAX00256018
JAX00256020
JAX00256021
JAX00256024
JAX00005557
JAX00256025
JAX00256026
JAX00256027
JAX00256028
JAX00256029
JAX00256031
JAX00256032
JAX00256034
JAX00256035
JAX00256036
JAX00005561
JAX00256037
JAX00256038
JAX00256039
JAX00256041
JAX00256043
JAX00256044
JAX00256046
JAX00256047
JAX00256048
JAX00256049
JAX00256052
JAX00005564
JAX00256053
JAX00256054
JAX00256055
JAX00005565
JAX00256056
JAX00256057
JAX00256058
JAX00256059
JAX00256062
JAX00256063
JAX00256065
JAX00256066
JAX00005567
JAX00005569
JAX00256067
JAX00256068
JAX00256071
JAX00005570
JAX00256072
JAX00005571
JAX00256073
JAX00005572
JAX00256074
JAX00256075
JAX00256077
JAX00256079
JAX00256082
JAX00256083
JAX00256084
JAX00256085
JAX00005573
JAX00256086
JAX00256087
JAX00256092
JAX00005575
JAX00256093
JAX00256094
JAX00256095
JAX00256096
JAX00256097
JAX00256098
JAX00256099
JAX00256100
JAX00256102
JAX00256103
JAX00005578
JAX00256104
JAX00256105
JAX00192184
JAX00005579
JAX00256108
JAX00005580
JAX00256110
JAX00256111
JAX00256112
JAX00256113
JAX00256114
JAX00256115
JAX00256116
JAX00256117
JAX00256118
JAX00256120
JAX00256121
JAX00256126
JAX00256127
JAX00256128
JAX00256129
JAX00256130
JAX00005582
JAX00005583
JAX00256131
JAX00005584
JAX00256132
JAX00256133
JAX00256134
JAX00256135
JAX00256136
JAX00256137
JAX00256138
JAX00005585
JAX00005586
JAX00256140
JAX00256141
JAX00256143
JAX00256144
JAX00005587
JAX00256145
JAX00256148
JAX00256149
JAX00256150
JAX00256152
JAX00005588
JAX00005589
JAX00005590
JAX00256153
JAX00256155
JAX00192185
JAX00192187
JAX00256157
JAX00256159
JAX00005591
JAX00256160
JAX00005592
JAX00005593
JAX00192188
JAX00256162
JAX00256163
JAX00256165
JAX00005594
JAX00256167
JAX00256168
JAX00256169
JAX00005596
JAX00192190
JAX00005598
JAX00005599
JAX00256170
JAX00256171
JAX00256172
JAX00005600
JAX00005601
JAX00256175
JAX00256176
JAX00256177
JAX00005602
JAX00256178
JAX00256182
JAX00256183
JAX00005604
JAX00256184
JAX00005605
JAX00256185
JAX00256187
JAX00256188
JAX00256189
JAX00005607
JAX00256191
JAX00256192
JAX00256194
JAX00256195
JAX00256196
JAX00256198
JAX00256199
JAX00256200
JAX00256201
JAX00256203
JAX00256204
JAX00256205
JAX00256206
JAX00256207
JAX00256208
JAX00256209
JAX00256210
JAX00256211
JAX00256214
JAX00256215
JAX00005609
JAX00256216
JAX00256217
JAX00005611
JAX00256218
JAX00256219
JAX00256220
JAX00192193
JAX00256221
JAX00005612
JAX00256222
JAX00256223
JAX00256224
JAX00256225
JAX00256226
JAX00256228
JAX00256229
JAX00256230
JAX00005615
JAX00005616
JAX00256234
JAX00256235
JAX00256236
JAX00256237
JAX00256239
JAX00256240
JAX00256241
JAX00256242
JAX00256244
JAX00256246
JAX00256247
JAX00256248
JAX00256249
JAX00256251
JAX00005619
JAX00005620
JAX00256253
JAX00256254
JAX00192194
JAX00192195
JAX00192196
JAX00256255
JAX00005621
JAX00005622
JAX00005623
JAX00256256
JAX00256257
JAX00256258
JAX00256259
JAX00256260
JAX00256261
JAX00256262
JAX00256263
JAX00256265
JAX00256266
JAX00256267
JAX00256268
JAX00256269
JAX00256270
JAX00256271
JAX00256273
JAX00256275
JAX00005625
JAX00256280
JAX00256281
JAX00256283
JAX00005627
JAX00005628
JAX00256284
JAX00192197
JAX00256285
JAX00256287
JAX00192198
JAX00256288
JAX00256290
JAX00256292
JAX00256294
JAX00256295
JAX00256296
JAX00005630
JAX00005631
JAX00192200
JAX00192201
JAX00005632
JAX00256297
JAX00256298
JAX00256299
JAX00256300
JAX00256301
JAX00256302
JAX00256303
JAX00256304
JAX00256305
JAX00256306
JAX00256307
JAX00256308
JAX00005633
JAX00005634
JAX00005635
JAX00256311
JAX00256312
JAX00256313
JAX00256314
JAX00256318
JAX00256319
JAX00256322
JAX00256325
JAX00256329
JAX00192202
JAX00256330
JAX00005636
JAX00256332
JAX00005637
JAX00256334
JAX00256335
JAX00005639
JAX00005640
JAX00005641
JAX00256337
JAX00256338
JAX00256341
JAX00256342
JAX00256343
JAX00256344
JAX00256345
JAX00256346
JAX00256347
JAX00188781
JAX00005642
JAX00256349
JAX00256350
JAX00256351
JAX00256352
JAX00256353
JAX00005643
JAX00256354
JAX00256355
JAX00256357
JAX00256358
JAX00005645
JAX00005647
JAX00256359
JAX00256360
JAX00256361
JAX00256362
JAX00256363
JAX00256364
JAX00256367
JAX00256368
JAX00256369
JAX00256370
JAX00005648
JAX00256372
JAX00256373
JAX00005649
JAX00256375
JAX00256376
JAX00256377
JAX00256378
JAX00005650
JAX00256381
JAX00256382
JAX00256383
JAX00005651
JAX00005652
JAX00005653
JAX00256384
JAX00256385
JAX00256387
JAX00256388
JAX00256391
JAX00256392
JAX00256393
JAX00256394
JAX00256395
JAX00256397
JAX00256398
JAX00256401
JAX00256402
JAX00256406
JAX00256407
JAX00256409
JAX00005655
JAX00192207
JAX00192208
JAX00005656
JAX00005657
JAX00256410
JAX00256414
JAX00256418
JAX00256419
JAX00005658
JAX00256420
JAX00005659
JAX00256423
JAX00256424
JAX00005660
JAX00256425
JAX00256427
JAX00256428
JAX00256429
JAX00256430
JAX00256431
JAX00256432
JAX00256433
JAX00256434
JAX00256435
JAX00005662
JAX00256436
JAX00256438
JAX00256439
JAX00192212
JAX00005663
JAX00256440
JAX00256442
JAX00256444
JAX00005665
JAX00256447
JAX00256448
JAX00256450
JAX00005666
JAX00005668
JAX00256454
JAX00256455
JAX00256456
JAX00256457
JAX00005669
JAX00005670
JAX00005671
JAX00256459
JAX00256460
JAX00256461
JAX00256463
JAX00256464
JAX00256465
JAX00256466
JAX00005672
JAX00256467
JAX00005673
JAX00256468
JAX00256469
JAX00005674
JAX00256471
JAX00256474
JAX00256475
JAX00256476
JAX00256477
JAX00005676
JAX00005677
JAX00256478
JAX00256479
JAX00256481
JAX00256482
JAX00256483
JAX00005678
JAX00005679
JAX00005680
JAX00192215
JAX00192216
JAX00192217
JAX00256487
JAX00256488
JAX00256489
JAX00256491
JAX00256492
JAX00256493
JAX00256495
JAX00256496
JAX00256498
JAX00256499
JAX00005682
JAX00256501
JAX00256502
JAX00005685
JAX00005686
JAX00256509
JAX00256510
JAX00256511
JAX00256512
JAX00256513
JAX00005688
JAX00005689
JAX00192219
JAX00256520
JAX00256521
JAX00005690
JAX00005691
JAX00256525
JAX00005692
JAX00256531
JAX00256532
JAX00256533
JAX00256535
JAX00256536
JAX00256537
JAX00256538
JAX00256539
JAX00256540
JAX00256542
JAX00256543
JAX00256544
JAX00256545
JAX00256546
JAX00005696
JAX00005697
JAX00256548
JAX00256549
JAX00256550
JAX00256552
JAX00005699
JAX00005700
JAX00256553
JAX00256554
JAX00005701
JAX00256555
JAX00256557
JAX00256558
JAX00005703
JAX00005704
JAX00192223
JAX00256560
JAX00256561
JAX00256563
JAX00005706
JAX00256564
JAX00256565
JAX00256568
JAX00256569
JAX00256570
JAX00256571
JAX00256572
JAX00256573
JAX00256574
JAX00005708
JAX00005709
JAX00256575
JAX00256578
JAX00005710
JAX00192226
JAX00256581
JAX00256582
JAX00005711
JAX00256583
JAX00256585
JAX00256586
JAX00256588
JAX00256590
JAX00256591
JAX00256592
JAX00256595
JAX00005715
JAX00005716
JAX00005717
JAX00005718
JAX00256596
JAX00256597
JAX00256598
JAX00256600
JAX00256601
JAX00256603
JAX00256604
JAX00256605
JAX00005719
JAX00256607
JAX00256608
JAX00256609
JAX00192228
JAX00256610
JAX00005720
JAX00256611
JAX00005721
JAX00256612
JAX00256613
JAX00256614
JAX00256616
JAX00005722
JAX00256617
JAX00256618
JAX00256619
JAX00256620
JAX00256621
JAX00256622
JAX00256623
JAX00256624
JAX00256625
JAX00256626
JAX00005723
JAX00005724
JAX00256627
JAX00256628
JAX00256629
JAX00256631
JAX00256632
JAX00256634
JAX00256635
JAX00256636
JAX00256638
JAX00256639
JAX00005727
JAX00005728
JAX00256643
JAX00256644
JAX00256645
JAX00256646
JAX00256647
JAX00256648
JAX00256649
JAX00256650
JAX00256651
JAX00256652
JAX00256653
JAX00005729
JAX00256654
JAX00005730
JAX00256655
JAX00256656
JAX00005731
JAX00256657
JAX00256658
JAX00256659
JAX00192230
JAX00256660
JAX00256662
JAX00256663
JAX00256665
JAX00256666
JAX00256667
JAX00256668
JAX00256670
JAX00256671
JAX00256672
JAX00005733
JAX00256673
JAX00005734
JAX00256674
JAX00256676
JAX00256677
JAX00256679
JAX00256680
JAX00256681
JAX00005735
JAX00005736
JAX00256682
JAX00256683
JAX00256686
JAX00005737
JAX00256687
JAX00256688
JAX00256689
JAX00256690
JAX00256691
JAX00005739
JAX00005740
JAX00256692
JAX00256693
JAX00256694
JAX00256695
JAX00256696
JAX00256699
JAX00256701
JAX00256702
JAX00256703
JAX00256704
JAX00256706
JAX00256707
JAX00256708
JAX00256709
JAX00256710
JAX00256711
JAX00192232
JAX00005741
JAX00256712
JAX00005742
JAX00256716
JAX00005744
JAX00256717
JAX00005745
JAX00256718
JAX00256719
JAX00256720
JAX00256722
JAX00256723
JAX00256724
JAX00256725
JAX00005746
JAX00256726
JAX00256727
JAX00256729
JAX00256730
JAX00256731
JAX00256732
JAX00005747
JAX00005749
JAX00256733
JAX00256734
JAX00256736
JAX00256737
JAX00256738
JAX00256739
JAX00256740
JAX00256741
JAX00256742
JAX00005751
JAX00256744
JAX00256746
JAX00256748
JAX00256749
JAX00256750
JAX00192234
JAX00192235
JAX00256751
JAX00005752
JAX00256752
JAX00256754
JAX00256755
JAX00256756
JAX00005753
JAX00005754
JAX00005755
JAX00256757
JAX00256758
JAX00005756
JAX00005757
JAX00005758
JAX00256759
JAX00256761
JAX00256762
JAX00256763
JAX00256764
JAX00256765
JAX00256767
JAX00256768
JAX00256769
JAX00005761
JAX00256771
JAX00256772
JAX00256773
JAX00256775
JAX00256776
JAX00256778
JAX00256780
JAX00005762
JAX00256781
JAX00005763
JAX00256783
JAX00256784
JAX00256785
JAX00256786
JAX00256787
JAX00256790
JAX00256791
JAX00005767
JAX00256792
JAX00256795
JAX00256796
JAX00192238
JAX00005769
JAX00256797
JAX00005770
JAX00256798
JAX00256800
JAX00256802
JAX00256803
JAX00005771
JAX00005772
JAX00256804
JAX00005773
JAX00256805
JAX00192239
JAX00256806
JAX00256809
JAX00256811
JAX00256812
JAX00256813
JAX00256814
JAX00256815
JAX00256816
JAX00256817
JAX00256818
JAX00005774
JAX00256819
JAX00256820
JAX00256821
JAX00256822
JAX00005775
JAX00256823
JAX00256824
JAX00256825
JAX00256826
JAX00256827
JAX00256828
JAX00256829
JAX00256831
JAX00256832
JAX00256833
JAX00256834
JAX00256835
JAX00256836
JAX00005777
JAX00005778
JAX00005779
JAX00256837
JAX00256840
JAX00005780
JAX00005781
JAX00005782
JAX00256841
JAX00005783
JAX00005784
JAX00256844
JAX00005788
JAX00256845
JAX00256846
JAX00005789
JAX00005790
JAX00256849
JAX00256850
JAX00256851
JAX00192246
JAX00192247
JAX00256855
JAX00005792
JAX00256857
JAX00005793
JAX00256860
JAX00256861
JAX00256864
JAX00256865
JAX00256869
JAX00256870
JAX00256871
JAX00005794
JAX00256872
JAX00256873
JAX00256874
JAX00256876
JAX00256878
JAX00005796
JAX00005797
JAX00256881
JAX00256882
JAX00256883
JAX00256884
JAX00256885
JAX00256887
JAX00256888
JAX00005798
JAX00256889
JAX00256890
JAX00256891
JAX00256892
JAX00005800
JAX00256893
JAX00256896
JAX00256897
JAX00256898
JAX00256899
JAX00256900
JAX00256901
JAX00256902
JAX00005802
JAX00256904
JAX00005803
JAX00256905
JAX00256906
JAX00256907
JAX00256908
JAX00256910
JAX00256911
JAX00256912
JAX00256913
JAX00256914
JAX00005804
JAX00256915
JAX00256916
JAX00256917
JAX00256918
JAX00256920
JAX00256921
JAX00256923
JAX00005805
JAX00256924
JAX00005808
JAX00256925
JAX00005809
JAX00256927
JAX00256928
JAX00192250
JAX00256929
JAX00256930
JAX00256931
JAX00256932
JAX00256933
JAX00256934
JAX00256935
JAX00256936
JAX00256937
JAX00005810
JAX00256943
JAX00256944
JAX00256945
JAX00005811
JAX00005812
JAX00192251
JAX00256946
JAX00256948
JAX00256949
JAX00256950
JAX00005815
JAX00256951
JAX00256953
JAX00256954
JAX00256955
JAX00256956
JAX00256957
JAX00256958
JAX00256959
JAX00256960
JAX00256961
JAX00256962
JAX00256963
JAX00256964
JAX00256966
JAX00256968
JAX00256969
JAX00256970
JAX00256971
JAX00256972
JAX00005816
JAX00256973
JAX00256974
JAX00005818
JAX00256976
JAX00192253
JAX00192255
JAX00256977
JAX00256978
JAX00256979
JAX00256980
JAX00256981
JAX00005819
JAX00005820
JAX00256982
JAX00005822
JAX00256985
JAX00256986
JAX00256987
JAX00005823
JAX00005824
JAX00256989
JAX00005825
JAX00256990
JAX00256991
JAX00256992
JAX00005826
JAX00005827
JAX00256994
JAX00256996
JAX00256997
JAX00005830
JAX00256998
JAX00005831
JAX00256999
JAX00257001
JAX00005832
JAX00257002
JAX00257003
JAX00257004
JAX00005834
JAX00005836
JAX00257005
JAX00257006
JAX00005837
JAX00192256
JAX00005838
JAX00257007
JAX00005839
JAX00257008
JAX00257009
JAX00257010
JAX00257011
JAX00257012
JAX00257014
JAX00257015
JAX00257016
JAX00257017
JAX00257018
JAX00257019
JAX00257020
JAX00005840
JAX00257021
JAX00005843
JAX00257022
JAX00005845
JAX00257024
JAX00257025
JAX00257026
JAX00005846
JAX00005847
JAX00005848
JAX00257029
JAX00257031
JAX00257032
JAX00257033
JAX00257034
JAX00257035
JAX00005849
JAX00192257
JAX00257036
JAX00005850
JAX00005851
JAX00257037
JAX00005852
JAX00257038
JAX00257039
JAX00005853
JAX00257040
JAX00192259
JAX00005854
JAX00257041
JAX00257042
JAX00257043
JAX00257044
JAX00257045
JAX00257046
JAX00257047
JAX00257048
JAX00257049
JAX00005855
JAX00005856
JAX00257052
JAX00257053
JAX00257054
JAX00257055
JAX00257056
JAX00192260
JAX00257058
JAX00257059
JAX00257060
JAX00257061
JAX00005858
JAX00005859
JAX00005861
JAX00257062
JAX00192261
JAX00257063
JAX00257064
JAX00005863
JAX00257066
JAX00005864
JAX00257068
JAX00257070
JAX00257071
JAX00257072
JAX00257073
JAX00005867
JAX00005868
JAX00257074
JAX00257075
JAX00005869
JAX00257076
JAX00257078
JAX00257079
JAX00005870
JAX00257080
JAX00005871
JAX00005872
JAX00192262
JAX00257081
JAX00005873
JAX00005874
JAX00257082
JAX00257083
JAX00005875
JAX00257085
JAX00257087
JAX00257088
JAX00257089
JAX00257090
JAX00257091
JAX00005877
JAX00192265
JAX00257092
JAX00005878
JAX00257095
JAX00192267
JAX00257096
JAX00005880
JAX00005881
JAX00005882
JAX00257097
JAX00005883
JAX00257098
JAX00005884
JAX00257099
JAX00257101
JAX00257104
JAX00257105
JAX00257106
JAX00257107
JAX00257108
JAX00005885
JAX00257109
JAX00257111
JAX00257112
JAX00257115
JAX00005886
JAX00257119
JAX00257120
JAX00257121
JAX00257122
JAX00257123
JAX00257124
JAX00005887
JAX00257125
JAX00005888
JAX00257126
JAX00005891
JAX00005892
JAX00192269
JAX00192270
JAX00257127
JAX00005893
JAX00257129
JAX00257130
JAX00005894
JAX00005895
JAX00005896
JAX00257133
JAX00257135
JAX00005897
JAX00005898
JAX00005899
JAX00257137
JAX00192272
JAX00257138
JAX00257139
JAX00257141
JAX00005900
JAX00192273
JAX00005901
JAX00257143
JAX00257144
JAX00257146
JAX00257147
JAX00257148
JAX00257149
JAX00257150
JAX00005902
JAX00257152
JAX00005903
JAX00005904
JAX00257153
JAX00257154
JAX00005905
JAX00257156
JAX00257157
JAX00257160
JAX00257161
JAX00257162
JAX00257163
JAX00257164
JAX00257165
JAX00005906
JAX00257166
JAX00005907
JAX00257167
JAX00257168
JAX00257169
JAX00257171
JAX00257174
JAX00257176
JAX00257177
JAX00257178
JAX00257179
JAX00257181
JAX00257182
JAX00005910
JAX00257183
JAX00257185
JAX00257186
JAX00257187
JAX00257188
JAX00005911
JAX00257189
JAX00005912
JAX00005913
JAX00257190
JAX00257191
JAX00257193
JAX00257194
JAX00257195
JAX00257196
JAX00257198
JAX00257199
JAX00257200
JAX00257203
JAX00192277
JAX00257205
JAX00257207
JAX00257208
JAX00257209
JAX00257210
JAX00257211
JAX00257213
JAX00005915
JAX00005916
JAX00257215
JAX00005917
JAX00257216
JAX00257218
JAX00257219
JAX00257221
JAX00005918
JAX00005919
JAX00005920
JAX00257222
JAX00192278
JAX00257224
JAX00257225
JAX00257227
JAX00257229
JAX00257230
JAX00257231
JAX00257232
JAX00257233
JAX00005921
JAX00192279
JAX00257235
JAX00257237
JAX00257238
JAX00257239
JAX00005924
JAX00257240
JAX00005925
JAX00257243
JAX00257244
JAX00257245
JAX00005926
JAX00257247
JAX00257248
JAX00257249
JAX00257250
JAX00257252
JAX00257255
JAX00257256
JAX00257257
JAX00257258
JAX00257259
JAX00257260
JAX00257261
JAX00192280
JAX00257262
JAX00005930
JAX00005931
JAX00257263
JAX00257265
JAX00257268
JAX00257270
JAX00257271
JAX00257272
JAX00257273
JAX00257274
JAX00257275
JAX00257276
JAX00257277
JAX00192282
JAX00192283
JAX00005933
JAX00005934
JAX00005935
JAX00257282
JAX00257283
JAX00257284
JAX00257285
JAX00257286
JAX00257287
JAX00257288
JAX00257289
JAX00005937
JAX00005938
JAX00257291
JAX00257292
JAX00257293
JAX00192284
JAX00257295
JAX00257298
JAX00257299
JAX00005941
JAX00257300
JAX00257301
JAX00257302
JAX00257304
JAX00257305
JAX00257306
JAX00257307
JAX00257308
JAX00005942
JAX00005944
JAX00257309
JAX00257313
JAX00005945
JAX00005946
JAX00257314
JAX00257315
JAX00257316
JAX00257317
JAX00257318
JAX00005947
JAX00257319
JAX00257320
JAX00257321
JAX00005948
JAX00005949
JAX00257323
JAX00257325
JAX00257326
JAX00257328
JAX00192287
JAX00005951
JAX00005952
JAX00257330
JAX00257331
JAX00257333
JAX00005953
JAX00188786
JAX00257334
JAX00257336
JAX00257337
JAX00257338
JAX00005955
JAX00005956
JAX00257341
JAX00257342
JAX00257343
JAX00005957
JAX00005959
JAX00257344
JAX00257345
JAX00257347
JAX00257348
JAX00257350
JAX00257351
JAX00257352
JAX00005960
JAX00257354
JAX00257355
JAX00257356
JAX00005961
JAX00005962
JAX00257358
JAX00257361
JAX00257362
JAX00257363
JAX00257364
JAX00257365
JAX00257366
JAX00257367
JAX00257368
JAX00257369
JAX00257370
JAX00257371
JAX00257372
JAX00257373
JAX00005964
JAX00257375
JAX00257376
JAX00005966
JAX00005967
JAX00005968
JAX00257379
JAX00257381
JAX00257382
JAX00257383
JAX00257384
JAX00192293
JAX00005969
JAX00005970
JAX00005971
JAX00257385
JAX00257386
JAX00257387
JAX00257388
JAX00257389
JAX00257390
JAX00005972
JAX00257391
JAX00005973
JAX00192294
JAX00005974
JAX00257394
JAX00005975
JAX00005976
JAX00257396
JAX00005978
JAX00257398
JAX00257400
JAX00257401
JAX00257402
JAX00257403
JAX00257406
JAX00257407
JAX00257409
JAX00257413
JAX00192297
JAX00005982
JAX00257415
JAX00257416
JAX00257417
JAX00257419
JAX00257420
JAX00257421
JAX00005985
JAX00005986
JAX00257422
JAX00257423
JAX00257424
JAX00257425
JAX00257426
JAX00257427
JAX00257428
JAX00257430
JAX00257431
JAX00257432
JAX00257435
JAX00005987
JAX00005988
JAX00257436
JAX00257439
JAX00005990
JAX00005991
JAX00005992
JAX00257441
JAX00257442
JAX00257443
JAX00257444
JAX00257445
JAX00257446
JAX00257447
JAX00257448
JAX00257449
JAX00257450
JAX00005993
JAX00257454
JAX00257455
JAX00257456
JAX00005994
JAX00257459
JAX00257460
JAX00257461
JAX00257462
JAX00257464
JAX00192302
JAX00257465
JAX00005996
JAX00257466
JAX00257468
JAX00257469
JAX00005999
JAX00257471
JAX00006001
JAX00257473
JAX00257474
JAX00257475
JAX00257476
JAX00257477
JAX00257478
JAX00257479
JAX00257480
JAX00257481
JAX00006002
JAX00006004
JAX00257482
JAX00257483
JAX00192307
JAX00192308
JAX00006006
JAX00257484
JAX00257485
JAX00257486
JAX00257489
JAX00257490
JAX00006008
JAX00257491
JAX00257492
JAX00257493
JAX00257494
JAX00257495
JAX00006011
JAX00006012
JAX00257497
JAX00257498
JAX00257499
JAX00257501
JAX00257502
JAX00257503
JAX00257504
JAX00257505
JAX00257506
JAX00006014
JAX00006016
JAX00257507
JAX00257508
JAX00257509
JAX00257510
JAX00257511
JAX00257513
JAX00006017
JAX00006019
JAX00257514
JAX00192312
JAX00257515
JAX00006021
JAX00257517
JAX00006022
JAX00257518
JAX00257519
JAX00257521
JAX00257523
JAX00257525
JAX00257526
JAX00006024
JAX00257528
JAX00257529
JAX00257530
JAX00257531
JAX00257532
JAX00257533
JAX00257534
JAX00257535
JAX00257536
JAX00257537
JAX00257538
JAX00257539
JAX00257540
JAX00006026
JAX00006027
JAX00257543
JAX00257544
JAX00257545
JAX00257546
JAX00257548
JAX00257549
JAX00257550
JAX00006029
JAX00006030
JAX00006031
JAX00257551
JAX00257552
JAX00257553
JAX00257554
JAX00257555
JAX00257558
JAX00257559
JAX00257560
JAX00192315
JAX00006033
JAX00257562
JAX00257563
JAX00257564
JAX00257565
JAX00257567
JAX00257569
JAX00006035
JAX00006036
JAX00006037
JAX00257570
JAX00257571
JAX00257572
JAX00257573
JAX00257574
JAX00257575
JAX00257576
JAX00257577
JAX00257578
JAX00006038
JAX00006039
JAX00257579
JAX00257580
JAX00257581
JAX00006041
JAX00006042
JAX00006043
JAX00257583
JAX00257584
JAX00257585
JAX00257586
JAX00257587
JAX00257588
JAX00006045
JAX00006046
JAX00257589
JAX00257592
JAX00257593
JAX00257594
JAX00257595
JAX00257596
JAX00257597
JAX00006048
JAX00257598
JAX00192318
JAX00006051
JAX00257599
JAX00257600
JAX00006052
JAX00192319
JAX00006053
JAX00006054
JAX00006055
JAX00257601
JAX00257602
JAX00257603
JAX00257604
JAX00006057
JAX00257605
JAX00006058
JAX00257606
JAX00257608
JAX00006060
JAX00257609
JAX00257610
JAX00257612
JAX00257613
JAX00257614
JAX00257615
JAX00257616
JAX00006062
JAX00006063
JAX00006064
JAX00257617
JAX00257619
JAX00257620
JAX00006065
JAX00257621
JAX00006066
JAX00192322
JAX00257623
JAX00006067
JAX00006068
JAX00006069
JAX00006070
JAX00257626
JAX00257627
JAX00257628
JAX00257629
JAX00006071
JAX00257630
JAX00006072
JAX00006073
JAX00257631
JAX00006074
JAX00257632
JAX00006075
JAX00006076
JAX00257633
JAX00257634
JAX00257635
JAX00257637
JAX00192326
JAX00006077
JAX00257638
JAX00006078
JAX00257639
JAX00257640
JAX00257641
JAX00006079
JAX00257642
JAX00006080
JAX00257644
JAX00257649
JAX00257650
JAX00257651
JAX00257653
JAX00257654
JAX00006083
JAX00006084
JAX00006085
JAX00257655
JAX00257656
JAX00257658
JAX00257659
JAX00257660
JAX00192328
JAX00257661
JAX00257662
JAX00257663
JAX00257665
JAX00006088
JAX00257667
JAX00257672
JAX00257673
JAX00257675
JAX00257676
JAX00257679
JAX00257680
JAX00257681
JAX00006093
JAX00006094
JAX00257683
JAX00257684
JAX00257685
JAX00257686
JAX00006097
JAX00257687
JAX00257688
JAX00257690
JAX00257691
JAX00257693
JAX00006098
JAX00257694
JAX00006099
JAX00006100
JAX00257696
JAX00257697
JAX00257698
JAX00192331
JAX00257699
JAX00257700
JAX00257701
JAX00257702
JAX00257703
JAX00006101
JAX00006102
JAX00006103
JAX00257704
JAX00257705
JAX00257706
JAX00257710
JAX00257711
JAX00006104
JAX00257712
JAX00257716
JAX00006106
JAX00257717
JAX00006107
JAX00006108
JAX00006109
JAX00257720
JAX00257721
JAX00257722
JAX00257723
JAX00006110
JAX00006111
JAX00257725
JAX00006112
JAX00257726
JAX00257728
JAX00006114
JAX00006115
JAX00257729
JAX00257730
JAX00257731
JAX00257732
JAX00257733
JAX00006117
JAX00257735
JAX00006119
JAX00006120
JAX00006121
JAX00257737
JAX00257738
JAX00257739
JAX00192332
JAX00192333
JAX00192334
JAX00006122
JAX00257740
JAX00006123
JAX00006124
JAX00257741
JAX00257742
JAX00257743
JAX00006125
JAX00006126
JAX00006127
JAX00257744
JAX00257745
JAX00257746
JAX00257747
JAX00257748
JAX00257750
JAX00257752
JAX00257753
JAX00257754
JAX00257755
JAX00257756
JAX00257769
JAX00257770
JAX00257771
JAX00257772
JAX00257773
JAX00257774
JAX00257775
JAX00257776
JAX00257778
JAX00257779
JAX00257780
JAX00257781
JAX00257782
JAX00257783
JAX00257784
JAX00006163
JAX00006164
JAX00257786
JAX00257788
JAX00257790
JAX00257791
JAX00257793
JAX00006166
JAX00006167
JAX00006168
JAX00257795
JAX00257796
JAX00257797
JAX00257798
JAX00257799
JAX00006169
JAX00006171
JAX00257802
JAX00257804
JAX00192341
JAX00192342
JAX00257805
JAX00257806
JAX00257807
JAX00257808
JAX00188794
JAX00257809
JAX00006172
JAX00006173
JAX00257810
JAX00006174
JAX00257811
JAX00006176
JAX00257814
JAX00257816
JAX00257818
JAX00257819
JAX00257821
JAX00257822
JAX00257824
JAX00006179
JAX00257826
JAX00006180
JAX00006181
JAX00257828
JAX00257829
JAX00257830
JAX00192344
JAX00192345
JAX00006182
JAX00257831
JAX00257832
JAX00257833
JAX00257836
JAX00257837
JAX00257838
JAX00257842
JAX00257846
JAX00257848
JAX00257849
JAX00257850
JAX00257851
JAX00257852
JAX00257853
JAX00257854
JAX00257855
JAX00257858
JAX00006185
JAX00257859
JAX00006186
JAX00257861
JAX00257862
JAX00257863
JAX00257866
JAX00257867
JAX00257869
JAX00257870
JAX00006187
JAX00257872
JAX00257874
JAX00006188
JAX00257875
JAX00257876
JAX00257877
JAX00257878
JAX00257886
JAX00257887
JAX00006189
JAX00192347
JAX00192348
JAX00006190
JAX00006191
JAX00257888
JAX00006192
JAX00257889
JAX00257890
JAX00257891
JAX00192350
JAX00192351
JAX00257893
JAX00006194
JAX00257894
JAX00006195
JAX00257895
JAX00257897
JAX00257898
JAX00257899
JAX00006196
JAX00257900
JAX00006197
JAX00257901
JAX00006198
JAX00257903
JAX00257904
JAX00257906
JAX00257907
JAX00257908
JAX00257909
JAX00257910
JAX00257912
JAX00006200
JAX00257914
JAX00257915
JAX00006201
JAX00257916
JAX00257918
JAX00257919
JAX00257920
JAX00006203
JAX00257922
JAX00257924
JAX00006204
JAX00192354
JAX00257925
JAX00257927
JAX00257929
JAX00257930
JAX00257932
JAX00006206
JAX00257934
JAX00257935
JAX00006207
JAX00257936
JAX00257937
JAX00006208
JAX00257939
JAX00257940
JAX00257941
JAX00257942
JAX00006209
JAX00257945
JAX00257946
JAX00257947
JAX00257950
JAX00006210
JAX00257951
JAX00257952
JAX00257953
JAX00257954
JAX00257955
JAX00257956
JAX00257957
JAX00257958
JAX00257959
JAX00006211
JAX00006212
JAX00006213
JAX00257962
JAX00257963
JAX00257964
JAX00006214
JAX00257966
JAX00257967
JAX00006215
JAX00257968
JAX00192356
JAX00192357
JAX00257969
JAX00257970
JAX00006216
JAX00257973
JAX00006217
JAX00257974
JAX00188795
JAX00006220
JAX00257977
JAX00257980
JAX00006221
JAX00006223
JAX00192358
JAX00257984
JAX00257985
JAX00006224
JAX00006225
JAX00257989
JAX00257990
JAX00257991
JAX00006226
JAX00257996
JAX00257999
JAX00006231
JAX00258000
JAX00258001
JAX00258002
JAX00258006
JAX00258007
JAX00258008
JAX00258009
JAX00258010
JAX00258011
JAX00192362
JAX00258012
JAX00006232
JAX00006234
JAX00258013
JAX00258014
JAX00258015
JAX00258016
JAX00258017
JAX00258018
JAX00006236
JAX00258019
JAX00006237
JAX00258020
JAX00006239
JAX00006240
JAX00258022
JAX00006241
JAX00006242
JAX00006243
JAX00258023
JAX00006244
JAX00006245
JAX00006246
JAX00258025
JAX00258026
JAX00258027
JAX00006247
JAX00006248
JAX00006249
JAX00258028
JAX00258029
JAX00258030
JAX00258031
JAX00258032
JAX00006250
JAX00006252
JAX00258033
JAX00006253
JAX00258034
JAX00006254
JAX00006255
JAX00258035
JAX00258036
JAX00192367
JAX00006256
JAX00006257
JAX00006258
JAX00258038
JAX00192369
JAX00258040
JAX00258041
JAX00006259
JAX00006261
JAX00258045
JAX00006262
JAX00006263
JAX00258046
JAX00258047
JAX00258051
JAX00258052
JAX00192371
JAX00006268
JAX00006269
JAX00006270
JAX00258053
JAX00258054
JAX00258055
JAX00258057
JAX00258060
JAX00258061
JAX00258062
JAX00258063
JAX00258064
JAX00258065
JAX00258066
JAX00258067
JAX00006274
JAX00258069
JAX00006275
JAX00258070
JAX00258072
JAX00258073
JAX00258074
JAX00258075
JAX00258077
JAX00192373
JAX00006277
JAX00258078
JAX00006278
JAX00258079
JAX00258081
JAX00258083
JAX00258084
JAX00258085
JAX00258086
JAX00258087
JAX00006280
JAX00006282
JAX00258090
JAX00258091
JAX00258092
JAX00258093
JAX00006283
JAX00006284
JAX00258095
JAX00192376
JAX00006287
JAX00006288
JAX00258097
JAX00258098
JAX00258099
JAX00258100
JAX00006289
JAX00006291
JAX00258101
JAX00258102
JAX00006292
JAX00258104
JAX00006293
JAX00006294
JAX00258105
JAX00258106
JAX00258107
JAX00258108
JAX00006295
JAX00006297
JAX00006299
JAX00258111
JAX00258112
JAX00258113
JAX00006300
JAX00258114
JAX00006301
JAX00258115
JAX00192379
JAX00258116
JAX00258118
JAX00258119
JAX00258121
JAX00258124
JAX00258125
JAX00258126
JAX00006304
JAX00006305
JAX00258127
JAX00258129
JAX00258130
JAX00258131
JAX00258132
JAX00192380
JAX00258133
JAX00258136
JAX00006307
JAX00258137
JAX00006308
JAX00258139
JAX00192381
JAX00192382
JAX00258140
JAX00006309
JAX00258142
JAX00006310
JAX00258145
JAX00258146
JAX00006312
JAX00258150
JAX00258151
JAX00258152
JAX00006313
JAX00192383
JAX00192384
JAX00006315
JAX00258154
JAX00258155
JAX00258156
JAX00258157
JAX00258158
JAX00258159
JAX00006318
JAX00258160
JAX00258161
JAX00258162
JAX00006319
JAX00006320
JAX00258163
JAX00258164
JAX00258166
JAX00258167
JAX00192386
JAX00192387
JAX00192388
JAX00258169
JAX00258170
JAX00258172
JAX00258173
JAX00258174
JAX00258175
JAX00258176
JAX00006322
JAX00006326
JAX00006327
JAX00258180
JAX00258183
JAX00258185
JAX00258186
JAX00006329
JAX00258187
JAX00006330
JAX00192389
JAX00192390
JAX00258188
JAX00258190
JAX00006331
JAX00006332
JAX00258192
JAX00258193
JAX00258194
JAX00192391
JAX00006334
JAX00006335
JAX00258195
JAX00258196
JAX00006336
JAX00258197
JAX00258198
JAX00006337
JAX00006339
JAX00258200
JAX00258204
JAX00258205
JAX00258206
JAX00192392
JAX00006342
JAX00258209
JAX00258211
JAX00258212
JAX00258214
JAX00258218
JAX00258219
JAX00006343
JAX00258221
JAX00258222
JAX00006345
JAX00258226
JAX00258228
JAX00258229
JAX00006347
JAX00258232
JAX00006348
JAX00006349
JAX00006350
JAX00258234
JAX00006351
JAX00258238
JAX00258239
JAX00258241
JAX00192397
JAX00258242
JAX00258251
JAX00258252
JAX00258253
JAX00192401
JAX00258266
JAX00258269
JAX00192402
JAX00006361
JAX00006362
JAX00006363
JAX00258273
JAX00258274
JAX00258275
JAX00258276
JAX00006365
JAX00006366
JAX00258278
JAX00258279
JAX00258280
JAX00258282
JAX00192404
JAX00258284
JAX00258286
JAX00258287
JAX00258288
JAX00258292
JAX00258293
JAX00006370
JAX00006371
JAX00258294
JAX00258295
JAX00006372
JAX00258298
JAX00006373
JAX00258299
JAX00006375
JAX00258300
JAX00258301
JAX00258302
JAX00258303
JAX00258304
JAX00258306
JAX00192406
JAX00192407
JAX00006376
JAX00258307
JAX00006377
JAX00006378
JAX00258308
JAX00258309
JAX00258310
JAX00258311
JAX00258312
JAX00006379
JAX00006380
JAX00006381
JAX00258314
JAX00258315
JAX00258317
JAX00258318
JAX00258320
JAX00258321
JAX00258322
JAX00258325
JAX00258327
JAX00258329
JAX00258331
JAX00258332
JAX00258333
JAX00258334
JAX00258335
JAX00258336
JAX00258337
JAX00006383
JAX00006384
JAX00258338
JAX00192410
JAX00192411
JAX00258339
JAX00188797
JAX00258340
JAX00258342
JAX00258343
JAX00258345
JAX00258346
JAX00258347
JAX00258348
JAX00006386
JAX00006387
JAX00258351
JAX00258352
JAX00258353
JAX00006388
JAX00258356
JAX00006389
JAX00258357
JAX00258358
JAX00258359
JAX00006390
JAX00258363
JAX00258364
JAX00006391
JAX00006392
JAX00258365
JAX00258366
JAX00258368
JAX00258369
JAX00258370
JAX00258374
JAX00258375
JAX00258376
JAX00258378
JAX00006394
JAX00192413
JAX00006395
JAX00006396
JAX00258379
JAX00258381
JAX00258382
JAX00258383
JAX00258384
JAX00258385
JAX00258386
JAX00258387
JAX00006397
JAX00006398
JAX00258389
JAX00258390
JAX00258391
JAX00258392
JAX00258393
JAX00258394
JAX00258395
JAX00258396
JAX00258397
JAX00258398
JAX00258399
JAX00006399
JAX00258400
JAX00258401
JAX00258403
JAX00258405
JAX00258407
JAX00258408
JAX00258410
JAX00258413
JAX00006400
JAX00006401
JAX00006402
JAX00258414
JAX00258416
JAX00258417
JAX00258418
JAX00258419
JAX00006403
JAX00006404
JAX00258420
JAX00006405
JAX00258422
JAX00006407
JAX00258424
JAX00258425
JAX00192414
JAX00258427
JAX00258428
JAX00258429
JAX00258430
JAX00192417
JAX00258432
JAX00006410
JAX00258434
JAX00258435
JAX00258439
JAX00006411
JAX00258440
JAX00006412
JAX00258441
JAX00258442
JAX00006414
JAX00258443
JAX00258444
JAX00258446
JAX00258447
JAX00258448
JAX00258449
JAX00258450
JAX00192418
JAX00258453
JAX00006415
JAX00006416
JAX00258455
JAX00258456
JAX00258459
JAX00258460
JAX00258461
JAX00258462
JAX00006419
JAX00192420
JAX00258463
JAX00258464
JAX00006421
JAX00258465
JAX00258466
JAX00006422
JAX00258469
JAX00006423
JAX00258470
JAX00006424
JAX00258472
JAX00258473
JAX00258474
JAX00258475
JAX00258476
JAX00258478
JAX00006427
JAX00258481
JAX00006428
JAX00006429
JAX00258483
JAX00192423
JAX00192424
JAX00006430
JAX00258485
JAX00258486
JAX00258487
JAX00258488
JAX00006432
JAX00258489
JAX00258490
JAX00258491
JAX00006434
JAX00006435
JAX00258496
JAX00258497
JAX00258498
JAX00192426
JAX00006436
JAX00258501
JAX00006437
JAX00006438
JAX00258505
JAX00192427
JAX00006439
JAX00006441
JAX00258507
JAX00258508
JAX00258512
JAX00258513
JAX00258517
JAX00258519
JAX00258520
JAX00006442
JAX00258521
JAX00258522
JAX00258523
JAX00258524
JAX00258526
JAX00258527
JAX00006443
JAX00192428
JAX00258529
JAX00192429
JAX00188798
JAX00006444
JAX00258531
JAX00258532
JAX00258533
JAX00258534
JAX00258535
JAX00258536
JAX00258537
JAX00258538
JAX00258539
JAX00006446
JAX00006447
JAX00006448
JAX00258540
JAX00006449
JAX00258541
JAX00258542
JAX00006450
JAX00258543
JAX00258544
JAX00258545
JAX00192431
JAX00006451
JAX00258546
JAX00006452
JAX00006453
JAX00258547
JAX00258548
JAX00006454
JAX00006455
JAX00258551
JAX00258552
JAX00258554
JAX00258555
JAX00258556
JAX00258557
JAX00006457
JAX00006458
JAX00258558
JAX00006459
JAX00258559
JAX00258560
JAX00258561
JAX00258564
JAX00258565
JAX00258566
JAX00258568
JAX00006461
JAX00258570
JAX00006462
JAX00258571
JAX00258572
JAX00188799
JAX00006463
JAX00258576
JAX00258577
JAX00258578
JAX00258579
JAX00006464
JAX00258580
JAX00258581
JAX00258582
JAX00258583
JAX00258584
JAX00258585
JAX00006465
JAX00258587
JAX00258588
JAX00258589
JAX00006466
JAX00006467
JAX00006468
JAX00258592
JAX00258593
JAX00192434
JAX00258594
JAX00258595
JAX00258597
JAX00258598
JAX00258599
JAX00258600
JAX00258601
JAX00258602
JAX00258603
JAX00006469
JAX00006470
JAX00006471
JAX00258605
JAX00258606
JAX00258607
JAX00258611
JAX00258612
JAX00006472
JAX00006473
JAX00006474
JAX00258613
JAX00258614
JAX00258615
JAX00006476
JAX00006477
JAX00258620
JAX00258621
JAX00258623
JAX00258624
JAX00006478
JAX00006479
JAX00192438
JAX00006481
JAX00258625
JAX00258626
JAX00006483
JAX00006484
JAX00258627
JAX00258628
JAX00258629
JAX00258630
JAX00258631
JAX00006486
JAX00258632
JAX00258635
JAX00258636
JAX00258638
JAX00006488
JAX00006489
JAX00258639
JAX00258640
JAX00258644
JAX00258645
JAX00258646
JAX00258649
JAX00258650
JAX00258651
JAX00258652
JAX00258653
JAX00258654
JAX00258655
JAX00258656
JAX00258657
JAX00258658
JAX00258659
JAX00258660
JAX00258661
JAX00258662
JAX00006497
JAX00006498
JAX00258663
JAX00192443
JAX00258665
JAX00258666
JAX00006499
JAX00258668
JAX00258669
JAX00192444
JAX00258670
JAX00006500
JAX00192445
JAX00258671
JAX00258672
JAX00006501
JAX00258677
JAX00258679
JAX00258680
JAX00258681
JAX00006502
JAX00258684
JAX00258687
JAX00258689
JAX00258692
JAX00258693
JAX00006504
JAX00258694
JAX00258696
JAX00258697
JAX00258698
JAX00258700
JAX00258701
JAX00006505
JAX00006506
JAX00006507
JAX00258706
JAX00258707
JAX00258708
JAX00258709
JAX00258710
JAX00006510
JAX00258712
JAX00258716
JAX00258717
JAX00258718
JAX00258719
JAX00258720
JAX00006512
JAX00258722
JAX00258723
JAX00258724
JAX00258725
JAX00258727
JAX00258729
JAX00258730
JAX00006514
JAX00258731
JAX00192448
JAX00258732
JAX00258733
JAX00258734
JAX00258735
JAX00258737
JAX00258738
JAX00258740
JAX00258741
JAX00006517
JAX00258742
JAX00258743
JAX00258744
JAX00258745
JAX00258747
JAX00006519
JAX00258749
JAX00258750
JAX00258751
JAX00258752
JAX00258755
JAX00258758
JAX00258759
JAX00258760
JAX00258761
JAX00258762
JAX00258763
JAX00258764
JAX00006520
JAX00192450
JAX00258765
JAX00258766
JAX00006521
JAX00258768
JAX00006522
JAX00258769
JAX00258770
JAX00258772
JAX00258773
JAX00258775
JAX00258776
JAX00006524
JAX00006525
JAX00258778
JAX00258779
JAX00258782
JAX00006526
JAX00006527
JAX00006528
JAX00258783
JAX00258784
JAX00258785
JAX00258786
JAX00258787
JAX00258789
JAX00006529
JAX00258791
JAX00258792
JAX00258793
JAX00258794
JAX00258795
JAX00258796
JAX00258797
JAX00258798
JAX00258799
JAX00006531
JAX00258800
JAX00258802
JAX00258803
JAX00258804
JAX00006532
JAX00258810
JAX00258811
JAX00258812
JAX00006534
JAX00258815
JAX00258816
JAX00258817
JAX00258821
JAX00258823
JAX00258824
JAX00006535
JAX00258827
JAX00006537
JAX00258829
JAX00258830
JAX00258831
JAX00258832
JAX00192454
JAX00258834
JAX00258835
JAX00258836
JAX00258837
JAX00258840
JAX00258841
JAX00258842
JAX00006539
JAX00006540
JAX00258845
JAX00258846
JAX00006542
JAX00258848
JAX00006543
JAX00258849
JAX00258850
JAX00258851
JAX00258852
JAX00258855
JAX00258856
JAX00258858
JAX00006544
JAX00258860
JAX00006545
JAX00258862
JAX00258863
JAX00258865
JAX00006546
JAX00258866
JAX00258867
JAX00258869
JAX00258870
JAX00258871
JAX00258873
JAX00258874
JAX00258875
JAX00258876
JAX00006547
JAX00258877
JAX00006548
JAX00258880
JAX00006549
JAX00258881
JAX00258882
JAX00258883
JAX00258885
JAX00258887
JAX00258888
JAX00192457
JAX00006550
JAX00258889
JAX00258890
JAX00258892
JAX00258893
JAX00258895
JAX00258896
JAX00258898
JAX00258899
JAX00258901
JAX00258902
JAX00258903
JAX00258904
JAX00258906
JAX00258907
JAX00006553
JAX00006554
JAX00258913
JAX00258915
JAX00006556
JAX00258916
JAX00258918
JAX00258920
JAX00258921
JAX00006559
JAX00006560
JAX00258922
JAX00258923
JAX00258924
JAX00258925
JAX00258926
JAX00258927
JAX00258928
JAX00258929
JAX00258930
JAX00258931
JAX00006563
JAX00006564
JAX00258932
JAX00258933
JAX00258934
JAX00258935
JAX00258936
JAX00006565
JAX00006566
JAX00006567
JAX00258938
JAX00258939
JAX00258943
JAX00258945
JAX00258946
JAX00258947
JAX00258948
JAX00258949
JAX00258950
JAX00258951
JAX00258953
JAX00258954
JAX00258955
JAX00258956
JAX00258957
JAX00258958
JAX00258961
JAX00258965
JAX00258967
JAX00258968
JAX00188800
JAX00006568
JAX00258969
JAX00258970
JAX00258971
JAX00006569
JAX00258973
JAX00258974
JAX00258975
JAX00188802
JAX00006570
JAX00258980
JAX00258982
JAX00258983
JAX00258985
JAX00258986
JAX00258987
JAX00006571
JAX00258989
JAX00258990
JAX00192464
JAX00258992
JAX00258995
JAX00258996
JAX00258997
JAX00258998
JAX00258999
JAX00259002
JAX00006572
JAX00006573
JAX00259005
JAX00259007
JAX00259008
JAX00006574
JAX00259010
JAX00006575
JAX00006576
JAX00192465
JAX00259011
JAX00259012
JAX00259013
JAX00259015
JAX00259017
JAX00192466
JAX00259018
JAX00259021
JAX00259022
JAX00259023
JAX00259024
JAX00259026
JAX00259027
JAX00259028
JAX00259029
JAX00259030
JAX00259031
JAX00006577
JAX00259032
JAX00006578
JAX00192467
JAX00006580
JAX00259033
JAX00259034
JAX00259035
JAX00259036
JAX00259037
JAX00259038
JAX00259039
JAX00259040
JAX00188803
JAX00259041
JAX00259042
JAX00006581
JAX00259043
JAX00259044
JAX00259045
JAX00188804
JAX00006583
JAX00188805
JAX00259053
JAX00259054
JAX00259055
JAX00259056
JAX00259059
JAX00259060
JAX00259061
JAX00259063
JAX00259064
JAX00006585
JAX00259065
JAX00259066
JAX00259067
JAX00259069
JAX00006588
JAX00259071
JAX00259073
JAX00259074
JAX00259075
JAX00006589
JAX00259076
JAX00259077
JAX00006590
JAX00259078
JAX00259079
JAX00006591
JAX00259082
JAX00259083
JAX00259085
JAX00259086
JAX00006592
JAX00006594
JAX00259090
JAX00259091
JAX00259093
JAX00259095
JAX00259096
JAX00259097
JAX00259098
JAX00259099
JAX00259100
JAX00259101
JAX00006595
JAX00006597
JAX00259102
JAX00259104
JAX00259105
JAX00259106
JAX00259107
JAX00006598
JAX00006599
JAX00259108
JAX00259109
JAX00006600
JAX00259110
JAX00259111
JAX00259114
JAX00006601
JAX00006602
JAX00006603
JAX00259117
JAX00259118
JAX00192473
JAX00192474
JAX00192475
JAX00006604
JAX00006606
JAX00259120
JAX00192477
JAX00259121
JAX00259122
JAX00259123
JAX00259125
JAX00259126
JAX00259127
JAX00259129
JAX00259130
JAX00259131
JAX00259132
JAX00259133
JAX00259134
JAX00006607
JAX00259135
JAX00006608
JAX00259136
JAX00006609
JAX00259138
JAX00259139
JAX00192478
JAX00259140
JAX00259141
JAX00259142
JAX00259143
JAX00259144
JAX00259145
JAX00259147
JAX00259148
JAX00006613
JAX00006614
JAX00192479
JAX00259149
JAX00006616
JAX00259151
JAX00259152
JAX00259153
JAX00259154
JAX00259155
JAX00259156
JAX00259157
JAX00259159
JAX00259160
JAX00259161
JAX00259162
JAX00259163
JAX00259164
JAX00006619
JAX00259165
JAX00006620
JAX00006621
JAX00259170
JAX00259171
JAX00259173
JAX00259174
JAX00192481
JAX00259175
JAX00006622
JAX00006623
JAX00259176
JAX00259180
JAX00259181
JAX00259184
JAX00259185
JAX00259186
JAX00259187
JAX00192482
JAX00259188
JAX00259189
JAX00006625
JAX00259191
JAX00006626
JAX00006627
JAX00259192
JAX00192483
JAX00192485
JAX00259193
JAX00259194
JAX00259195
JAX00259196
JAX00006628
JAX00006629
JAX00006630
JAX00259197
JAX00259201
JAX00259202
JAX00259203
JAX00259204
JAX00259205
JAX00259206
JAX00006631
JAX00006632
JAX00006633
JAX00259208
JAX00259209
JAX00259210
JAX00259211
JAX00259212
JAX00259213
JAX00006634
JAX00006635
JAX00259217
JAX00259218
JAX00259219
JAX00259220
JAX00259221
JAX00006637
JAX00259222
JAX00259223
JAX00259224
JAX00259225
JAX00259226
JAX00006638
JAX00006639
JAX00259231
JAX00259234
JAX00259235
JAX00006640
JAX00259236
JAX00006641
JAX00259237
JAX00259238
JAX00259239
JAX00192487
JAX00259242
JAX00006642
JAX00259243
JAX00006643
JAX00259244
JAX00006644
JAX00259245
JAX00259246
JAX00006645
JAX00259248
JAX00259250
JAX00006646
JAX00259251
JAX00259252
JAX00006647
JAX00259253
JAX00259254
JAX00259255
JAX00259256
JAX00259257
JAX00192489
JAX00006649
JAX00006650
JAX00006651
JAX00259258
JAX00259259
JAX00259260
JAX00259262
JAX00259263
JAX00259264
JAX00259265
JAX00259266
JAX00006652
JAX00259267
JAX00259268
JAX00006653
JAX00259270
JAX00259271
JAX00006654
JAX00259273
JAX00259274
JAX00259275
JAX00259276
JAX00006655
JAX00006656
JAX00006657
JAX00259279
JAX00192492
JAX00259280
JAX00259281
JAX00006658
JAX00006659
JAX00259283
JAX00259286
JAX00259287
JAX00259290
JAX00259291
JAX00259292
JAX00259294
JAX00259295
JAX00259297
JAX00259298
JAX00006661
JAX00259302
JAX00259304
JAX00259306
JAX00006662
JAX00259308
JAX00259309
JAX00259310
JAX00259311
JAX00259312
JAX00259314
JAX00259315
JAX00259316
JAX00259317
JAX00259318
JAX00259319
JAX00006663
JAX00259320
JAX00259321
JAX00259322
JAX00259323
JAX00259326
JAX00259327
JAX00006665
JAX00259329
JAX00259331
JAX00259332
JAX00259336
JAX00259337
JAX00259340
JAX00259341
JAX00259344
JAX00259345
JAX00006667
JAX00006669
JAX00192496
JAX00259349
JAX00259350
JAX00259351
JAX00259352
JAX00259354
JAX00259355
JAX00259356
JAX00259357
JAX00259358
JAX00259359
JAX00006670
JAX00006671
JAX00006672
JAX00259362
JAX00259363
JAX00259364
JAX00259365
JAX00259366
JAX00259368
JAX00259371
JAX00192497
JAX00259372
JAX00259374
JAX00259378
JAX00006674
JAX00006675
JAX00259380
JAX00259381
JAX00259382
JAX00259383
JAX00006676
JAX00006677
JAX00006678
JAX00192498
JAX00259389
JAX00006679
JAX00006680
JAX00259390
JAX00259391
JAX00259392
JAX00192500
JAX00192501
JAX00192502
JAX00259394
JAX00259396
JAX00259397
JAX00259398
JAX00259399
JAX00006682
JAX00259400
JAX00259401
JAX00259402
JAX00259403
JAX00259405
JAX00259406
JAX00006685
JAX00006686
JAX00259407
JAX00259408
JAX00006688
JAX00006689
JAX00006690
JAX00259409
JAX00259410
JAX00259411
JAX00006691
JAX00006692
JAX00259414
JAX00259415
JAX00259416
JAX00192503
JAX00192504
JAX00259417
JAX00006693
JAX00259418
JAX00259419
JAX00259420
JAX00259421
JAX00259422
JAX00259423
JAX00259425
JAX00259426
JAX00259427
JAX00192507
JAX00192508
JAX00259428
JAX00006695
JAX00259429
JAX00006696
JAX00259430
JAX00259431
JAX00259432
JAX00259433
JAX00259434
JAX00006699
JAX00259435
JAX00259436
JAX00259437
JAX00259438
JAX00259442
JAX00006700
JAX00259444
JAX00259445
JAX00259447
JAX00006701
JAX00006702
JAX00259448
JAX00259449
JAX00259450
JAX00259451
JAX00259452
JAX00259453
JAX00259454
JAX00259455
JAX00259456
JAX00259457
JAX00006705
JAX00259458
JAX00192510
JAX00259459
JAX00724564
JAX00724565
JAX00259460
JAX00259462
JAX00259464
JAX00259465
JAX00259466
JAX00006709
JAX00006710
JAX00259467
JAX00259468
JAX00006711
JAX00192512
JAX00006712
JAX00259470
JAX00259471
JAX00259472
JAX00259473
JAX00259474
JAX00192514
JAX00259475
JAX00006714
JAX00259476
JAX00259478
JAX00259480
JAX00188807
JAX00259482
JAX00259483
JAX00259486
JAX00259487
JAX00006715
JAX00006716
JAX00259492
JAX00259493
JAX00259494
JAX00259495
JAX00259498
JAX00259499
JAX00006718
JAX00006719
JAX00259500
JAX00259501
JAX00259502
JAX00006720
JAX00259505
JAX00259506
JAX00259507
JAX00259508
JAX00259510
JAX00259512
JAX00006721
JAX00006722
JAX00006723
JAX00259514
JAX00259515
JAX00259516
JAX00259517
JAX00259520
JAX00259521
JAX00259523
JAX00259525
JAX00259527
JAX00006724
JAX00259529
JAX00259530
JAX00259531
JAX00006726
JAX00259532
JAX00259533
JAX00259535
JAX00259538
JAX00259541
JAX00259542
JAX00259543
JAX00006729
JAX00259546
JAX00259547
JAX00259548
JAX00259549
JAX00006730
JAX00192516
JAX00192517
JAX00192518
JAX00259551
JAX00259552
JAX00006731
JAX00259553
JAX00259554
JAX00259555
JAX00259556
JAX00259557
JAX00006733
JAX00006734
JAX00006735
JAX00259559
JAX00192520
JAX00259562
JAX00006736
JAX00259563
JAX00259564
JAX00259565
JAX00006738
JAX00192523
JAX00006739
JAX00006740
JAX00259571
JAX00006742
JAX00006743
JAX00006744
JAX00259574
JAX00259575
JAX00259576
JAX00259577
JAX00259579
JAX00259580
JAX00006745
JAX00006746
JAX00259581
JAX00006747
JAX00192525
JAX00259584
JAX00259585
JAX00006749
JAX00006750
JAX00259587
JAX00259589
JAX00259590
JAX00259591
JAX00259592
JAX00259594
JAX00259595
JAX00259596
JAX00259597
JAX00259598
JAX00006751
JAX00006752
JAX00006753
JAX00259601
JAX00192527
JAX00259602
JAX00259603
JAX00006756
JAX00259604
JAX00259605
JAX00259606
JAX00259607
JAX00259609
JAX00259610
JAX00259613
JAX00006757
JAX00259614
JAX00006758
JAX00259616
JAX00259617
JAX00192528
JAX00192529
JAX00259618
JAX00259619
JAX00259620
JAX00259621
JAX00006760
JAX00259624
JAX00192530
JAX00259625
JAX00192531
JAX00259626
JAX00259627
JAX00006763
JAX00006764
JAX00259628
JAX00259629
JAX00259630
JAX00188808
JAX00259631
JAX00006766
JAX00259632
JAX00006768
JAX00259634
JAX00259637
JAX00006769
JAX00006770
JAX00259642
JAX00006771
JAX00006773
JAX00259646
JAX00259647
JAX00259648
JAX00192535
JAX00259658
JAX00259662
JAX00259663
JAX00259665
JAX00259667
JAX00259668
JAX00259669
JAX00006784
JAX00006785
JAX00006786
JAX00259670
JAX00259672
JAX00259673
JAX00259674
JAX00192537
JAX00006788
JAX00259678
JAX00259679
JAX00259681
JAX00259682
JAX00259685
JAX00259686
JAX00006790
JAX00192539
JAX00192541
JAX00006792
JAX00006793
JAX00006795
JAX00259687
JAX00259689
JAX00259690
JAX00259694
JAX00259695
JAX00006796
JAX00259696
JAX00006797
JAX00006798
JAX00259698
JAX00259700
JAX00259701
JAX00259702
JAX00259703
JAX00259704
JAX00259705
JAX00259707
JAX00259708
JAX00259709
JAX00192545
JAX00259710
JAX00006808
JAX00006809
JAX00259713
JAX00259714
JAX00259716
JAX00006811
JAX00259720
JAX00259721
JAX00006814
JAX00006815
JAX00006816
JAX00192546
JAX00259722
JAX00259723
JAX00259724
JAX00259725
JAX00006817
JAX00006819
JAX00192547
JAX00192548
JAX00259726
JAX00006820
JAX00259728
JAX00006821
JAX00006822
JAX00192549
JAX00259729
JAX00006823
JAX00006825
JAX00259731
JAX00192551
JAX00259732
JAX00259733
JAX00259734
JAX00259735
JAX00006828
JAX00259737
JAX00259738
JAX00192552
JAX00192553
JAX00006829
JAX00259741
JAX00259742
JAX00259743
JAX00006830
JAX00192554
JAX00259744
JAX00259746
JAX00259747
JAX00006833
JAX00259749
JAX00259750
JAX00259751
JAX00259752
JAX00006835
JAX00006836
JAX00259753
JAX00006837
JAX00259754
JAX00259755
JAX00259756
JAX00259757
JAX00006838
JAX00006839
JAX00006840
JAX00259758
JAX00259759
JAX00259760
JAX00259761
JAX00192560
JAX00006842
JAX00259762
JAX00006843
JAX00259763
JAX00259764
JAX00259765
JAX00259766
JAX00006844
JAX00259768
JAX00259769
JAX00259770
JAX00259771
JAX00006847
JAX00259772
JAX00259773
JAX00259774
JAX00259776
JAX00259777
JAX00259778
JAX00259779
JAX00259780
JAX00259781
JAX00259782
JAX00259783
JAX00259784
JAX00006850
JAX00259785
JAX00259786
JAX00006852
JAX00259787
JAX00259788
JAX00259789
JAX00006853
JAX00006854
JAX00259790
JAX00259791
JAX00259792
JAX00259793
JAX00259794
JAX00259795
JAX00259796
JAX00259797
JAX00259798
JAX00259799
JAX00259800
JAX00259801
JAX00259802
JAX00006859
JAX00259803
JAX00259804
JAX00259805
JAX00259806
JAX00259807
JAX00006862
JAX00259808
JAX00259809
JAX00259810
JAX00259811
JAX00006863
JAX00006864
JAX00259812
JAX00259813
JAX00259814
JAX00259815
JAX00006865
JAX00006866
JAX00259817
JAX00006868
JAX00006870
JAX00259820
JAX00259822
JAX00259823
JAX00259824
JAX00259826
JAX00259827
JAX00259828
JAX00006873
JAX00006875
JAX00006876
JAX00259831
JAX00259832
JAX00259833
JAX00259835
JAX00259838
JAX00006879
JAX00259839
JAX00192564
JAX00192565
JAX00192566
JAX00006882
JAX00259840
JAX00259841
JAX00259844
JAX00259845
JAX00259846
JAX00259847
JAX00259848
JAX00006886
JAX00006887
JAX00006888
JAX00259849
JAX00259850
JAX00006889
JAX00259852
JAX00259853
JAX00006891
JAX00259854
JAX00259856
JAX00259858
JAX00259859
JAX00259861
JAX00259862
JAX00192567
JAX00006892
JAX00006893
JAX00259864
JAX00006896
JAX00006897
JAX00259865
JAX00259866
JAX00006898
JAX00006899
JAX00259867
JAX00006900
JAX00259869
JAX00259870
JAX00259871
JAX00259872
JAX00259873
JAX00259874
JAX00192570
JAX00006901
JAX00006902
JAX00259875
JAX00259876
JAX00006903
JAX00192571
JAX00259877
JAX00259879
JAX00259880
JAX00006904
JAX00259881
JAX00006906
JAX00259883
JAX00259885
JAX00259886
JAX00259887
JAX00259889
JAX00259890
JAX00192572
JAX00259891
JAX00006907
JAX00259892
JAX00259893
JAX00006908
JAX00192573
JAX00259894
JAX00259895
JAX00259896
JAX00006909
JAX00259898
JAX00259899
JAX00259900
JAX00259901
JAX00006910
JAX00006911
JAX00259902
JAX00006912
JAX00259903
JAX00006913
JAX00259906
JAX00006915
JAX00259910
JAX00259913
JAX00259914
JAX00006917
JAX00259915
JAX00006919
JAX00006920
JAX00006921
JAX00259919
JAX00259922
JAX00259923
JAX00259924
JAX00192575
JAX00006922
JAX00259925
JAX00259926
JAX00006924
JAX00192576
JAX00192577
JAX00259933
JAX00006925
JAX00006926
JAX00006927
JAX00259936
JAX00259937
JAX00259938
JAX00259939
JAX00259940
JAX00259942
JAX00259943
JAX00259944
JAX00259946
JAX00259947
JAX00259949
JAX00259950
JAX00259952
JAX00006929
JAX00259954
JAX00259956
JAX00006931
JAX00259958
JAX00259959
JAX00006932
JAX00006933
JAX00259960
JAX00192578
JAX00259961
JAX00259964
JAX00006934
JAX00006935
JAX00259966
JAX00259967
JAX00259968
JAX00259971
JAX00259973
JAX00259974
JAX00006941
JAX00006942
JAX00192579
JAX00006943
JAX00006944
JAX00259975
JAX00259976
JAX00259977
JAX00006945
JAX00259979
JAX00259981
JAX00259982
JAX00259983
JAX00259984
JAX00259986
JAX00259987
JAX00006950
JAX00259989
JAX00259990
JAX00259991
JAX00259992
JAX00192583
JAX00192584
JAX00259993
JAX00259994
JAX00259995
JAX00006952
JAX00192586
JAX00192587
JAX00006954
JAX00006955
JAX00259998
JAX00259999
JAX00260000
JAX00260001
JAX00260002
JAX00260006
JAX00006956
JAX00006957
JAX00006958
JAX00006959
JAX00006960
JAX00006961
JAX00006962
JAX00260008
JAX00260009
JAX00006963
JAX00260010
JAX00260012
JAX00006964
JAX00260013
JAX00260015
JAX00192589
JAX00192590
JAX00006966
JAX00260016
JAX00260018
JAX00260019
JAX00260020
JAX00260022
JAX00260023
JAX00260024
JAX00260025
JAX00006968
JAX00260026
JAX00006969
JAX00260028
JAX00260029
JAX00260030
JAX00260031
JAX00260032
JAX00260033
JAX00006970
JAX00260034
JAX00260035
JAX00260038
JAX00260040
JAX00260042
JAX00260044
JAX00006971
JAX00260046
JAX00260047
JAX00260048
JAX00260049
JAX00006975
JAX00260050
JAX00006977
JAX00260052
JAX00260055
JAX00260056
JAX00260058
JAX00006980
JAX00006981
JAX00260059
JAX00260060
JAX00006982
JAX00006984
JAX00260064
JAX00006985
JAX00260067
JAX00260069
JAX00260070
JAX00260072
JAX00260074
JAX00260075
JAX00260076
JAX00260077
JAX00006987
JAX00006988
JAX00260078
JAX00260079
JAX00260080
JAX00006991
JAX00260081
JAX00006992
JAX00260083
JAX00260084
JAX00260085
JAX00006993
JAX00260087
JAX00260088
JAX00260089
JAX00260092
JAX00260093
JAX00260094
JAX00006994
JAX00006996
JAX00260095
JAX00260096
JAX00260097
JAX00260100
JAX00006997
JAX00260101
JAX00006998
JAX00006999
JAX00260102
JAX00260103
JAX00260104
JAX00260105
JAX00260110
JAX00007000
JAX00260111
JAX00007001
JAX00260116
JAX00260118
JAX00260120
JAX00260121
JAX00007003
JAX00007005
JAX00260123
JAX00007006
JAX00007007
JAX00260125
JAX00007008
JAX00260129
JAX00260130
JAX00260131
JAX00260132
JAX00260133
JAX00007009
JAX00007010
JAX00260134
JAX00260137
JAX00260138
JAX00007011
JAX00260139
JAX00260140
JAX00260141
JAX00007012
JAX00192594
JAX00007016
JAX00007017
JAX00260145
JAX00260146
JAX00260147
JAX00260148
JAX00007018
JAX00007019
JAX00007020
JAX00192599
JAX00260151
JAX00260152
JAX00260153
JAX00260156
JAX00007029
JAX00260157
JAX00260160
JAX00192600
JAX00192601
JAX00260161
JAX00260162
JAX00007031
JAX00007032
JAX00007033
JAX00007034
JAX00007035
JAX00260165
JAX00260166
JAX00260168
JAX00260169
JAX00007036
JAX00260170
JAX00007037
JAX00260173
JAX00192602
JAX00260175
JAX00007041
JAX00260176
JAX00260178
JAX00260179
JAX00007043
JAX00007044
JAX00192603
JAX00007045
JAX00007046
JAX00007047
JAX00007048
JAX00007050
JAX00260182
JAX00260183
JAX00260185
JAX00260186
JAX00260187
JAX00260188
JAX00260189
JAX00007051
JAX00260190
JAX00007053
JAX00260191
JAX00260193
JAX00260194
JAX00260195
JAX00260196
JAX00007054
JAX00260198
JAX00007055
JAX00007056
JAX00260199
JAX00260201
JAX00007057
JAX00007058
JAX00007059
JAX00260206
JAX00260207
JAX00260208
JAX00260209
JAX00260210
JAX00260211
JAX00260213
JAX00260214
JAX00260215
JAX00260216
JAX00260217
JAX00260218
JAX00260219
JAX00007060
JAX00007061
JAX00260220
JAX00260221
JAX00007062
JAX00260222
JAX00007063
JAX00007064
JAX00007065
JAX00260223
JAX00260224
JAX00260225
JAX00260230
JAX00260231
JAX00260232
JAX00007066
JAX00260233
JAX00260234
JAX00260235
JAX00007067
JAX00260236
JAX00260237
JAX00260238
JAX00260239
JAX00007069
JAX00007070
JAX00007071
JAX00260241
JAX00260242
JAX00260243
JAX00260244
JAX00260245
JAX00260246
JAX00260247
JAX00260248
JAX00260249
JAX00260251
JAX00260252
JAX00260253
JAX00260255
JAX00260256
JAX00007074
JAX00260257
JAX00260260
JAX00260261
JAX00260262
JAX00260263
JAX00260264
JAX00192611
JAX00260266
JAX00260267
JAX00260268
JAX00260269
JAX00260270
JAX00260271
JAX00007076
JAX00260273
JAX00260274
JAX00260275
JAX00260278
JAX00260280
JAX00260281
JAX00007078
JAX00007079
JAX00260284
JAX00260285
JAX00260287
JAX00260288
JAX00260289
JAX00260290
JAX00260291
JAX00007081
JAX00007083
JAX00260292
JAX00260293
JAX00260294
JAX00007084
JAX00007085
JAX00007086
JAX00260295
JAX00192613
JAX00260296
JAX00260297
JAX00260299
JAX00260300
JAX00260302
JAX00260303
JAX00260304
JAX00260305
JAX00260306
JAX00007087
JAX00007088
JAX00007089
JAX00260308
JAX00260309
JAX00260311
JAX00260312
JAX00260313
JAX00260315
JAX00260316
JAX00007090
JAX00260317
JAX00192616
JAX00260318
JAX00260319
JAX00260320
JAX00260321
JAX00007092
JAX00260326
JAX00260327
JAX00260328
JAX00260329
JAX00260330
JAX00260331
JAX00260332
JAX00007096
JAX00007098
JAX00260335
JAX00007100
JAX00007101
JAX00260336
JAX00260337
JAX00260338
JAX00260341
JAX00007103
JAX00007104
JAX00260343
JAX00260344
JAX00260345
JAX00260346
JAX00260347
JAX00260348
JAX00192620
JAX00260350
JAX00007105
JAX00007106
JAX00260351
JAX00260352
JAX00007108
JAX00007109
JAX00007110
JAX00260353
JAX00260356
JAX00260360
JAX00260361
JAX00260362
JAX00007115
JAX00007116
JAX00260363
JAX00260364
JAX00260366
JAX00260367
JAX00260368
JAX00007118
JAX00007119
JAX00260370
JAX00260371
JAX00007120
JAX00007121
JAX00007122
JAX00260373
JAX00260374
JAX00260375
JAX00260377
JAX00260378
JAX00007123
JAX00007124
JAX00260379
JAX00007125
JAX00260380
JAX00260381
JAX00260382
JAX00260383
JAX00260385
JAX00260386
JAX00260387
JAX00260388
JAX00007126
JAX00192624
JAX00007127
JAX00260390
JAX00260391
JAX00260392
JAX00260397
JAX00007129
JAX00260405
JAX00260406
JAX00007132
JAX00007133
JAX00260407
JAX00260408
JAX00192627
JAX00260409
JAX00260411
JAX00007137
JAX00260412
JAX00260413
JAX00260414
JAX00260415
JAX00260416
JAX00260417
JAX00260420
JAX00007141
JAX00007142
JAX00007143
JAX00260422
JAX00260425
JAX00260427
JAX00260428
JAX00007144
JAX00007145
JAX00007146
JAX00260430
JAX00260431
JAX00260432
JAX00260433
JAX00260435
JAX00260436
JAX00260437
JAX00260438
JAX00260439
JAX00007147
JAX00260442
JAX00007148
JAX00260445
JAX00260446
JAX00260447
JAX00260448
JAX00260449
JAX00192628
JAX00192629
JAX00192630
JAX00007151
JAX00007152
JAX00260453
JAX00260454
JAX00260455
JAX00007153
JAX00007154
JAX00260461
JAX00260462
JAX00007155
JAX00260463
JAX00260464
JAX00260465
JAX00260466
JAX00007156
JAX00260469
JAX00260471
JAX00260473
JAX00260474
JAX00007159
JAX00007160
JAX00192632
JAX00260476
JAX00260477
JAX00260478
JAX00260479
JAX00260480
JAX00260482
JAX00260484
JAX00260485
JAX00260487
JAX00260488
JAX00007164
JAX00260490
JAX00260491
JAX00260492
JAX00007166
JAX00007167
JAX00260493
JAX00260494
JAX00260496
JAX00007169
JAX00007170
JAX00192634
JAX00192635
JAX00007171
JAX00260498
JAX00007173
JAX00260499
JAX00260500
JAX00260501
JAX00007174
JAX00007175
JAX00007176
JAX00192636
JAX00007177
JAX00260502
JAX00007178
JAX00260503
JAX00007179
JAX00260504
JAX00260505
JAX00192637
JAX00260507
JAX00260508
JAX00260509
JAX00007180
JAX00007181
JAX00260510
JAX00260511
JAX00260513
JAX00260516
JAX00007182
JAX00260517
JAX00260518
JAX00260519
JAX00007183
JAX00007184
JAX00260522
JAX00260524
JAX00260526
JAX00260529
JAX00260530
JAX00260531
JAX00260532
JAX00260533
JAX00007191
JAX00260534
JAX00260537
JAX00260538
JAX00260539
JAX00260540
JAX00260541
JAX00007192
JAX00007194
JAX00260543
JAX00260545
JAX00260546
JAX00260547
JAX00260548
JAX00007196
JAX00260549
JAX00007197
JAX00260551
JAX00260552
JAX00260553
JAX00260554
JAX00007199
JAX00260555
JAX00007200
JAX00260556
JAX00192644
JAX00260557
JAX00260559
JAX00260560
JAX00260561
JAX00260562
JAX00260563
JAX00007204
JAX00260564
JAX00260565
JAX00007205
JAX00260569
JAX00260570
JAX00260572
JAX00007208
JAX00260574
JAX00260575
JAX00260576
JAX00260577
JAX00260578
JAX00260579
JAX00007209
JAX00260581
JAX00260582
JAX00192645
JAX00260585
JAX00260588
JAX00260589
JAX00007211
JAX00007212
JAX00260590
JAX00007213
JAX00260593
JAX00260594
JAX00260595
JAX00260596
JAX00007214
JAX00260597
JAX00260600
JAX00260602
JAX00260603
JAX00260604
JAX00260606
JAX00007216
JAX00260607
JAX00260608
JAX00007217
JAX00007218
JAX00192648
JAX00260609
JAX00260610
JAX00007219
JAX00260611
JAX00260612
JAX00260613
JAX00260614
JAX00260616
JAX00007220
JAX00260617
JAX00260618
JAX00260619
JAX00260620
JAX00260621
JAX00007221
JAX00007222
JAX00007223
JAX00260622
JAX00192651
JAX00192652
JAX00260623
JAX00260624
JAX00260625
JAX00260626
JAX00260627
JAX00007225
JAX00260628
JAX00260629
JAX00007227
JAX00260630
JAX00007230
JAX00260631
JAX00260632
JAX00260633
JAX00260634
JAX00260635
JAX00260636
JAX00260637
JAX00260638
JAX00260639
JAX00260640
JAX00260641
JAX00260642
JAX00260643
JAX00260644
JAX00192653
JAX00260645
JAX00260646
JAX00260647
JAX00260648
JAX00260649
JAX00260650
JAX00192654
JAX00192655
JAX00192656
JAX00260651
JAX00260652
JAX00007231
JAX00007233
JAX00260653
JAX00260655
JAX00260656
JAX00260658
JAX00260659
JAX00007234
JAX00007235
JAX00007236
JAX00260660
JAX00260661
JAX00260662
JAX00260663
JAX00260666
JAX00260667
JAX00260668
JAX00260669
JAX00260670
JAX00007237
JAX00260671
JAX00007238
JAX00260672
JAX00007239
JAX00260673
JAX00260674
JAX00192659
JAX00260675
JAX00260676
JAX00260677
JAX00260678
JAX00007241
JAX00007242
JAX00260679
JAX00260680
JAX00260682
JAX00260684
JAX00260685
JAX00260687
JAX00260689
JAX00260691
JAX00007243
JAX00260692
JAX00260693
JAX00260694
JAX00260695
JAX00260696
JAX00260698
JAX00260699
JAX00260700
JAX00260701
JAX00260702
JAX00192660
JAX00260704
JAX00260705
JAX00260706
JAX00260707
JAX00260708
JAX00260709
JAX00192661
JAX00007249
JAX00007250
JAX00192662
JAX00007252
JAX00007253
JAX00007254
JAX00260710
JAX00260711
JAX00260712
JAX00260713
JAX00007255
JAX00007256
JAX00007257
JAX00260719
JAX00260720
JAX00260721
JAX00260722
JAX00260723
JAX00260724
JAX00260725
JAX00260727
JAX00260728
JAX00260729
JAX00007260
JAX00260730
JAX00260731
JAX00260732
JAX00260733
JAX00260734
JAX00260736
JAX00260737
JAX00260740
JAX00260741
JAX00260742
JAX00007261
JAX00260746
JAX00007262
JAX00260750
JAX00260751
JAX00260752
JAX00260753
JAX00260754
JAX00260755
JAX00007263
JAX00260756
JAX00260757
JAX00260758
JAX00260762
JAX00260763
JAX00260764
JAX00260765
JAX00260767
JAX00260768
JAX00007264
JAX00007265
JAX00007266
JAX00260769
JAX00260770
JAX00260771
JAX00260772
JAX00007267
JAX00260773
JAX00260774
JAX00260775
JAX00260776
JAX00260777
JAX00260778
JAX00007268
JAX00007269
JAX00260781
JAX00260782
JAX00260783
JAX00260784
JAX00260785
JAX00192671
JAX00260786
JAX00007271
JAX00007272
JAX00260787
JAX00260788
JAX00260789
JAX00260790
JAX00260791
JAX00260792
JAX00260793
JAX00260794
JAX00007273
JAX00007274
JAX00007275
JAX00260796
JAX00260797
JAX00260798
JAX00007276
JAX00260799
JAX00192672
JAX00192673
JAX00192674
JAX00007277
JAX00007278
JAX00260801
JAX00260802
JAX00260803
JAX00007279
JAX00260804
JAX00260805
JAX00007281
JAX00260806
JAX00260807
JAX00007282
JAX00260809
JAX00260813
JAX00260814
JAX00007283
JAX00260817
JAX00007284
JAX00260819
JAX00260820
JAX00260821
JAX00007285
JAX00007286
JAX00260822
JAX00260823
JAX00260824
JAX00260825
JAX00260826
JAX00260827
JAX00260828
JAX00192675
JAX00260829
JAX00007289
JAX00260830
JAX00192676
JAX00260831
JAX00260833
JAX00260834
JAX00260840
JAX00007292
JAX00260841
JAX00260842
JAX00007293
JAX00192677
JAX00007294
JAX00007295
JAX00007296
JAX00260844
JAX00188816
JAX00260845
JAX00260846
JAX00007299
JAX00260847
JAX00260849
JAX00260851
JAX00260852
JAX00260853
JAX00260854
JAX00260856
JAX00007301
JAX00007302
JAX00192680
JAX00260857
JAX00260858
JAX00260859
JAX00260860
JAX00260861
JAX00260862
JAX00260863
JAX00007303
JAX00260864
JAX00260865
JAX00260867
JAX00188817
JAX00007308
JAX00260869
JAX00260870
JAX00007309
JAX00260871
JAX00260874
JAX00260875
JAX00260876
JAX00007311
JAX00192682
JAX00192684
JAX00007312
JAX00260883
JAX00260884
JAX00260885
JAX00007313
JAX00007314
JAX00260886
JAX00260887
JAX00260888
JAX00260889
JAX00007315
JAX00260892
JAX00007316
JAX00260893
JAX00260894
JAX00007317
JAX00260897
JAX00260899
JAX00260900
JAX00260901
JAX00260902
JAX00260903
JAX00260905
JAX00260906
JAX00007318
JAX00007319
JAX00260907
JAX00260908
JAX00007320
JAX00260910
JAX00260911
JAX00260912
JAX00260913
JAX00260914
JAX00192687
JAX00007327
JAX00007328
JAX00260916
JAX00260917
JAX00260918
JAX00192688
JAX00007330
JAX00260920
JAX00260921
JAX00260922
JAX00260923
JAX00260924
JAX00260925
JAX00260928
JAX00007331
JAX00007332
JAX00260929
JAX00260931
JAX00260933
JAX00260935
JAX00260936
JAX00260937
JAX00007333
JAX00260938
JAX00260939
JAX00260943
JAX00192689
JAX00192690
JAX00260945
JAX00260946
JAX00260947
JAX00260948
JAX00007336
JAX00007337
JAX00260950
JAX00260952
JAX00007339
JAX00260953
JAX00260957
JAX00260958
JAX00260959
JAX00260960
JAX00260962
JAX00007342
JAX00192693
JAX00260964
JAX00007343
JAX00007344
JAX00260966
JAX00260968
JAX00260969
JAX00007345
JAX00007346
JAX00260972
JAX00260973
JAX00260974
JAX00260975
JAX00260976
JAX00260977
JAX00260978
JAX00260979
JAX00260981
JAX00260982
JAX00260983
JAX00260984
JAX00260985
JAX00260986
JAX00260987
JAX00007348
JAX00260989
JAX00260990
JAX00260992
JAX00260994
JAX00260996
JAX00007349
JAX00260997
JAX00007350
JAX00007351
JAX00007354
JAX00007355
JAX00007356
JAX00261000
JAX00261001
JAX00261003
JAX00261004
JAX00261005
JAX00261006
JAX00261007
JAX00261008
JAX00261009
JAX00007357
JAX00261012
JAX00261013
JAX00261014
JAX00261017
JAX00261018
JAX00261019
JAX00261020
JAX00261021
JAX00007359
JAX00261022
JAX00261024
JAX00261025
JAX00261026
JAX00261027
JAX00261028
JAX00261029
JAX00261030
JAX00261032
JAX00007360
JAX00192694
JAX00192695
JAX00007361
JAX00007362
JAX00007364
JAX00261033
JAX00261034
JAX00007366
JAX00007367
JAX00007368
JAX00261035
JAX00261037
JAX00261038
JAX00261039
JAX00261041
JAX00261042
JAX00261043
JAX00007369
JAX00007370
JAX00007371
JAX00261044
JAX00261045
JAX00261046
JAX00261047
JAX00261048
JAX00007372
JAX00007373
JAX00007374
JAX00261051
JAX00261053
JAX00007375
JAX00007376
JAX00007377
JAX00261055
JAX00261056
JAX00007378
JAX00261057
JAX00261059
JAX00261060
JAX00261061
JAX00192697
JAX00192698
JAX00192699
JAX00007380
JAX00261064
JAX00261065
JAX00261066
JAX00261069
JAX00007381
JAX00261070
JAX00261071
JAX00007382
JAX00261072
JAX00261073
JAX00261074
JAX00261075
JAX00261076
JAX00261078
JAX00261079
JAX00261080
JAX00261081
JAX00261082
JAX00261083
JAX00261084
JAX00261085
JAX00261086
JAX00261087
JAX00261088
JAX00007387
JAX00007388
JAX00007389
JAX00261089
JAX00261091
JAX00007390
JAX00007391
JAX00261095
JAX00007392
JAX00007393
JAX00261098
JAX00261099
JAX00261100
JAX00007395
JAX00261102
JAX00261103
JAX00261104
JAX00261105
JAX00261106
JAX00261107
JAX00192701
JAX00007396
JAX00261109
JAX00007397
JAX00261110
JAX00261111
JAX00261112
JAX00261113
JAX00007398
JAX00261114
JAX00261115
JAX00261116
JAX00261117
JAX00261118
JAX00007400
JAX00261119
JAX00261122
JAX00261123
JAX00007402
JAX00192704
JAX00261125
JAX00261127
JAX00261128
JAX00261129
JAX00261130
JAX00261131
JAX00192705
JAX00192706
JAX00261135
JAX00261139
JAX00261140
JAX00261142
JAX00261143
JAX00261144
JAX00261145
JAX00261146
JAX00261147
JAX00261148
JAX00261149
JAX00007412
JAX00261150
JAX00261152
JAX00192707
JAX00261153
JAX00007415
JAX00261154
JAX00261156
JAX00261159
JAX00261160
JAX00261163
JAX00261164
JAX00261165
JAX00261166
JAX00261168
JAX00007417
JAX00007419
JAX00261169
JAX00261170
JAX00261171
JAX00192709
JAX00261172
JAX00007420
JAX00007421
JAX00007422
JAX00261173
JAX00261176
JAX00261177
JAX00007423
JAX00007424
JAX00261180
JAX00007425
JAX00261181
JAX00261182
JAX00261183
JAX00261184
JAX00007427
JAX00007428
JAX00007429
JAX00261186
JAX00261187
JAX00261189
JAX00261191
JAX00261192
JAX00261193
JAX00007432
JAX00261195
JAX00007433
JAX00261196
JAX00261197
JAX00261198
JAX00261199
JAX00007435
JAX00261200
JAX00007436
JAX00007437
JAX00261201
JAX00192711
JAX00007439
JAX00007441
JAX00007442
JAX00261206
JAX00007445
JAX00007446
JAX00261207
JAX00261208
JAX00261209
JAX00261210
JAX00261211
JAX00261212
JAX00261213
JAX00007448
JAX00007449
JAX00261214
JAX00261215
JAX00261216
JAX00261217
JAX00261218
JAX00261219
JAX00261221
JAX00261222
JAX00192712
JAX00261224
JAX00261225
JAX00007450
JAX00261226
JAX00261227
JAX00261228
JAX00261229
JAX00261230
JAX00261231
JAX00007451
JAX00007452
JAX00261232
JAX00261233
JAX00261235
JAX00261238
JAX00261239
JAX00007457
JAX00007458
JAX00261242
JAX00261243
JAX00007459
JAX00007460
JAX00261244
JAX00261245
JAX00261246
JAX00261247
JAX00261248
JAX00261249
JAX00261250
JAX00261251
JAX00261253
JAX00261254
JAX00261255
JAX00007462
JAX00261256
JAX00261257
JAX00007463
JAX00007464
JAX00261258
JAX00261259
JAX00261260
JAX00261263
JAX00192717
JAX00192718
JAX00261264
JAX00007467
JAX00261265
JAX00261266
JAX00007468
JAX00007469
JAX00261267
JAX00261268
JAX00261270
JAX00261271
JAX00261272
JAX00261273
JAX00261274
JAX00192719
JAX00192720
JAX00261276
JAX00188822
JAX00261277
JAX00261280
JAX00007473
JAX00261283
JAX00261284
JAX00261285
JAX00007475
JAX00261289
JAX00261290
JAX00261291
JAX00261293
JAX00261294
JAX00261295
JAX00261296
JAX00192722
JAX00261299
JAX00261300
JAX00261301
JAX00261303
JAX00261304
JAX00007482
JAX00261305
JAX00261306
JAX00261307
JAX00261309
JAX00261310
JAX00261311
JAX00261313
JAX00261314
JAX00007483
JAX00261315
JAX00261316
JAX00007484
JAX00261317
JAX00261318
JAX00261319
JAX00261320
JAX00261323
JAX00261324
JAX00261326
JAX00261327
JAX00261328
JAX00261329
JAX00007488
JAX00261330
JAX00007489
JAX00007490
JAX00261331
JAX00261332
JAX00261333
JAX00261334
JAX00261335
JAX00261336
JAX00261337
JAX00261341
JAX00007493
JAX00261342
JAX00261343
JAX00261344
JAX00007495
JAX00007496
JAX00007497
JAX00261347
JAX00261348
JAX00007500
JAX00261349
JAX00261350
JAX00261352
JAX00261353
JAX00261355
JAX00007501
JAX00007502
JAX00188823
JAX00261357
JAX00261358
JAX00007505
JAX00007506
JAX00261359
JAX00261360
JAX00261361
JAX00261362
JAX00261363
JAX00192723
JAX00261368
JAX00261369
JAX00261370
JAX00261372
JAX00261374
JAX00261375
JAX00261376
JAX00261378
JAX00007512
JAX00261379
JAX00261380
JAX00261381
JAX00261382
JAX00192725
JAX00261383
JAX00261384
JAX00007514
JAX00261385
JAX00261386
JAX00261387
JAX00261388
JAX00261390
JAX00261391
JAX00007517
JAX00261392
JAX00261393
JAX00261394
JAX00261395
JAX00261396
JAX00007519
JAX00007520
JAX00007521
JAX00261400
JAX00261401
JAX00007522
JAX00007523
JAX00007524
JAX00261402
JAX00261404
JAX00261405
JAX00192727
JAX00261406
JAX00261407
JAX00261408
JAX00261409
JAX00261410
JAX00261411
JAX00007528
JAX00007529
JAX00261414
JAX00261415
JAX00261416
JAX00261417
JAX00261418
JAX00261419
JAX00261420
JAX00261421
JAX00261422
JAX00261423
JAX00261424
JAX00261425
JAX00261426
JAX00261427
JAX00261431
JAX00261432
JAX00261433
JAX00261434
JAX00007536
JAX00261436
JAX00007538
JAX00007539
JAX00261440
JAX00261441
JAX00007540
JAX00007541
JAX00261442
JAX00261443
JAX00261444
JAX00007543
JAX00261446
JAX00007545
JAX00261447
JAX00007546
JAX00007547
JAX00261448
JAX00261450
JAX00261451
JAX00261452
JAX00261454
JAX00261455
JAX00261456
JAX00007549
JAX00261457
JAX00261458
JAX00261459
JAX00261460
JAX00261461
JAX00261462
JAX00261463
JAX00261464
JAX00007551
JAX00192735
JAX00192736
JAX00261465
JAX00261466
JAX00192737
JAX00261467
JAX00261468
JAX00007553
JAX00261469
JAX00007554
JAX00261474
JAX00007555
JAX00007557
JAX00261477
JAX00007558
JAX00261480
JAX00007559
JAX00192739
JAX00007560
JAX00261484
JAX00261485
JAX00261487
JAX00007561
JAX00192741
JAX00261488
JAX00007562
JAX00007563
JAX00192743
JAX00261491
JAX00007564
JAX00261492
JAX00261493
JAX00261495
JAX00261497
JAX00261498
JAX00007566
JAX00261500
JAX00261502
JAX00007569
JAX00261503
JAX00007570
JAX00261504
JAX00261505
JAX00261506
JAX00261507
JAX00261508
JAX00261509
JAX00261510
JAX00261511
JAX00261512
JAX00261513
JAX00007573
JAX00007574
JAX00007575
JAX00261514
JAX00261516
JAX00261517
JAX00261519
JAX00261520
JAX00007577
JAX00007578
JAX00261522
JAX00261523
JAX00261524
JAX00261525
JAX00261526
JAX00261527
JAX00261529
JAX00261530
JAX00261531
JAX00261532
JAX00261533
JAX00261535
JAX00261536
JAX00007580
JAX00007581
JAX00261537
JAX00261538
JAX00261541
JAX00261543
JAX00007582
JAX00007583
JAX00007584
JAX00192747
JAX00007585
JAX00007586
JAX00261547
JAX00261548
JAX00261549
JAX00261550
JAX00261551
JAX00007588
JAX00007589
JAX00261552
JAX00261553
JAX00007590
JAX00261555
JAX00261556
JAX00261557
JAX00261558
JAX00261559
JAX00261561
JAX00261562
JAX00261563
JAX00192750
JAX00007591
JAX00261564
JAX00261565
JAX00188825
JAX00261566
JAX00261567
JAX00261568
JAX00261571
JAX00261572
JAX00261573
JAX00261574
JAX00007592
JAX00007593
JAX00261575
JAX00261576
JAX00261578
JAX00261579
JAX00261580
JAX00261581
JAX00261582
JAX00007594
JAX00261583
JAX00261584
JAX00261586
JAX00261587
JAX00261588
JAX00007596
JAX00007597
JAX00192751
JAX00192752
JAX00261589
JAX00261590
JAX00007598
JAX00007599
JAX00261591
JAX00261592
JAX00261594
JAX00261596
JAX00007600
JAX00261598
JAX00261599
JAX00261600
JAX00261601
JAX00261602
JAX00007601
JAX00261605
JAX00261606
JAX00007602
JAX00261608
JAX00261610
JAX00261611
JAX00007605
JAX00261615
JAX00261616
JAX00261617
JAX00261618
JAX00261619
JAX00192754
JAX00192755
JAX00261621
JAX00261622
JAX00261623
JAX00192756
JAX00007607
JAX00261624
JAX00261625
JAX00261627
JAX00261628
JAX00261630
JAX00261631
JAX00261632
JAX00007610
JAX00261633
JAX00261634
JAX00007611
JAX00261638
JAX00261639
JAX00007613
JAX00007614
JAX00261642
JAX00261643
JAX00261644
JAX00261645
JAX00261646
JAX00261647
JAX00261648
JAX00261649
JAX00261650
JAX00261654
JAX00007615
JAX00007616
JAX00261655
JAX00007618
JAX00188826
JAX00007619
JAX00007620
JAX00261658
JAX00261659
JAX00261660
JAX00261661
JAX00261662
JAX00261663
JAX00261664
JAX00261667
JAX00261668
JAX00261669
JAX00261670
JAX00261671
JAX00261672
JAX00007622
JAX00007623
JAX00192757
JAX00261673
JAX00261675
JAX00261676
JAX00192759
JAX00261677
JAX00261678
JAX00007624
JAX00007625
JAX00261679
JAX00007626
JAX00261680
JAX00261681
JAX00261682
JAX00007627
JAX00261683
JAX00261684
JAX00261685
JAX00261686
JAX00261687
JAX00007628
JAX00007629
JAX00261690
JAX00261691
JAX00261692
JAX00261693
JAX00261694
JAX00261695
JAX00261696
JAX00261697
JAX00261698
JAX00261700
JAX00007631
JAX00261701
JAX00261702
JAX00261703
JAX00261704
JAX00261705
JAX00261707
JAX00007632
JAX00261709
JAX00261711
JAX00261713
JAX00261714
JAX00007633
JAX00261716
JAX00188827
JAX00261717
JAX00261718
JAX00188828
JAX00192760
JAX00192761
JAX00261719
JAX00261720
JAX00261723
JAX00261725
JAX00261726
JAX00261727
JAX00007636
JAX00261728
JAX00007637
JAX00261730
JAX00261731
JAX00261732
JAX00261733
JAX00007640
JAX00261734
JAX00261735
JAX00192763
JAX00192764
JAX00192765
JAX00261736
JAX00007642
JAX00007643
JAX00261737
JAX00261739
JAX00007644
JAX00261740
JAX00261741
JAX00007645
JAX00007646
JAX00007647
JAX00261742
JAX00261744
JAX00007648
JAX00261747
JAX00261749
JAX00261751
JAX00261752
JAX00007651
JAX00007652
JAX00261753
JAX00261754
JAX00261756
JAX00007654
JAX00261757
JAX00261758
JAX00192769
JAX00192770
JAX00261759
JAX00261760
JAX00261761
JAX00261762
JAX00007655
JAX00261764
JAX00007656
JAX00261766
JAX00261767
JAX00261768
JAX00261769
JAX00007660
JAX00261770
JAX00007661
JAX00261771
JAX00261772
JAX00261773
JAX00261774
JAX00261775
JAX00261776
JAX00007663
JAX00007664
JAX00261778
JAX00261779
JAX00261780
JAX00261782
JAX00007666
JAX00261783
JAX00261784
JAX00007667
JAX00007668
JAX00261785
JAX00261786
JAX00261787
JAX00261788
JAX00261789
JAX00261790
JAX00261791
JAX00261792
JAX00261793
JAX00261794
JAX00007669
JAX00007670
JAX00261795
JAX00261796
JAX00261797
JAX00007672
JAX00007673
JAX00192775
JAX00261799
JAX00261800
JAX00261802
JAX00261803
JAX00261804
JAX00261806
JAX00007674
JAX00007675
JAX00261807
JAX00261808
JAX00007676
JAX00007677
JAX00192777
JAX00261812
JAX00261815
JAX00007680
JAX00261818
JAX00261819
JAX00261820
JAX00007681
JAX00007682
JAX00261821
JAX00261822
JAX00261823
JAX00007684
JAX00007685
JAX00261824
JAX00261825
JAX00192780
JAX00192781
JAX00261826
JAX00007689
JAX00007690
JAX00007691
JAX00007692
JAX00007693
JAX00007694
JAX00261830
JAX00192783
JAX00261831
JAX00192785
JAX00007696
JAX00007697
JAX00261833
JAX00261835
JAX00192786
JAX00007699
JAX00007701
JAX00261836
JAX00261837
JAX00261838
JAX00261839
JAX00007702
JAX00261840
JAX00261841
JAX00007703
JAX00007704
JAX00261842
JAX00261843
JAX00261844
JAX00192788
JAX00261845
JAX00261846
JAX00261847
JAX00261848
JAX00007707
JAX00261850
JAX00261851
JAX00007708
JAX00261852
JAX00261853
JAX00007709
JAX00261854
JAX00261855
JAX00188830
JAX00007710
JAX00261856
JAX00192789
JAX00192790
JAX00261857
JAX00261858
JAX00261859
JAX00261860
JAX00007711
JAX00261863
JAX00261864
JAX00261866
JAX00261868
JAX00261869
JAX00261870
JAX00261871
JAX00261872
JAX00261873
JAX00261874
JAX00261875
JAX00188831
JAX00192791
JAX00261876
JAX00261877
JAX00007715
JAX00261879
JAX00261880
JAX00261882
JAX00261883
JAX00261884
JAX00261886
JAX00007717
JAX00261888
JAX00261890
JAX00261891
JAX00261892
JAX00261893
JAX00261894
JAX00261895
JAX00261897
JAX00261898
JAX00261899
JAX00261900
JAX00261901
JAX00007720
JAX00192794
JAX00007721
JAX00007722
JAX00192796
JAX00261902
JAX00261903
JAX00261904
JAX00261905
JAX00261907
JAX00261908
JAX00261909
JAX00007723
JAX00261910
JAX00261912
JAX00261913
JAX00261914
JAX00261915
JAX00007725
JAX00261917
JAX00007727
JAX00261919
JAX00261920
JAX00261921
JAX00261922
JAX00261924
JAX00261925
JAX00261926
JAX00261927
JAX00261928
JAX00007728
JAX00007729
JAX00007730
JAX00192797
JAX00192799
JAX00261929
JAX00261930
JAX00261931
JAX00261932
JAX00261933
JAX00261934
JAX00261935
JAX00261936
JAX00261937
JAX00007733
JAX00007734
JAX00261938
JAX00261939
JAX00192800
JAX00261940
JAX00261941
JAX00261942
JAX00261943
JAX00261944
JAX00261946
JAX00007735
JAX00007736
JAX00192801
JAX00007737
JAX00261947
JAX00261948
JAX00261949
JAX00261950
JAX00261952
JAX00007738
JAX00007739
JAX00007740
JAX00261954
JAX00261956
JAX00007741
JAX00261957
JAX00261958
JAX00261959
JAX00007742
JAX00192803
JAX00192804
JAX00261961
JAX00261963
JAX00007746
JAX00007747
JAX00261966
JAX00007748
JAX00007749
JAX00261967
JAX00261969
JAX00007750
JAX00261970
JAX00007752
JAX00261972
JAX00192805
JAX00192807
JAX00261973
JAX00261974
JAX00261975
JAX00261976
JAX00261978
JAX00261979
JAX00261981
JAX00261982
JAX00261983
JAX00261984
JAX00261985
JAX00261986
JAX00007753
JAX00261987
JAX00261989
JAX00007754
JAX00007755
JAX00261991
JAX00261994
JAX00261996
JAX00007757
JAX00007758
JAX00007759
JAX00261999
JAX00262000
JAX00007760
JAX00262001
JAX00007762
JAX00007764
JAX00007765
JAX00262010
JAX00188832
JAX00262011
JAX00262013
JAX00007772
JAX00262020
JAX00007775
JAX00007778
JAX00192814
JAX00192815
JAX00262023
JAX00007781
JAX00262024
JAX00262026
JAX00262027
JAX00262028
JAX00262029
JAX00262030
JAX00262033
JAX00262034
JAX00262035
JAX00262038
JAX00262039
JAX00262040
JAX00262042
JAX00007783
JAX00007784
JAX00262044
JAX00262045
JAX00007785
JAX00262047
JAX00007786
JAX00262048
JAX00262049
JAX00192816
JAX00007787
JAX00007788
JAX00262053
JAX00262055
JAX00262056
JAX00007789
JAX00262061
JAX00262063
JAX00262064
JAX00192817
JAX00262065
JAX00262066
JAX00262068
JAX00262069
JAX00262070
JAX00262071
JAX00262072
JAX00262074
JAX00262077
JAX00262078
JAX00262079
JAX00262081
JAX00007792
JAX00262082
JAX00262084
JAX00262085
JAX00262087
JAX00262088
JAX00262089
JAX00262090
JAX00007795
JAX00262094
JAX00262095
JAX00262097
JAX00007797
JAX00262098
JAX00007798
JAX00262100
JAX00262101
JAX00262103
JAX00007799
JAX00007800
JAX00262104
JAX00262108
JAX00262110
JAX00262111
JAX00007802
JAX00007803
JAX00262112
JAX00262114
JAX00262116
JAX00262117
JAX00262118
JAX00262119
JAX00262120
JAX00262122
JAX00262124
JAX00007805
JAX00262127
JAX00262128
JAX00262130
JAX00262132
JAX00262133
JAX00007806
JAX00262134
JAX00262136
JAX00262137
JAX00262138
JAX00007807
JAX00188834
JAX00007809
JAX00262140
JAX00262141
JAX00262142
JAX00262144
JAX00262145
JAX00262146
JAX00262147
JAX00262148
JAX00262149
JAX00262150
JAX00262151
JAX00262152
JAX00192823
JAX00262153
JAX00007811
JAX00007812
JAX00262154
JAX00262155
JAX00262156
JAX00262157
JAX00262158
JAX00262159
JAX00262160
JAX00262162
JAX00262163
JAX00262164
JAX00192825
JAX00007813
JAX00007814
JAX00007815
JAX00007816
JAX00262165
JAX00007817
JAX00007818
JAX00262167
JAX00262169
JAX00262170
JAX00262171
JAX00262172
JAX00262173
JAX00262175
JAX00262176
JAX00262177
JAX00262178
JAX00262179
JAX00262181
JAX00262182
JAX00007819
JAX00007820
JAX00007821
JAX00262183
JAX00262184
JAX00262185
JAX00262186
JAX00007822
JAX00262188
JAX00262189
JAX00262190
JAX00007823
JAX00007824
JAX00262191
JAX00262193
JAX00262194
JAX00192827
JAX00262195
JAX00007825
JAX00007826
JAX00007827
JAX00262196
JAX00262197
JAX00262199
JAX00262200
JAX00192828
JAX00007828
JAX00262201
JAX00262202
JAX00262203
JAX00262204
JAX00007829
JAX00262206
JAX00007830
JAX00262207
JAX00262208
JAX00007831
JAX00262210
JAX00262212
JAX00262213
JAX00007832
JAX00262215
JAX00007833
JAX00262216
JAX00262217
JAX00262218
JAX00262219
JAX00007834
JAX00262220
JAX00007835
JAX00007836
JAX00262221
JAX00007837
JAX00007838
JAX00007839
JAX00262227
JAX00007840
JAX00262228
JAX00262229
JAX00262230
JAX00262231
JAX00262232
JAX00262234
JAX00007841
JAX00262235
JAX00262236
JAX00262238
JAX00262239
JAX00007843
JAX00262240
JAX00262241
JAX00262242
JAX00262243
JAX00007844
JAX00007845
JAX00262244
JAX00262245
JAX00262247
JAX00262249
JAX00262250
JAX00262251
JAX00262252
JAX00007846
JAX00262253
JAX00007847
JAX00262254
JAX00192836
JAX00262255
JAX00007848
JAX00007849
JAX00007850
JAX00007851
JAX00262256
JAX00262257
JAX00262258
JAX00192837
JAX00262259
JAX00262260
JAX00262262
JAX00262263
JAX00262265
JAX00262267
JAX00262269
JAX00262270
JAX00007856
JAX00262271
JAX00262272
JAX00262274
JAX00262275
JAX00262277
JAX00262278
JAX00262279
JAX00007858
JAX00262280
JAX00007859
JAX00007860
JAX00262281
JAX00262282
JAX00262283
JAX00262284
JAX00262286
JAX00262288
JAX00262289
JAX00262291
JAX00007862
JAX00262292
JAX00192842
JAX00192843
JAX00262294
JAX00262295
JAX00007863
JAX00192844
JAX00262296
JAX00262297
JAX00262298
JAX00007864
JAX00007867
JAX00007868
JAX00262300
JAX00262301
JAX00262303
JAX00262304
JAX00262305
JAX00262306
JAX00262307
JAX00262308
JAX00262309
JAX00262310
JAX00262312
JAX00007873
JAX00007874
JAX00007875
JAX00262313
JAX00262314
JAX00262315
JAX00262316
JAX00262317
JAX00007876
JAX00262319
JAX00007877
JAX00007878
JAX00262320
JAX00262322
JAX00262323
JAX00262324
JAX00192846
JAX00262327
JAX00262328
JAX00262329
JAX00262330
JAX00262331
JAX00262332
JAX00262333
JAX00262336
JAX00007882
JAX00007883
JAX00007884
JAX00262338
JAX00007885
JAX00262339
JAX00262340
JAX00262341
JAX00262342
JAX00262343
JAX00262344
JAX00262345
JAX00007887
JAX00007888
JAX00007889
JAX00007890
JAX00262349
JAX00262350
JAX00262351
JAX00262352
JAX00262353
JAX00262356
JAX00007891
JAX00007892
JAX00007893
JAX00192849
JAX00262357
JAX00007894
JAX00007895
JAX00262360
JAX00262361
JAX00262362
JAX00262364
JAX00262365
JAX00007897
JAX00262372
JAX00262374
JAX00007900
JAX00007901
JAX00007902
JAX00262376
JAX00262377
JAX00262378
JAX00262379
JAX00262381
JAX00262382
JAX00007903
JAX00262383
JAX00262385
JAX00262386
JAX00007905
JAX00007906
JAX00007908
JAX00262389
JAX00262390
JAX00007909
JAX00262391
JAX00192852
JAX00192853
JAX00262393
JAX00262394
JAX00262396
JAX00007912
JAX00007913
JAX00262398
JAX00262399
JAX00262401
JAX00262403
JAX00007915
JAX00007916
JAX00262405
JAX00262407
JAX00262410
JAX00262411
JAX00007917
JAX00262412
JAX00262414
JAX00262415
JAX00007920
JAX00262416
JAX00192855
JAX00262420
JAX00262421
JAX00262422
JAX00262423
JAX00007923
JAX00262424
JAX00262425
JAX00262426
JAX00262427
JAX00262428
JAX00262430
JAX00007925
JAX00262431
JAX00262432
JAX00007926
JAX00262433
JAX00007927
JAX00007928
JAX00007929
JAX00262435
JAX00262438
JAX00262441
JAX00262442
JAX00262443
JAX00007930
JAX00007931
JAX00007932
JAX00262445
JAX00262446
JAX00262447
JAX00262448
JAX00262449
JAX00262450
JAX00262451
JAX00007935
JAX00007938
JAX00262452
JAX00262453
JAX00262454
JAX00262455
JAX00007939
JAX00007940
JAX00262456
JAX00262457
JAX00188838
JAX00007942
JAX00007943
JAX00262459
JAX00007944
JAX00262461
JAX00262462
JAX00262463
JAX00262464
JAX00262465
JAX00007945
JAX00007946
JAX00007947
JAX00262468
JAX00192861
JAX00192862
JAX00007948
JAX00262469
JAX00262470
JAX00007951
JAX00007952
JAX00007953
JAX00262471
JAX00262472
JAX00262473
JAX00007954
JAX00262475
JAX00262476
JAX00262478
JAX00262479
JAX00007957
JAX00007960
JAX00262481
JAX00262482
JAX00262483
JAX00007961
JAX00262484
JAX00262485
JAX00262486
JAX00262487
JAX00262488
JAX00262489
JAX00262490
JAX00262491
JAX00262493
JAX00262494
JAX00262495
JAX00007969
JAX00007970
JAX00262497
JAX00262498
JAX00262499
JAX00262500
JAX00262501
JAX00192869
JAX00007972
JAX00262502
JAX00262503
JAX00262506
JAX00262507
JAX00007973
JAX00262508
JAX00007974
JAX00192871
JAX00262510
JAX00262511
JAX00262512
JAX00007975
JAX00007976
JAX00007977
JAX00262514
JAX00262516
JAX00262517
JAX00192872
JAX00262521
JAX00262522
JAX00007979
JAX00007980
JAX00262524
JAX00262525
JAX00262526
JAX00262527
JAX00262528
JAX00262529
JAX00007981
JAX00262530
JAX00007982
JAX00262531
JAX00192874
JAX00007984
JAX00262532
JAX00192875
JAX00262533
JAX00262534
JAX00262536
JAX00262538
JAX00262539
JAX00262540
JAX00262541
JAX00262542
JAX00007985
JAX00007986
JAX00007987
JAX00007988
JAX00262545
JAX00262546
JAX00007989
JAX00262547
JAX00262548
JAX00262549
JAX00262551
JAX00007990
JAX00007991
JAX00262552
JAX00007992
JAX00262553
JAX00262554
JAX00262555
JAX00192877
JAX00262557
JAX00262558
JAX00262559
JAX00262560
JAX00262561
JAX00262562
JAX00007994
JAX00262565
JAX00007995
JAX00262566
JAX00007996
JAX00007998
JAX00007999
JAX00192878
JAX00008000
JAX00262568
JAX00008001
JAX00192879
JAX00262569
JAX00262570
JAX00262572
JAX00262573
JAX00262574
JAX00008002
JAX00262575
JAX00262576
JAX00008003
JAX00262577
JAX00262579
JAX00008005
JAX00262582
JAX00008006
JAX00262583
JAX00262585
JAX00008009
JAX00262587
JAX00008010
JAX00262588
JAX00262591
JAX00192881
JAX00262593
JAX00262594
JAX00008011
JAX00008012
JAX00262595
JAX00008013
JAX00262596
JAX00262597
JAX00262599
JAX00008014
JAX00008016
JAX00262602
JAX00262603
JAX00188839
JAX00262606
JAX00262607
JAX00262608
JAX00262609
JAX00262611
JAX00262612
JAX00008017
JAX00192882
JAX00262614
JAX00262616
JAX00008019
JAX00262617
JAX00008020
JAX00262620
JAX00192883
JAX00192885
JAX00262621
JAX00262622
JAX00262623
JAX00262626
JAX00262627
JAX00262628
JAX00262629
JAX00262630
JAX00008023
JAX00008025
JAX00262632
JAX00192886
JAX00008026
JAX00008028
JAX00262634
JAX00262635
JAX00262636
JAX00008030
JAX00008031
JAX00262642
JAX00262644
JAX00262645
JAX00008032
JAX00262646
JAX00262647
JAX00262648
JAX00008033
JAX00008035
JAX00262655
JAX00262656
JAX00008038
JAX00008040
JAX00262657
JAX00262658
JAX00262660
JAX00262661
JAX00262662
JAX00262663
JAX00262665
JAX00262668
JAX00262669
JAX00262670
JAX00262672
JAX00262673
JAX00192892
JAX00008045
JAX00008046
JAX00262674
JAX00262675
JAX00262676
JAX00262678
JAX00192894
JAX00192895
JAX00008048
JAX00008049
JAX00008050
JAX00262680
JAX00008051
JAX00008052
JAX00262681
JAX00192896
JAX00192897
JAX00008054
JAX00262683
JAX00008055
JAX00262685
JAX00262686
JAX00262687
JAX00262689
JAX00008057
JAX00008058
JAX00262690
JAX00262691
JAX00192898
JAX00262693
JAX00262694
JAX00008060
JAX00008061
JAX00262695
JAX00262696
JAX00262698
JAX00262699
JAX00262702
JAX00262703
JAX00008063
JAX00008064
JAX00008065
JAX00008067
JAX00192902
JAX00262705
JAX00262706
JAX00262707
JAX00262709
JAX00262710
JAX00262711
JAX00262713
JAX00262714
JAX00262715
JAX00262716
JAX00262717
JAX00008069
JAX00008070
JAX00008071
JAX00262718
JAX00008072
JAX00008073
JAX00262719
JAX00262721
JAX00262723
JAX00192903
JAX00192904
JAX00192905
JAX00262725
JAX00262726
JAX00008074
JAX00262728
JAX00262730
JAX00262731
JAX00008078
JAX00262734
JAX00262735
JAX00262736
JAX00262739
JAX00192906
JAX00008081
JAX00262741
JAX00008082
JAX00262744
JAX00262745
JAX00262746
JAX00262747
JAX00262748
JAX00008083
JAX00008085
JAX00192907
JAX00008086
JAX00192908
JAX00008087
JAX00008088
JAX00262749
JAX00262751
JAX00262752
JAX00262753
JAX00008089
JAX00008090
JAX00262754
JAX00262755
JAX00262757
JAX00262764
JAX00262765
JAX00262766
JAX00262767
JAX00262768
JAX00262769
JAX00192911
JAX00008094
JAX00262770
JAX00262771
JAX00008095
JAX00008096
JAX00262772
JAX00008098
JAX00262773
JAX00262778
JAX00008103
JAX00262781
JAX00262782
JAX00008104
JAX00008105
JAX00262783
JAX00262787
JAX00262788
JAX00262790
JAX00262792
JAX00262793
JAX00262794
JAX00262799
JAX00008111
JAX00262801
JAX00192913
JAX00192914
JAX00008113
JAX00192915
JAX00262805
JAX00262806
JAX00262807
JAX00262809
JAX00262810
JAX00262815
JAX00262817
JAX00262818
JAX00262819
JAX00262820
JAX00262821
JAX00262823
JAX00008123
JAX00008124
JAX00262828
JAX00008125
JAX00262829
JAX00008127
JAX00192917
JAX00192919
JAX00262830
JAX00262832
JAX00262833
JAX00008129
JAX00262834
JAX00262835
JAX00262837
JAX00262838
JAX00262841
JAX00188840
JAX00008131
JAX00188841
JAX00192920
JAX00188842
JAX00262845
JAX00008132
JAX00008133
JAX00262851
JAX00008134
JAX00262855
JAX00262856
JAX00008135
JAX00008136
JAX00008137
JAX00008138
JAX00008139
JAX00262858
JAX00262859
JAX00008140
JAX00008141
JAX00262860
JAX00262861
JAX00262863
JAX00262864
JAX00262865
JAX00262867
JAX00262868
JAX00008142
JAX00262869
JAX00262870
JAX00262871
JAX00262872
JAX00262873
JAX00008143
JAX00262874
JAX00008144
JAX00008145
JAX00008147
JAX00008148
JAX00262876
JAX00188843
JAX00262877
JAX00262878
JAX00262880
JAX00262881
JAX00262883
JAX00008150
JAX00008151
JAX00192921
JAX00192922
JAX00262885
JAX00262889
JAX00008153
JAX00008157
JAX00262891
JAX00262892
JAX00262893
JAX00008158
JAX00192924
JAX00262895
JAX00008160
JAX00262896
JAX00262897
JAX00262898
JAX00262899
JAX00262900
JAX00262901
JAX00262902
JAX00262903
JAX00262904
JAX00262905
JAX00262906
JAX00262908
JAX00262909
JAX00008162
JAX00262912
JAX00188844
JAX00262914
JAX00262915
JAX00262916
JAX00262917
JAX00262918
JAX00008163
JAX00262921
JAX00262922
JAX00262923
JAX00262924
JAX00262926
JAX00262930
JAX00008164
JAX00262931
JAX00262932
JAX00008166
JAX00262933
JAX00008168
JAX00192926
JAX00008169
JAX00008170
JAX00262935
JAX00192928
JAX00262936
JAX00262938
JAX00262939
JAX00262940
JAX00262941
JAX00262943
JAX00262944
JAX00262945
JAX00262946
JAX00008173
JAX00262947
JAX00262949
JAX00262950
JAX00262951
JAX00262952
JAX00262953
JAX00008176
JAX00008177
JAX00008178
JAX00262955
JAX00262956
JAX00262957
JAX00262958
JAX00262960
JAX00262961
JAX00262962
JAX00262963
JAX00262964
JAX00008179
JAX00262965
JAX00008180
JAX00262966
JAX00008181
JAX00262967
JAX00262968
JAX00262969
JAX00262970
JAX00262971
JAX00008184
JAX00262972
JAX00262973
JAX00262976
JAX00262977
JAX00262978
JAX00262979
JAX00262980
JAX00008186
JAX00008187
JAX00262981
JAX00262983
JAX00008190
JAX00262985
JAX00262986
JAX00262987
JAX00262988
JAX00262990
JAX00262991
JAX00262992
JAX00262993
JAX00262994
JAX00262995
JAX00262996
JAX00262997
JAX00262998
JAX00008191
JAX00262999
JAX00263001
JAX00263002
JAX00263003
JAX00263004
JAX00263005
JAX00263006
JAX00008194
JAX00008195
JAX00192934
JAX00008198
JAX00008199
JAX00263010
JAX00263011
JAX00263012
JAX00263013
JAX00263014
JAX00008201
JAX00263016
JAX00008202
JAX00192937
JAX00263018
JAX00263019
JAX00263021
JAX00263023
JAX00263024
JAX00008205
JAX00008206
JAX00263027
JAX00263028
JAX00263029
JAX00263030
JAX00263031
JAX00263032
JAX00008207
JAX00263033
JAX00263035
JAX00263036
JAX00263037
JAX00263039
JAX00263040
JAX00263041
JAX00008210
JAX00192938
JAX00192939
JAX00008211
JAX00008212
JAX00263042
JAX00008213
JAX00263044
JAX00008215
JAX00263045
JAX00263046
JAX00263047
JAX00008216
JAX00263048
JAX00008217
JAX00263049
JAX00263051
JAX00263053
JAX00263054
JAX00192943
JAX00008218
JAX00008219
JAX00008220
JAX00263055
JAX00263056
JAX00263057
JAX00263058
JAX00263059
JAX00263060
JAX00263061
JAX00263064
JAX00008221
JAX00263065
JAX00263066
JAX00263067
JAX00263068
JAX00008222
JAX00263069
JAX00263070
JAX00008225
JAX00263072
JAX00263073
JAX00263074
JAX00263076
JAX00008227
JAX00263077
JAX00008228
JAX00263078
JAX00263079
JAX00263081
JAX00263082
JAX00008229
JAX00263083
JAX00008230
JAX00263084
JAX00263085
JAX00263086
JAX00263087
JAX00263088
JAX00263089
JAX00263090
JAX00008233
JAX00263092
JAX00008234
JAX00263094
JAX00263095
JAX00008235
JAX00008236
JAX00263097
JAX00263100
JAX00263101
JAX00263103
JAX00008237
JAX00008238
JAX00263104
JAX00263105
JAX00263107
JAX00263108
JAX00263109
JAX00263110
JAX00263115
JAX00263118
JAX00263119
JAX00263120
JAX00263121
JAX00263122
JAX00263123
JAX00263124
JAX00263125
JAX00263126
JAX00263127
JAX00263128
JAX00008241
JAX00263129
JAX00263133
JAX00263135
JAX00263137
JAX00263138
JAX00008242
JAX00263140
JAX00263143
JAX00263144
JAX00008243
JAX00008244
JAX00263146
JAX00263147
JAX00263148
JAX00263149
JAX00192946
JAX00263152
JAX00263153
JAX00263154
JAX00008245
JAX00263155
JAX00008246
JAX00008247
JAX00192948
JAX00263157
JAX00263158
JAX00263159
JAX00263161
JAX00263162
JAX00008249
JAX00263163
JAX00263164
JAX00263166
JAX00263167
JAX00008250
JAX00263168
JAX00263170
JAX00263171
JAX00263172
JAX00263173
JAX00263174
JAX00263176
JAX00263177
JAX00263178
JAX00263179
JAX00008252
JAX00008253
JAX00192949
JAX00008254
JAX00263181
JAX00008255
JAX00263184
JAX00008257
JAX00263190
JAX00263191
JAX00008258
JAX00263192
JAX00008259
JAX00008260
JAX00263195
JAX00008261
JAX00263196
JAX00263197
JAX00008263
JAX00263199
JAX00263200
JAX00263201
JAX00263202
JAX00263204
JAX00263205
JAX00263206
JAX00008264
JAX00263207
JAX00263208
JAX00008265
JAX00263209
JAX00008267
JAX00008268
JAX00192950
JAX00192951
JAX00192952
JAX00263210
JAX00263211
JAX00263212
JAX00263213
JAX00008269
JAX00263214
JAX00263215
JAX00008270
JAX00008271
JAX00008272
JAX00263218
JAX00008273
JAX00263219
JAX00263220
JAX00192953
JAX00008275
JAX00263221
JAX00008277
JAX00263222
JAX00263223
JAX00263224
JAX00263226
JAX00008278
JAX00263230
JAX00263231
JAX00263232
JAX00263233
JAX00008279
JAX00008280
JAX00263235
JAX00263236
JAX00263237
JAX00263238
JAX00192954
JAX00263239
JAX00263243
JAX00263244
JAX00008281
JAX00008283
JAX00263245
JAX00263246
JAX00263247
JAX00263248
JAX00263249
JAX00263250
JAX00263251
JAX00263252
JAX00008284
JAX00263253
JAX00263254
JAX00263255
JAX00008287
JAX00263257
JAX00263258
JAX00263260
JAX00008288
JAX00263261
JAX00263262
JAX00263264
JAX00263265
JAX00008289
JAX00263266
JAX00263267
JAX00263268
JAX00263269
JAX00008290
JAX00008291
JAX00263271
JAX00263272
JAX00192956
JAX00263274
JAX00008294
JAX00263275
JAX00263276
JAX00008295
JAX00263277
JAX00263278
JAX00008296
JAX00008298
JAX00263279
JAX00263280
JAX00263281
JAX00263282
JAX00263283
JAX00263284
JAX00008299
JAX00263286
JAX00008300
JAX00008301
JAX00263287
JAX00263288
JAX00263289
JAX00263290
JAX00192958
JAX00192959
JAX00192960
JAX00008302
JAX00263291
JAX00263292
JAX00263293
JAX00263294
JAX00263296
JAX00263297
JAX00008306
JAX00008308
JAX00192961
JAX00192962
JAX00192963
JAX00263298
JAX00263299
JAX00263301
JAX00263302
JAX00263303
JAX00263304
JAX00263305
JAX00263307
JAX00263308
JAX00263309
JAX00263310
JAX00263311
JAX00008314
JAX00263313
JAX00263316
JAX00263318
JAX00263319
JAX00263320
JAX00263321
JAX00263322
JAX00263323
JAX00263324
JAX00008317
JAX00263325
JAX00263327
JAX00008318
JAX00008319
JAX00192964
JAX00263329
JAX00008320
JAX00008321
JAX00263330
JAX00263331
JAX00263332
JAX00192965
JAX00192966
JAX00263334
JAX00008322
JAX00008323
JAX00263335
JAX00263336
JAX00263337
JAX00263338
JAX00263339
JAX00263340
JAX00263342
JAX00263343
JAX00263344
JAX00263345
JAX00263346
JAX00008327
JAX00008328
JAX00263349
JAX00263350
JAX00263351
JAX00008330
JAX00008331
JAX00263352
JAX00263353
JAX00263355
JAX00263356
JAX00008332
JAX00263358
JAX00263359
JAX00263362
JAX00263363
JAX00008333
JAX00008334
JAX00008336
JAX00008337
JAX00263365
JAX00263367
JAX00263368
JAX00008338
JAX00008339
JAX00263370
JAX00263371
JAX00263372
JAX00008340
JAX00008341
JAX00263374
JAX00008343
JAX00263375
JAX00263376
JAX00263377
JAX00263379
JAX00263380
JAX00263381
JAX00263382
JAX00008344
JAX00263383
JAX00263384
JAX00008345
JAX00008346
JAX00192971
JAX00192972
JAX00263385
JAX00263386
JAX00008347
JAX00192974
JAX00263390
JAX00263391
JAX00263392
JAX00263393
JAX00263394
JAX00008348
JAX00263397
JAX00008350
JAX00008351
JAX00263398
JAX00008352
JAX00263399
JAX00008353
JAX00008354
JAX00263401
JAX00008355
JAX00263402
JAX00263403
JAX00263404
JAX00008356
JAX00263407
JAX00263410
JAX00008358
JAX00263411
JAX00008359
JAX00263412
JAX00192977
JAX00008360
JAX00192978
JAX00263413
JAX00263415
JAX00263416
JAX00263417
JAX00263418
JAX00263419
JAX00263420
JAX00263422
JAX00263423
JAX00008361
JAX00008363
JAX00008364
JAX00263424
JAX00263425
JAX00008366
JAX00263427
JAX00263428
JAX00008367
JAX00263430
JAX00192981
JAX00263433
JAX00263436
JAX00263437
JAX00263438
JAX00263439
JAX00263440
JAX00263441
JAX00008370
JAX00263442
JAX00008372
JAX00263443
JAX00263444
JAX00192983
JAX00192984
JAX00263445
JAX00263446
JAX00008373
JAX00008374
JAX00263447
JAX00263448
JAX00263449
JAX00263450
JAX00263451
JAX00263452
JAX00263453
JAX00263454
JAX00263456
JAX00263457
JAX00008376
JAX00008377
JAX00008378
JAX00263459
JAX00263460
JAX00192985
JAX00008381
JAX00008382
JAX00008383
JAX00008384
JAX00263462
JAX00263464
JAX00263466
JAX00263467
JAX00263468
JAX00263469
JAX00263470
JAX00192986
JAX00008385
JAX00263472
JAX00263473
JAX00263474
JAX00192987
JAX00008386
JAX00008387
JAX00263475
JAX00263476
JAX00263477
JAX00263480
JAX00263481
JAX00008389
JAX00008390
JAX00263482
JAX00263484
JAX00263485
JAX00263486
JAX00008391
JAX00263487
JAX00008394
JAX00263488
JAX00263489
JAX00008397
JAX00263492
JAX00192990
JAX00263493
JAX00263494
JAX00192991
JAX00192992
JAX00192993
JAX00008400
JAX00263496
JAX00008401
JAX00263497
JAX00008403
JAX00008404
JAX00263502
JAX00263503
JAX00263504
JAX00008406
JAX00263505
JAX00263506
JAX00263507
JAX00263508
JAX00008407
JAX00263510
JAX00008408
JAX00263511
JAX00263512
JAX00263513
JAX00263516
JAX00263518
JAX00263519
JAX00263520
JAX00263521
JAX00263522
JAX00263524
JAX00263525
JAX00263526
JAX00263528
JAX00263529
JAX00263531
JAX00263532
JAX00263533
JAX00008412
JAX00008413
JAX00263535
JAX00263536
JAX00263537
JAX00192995
JAX00192996
JAX00192997
JAX00008415
JAX00263538
JAX00008416
JAX00263539
JAX00263540
JAX00263541
JAX00263542
JAX00008417
JAX00263543
JAX00263546
JAX00263547
JAX00008419
JAX00188849
JAX00008420
JAX00263549
JAX00263550
JAX00008422
JAX00263554
JAX00263555
JAX00263556
JAX00263560
JAX00263561
JAX00263562
JAX00008424
JAX00263565
JAX00263566
JAX00193001
JAX00263567
JAX00263568
JAX00263569
JAX00263570
JAX00008425
JAX00008426
JAX00263572
JAX00263573
JAX00263574
JAX00263575
JAX00193002
JAX00193003
JAX00263577
JAX00263578
JAX00263579
JAX00008428
JAX00263580
JAX00263581
JAX00008429
JAX00008430
JAX00263582
JAX00263583
JAX00263584
JAX00263586
JAX00263587
JAX00193005
JAX00193006
JAX00008432
JAX00008434
JAX00263590
JAX00008435
JAX00263591
JAX00008436
JAX00263592
JAX00008437
JAX00263594
JAX00008438
JAX00263595
JAX00263596
JAX00193009
JAX00263598
JAX00263600
JAX00008439
JAX00008440
JAX00008441
JAX00263601
JAX00263605
JAX00008442
JAX00008443
JAX00263607
JAX00263608
JAX00263609
JAX00263610
JAX00263611
JAX00263612
JAX00263613
JAX00008445
JAX00263616
JAX00263617
JAX00263618
JAX00263620
JAX00263622
JAX00263623
JAX00263627
JAX00263629
JAX00263631
JAX00008447
JAX00263634
JAX00263635
JAX00263636
JAX00263638
JAX00263639
JAX00263640
JAX00008448
JAX00263641
JAX00263642
JAX00263643
JAX00263644
JAX00008449
JAX00263645
JAX00008450
JAX00263646
JAX00263648
JAX00193011
JAX00263650
JAX00263651
JAX00263652
JAX00263653
JAX00263654
JAX00263655
JAX00263656
JAX00008453
JAX00263657
JAX00263658
JAX00008454
JAX00008455
JAX00263659
JAX00263661
JAX00193013
JAX00263662
JAX00263663
JAX00263664
JAX00008457
JAX00008458
JAX00263665
JAX00263667
JAX00263668
JAX00263669
JAX00263670
JAX00263671
JAX00263673
JAX00008459
JAX00263676
JAX00263677
JAX00008460
JAX00008461
JAX00263682
JAX00263683
JAX00263684
JAX00008462
JAX00188850
JAX00008463
JAX00263685
JAX00193016
JAX00263687
JAX00263690
JAX00263693
JAX00263694
JAX00263695
JAX00263697
JAX00263698
JAX00263699
JAX00008467
JAX00008468
JAX00263701
JAX00263702
JAX00188851
JAX00008470
JAX00008471
JAX00193019
JAX00008472
JAX00263703
JAX00263704
JAX00263705
JAX00008474
JAX00263707
JAX00263708
JAX00008476
JAX00263709
JAX00263711
JAX00263712
JAX00263713
JAX00263714
JAX00263716
JAX00263717
JAX00263718
JAX00263719
JAX00263720
JAX00008478
JAX00008480
JAX00263721
JAX00263722
JAX00263723
JAX00263724
JAX00263725
JAX00008481
JAX00263726
JAX00263728
JAX00263729
JAX00008482
JAX00008483
JAX00193021
JAX00263730
JAX00263732
JAX00008485
JAX00008486
JAX00263733
JAX00263734
JAX00008490
JAX00008491
JAX00263735
JAX00263737
JAX00263738
JAX00263740
JAX00263741
JAX00263742
JAX00263743
JAX00008493
JAX00008494
JAX00263749
JAX00008495
JAX00263754
JAX00263755
JAX00263756
JAX00263757
JAX00263758
JAX00263760
JAX00008496
JAX00193025
JAX00263762
JAX00263763
JAX00263765
JAX00008500
JAX00263767
JAX00008502
JAX00263768
JAX00263769
JAX00263771
JAX00008504
JAX00263772
JAX00263773
JAX00263776
JAX00263777
JAX00263778
JAX00008506
JAX00008507
JAX00263780
JAX00263781
JAX00263782
JAX00008508
JAX00008509
JAX00008510
JAX00263783
JAX00008511
JAX00008512
JAX00008513
JAX00008514
JAX00263787
JAX00263788
JAX00263789
JAX00263790
JAX00263791
JAX00263792
JAX00188852
JAX00263793
JAX00263794
JAX00263795
JAX00263796
JAX00263797
JAX00263798
JAX00263801
JAX00193027
JAX00193028
JAX00193029
JAX00263802
JAX00008517
JAX00263803
JAX00263805
JAX00008518
JAX00008519
JAX00263806
JAX00263807
JAX00263808
JAX00193030
JAX00263810
JAX00008520
JAX00008521
JAX00263811
JAX00263812
JAX00263813
JAX00193032
JAX00263814
JAX00263815
JAX00263817
JAX00263818
JAX00008523
JAX00263821
JAX00263823
JAX00263824
JAX00263825
JAX00263826
JAX00008525
JAX00263827
JAX00263829
JAX00008526
JAX00263830
JAX00263831
JAX00263836
JAX00008527
JAX00008528
JAX00008529
JAX00008530
JAX00263838
JAX00263839
JAX00263840
JAX00008532
JAX00008533
JAX00008534
JAX00263842
JAX00008535
JAX00008536
JAX00263843
JAX00193033
JAX00008537
JAX00263846
JAX00263847
JAX00008539
JAX00193034
JAX00263850
JAX00008541
JAX00263851
JAX00008543
JAX00263852
JAX00263853
JAX00188853
JAX00263855
JAX00263856
JAX00263857
JAX00263858
JAX00188854
JAX00263860
JAX00263862
JAX00263863
JAX00188855
JAX00263865
JAX00008546
JAX00193036
JAX00193037
JAX00008547
JAX00008548
JAX00008549
JAX00263866
JAX00008550
JAX00263869
JAX00263870
JAX00263873
JAX00263874
JAX00263875
JAX00263876
JAX00193038
JAX00263886
JAX00193041
JAX00723757
JAX00723766
JAX00723767
JAX00723769
JAX00008563
JAX00723772
JAX00008574
JAX00008575
JAX00263891
JAX00008580
JAX00008581
JAX00263893
JAX00263894
JAX00263895
JAX00263896
JAX00263897
JAX00263898
JAX00263900
JAX00193048
JAX00263901
JAX00263902
JAX00008584
JAX00263903
JAX00263905
JAX00263906
JAX00193049
JAX00263907
JAX00008586
JAX00263908
JAX00263909
JAX00008588
JAX00263910
JAX00263911
JAX00263913
JAX00008589
JAX00263914
JAX00008591
JAX00193051
JAX00263915
JAX00263916
JAX00008592
JAX00008593
JAX00008594
JAX00263918
JAX00263919
JAX00263920
JAX00008595
JAX00263922
JAX00008596
JAX00263923
JAX00008597
JAX00263924
JAX00263925
JAX00008598
JAX00008599
JAX00263928
JAX00263930
JAX00263934
JAX00263935
JAX00263936
JAX00263937
JAX00008601
JAX00008602
JAX00263938
JAX00008603
JAX00263939
JAX00263940
JAX00263941
JAX00263943
JAX00008604
JAX00008605
JAX00008606
JAX00263946
JAX00263947
JAX00263949
JAX00263950
JAX00263951
JAX00263952
JAX00263954
JAX00263955
JAX00008607
JAX00263956
JAX00263957
JAX00008608
JAX00263958
JAX00263959
JAX00263960
JAX00008609
JAX00193058
JAX00008610
JAX00263962
JAX00263963
JAX00188856
JAX00008611
JAX00008615
JAX00263967
JAX00263968
JAX00193061
JAX00193063
JAX00263972
JAX00263973
JAX00263974
JAX00008616
JAX00008617
JAX00188858
JAX00263976
JAX00263977
JAX00263978
JAX00263979
JAX00263981
JAX00263982
JAX00263983
JAX00263984
JAX00008618
JAX00263985
JAX00008619
JAX00263986
JAX00263987
JAX00263988
JAX00263989
JAX00008620
JAX00008621
JAX00263990
JAX00263991
JAX00263992
JAX00263993
JAX00263994
JAX00263995
JAX00008622
JAX00263996
JAX00263997
JAX00263998
JAX00264000
JAX00264001
JAX00008623
JAX00264003
JAX00264005
JAX00264006
JAX00264007
JAX00264008
JAX00264010
JAX00008624
JAX00264011
JAX00008625
JAX00008626
JAX00264014
JAX00008627
JAX00264016
JAX00264017
JAX00264019
JAX00264021
JAX00008628
JAX00008629
JAX00264022
JAX00264023
JAX00264024
JAX00264025
JAX00264026
JAX00264028
JAX00008631
JAX00264029
JAX00008632
JAX00008633
JAX00193067
JAX00193068
JAX00193069
JAX00264030
JAX00264031
JAX00264032
JAX00264034
JAX00264036
JAX00264037
JAX00008634
JAX00264038
JAX00264039
JAX00264041
JAX00264043
JAX00008635
JAX00264044
JAX00264046
JAX00264048
JAX00264049
JAX00264050
JAX00264053
JAX00008638
JAX00008639
JAX00264055
JAX00264056
JAX00264057
JAX00264058
JAX00264060
JAX00264061
JAX00264062
JAX00008641
JAX00008642
JAX00264063
JAX00264064
JAX00264065
JAX00264067
JAX00264068
JAX00264069
JAX00008643
JAX00193070
JAX00193072
JAX00008644
JAX00008645
JAX00264070
JAX00264071
JAX00008646
JAX00008647
JAX00008648
JAX00264074
JAX00264075
JAX00264076
JAX00264077
JAX00264078
JAX00264081
JAX00264082
JAX00008649
JAX00264084
JAX00264085
JAX00008650
JAX00264086
JAX00264087
JAX00008651
JAX00264089
JAX00264090
JAX00264091
JAX00264092
JAX00264093
JAX00264094
JAX00264095
JAX00264097
JAX00264098
JAX00008653
JAX00008654
JAX00264100
JAX00008655
JAX00008656
JAX00264101
JAX00264102
JAX00264103
JAX00008657
JAX00193075
JAX00264104
JAX00264105
JAX00264106
JAX00264108
JAX00264109
JAX00264112
JAX00008659
JAX00264114
JAX00264115
JAX00008660
JAX00264116
JAX00264117
JAX00264119
JAX00193076
JAX00193077
JAX00193078
JAX00264120
JAX00264121
JAX00008661
JAX00008663
JAX00264126
JAX00264127
JAX00264128
JAX00264129
JAX00264130
JAX00264131
JAX00264132
JAX00264133
JAX00264135
JAX00264136
JAX00264137
JAX00264138
JAX00264139
JAX00264140
JAX00008666
JAX00188859
JAX00264141
JAX00264144
JAX00264145
JAX00008667
JAX00264146
JAX00264147
JAX00008668
JAX00264148
JAX00264149
JAX00264150
JAX00264151
JAX00008669
JAX00193079
JAX00193080
JAX00008670
JAX00264152
JAX00008672
JAX00264153
JAX00264155
JAX00264156
JAX00008673
JAX00008674
JAX00264158
JAX00008676
JAX00264160
JAX00193083
JAX00193084
JAX00008677
JAX00264162
JAX00008679
JAX00264164
JAX00264165
JAX00264166
JAX00264167
JAX00264168
JAX00264169
JAX00008682
JAX00008683
JAX00008684
JAX00264171
JAX00264173
JAX00008685
JAX00008686
JAX00008687
JAX00264174
JAX00008688
JAX00008689
JAX00008690
JAX00264175
JAX00193090
JAX00008692
JAX00008694
JAX00008696
JAX00264177
JAX00264178
JAX00264179
JAX00264180
JAX00008697
JAX00008698
JAX00008699
JAX00264181
JAX00264183
JAX00264184
JAX00008701
JAX00008702
JAX00193091
JAX00193093
JAX00264186
JAX00264187
JAX00008703
JAX00264188
JAX00264189
JAX00008705
JAX00264191
JAX00008706
JAX00193095
JAX00264192
JAX00264193
JAX00008707
JAX00264194
JAX00008708
JAX00264195
JAX00264197
JAX00264198
JAX00264199
JAX00264200
JAX00264201
JAX00264202
JAX00264203
JAX00264204
JAX00264205
JAX00264206
JAX00264207
JAX00008709
JAX00193096
JAX00264208
JAX00264209
JAX00264210
JAX00008712
JAX00264212
JAX00264213
JAX00008713
JAX00008714
JAX00264215
JAX00264217
JAX00264219
JAX00264220
JAX00008715
JAX00008716
JAX00264221
JAX00264223
JAX00008719
JAX00008720
JAX00193098
JAX00264225
JAX00193099
JAX00264226
JAX00264227
JAX00264228
JAX00264229
JAX00264230
JAX00008721
JAX00264231
JAX00264234
JAX00008722
JAX00008723
JAX00264238
JAX00264240
JAX00264241
JAX00264242
JAX00008725
JAX00008726
JAX00264244
JAX00264245
JAX00264246
JAX00264248
JAX00264250
JAX00264251
JAX00264252
JAX00008729
JAX00264253
JAX00264254
JAX00264256
JAX00264257
JAX00264259
JAX00193101
JAX00008730
JAX00008731
JAX00008732
JAX00264260
JAX00264261
JAX00264262
JAX00264263
JAX00264267
JAX00193102
JAX00264269
JAX00264270
JAX00264271
JAX00264272
JAX00264273
JAX00264274
JAX00008734
JAX00264275
JAX00264276
JAX00264278
JAX00264281
JAX00264282
JAX00264283
JAX00264284
JAX00264286
JAX00264287
JAX00264290
JAX00264291
JAX00264292
JAX00264293
JAX00264294
JAX00264295
JAX00008736
JAX00008737
JAX00008738
JAX00264296
JAX00264297
JAX00264298
JAX00008739
JAX00264300
JAX00008740
JAX00264302
JAX00264303
JAX00264304
JAX00264305
JAX00264306
JAX00264307
JAX00264310
JAX00264311
JAX00008743
JAX00264318
JAX00264319
JAX00193105
JAX00264320
JAX00264321
JAX00008744
JAX00264322
JAX00193106
JAX00264323
JAX00264324
JAX00008746
JAX00264326
JAX00264327
JAX00264328
JAX00264329
JAX00264330
JAX00264332
JAX00264334
JAX00264335
JAX00264337
JAX00264338
JAX00264341
JAX00264342
JAX00264343
JAX00264344
JAX00193108
JAX00193109
JAX00193110
JAX00008751
JAX00264348
JAX00008753
JAX00264350
JAX00264352
JAX00264353
JAX00264354
JAX00264355
JAX00264356
JAX00008754
JAX00264359
JAX00264362
JAX00264363
JAX00264364
JAX00264365
JAX00008755
JAX00264366
JAX00264367
JAX00264369
JAX00264371
JAX00008757
JAX00008758
JAX00008759
JAX00264375
JAX00188860
JAX00264376
JAX00264378
JAX00264380
JAX00264381
JAX00008760
JAX00264382
JAX00264384
JAX00264385
JAX00264387
JAX00008761
JAX00008762
JAX00264390
JAX00264392
JAX00193113
JAX00264393
JAX00264394
JAX00008763
JAX00264395
JAX00008764
JAX00264397
JAX00008765
JAX00264398
JAX00264399
JAX00193115
JAX00264404
JAX00188861
JAX00008766
JAX00264405
JAX00264406
JAX00264407
JAX00008767
JAX00264408
JAX00264409
JAX00264410
JAX00264411
JAX00264413
JAX00264414
JAX00264416
JAX00264417
JAX00264418
JAX00264419
JAX00008769
JAX00264420
JAX00264421
JAX00264422
JAX00008770
JAX00008771
JAX00264423
JAX00264424
JAX00008772
JAX00008774
JAX00264425
JAX00264426
JAX00264427
JAX00264428
JAX00264430
JAX00264431
JAX00264432
JAX00264433
JAX00264434
JAX00264436
JAX00264437
JAX00264439
JAX00264441
JAX00193117
JAX00008776
JAX00008777
JAX00264443
JAX00264444
JAX00264445
JAX00264449
JAX00264451
JAX00264454
JAX00264455
JAX00264456
JAX00264457
JAX00264458
JAX00264459
JAX00264460
JAX00008778
JAX00264462
JAX00008779
JAX00264463
JAX00264464
JAX00008780
JAX00264465
JAX00008781
JAX00008782
JAX00264468
JAX00264469
JAX00264471
JAX00264472
JAX00008783
JAX00264473
JAX00008785
JAX00264474
JAX00264476
JAX00008786
JAX00264477
JAX00264478
JAX00264479
JAX00264480
JAX00264482
JAX00264483
JAX00264484
JAX00264485
JAX00264486
JAX00264488
JAX00193121
JAX00264490
JAX00264491
JAX00264492
JAX00264493
JAX00264494
JAX00264495
JAX00264496
JAX00008787
JAX00264498
JAX00008789
JAX00264499
JAX00264500
JAX00264501
JAX00264503
JAX00264504
JAX00264506
JAX00008790
JAX00008791
JAX00008792
JAX00264507
JAX00264508
JAX00264510
JAX00264511
JAX00008793
JAX00264512
JAX00264513
JAX00264514
JAX00264515
JAX00264516
JAX00264517
JAX00264518
JAX00264519
JAX00264520
JAX00264521
JAX00008795
JAX00264523
JAX00264524
JAX00193125
JAX00264530
JAX00008796
JAX00264531
JAX00264532
JAX00264533
JAX00008797
JAX00264534
JAX00264535
JAX00008798
JAX00193126
JAX00264536
JAX00264538
JAX00264539
JAX00264540
JAX00264542
JAX00264543
JAX00264544
JAX00264545
JAX00264546
JAX00008800
JAX00008801
JAX00264549
JAX00264550
JAX00264551
JAX00264555
JAX00264556
JAX00264558
JAX00008802
JAX00008803
JAX00193128
JAX00264559
JAX00264560
JAX00264561
JAX00264563
JAX00264564
JAX00264565
JAX00264566
JAX00264567
JAX00264568
JAX00008806
JAX00264569
JAX00264572
JAX00264573
JAX00264575
JAX00264576
JAX00264577
JAX00008808
JAX00264578
JAX00264580
JAX00264581
JAX00264584
JAX00008811
JAX00264586
JAX00264591
JAX00264592
JAX00264593
JAX00264594
JAX00008813
JAX00264596
JAX00264598
JAX00264600
JAX00264603
JAX00264604
JAX00264605
JAX00264607
JAX00264608
JAX00264609
JAX00264610
JAX00264611
JAX00264612
JAX00008814
JAX00008815
JAX00264613
JAX00264615
JAX00264616
JAX00264617
JAX00264620
JAX00008816
JAX00193131
JAX00264621
JAX00264622
JAX00264623
JAX00264624
JAX00264625
JAX00264626
JAX00264629
JAX00264632
JAX00264633
JAX00264635
JAX00264636
JAX00264637
JAX00264638
JAX00264639
JAX00264640
JAX00264641
JAX00264642
JAX00264643
JAX00008818
JAX00008819
JAX00264645
JAX00008820
JAX00264651
JAX00008822
JAX00264652
JAX00264653
JAX00264654
JAX00264655
JAX00264657
JAX00008823
JAX00008824
JAX00264659
JAX00264660
JAX00264661
JAX00264663
JAX00008825
JAX00264664
JAX00264665
JAX00264666
JAX00264667
JAX00264668
JAX00264669
JAX00264670
JAX00264671
JAX00008826
JAX00264673
JAX00264674
JAX00264675
JAX00264676
JAX00193132
JAX00264677
JAX00264678
JAX00008828
JAX00264680
JAX00264681
JAX00264685
JAX00193133
JAX00264686
JAX00264687
JAX00264688
JAX00264689
JAX00264691
JAX00264692
JAX00264695
JAX00264696
JAX00264697
JAX00264698
JAX00264699
JAX00264700
JAX00008829
JAX00264702
JAX00264704
JAX00008830
JAX00264706
JAX00264708
JAX00264709
JAX00008831
JAX00008832
JAX00264710
JAX00008833
JAX00188862
JAX00008834
JAX00264712
JAX00264713
JAX00264715
JAX00264716
JAX00264717
JAX00264721
JAX00264722
JAX00008835
JAX00264723
JAX00264724
JAX00193134
JAX00193135
JAX00193136
JAX00008837
JAX00264726
JAX00264727
JAX00264728
JAX00264731
JAX00008839
JAX00264733
JAX00008841
JAX00264734
JAX00264737
JAX00264738
JAX00264739
JAX00264740
JAX00264741
JAX00264743
JAX00264744
JAX00264745
JAX00264747
JAX00008844
JAX00264748
JAX00264749
JAX00264750
JAX00193137
JAX00264751
JAX00264752
JAX00008845
JAX00193139
JAX00264754
JAX00264756
JAX00264758
JAX00264759
JAX00264760
JAX00008847
JAX00264761
JAX00264763
JAX00264764
JAX00008848
JAX00188863
JAX00008849
JAX00264765
JAX00008850
JAX00008851
JAX00264767
JAX00264768
JAX00264769
JAX00264771
JAX00264772
JAX00264773
JAX00264774
JAX00008852
JAX00193141
JAX00193142
JAX00264778
JAX00264779
JAX00264780
JAX00264781
JAX00264782
JAX00264783
JAX00264784
JAX00008853
JAX00008854
JAX00008855
JAX00264785
JAX00264786
JAX00264788
JAX00008856
JAX00008857
JAX00264790
JAX00008859
JAX00264791
JAX00008860
JAX00008861
JAX00264792
JAX00264793
JAX00264794
JAX00264795
JAX00264796
JAX00264798
JAX00264799
JAX00264800
JAX00264803
JAX00193143
JAX00264805
JAX00264806
JAX00008863
JAX00264807
JAX00193144
JAX00193145
JAX00264809
JAX00264810
JAX00264811
JAX00008865
JAX00008866
JAX00008867
JAX00264812
JAX00193146
JAX00264814
JAX00008868
JAX00008869
JAX00264815
JAX00264816
JAX00008870
JAX00264817
JAX00264819
JAX00264820
JAX00008871
JAX00264821
JAX00008872
JAX00008873
JAX00264824
JAX00264825
JAX00264826
JAX00264827
JAX00264828
JAX00008875
JAX00193149
JAX00264830
JAX00264831
JAX00264832
JAX00008877
JAX00008878
JAX00008879
JAX00264834
JAX00264836
JAX00264837
JAX00264838
JAX00264839
JAX00264840
JAX00264841
JAX00008880
JAX00008881
JAX00264842
JAX00193151
JAX00008882
JAX00008885
JAX00264844
JAX00264845
JAX00264846
JAX00008886
JAX00264848
JAX00264849
JAX00264850
JAX00008887
JAX00264851
JAX00264852
JAX00264854
JAX00264855
JAX00264856
JAX00264858
JAX00264860
JAX00264861
JAX00264862
JAX00264863
JAX00264864
JAX00264865
JAX00008889
JAX00008890
JAX00008891
JAX00264866
JAX00264867
JAX00264868
JAX00264870
JAX00264871
JAX00264873
JAX00264874
JAX00264876
JAX00264877
JAX00264878
JAX00264879
JAX00008892
JAX00008893
JAX00008894
JAX00008895
JAX00008896
JAX00264880
JAX00008897
JAX00264881
JAX00264882
JAX00264883
JAX00264884
JAX00264885
JAX00264886
JAX00264887
JAX00264888
JAX00264889
JAX00264890
JAX00264891
JAX00264892
JAX00264893
JAX00264894
JAX00264895
JAX00008900
JAX00264896
JAX00264897
JAX00264898
JAX00264900
JAX00008901
JAX00008902
JAX00008903
JAX00264901
JAX00264902
JAX00264903
JAX00008905
JAX00264904
JAX00008906
JAX00193157
JAX00264905
JAX00264906
JAX00264907
JAX00008909
JAX00264908
JAX00264912
JAX00264914
JAX00264916
JAX00264917
JAX00008911
JAX00264918
JAX00264919
JAX00264920
JAX00264923
JAX00264924
JAX00008912
JAX00193159
JAX00193160
JAX00008913
JAX00008914
JAX00264925
JAX00264928
JAX00264929
JAX00008915
JAX00264930
JAX00008916
JAX00264931
JAX00264932
JAX00264933
JAX00008917
JAX00008918
JAX00264934
JAX00264939
JAX00264940
JAX00264942
JAX00264943
JAX00008920
JAX00008921
JAX00264944
JAX00264945
JAX00264947
JAX00264948
JAX00264949
JAX00264950
JAX00264951
JAX00264953
JAX00264954
JAX00264956
JAX00264957
JAX00264958
JAX00008922
JAX00264959
JAX00264960
JAX00264962
JAX00008923
JAX00008924
JAX00264963
JAX00264965
JAX00264966
JAX00008925
JAX00264967
JAX00264969
JAX00264970
JAX00264971
JAX00264972
JAX00264974
JAX00264975
JAX00193164
JAX00193165
JAX00264976
JAX00264977
JAX00264978
JAX00264979
JAX00264980
JAX00008928
JAX00264984
JAX00264985
JAX00264986
JAX00008929
JAX00264987
JAX00008930
JAX00264990
JAX00008931
JAX00264992
JAX00008932
JAX00264993
JAX00264994
JAX00264995
JAX00264996
JAX00264999
JAX00265001
JAX00265003
JAX00265005
JAX00265006
JAX00008934
JAX00265007
JAX00008935
JAX00265009
JAX00265011
JAX00265012
JAX00265014
JAX00008936
JAX00265016
JAX00265017
JAX00265018
JAX00193170
JAX00265019
JAX00265020
JAX00265021
JAX00265022
JAX00008937
JAX00008938
JAX00008939
JAX00265027
JAX00265028
JAX00008940
JAX00008941
JAX00265033
JAX00265036
JAX00265037
JAX00265038
JAX00008942
JAX00265039
JAX00265040
JAX00265044
JAX00265045
JAX00265046
JAX00008943
JAX00265047
JAX00008944
JAX00265049
JAX00265050
JAX00265051
JAX00265053
JAX00265054
JAX00265056
JAX00265057
JAX00265058
JAX00265059
JAX00265060
JAX00008947
JAX00265061
JAX00265062
JAX00265063
JAX00265065
JAX00193173
JAX00193174
JAX00008949
JAX00008950
JAX00265070
JAX00265071
JAX00265072
JAX00265073
JAX00265075
JAX00265076
JAX00008951
JAX00265077
JAX00265079
JAX00265080
JAX00265081
JAX00265082
JAX00265083
JAX00193175
JAX00008952
JAX00265084
JAX00265085
JAX00265087
JAX00265088
JAX00193176
JAX00008955
JAX00265091
JAX00265092
JAX00265093
JAX00008960
JAX00008961
JAX00193178
JAX00265096
JAX00265097
JAX00265098
JAX00265101
JAX00265102
JAX00008962
JAX00265105
JAX00265107
JAX00265109
JAX00265110
JAX00008964
JAX00008965
JAX00265111
JAX00265112
JAX00265114
JAX00265115
JAX00265116
JAX00265117
JAX00008966
JAX00265120
JAX00008967
JAX00265124
JAX00265125
JAX00265126
JAX00265127
JAX00008969
JAX00193179
JAX00265129
JAX00265130
JAX00265132
JAX00265134
JAX00265135
JAX00265136
JAX00265137
JAX00265139
JAX00265140
JAX00265141
JAX00265142
JAX00008970
JAX00265143
JAX00265144
JAX00265145
JAX00265146
JAX00265147
JAX00265149
JAX00265151
JAX00265152
JAX00265153
JAX00265154
JAX00265155
JAX00265157
JAX00265158
JAX00265159
JAX00265160
JAX00265161
JAX00008973
JAX00265163
JAX00265164
JAX00008974
JAX00008975
JAX00265168
JAX00008976
JAX00265172
JAX00008977
JAX00265175
JAX00265176
JAX00008980
JAX00265180
JAX00265182
JAX00265184
JAX00008981
JAX00265185
JAX00265186
JAX00265188
JAX00265191
JAX00265192
JAX00265193
JAX00265194
JAX00008982
JAX00008983
JAX00193185
JAX00265197
JAX00008984
JAX00265198
JAX00265199
JAX00265200
JAX00265201
JAX00265203
JAX00265205
JAX00265206
JAX00265207
JAX00008985
JAX00265209
JAX00265210
JAX00265212
JAX00008986
JAX00008987
JAX00265213
JAX00008988
JAX00265214
JAX00265215
JAX00265216
JAX00008990
JAX00265217
JAX00265219
JAX00265221
JAX00265222
JAX00265223
JAX00265224
JAX00008991
JAX00265225
JAX00265226
JAX00008993
JAX00265227
JAX00265228
JAX00265229
JAX00193187
JAX00193188
JAX00265230
JAX00265231
JAX00265232
JAX00008994
JAX00265237
JAX00265238
JAX00008996
JAX00008997
JAX00265242
JAX00008998
JAX00265243
JAX00265244
JAX00265245
JAX00265246
JAX00265247
JAX00265248
JAX00265250
JAX00265253
JAX00009000
JAX00265256
JAX00265257
JAX00265258
JAX00009001
JAX00009002
JAX00265259
JAX00265260
JAX00265261
JAX00265262
JAX00265263
JAX00009004
JAX00009006
JAX00265264
JAX00265265
JAX00265268
JAX00265269
JAX00265270
JAX00265271
JAX00265272
JAX00265273
JAX00009007
JAX00009008
JAX00265274
JAX00265275
JAX00265276
JAX00009009
JAX00009010
JAX00009011
JAX00265277
JAX00265278
JAX00265279
JAX00265280
JAX00265281
JAX00265282
JAX00265284
JAX00265285
JAX00009012
JAX00265286
JAX00009013
JAX00265289
JAX00265290
JAX00265292
JAX00265293
JAX00265294
JAX00193192
JAX00009015
JAX00009016
JAX00193193
JAX00009018
JAX00265295
JAX00009020
JAX00265296
JAX00265297
JAX00265298
JAX00265299
JAX00265300
JAX00265301
JAX00265302
JAX00265303
JAX00193196
JAX00265305
JAX00265306
JAX00265307
JAX00265308
JAX00265309
JAX00265310
JAX00009024
JAX00265312
JAX00265313
JAX00009026
JAX00265314
JAX00265317
JAX00265318
JAX00009027
JAX00009028
JAX00009029
JAX00265319
JAX00265320
JAX00009030
JAX00009031
JAX00009032
JAX00265321
JAX00265323
JAX00265324
JAX00265325
JAX00193197
JAX00009033
JAX00188865
JAX00265326
JAX00009034
JAX00265327
JAX00265328
JAX00265329
JAX00265330
JAX00265331
JAX00265332
JAX00009036
JAX00009037
JAX00009038
JAX00265333
JAX00265335
JAX00009039
JAX00193199
JAX00193200
JAX00009043
JAX00193201
JAX00193202
JAX00265340
JAX00265341
JAX00265342
JAX00265344
JAX00265345
JAX00265346
JAX00009045
JAX00009047
JAX00193203
JAX00009048
JAX00009050
JAX00193204
JAX00265348
JAX00265349
JAX00265350
JAX00265351
JAX00265352
JAX00265353
JAX00265354
JAX00265356
JAX00265357
JAX00265359
JAX00265360
JAX00009051
JAX00265361
JAX00265363
JAX00009052
JAX00265364
JAX00265365
JAX00265366
JAX00265367
JAX00265368
JAX00265370
JAX00009053
JAX00265371
JAX00265372
JAX00265373
JAX00265374
JAX00265375
JAX00265376
JAX00193205
JAX00265380
JAX00265381
JAX00265382
JAX00265385
JAX00009054
JAX00265386
JAX00265387
JAX00265389
JAX00265392
JAX00009056
JAX00265393
JAX00265394
JAX00265395
JAX00265396
JAX00265399
JAX00265400
JAX00265401
JAX00265402
JAX00265404
JAX00265405
JAX00009057
JAX00265406
JAX00009059
JAX00265408
JAX00265409
JAX00265410
JAX00265411
JAX00265412
JAX00265413
JAX00265415
JAX00265416
JAX00009061
JAX00265417
JAX00265418
JAX00009062
JAX00265419
JAX00265420
JAX00265421
JAX00265422
JAX00265423
JAX00265424
JAX00265427
JAX00265428
JAX00265429
JAX00265430
JAX00265431
JAX00265433
JAX00265434
JAX00265435
JAX00265436
JAX00265437
JAX00265438
JAX00265439
JAX00265440
JAX00009064
JAX00009065
JAX00009066
JAX00265443
JAX00009068
JAX00265445
JAX00265446
JAX00009069
JAX00265448
JAX00265449
JAX00265450
JAX00009070
JAX00265451
JAX00265452
JAX00265453
JAX00265454
JAX00265455
JAX00265456
JAX00265457
JAX00265462
JAX00265464
JAX00265465
JAX00265466
JAX00265468
JAX00009072
JAX00009073
JAX00265469
JAX00265470
JAX00265471
JAX00265472
JAX00009074
JAX00265473
JAX00265474
JAX00265475
JAX00265477
JAX00265478
JAX00265479
JAX00265482
JAX00265483
JAX00265486
JAX00265487
JAX00265488
JAX00265489
JAX00009075
JAX00009076
JAX00265491
JAX00265492
JAX00265493
JAX00265494
JAX00265495
JAX00265496
JAX00265497
JAX00265498
JAX00265499
JAX00009078
JAX00009079
JAX00009080
JAX00265500
JAX00265501
JAX00009081
JAX00009082
JAX00009083
JAX00265502
JAX00265503
JAX00265504
JAX00009084
JAX00265506
JAX00265508
JAX00265512
JAX00009085
JAX00009086
JAX00265513
JAX00265515
JAX00265518
JAX00265519
JAX00009087
JAX00009088
JAX00265520
JAX00265521
JAX00009089
JAX00265522
JAX00265523
JAX00265524
JAX00265525
JAX00009090
JAX00009092
JAX00265526
JAX00265527
JAX00265528
JAX00009093
JAX00009094
JAX00193208
JAX00265529
JAX00265530
JAX00265531
JAX00265532
JAX00265533
JAX00265535
JAX00265537
JAX00265538
JAX00265539
JAX00265540
JAX00265541
JAX00265542
JAX00265543
JAX00009095
JAX00009096
JAX00188867
JAX00193211
JAX00009097
JAX00265545
JAX00265546
JAX00265547
JAX00265548
JAX00265549
JAX00265550
JAX00265554
JAX00265555
JAX00009098
JAX00265556
JAX00265557
JAX00009100
JAX00009101
JAX00265558
JAX00265559
JAX00265561
JAX00265562
JAX00265563
JAX00265564
JAX00265565
JAX00009103
JAX00009104
JAX00265566
JAX00265567
JAX00193212
JAX00265568
JAX00265569
JAX00265570
JAX00265572
JAX00265573
JAX00265574
JAX00265575
JAX00265576
JAX00265578
JAX00009105
JAX00265579
JAX00265580
JAX00265583
JAX00265584
JAX00265586
JAX00265587
JAX00265588
JAX00265589
JAX00265590
JAX00265591
JAX00009108
JAX00009109
JAX00265592
JAX00265593
JAX00265594
JAX00265595
JAX00265597
JAX00009111
JAX00009112
JAX00009113
JAX00265598
JAX00265599
JAX00265600
JAX00265602
JAX00265603
JAX00009114
JAX00265606
JAX00265607
JAX00265608
JAX00265609
JAX00009116
JAX00265610
JAX00265611
JAX00265612
JAX00265613
JAX00265614
JAX00009117
JAX00265615
JAX00265616
JAX00009118
JAX00009119
JAX00009120
JAX00009121
JAX00009122
JAX00265617
JAX00265618
JAX00265619
JAX00265620
JAX00265621
JAX00265622
JAX00265623
JAX00265624
JAX00265625
JAX00265626
JAX00009123
JAX00265627
JAX00009124
JAX00265628
JAX00265629
JAX00265630
JAX00265631
JAX00265632
JAX00265633
JAX00265634
JAX00265635
JAX00265636
JAX00265640
JAX00265641
JAX00009126
JAX00009127
JAX00265642
JAX00265643
JAX00265644
JAX00009128
JAX00265645
JAX00265646
JAX00265647
JAX00009129
JAX00265649
JAX00009130
JAX00009131
JAX00265650
JAX00265653
JAX00009132
JAX00009133
JAX00265654
JAX00265655
JAX00009134
JAX00265657
JAX00193213
JAX00265659
JAX00265660
JAX00265661
JAX00265662
JAX00265664
JAX00265665
JAX00265666
JAX00009135
JAX00009136
JAX00265667
JAX00265670
JAX00265671
JAX00265673
JAX00265675
JAX00193214
JAX00265677
JAX00009137
JAX00265678
JAX00265681
JAX00265683
JAX00009138
JAX00265684
JAX00265685
JAX00265686
JAX00265687
JAX00265688
JAX00193216
JAX00009140
JAX00265689
JAX00188868
JAX00265690
JAX00265691
JAX00265692
JAX00265693
JAX00265694
JAX00265695
JAX00265696
JAX00009141
JAX00009142
JAX00009143
JAX00265698
JAX00265699
JAX00265700
JAX00265701
JAX00193217
JAX00265702
JAX00265703
JAX00009144
JAX00009145
JAX00265705
JAX00265706
JAX00265707
JAX00193218
JAX00265709
JAX00009146
JAX00265710
JAX00265712
JAX00009147
JAX00265716
JAX00265719
JAX00009148
JAX00265720
JAX00265721
JAX00265722
JAX00009149
JAX00265723
JAX00265724
JAX00265725
JAX00265726
JAX00265727
JAX00265730
JAX00265731
JAX00009151
JAX00265732
JAX00009152
JAX00265734
JAX00265736
JAX00265738
JAX00265739
JAX00265740
JAX00265741
JAX00265742
JAX00009153
JAX00009154
JAX00009155
JAX00265743
JAX00265744
JAX00265745
JAX00265746
JAX00193219
JAX00265747
JAX00265748
JAX00265749
JAX00265752
JAX00265754
JAX00265755
JAX00265756
JAX00265758
JAX00265759
JAX00265760
JAX00009158
JAX00265761
JAX00265763
JAX00265766
JAX00265767
JAX00265768
JAX00009159
JAX00265770
JAX00265771
JAX00265773
JAX00265774
JAX00009160
JAX00009161
JAX00265777
JAX00009162
JAX00009163
JAX00193220
JAX00265779
JAX00265781
JAX00265782
JAX00265783
JAX00265784
JAX00009166
JAX00265785
JAX00009167
JAX00265787
JAX00265789
JAX00009168
JAX00009169
JAX00265790
JAX00265791
JAX00265792
JAX00265793
JAX00265797
JAX00265800
JAX00265801
JAX00265802
JAX00265806
JAX00265807
JAX00265808
JAX00265809
JAX00265811
JAX00265812
JAX00265813
JAX00265814
JAX00009172
JAX00009173
JAX00265815
JAX00265816
JAX00265817
JAX00265821
JAX00265822
JAX00265825
JAX00265826
JAX00193222
JAX00009174
JAX00009175
JAX00265827
JAX00193223
JAX00193224
JAX00265828
JAX00265829
JAX00265830
JAX00009178
JAX00265832
JAX00265833
JAX00265834
JAX00265835
JAX00265836
JAX00193225
JAX00265837
JAX00009180
JAX00009182
JAX00265839
JAX00265840
JAX00265841
JAX00265842
JAX00265843
JAX00009183
JAX00009184
JAX00193226
JAX00193228
JAX00265845
JAX00265846
JAX00009185
JAX00265848
JAX00009186
JAX00265851
JAX00009187
JAX00009188
JAX00193229
JAX00265852
JAX00265853
JAX00265854
JAX00265855
JAX00265856
JAX00265857
JAX00265858
JAX00265859
JAX00009189
JAX00009190
JAX00265860
JAX00265861
JAX00009191
JAX00193230
JAX00265862
JAX00265863
JAX00265864
JAX00265865
JAX00265866
JAX00265867
JAX00265869
JAX00265871
JAX00265872
JAX00265873
JAX00265874
JAX00265875
JAX00009192
JAX00265876
JAX00009194
JAX00265877
JAX00265878
JAX00193231
JAX00265879
JAX00265880
JAX00265881
JAX00265883
JAX00265884
JAX00009195
JAX00265886
JAX00265887
JAX00265888
JAX00265889
JAX00193233
JAX00265890
JAX00265891
JAX00265892
JAX00009200
JAX00265894
JAX00265895
JAX00265897
JAX00265898
JAX00193235
JAX00265899
JAX00265900
JAX00265902
JAX00265903
JAX00265904
JAX00265905
JAX00265906
JAX00009203
JAX00265907
JAX00265908
JAX00265909
JAX00265910
JAX00265911
JAX00265912
JAX00009204
JAX00265913
JAX00009205
JAX00265914
JAX00265915
JAX00265916
JAX00009206
JAX00265917
JAX00265920
JAX00265923
JAX00265924
JAX00265925
JAX00265926
JAX00265927
JAX00009207
JAX00265928
JAX00265929
JAX00009209
JAX00265930
JAX00188869
JAX00265931
JAX00265932
JAX00265933
JAX00265934
JAX00265935
JAX00265936
JAX00265937
JAX00265938
JAX00265939
JAX00265941
JAX00265942
JAX00265943
JAX00009211
JAX00265944
JAX00193237
JAX00265945
JAX00265948
JAX00265949
JAX00265950
JAX00265951
JAX00193238
JAX00265952
JAX00265954
JAX00009213
JAX00265956
JAX00265957
JAX00265958
JAX00009214
JAX00265959
JAX00265960
JAX00009215
JAX00265961
JAX00265962
JAX00265963
JAX00265964
JAX00193239
JAX00265968
JAX00265969
JAX00188870
JAX00265970
JAX00265971
JAX00265972
JAX00009216
JAX00265973
JAX00265974
JAX00009217
JAX00265976
JAX00265977
JAX00265978
JAX00265979
JAX00009218
JAX00265980
JAX00265982
JAX00265983
JAX00265984
JAX00265985
JAX00265986
JAX00265988
JAX00265989
JAX00265990
JAX00265991
JAX00265992
JAX00265993
JAX00265994
JAX00009219
JAX00265995
JAX00009222
JAX00265996
JAX00009224
JAX00265997
JAX00265998
JAX00009225
JAX00265999
JAX00266000
JAX00266001
JAX00266002
JAX00266004
JAX00266005
JAX00266006
JAX00266007
JAX00009227
JAX00266009
JAX00266010
JAX00009228
JAX00266011
JAX00009229
JAX00266012
JAX00009230
JAX00009231
JAX00193244
JAX00266016
JAX00009232
JAX00009233
JAX00266018
JAX00266020
JAX00266021
JAX00266022
JAX00266024
JAX00266025
JAX00009235
JAX00009236
JAX00266027
JAX00266028
JAX00266029
JAX00009237
JAX00266030
JAX00266031
JAX00009239
JAX00266032
JAX00193247
JAX00266034
JAX00009240
JAX00009241
JAX00193248
JAX00193249
JAX00266035
JAX00009242
JAX00266036
JAX00266038
JAX00266039
JAX00266040
JAX00009243
JAX00266041
JAX00266042
JAX00266043
JAX00266045
JAX00266047
JAX00009245
JAX00193250
JAX00009246
JAX00266050
JAX00009247
JAX00266051
JAX00266052
JAX00266053
JAX00266057
JAX00266058
JAX00009251
JAX00009252
JAX00266059
JAX00266062
JAX00009254
JAX00266066
JAX00266067
JAX00266068
JAX00266069
JAX00266071
JAX00266072
JAX00266073
JAX00266074
JAX00266075
JAX00266076
JAX00266077
JAX00266079
JAX00266080
JAX00009255
JAX00266081
JAX00266082
JAX00266084
JAX00266085
JAX00009256
JAX00266087
JAX00009257
JAX00266088
JAX00266091
JAX00009258
JAX00009259
JAX00009260
JAX00266092
JAX00266094
JAX00266095
JAX00266096
JAX00266097
JAX00009261
JAX00009262
JAX00009263
JAX00266098
JAX00266100
JAX00266101
JAX00266103
JAX00266105
JAX00266106
JAX00266108
JAX00266109
JAX00266110
JAX00009264
JAX00266113
JAX00266114
JAX00266115
JAX00266117
JAX00266118
JAX00266119
JAX00266120
JAX00009265
JAX00266122
JAX00266123
JAX00266124
JAX00266125
JAX00266126
JAX00266127
JAX00266128
JAX00266129
JAX00266130
JAX00266131
JAX00266132
JAX00266133
JAX00193256
JAX00009267
JAX00009268
JAX00009269
JAX00266135
JAX00266136
JAX00266137
JAX00009271
JAX00266139
JAX00266140
JAX00193258
JAX00266142
JAX00266143
JAX00266144
JAX00266145
JAX00266146
JAX00009272
JAX00266147
JAX00266148
JAX00009273
JAX00266150
JAX00266151
JAX00009274
JAX00009275
JAX00009278
JAX00009279
JAX00193260
JAX00266152
JAX00266153
JAX00266154
JAX00266155
JAX00009280
JAX00266158
JAX00266159
JAX00266160
JAX00009281
JAX00266161
JAX00266162
JAX00266163
JAX00009282
JAX00266167
JAX00009283
JAX00193262
JAX00266171
JAX00266172
JAX00266174
JAX00266175
JAX00009285
JAX00266177
JAX00193263
JAX00009286
JAX00266178
JAX00266179
JAX00009287
JAX00188871
JAX00266182
JAX00266184
JAX00266185
JAX00009288
JAX00009289
JAX00009290
JAX00009291
JAX00266186
JAX00266187
JAX00266189
JAX00266190
JAX00266191
JAX00009292
JAX00009293
JAX00266193
JAX00266194
JAX00266195
JAX00266196
JAX00266197
JAX00266198
JAX00266199
JAX00266201
JAX00193266
JAX00266202
JAX00266203
JAX00266206
JAX00009298
JAX00009299
JAX00266208
JAX00266209
JAX00266210
JAX00266211
JAX00266212
JAX00009300
JAX00009301
JAX00009302
JAX00266214
JAX00266215
JAX00266216
JAX00266217
JAX00266218
JAX00266219
JAX00009304
JAX00009305
JAX00266221
JAX00266222
JAX00193269
JAX00193270
JAX00266223
JAX00266224
JAX00266226
JAX00266227
JAX00266229
JAX00009307
JAX00266230
JAX00266231
JAX00266232
JAX00266233
JAX00009308
JAX00266235
JAX00009309
JAX00266237
JAX00266238
JAX00266240
JAX00266241
JAX00266242
JAX00266244
JAX00266245
JAX00266248
JAX00009311
JAX00266254
JAX00009312
JAX00266255
JAX00266257
JAX00266258
JAX00009313
JAX00266260
JAX00266261
JAX00266262
JAX00009314
JAX00009315
JAX00266263
JAX00266264
JAX00009317
JAX00266265
JAX00266266
JAX00266268
JAX00266269
JAX00266270
JAX00009318
JAX00266271
JAX00266272
JAX00009319
JAX00009320
JAX00266273
JAX00266274
JAX00266275
JAX00193273
JAX00193274
JAX00266276
JAX00009322
JAX00266277
JAX00009323
JAX00266278
JAX00266279
JAX00009324
JAX00009325
JAX00009326
JAX00266280
JAX00266281
JAX00266282
JAX00266283
JAX00266285
JAX00266286
JAX00266287
JAX00266288
JAX00266289
JAX00009327
JAX00009328
JAX00266293
JAX00009329
JAX00266295
JAX00266296
JAX00009330
JAX00266297
JAX00266298
JAX00266299
JAX00266300
JAX00266302
JAX00009333
JAX00266303
JAX00009334
JAX00266304
JAX00266306
JAX00266307
JAX00009335
JAX00266308
JAX00266309
JAX00266310
JAX00266312
JAX00266313
JAX00266315
JAX00266316
JAX00266317
JAX00009337
JAX00266318
JAX00266319
JAX00266320
JAX00009340
JAX00266323
JAX00266324
JAX00266325
JAX00009341
JAX00266327
JAX00266329
JAX00266330
JAX00193278
JAX00266331
JAX00009342
JAX00009343
JAX00193279
JAX00266332
JAX00009344
JAX00009345
JAX00266335
JAX00266337
JAX00266338
JAX00266340
JAX00266341
JAX00266342
JAX00266343
JAX00009349
JAX00266344
JAX00266345
JAX00266346
JAX00266348
JAX00266349
JAX00266350
JAX00193280
JAX00009350
JAX00266351
JAX00266352
JAX00266353
JAX00266354
JAX00266355
JAX00009351
JAX00009352
JAX00266356
JAX00266357
JAX00266358
JAX00266359
JAX00266360
JAX00266361
JAX00266362
JAX00266364
JAX00266365
JAX00266366
JAX00009353
JAX00266367
JAX00266368
JAX00266369
JAX00266371
JAX00266372
JAX00009355
JAX00266374
JAX00266375
JAX00009356
JAX00266376
JAX00266377
JAX00266378
JAX00266382
JAX00266384
JAX00266385
JAX00266386
JAX00009360
JAX00266388
JAX00266389
JAX00009361
JAX00009362
JAX00266390
JAX00266391
JAX00266392
JAX00266394
JAX00266395
JAX00266396
JAX00266397
JAX00266398
JAX00266400
JAX00266401
JAX00266402
JAX00266404
JAX00188872
JAX00009364
JAX00188873
JAX00009365
JAX00266408
JAX00266409
JAX00266411
JAX00266412
JAX00266413
JAX00266414
JAX00266415
JAX00266416
JAX00009368
JAX00266418
JAX00266419
JAX00266421
JAX00266422
JAX00009369
JAX00009370
JAX00009371
JAX00266424
JAX00266425
JAX00266427
JAX00266428
JAX00266429
JAX00266431
JAX00266432
JAX00009372
JAX00009373
JAX00266434
JAX00009374
JAX00266436
JAX00266438
JAX00266439
JAX00193282
JAX00266440
JAX00266441
JAX00266442
JAX00266444
JAX00266446
JAX00009376
JAX00266447
JAX00266449
JAX00266450
JAX00266452
JAX00266453
JAX00266454
JAX00266455
JAX00266456
JAX00266457
JAX00266458
JAX00266459
JAX00009378
JAX00009379
JAX00266460
JAX00193284
JAX00266461
JAX00009381
JAX00009382
JAX00266463
JAX00193286
JAX00266464
JAX00266465
JAX00266467
JAX00266468
JAX00266469
JAX00009386
JAX00266471
JAX00266473
JAX00266474
JAX00266475
JAX00266477
JAX00009387
JAX00009388
JAX00009389
JAX00266478
JAX00266479
JAX00266480
JAX00266481
JAX00266482
JAX00009390
JAX00009391
JAX00009392
JAX00266483
JAX00193289
JAX00266485
JAX00266486
JAX00009394
JAX00266487
JAX00266488
JAX00266489
JAX00266490
JAX00009396
JAX00266491
JAX00009397
JAX00009398
JAX00266493
JAX00266494
JAX00266495
JAX00266496
JAX00266497
JAX00009399
JAX00009400
JAX00266498
JAX00266499
JAX00193291
JAX00266500
JAX00009403
JAX00266501
JAX00266502
JAX00009404
JAX00266503
JAX00193292
JAX00266504
JAX00266505
JAX00009406
JAX00266507
JAX00266508
JAX00266509
JAX00193294
JAX00266513
JAX00009409
JAX00266515
JAX00266516
JAX00266517
JAX00193296
JAX00009410
JAX00266518
JAX00266519
JAX00009411
JAX00266520
JAX00266521
JAX00009413
JAX00009414
JAX00266522
JAX00266523
JAX00009415
JAX00266524
JAX00009416
JAX00266527
JAX00266528
JAX00266529
JAX00266530
JAX00266531
JAX00266532
JAX00009418
JAX00266533
JAX00266534
JAX00266536
JAX00266537
JAX00193299
JAX00193300
JAX00266538
JAX00009420
JAX00009421
JAX00009422
JAX00266541
JAX00009423
JAX00009424
JAX00009425
JAX00266542
JAX00266543
JAX00193301
JAX00009426
JAX00009427
JAX00266544
JAX00266545
JAX00266548
JAX00009429
JAX00009431
JAX00266549
JAX00266550
JAX00266551
JAX00266552
JAX00266553
JAX00266554
JAX00266555
JAX00266556
JAX00009432
JAX00266557
JAX00266558
JAX00266559
JAX00009433
JAX00266563
JAX00009436
JAX00193305
JAX00193306
JAX00266564
JAX00266565
JAX00266566
JAX00266567
JAX00266569
JAX00009438
JAX00266570
JAX00009440
JAX00266571
JAX00266573
JAX00266574
JAX00266575
JAX00266577
JAX00266578
JAX00266579
JAX00266580
JAX00266581
JAX00266583
JAX00009441
JAX00266584
JAX00266585
JAX00193309
JAX00009443
JAX00266587
JAX00266588
JAX00266589
JAX00266591
JAX00266592
JAX00266593
JAX00266594
JAX00266596
JAX00009444
JAX00009445
JAX00009446
JAX00266597
JAX00266598
JAX00266599
JAX00266600
JAX00266601
JAX00266602
JAX00193310
JAX00009449
JAX00266603
JAX00266604
JAX00266605
JAX00266606
JAX00266607
JAX00266608
JAX00266609
JAX00009450
JAX00009451
JAX00009452
JAX00266611
JAX00266612
JAX00266613
JAX00266614
JAX00266615
JAX00266616
JAX00266617
JAX00266618
JAX00266619
JAX00266620
JAX00266621
JAX00193311
JAX00193312
JAX00266623
JAX00266624
JAX00266625
JAX00266626
JAX00009453
JAX00009455
JAX00266628
JAX00266629
JAX00266630
JAX00009457
JAX00266631
JAX00266632
JAX00266633
JAX00009458
JAX00266635
JAX00266636
JAX00266637
JAX00266638
JAX00266639
JAX00266640
JAX00266641
JAX00266642
JAX00266643
JAX00266644
JAX00009459
JAX00009460
JAX00266645
JAX00266646
JAX00266647
JAX00266648
JAX00266651
JAX00266652
JAX00266653
JAX00266654
JAX00266655
JAX00009464
JAX00266658
JAX00009466
JAX00266662
JAX00266664
JAX00266665
JAX00266666
JAX00009468
JAX00009469
JAX00266667
JAX00266668
JAX00266669
JAX00266670
JAX00266671
JAX00266672
JAX00266673
JAX00009472
JAX00266674
JAX00266675
JAX00266677
JAX00266679
JAX00009474
JAX00009475
JAX00266682
JAX00266683
JAX00266684
JAX00266686
JAX00266687
JAX00266688
JAX00266689
JAX00266690
JAX00009479
JAX00266691
JAX00266692
JAX00266693
JAX00266694
JAX00009480
JAX00266698
JAX00266699
JAX00266700
JAX00266703
JAX00266704
JAX00266706
JAX00266707
JAX00266708
JAX00009483
JAX00009484
JAX00009485
JAX00266710
JAX00266711
JAX00266712
JAX00266713
JAX00266716
JAX00266717
JAX00009486
JAX00266718
JAX00266719
JAX00266720
JAX00266721
JAX00266722
JAX00009488
JAX00266723
JAX00266724
JAX00266727
JAX00009490
JAX00009491
JAX00193319
JAX00193320
JAX00193321
JAX00266730
JAX00266731
JAX00266732
JAX00266733
JAX00009492
JAX00266737
JAX00266738
JAX00266744
JAX00266745
JAX00266748
JAX00193324
JAX00266749
JAX00266753
JAX00266754
JAX00266755
JAX00266757
JAX00266758
JAX00266762
JAX00266764
JAX00266765
JAX00266766
JAX00009501
JAX00009504
JAX00266773
JAX00266775
JAX00266777
JAX00266778
JAX00009508
JAX00009509
JAX00266780
JAX00266782
JAX00266783
JAX00266784
JAX00009510
JAX00009511
JAX00266785
JAX00193327
JAX00266789
JAX00009514
JAX00266791
JAX00009515
JAX00266792
JAX00266793
JAX00266794
JAX00266795
JAX00266799
JAX00266801
JAX00266803
JAX00009517
JAX00266804
JAX00266806
JAX00266808
JAX00266809
JAX00009519
JAX00266810
JAX00009520
JAX00193329
JAX00193330
JAX00266812
JAX00009522
JAX00009524
JAX00266813
JAX00266814
JAX00266815
JAX00266816
JAX00266818
JAX00266819
JAX00266822
JAX00266823
JAX00193331
JAX00266824
JAX00266825
JAX00193332
JAX00193333
JAX00266826
JAX00009525
JAX00009526
JAX00266827
JAX00266828
JAX00266829
JAX00266830
JAX00266831
JAX00266832
JAX00266836
JAX00009527
JAX00009528
JAX00266837
JAX00009530
JAX00266839
JAX00266841
JAX00266842
JAX00266845
JAX00266846
JAX00193334
JAX00193335
JAX00009531
JAX00009532
JAX00266847
JAX00009533
JAX00266848
JAX00188875
JAX00266850
JAX00266852
JAX00266853
JAX00266854
JAX00009534
JAX00009535
JAX00009536
JAX00266855
JAX00266856
JAX00266857
JAX00266858
JAX00266859
JAX00009537
JAX00009538
JAX00266860
JAX00266861
JAX00266862
JAX00266864
JAX00266865
JAX00009539
JAX00266867
JAX00266868
JAX00266869
JAX00266870
JAX00266871
JAX00266872
JAX00009542
JAX00266875
JAX00009544
JAX00266877
JAX00009545
JAX00266879
JAX00266880
JAX00266881
JAX00266886
JAX00193337
JAX00266887
JAX00009547
JAX00009548
JAX00266889
JAX00266890
JAX00266891
JAX00266892
JAX00193339
JAX00009551
JAX00266893
JAX00009552
JAX00266894
JAX00009553
JAX00266895
JAX00266896
JAX00266897
JAX00266898
JAX00266899
JAX00266901
JAX00266905
JAX00009555
JAX00266906
JAX00266908
JAX00009557
JAX00266909
JAX00009559
JAX00266914
JAX00266915
JAX00009560
JAX00266916
JAX00009561
JAX00266918
JAX00266919
JAX00266920
JAX00009562
JAX00266922
JAX00266923
JAX00009563
JAX00266924
JAX00266925
JAX00193344
JAX00266927
JAX00266928
JAX00266929
JAX00266930
JAX00009564
JAX00266931
JAX00009565
JAX00266932
JAX00009566
JAX00266933
JAX00266934
JAX00009567
JAX00266935
JAX00266936
JAX00266937
JAX00009568
JAX00009569
JAX00266938
JAX00266940
JAX00266941
JAX00266942
JAX00193347
JAX00009570
JAX00266943
JAX00266944
JAX00266945
JAX00266946
JAX00266947
JAX00009572
JAX00266948
JAX00266950
JAX00266951
JAX00009573
JAX00009574
JAX00009575
JAX00266954
JAX00266955
JAX00266956
JAX00009576
JAX00266958
JAX00009577
JAX00266959
JAX00009578
JAX00266961
JAX00266962
JAX00266963
JAX00266964
JAX00266965
JAX00266966
JAX00009579
JAX00266967
JAX00266968
JAX00266969
JAX00266970
JAX00009580
JAX00266972
JAX00009581
JAX00266973
JAX00193350
JAX00266975
JAX00266976
JAX00266978
JAX00266979
JAX00266980
JAX00266982
JAX00266983
JAX00266985
JAX00193351
JAX00266987
JAX00266989
JAX00009583
JAX00266991
JAX00266992
JAX00266994
JAX00266995
JAX00266996
JAX00266997
JAX00266998
JAX00266999
JAX00267000
JAX00009586
JAX00267002
JAX00193353
JAX00267003
JAX00267004
JAX00267005
JAX00267006
JAX00267009
JAX00267010
JAX00267012
JAX00267013
JAX00009589
JAX00267014
JAX00009590
JAX00267017
JAX00267018
JAX00267019
JAX00267021
JAX00267024
JAX00267026
JAX00267027
JAX00009591
JAX00267028
JAX00267029
JAX00267030
JAX00267031
JAX00267034
JAX00267036
JAX00267038
JAX00267039
JAX00267041
JAX00009595
JAX00267042
JAX00267043
JAX00267044
JAX00267045
JAX00267046
JAX00267047
JAX00267048
JAX00009597
JAX00009598
JAX00267049
JAX00009599
JAX00267050
JAX00267052
JAX00267053
JAX00267054
JAX00267055
JAX00267056
JAX00267058
JAX00267059
JAX00009600
JAX00009601
JAX00009602
JAX00267060
JAX00267061
JAX00267062
JAX00267065
JAX00267066
JAX00267067
JAX00267068
JAX00267069
JAX00267071
JAX00009603
JAX00267074
JAX00267075
JAX00267076
JAX00009604
JAX00193359
JAX00009606
JAX00009607
JAX00009608
JAX00267077
JAX00267078
JAX00267079
JAX00193360
JAX00267080
JAX00267081
JAX00267082
JAX00267083
JAX00267084
JAX00009609
JAX00009610
JAX00009611
JAX00193361
JAX00267085
JAX00267087
JAX00267088
JAX00267091
JAX00267095
JAX00267098
JAX00267099
JAX00267100
JAX00267101
JAX00267102
JAX00009613
JAX00009614
JAX00267105
JAX00267106
JAX00267107
JAX00193364
JAX00267108
JAX00267109
JAX00267110
JAX00267112
JAX00267113
JAX00267114
JAX00267116
JAX00267118
JAX00009616
JAX00267119
JAX00009617
JAX00009619
JAX00267122
JAX00267124
JAX00009621
JAX00267125
JAX00267129
JAX00009622
JAX00267131
JAX00267132
JAX00267134
JAX00267136
JAX00267137
JAX00267138
JAX00267139
JAX00267140
JAX00267141
JAX00009623
JAX00267142
JAX00267143
JAX00267144
JAX00267146
JAX00267150
JAX00267151
JAX00009624
JAX00267153
JAX00267156
JAX00267158
JAX00267159
JAX00267160
JAX00267162
JAX00267164
JAX00267165
JAX00267166
JAX00267167
JAX00267169
JAX00267170
JAX00009630
JAX00267172
JAX00267173
JAX00267174
JAX00009632
JAX00267177
JAX00267178
JAX00267179
JAX00267183
JAX00267184
JAX00267185
JAX00267186
JAX00267189
JAX00267191
JAX00267195
JAX00267196
JAX00267197
JAX00267198
JAX00267199
JAX00267200
JAX00267201
JAX00267202
JAX00267203
JAX00267205
JAX00267206
JAX00267207
JAX00267208
JAX00267209
JAX00009638
JAX00267210
JAX00267212
JAX00267214
JAX00267215
JAX00009639
JAX00267216
JAX00009641
JAX00267218
JAX00267219
JAX00267220
JAX00267221
JAX00267222
JAX00267224
JAX00267226
JAX00267227
JAX00267229
JAX00267230
JAX00267234
JAX00267236
JAX00267237
JAX00267238
JAX00009642
JAX00009643
JAX00267239
JAX00267240
JAX00267247
JAX00009644
JAX00009645
JAX00009646
JAX00267249
JAX00267250
JAX00267251
JAX00267252
JAX00267254
JAX00267255
JAX00267259
JAX00009647
JAX00267260
JAX00267262
JAX00267263
JAX00267264
JAX00267265
JAX00267266
JAX00267267
JAX00267269
JAX00267270
JAX00188878
JAX00267272
JAX00267273
JAX00009649
JAX00267275
JAX00009650
JAX00267276
JAX00267277
JAX00267278
JAX00009651
JAX00267280
JAX00188879
JAX00009652
JAX00267282
JAX00009653
JAX00267284
JAX00267286
JAX00267287
JAX00267288
JAX00267289
JAX00267291
JAX00009655
JAX00267295
JAX00267296
JAX00267297
JAX00267298
JAX00267299
JAX00267300
JAX00267301
JAX00267302
JAX00267303
JAX00009656
JAX00267305
JAX00267306
JAX00267307
JAX00267308
JAX00267310
JAX00267311
JAX00267312
JAX00009657
JAX00267314
JAX00267316
JAX00009658
JAX00009659
JAX00267317
JAX00267321
JAX00267322
JAX00267323
JAX00267326
JAX00267330
JAX00267331
JAX00267335
JAX00267338
JAX00267340
JAX00267341
JAX00267342
JAX00267343
JAX00267344
JAX00267345
JAX00267346
JAX00009660
JAX00267348
JAX00267349
JAX00267351
JAX00267352
JAX00267354
JAX00267355
JAX00267357
JAX00267358
JAX00267359
JAX00267360
JAX00267361
JAX00267362
JAX00267363
JAX00009664
JAX00009665
JAX00267364
JAX00267365
JAX00267367
JAX00267370
JAX00267371
JAX00267372
JAX00267373
JAX00267374
JAX00267375
JAX00267376
JAX00267377
JAX00267378
JAX00267379
JAX00267381
JAX00267385
JAX00267386
JAX00267387
JAX00267388
JAX00267389
JAX00267390
JAX00009666
JAX00009668
JAX00267392
JAX00267393
JAX00267395
JAX00267396
JAX00267397
JAX00267401
JAX00267402
JAX00009669
JAX00267405
JAX00267406
JAX00009670
JAX00267407
JAX00267408
JAX00267409
JAX00267410
JAX00267411
JAX00267414
JAX00267415
JAX00267419
JAX00267420
JAX00193373
JAX00193374
JAX00009672
JAX00009673
JAX00267421
JAX00267423
JAX00267424
JAX00267426
JAX00267428
JAX00267429
JAX00267430
JAX00267431
JAX00267432
JAX00267433
JAX00267434
JAX00267435
JAX00009675
JAX00267436
JAX00267440
JAX00267441
JAX00267442
JAX00267444
JAX00267449
JAX00267452
JAX00267453
JAX00267454
JAX00267455
JAX00267456
JAX00009678
JAX00267457
JAX00267458
JAX00267461
JAX00267462
JAX00267463
JAX00267464
JAX00267465
JAX00267466
JAX00267467
JAX00267468
JAX00009681
JAX00267469
JAX00267470
JAX00009683
JAX00267473
JAX00193376
JAX00267474
JAX00267476
JAX00009684
JAX00267477
JAX00267478
JAX00009686
JAX00267480
JAX00267482
JAX00267484
JAX00267485
JAX00267487
JAX00267488
JAX00009687
JAX00267489
JAX00267490
JAX00267491
JAX00267492
JAX00267493
JAX00267494
JAX00193379
JAX00267495
JAX00009689
JAX00267496
JAX00009692
JAX00267497
JAX00267498
JAX00267504
JAX00267506
JAX00267507
JAX00009693
JAX00009694
JAX00267508
JAX00267511
JAX00009695
JAX00193381
JAX00267512
JAX00267513
JAX00267515
JAX00009696
JAX00267517
JAX00267519
JAX00267521
JAX00267522
JAX00267523
JAX00009698
JAX00267524
JAX00267525
JAX00267526
JAX00267527
JAX00267528
JAX00267529
JAX00267531
JAX00267534
JAX00267536
JAX00267537
JAX00267540
JAX00267541
JAX00267542
JAX00267544
JAX00267545
JAX00267546
JAX00267547
JAX00267548
JAX00267549
JAX00009699
JAX00009700
JAX00009701
JAX00267551
JAX00267552
JAX00267553
JAX00267554
JAX00267555
JAX00009702
JAX00009703
JAX00267556
JAX00267557
JAX00267559
JAX00009704
JAX00267560
JAX00267561
JAX00267562
JAX00267563
JAX00267565
JAX00267567
JAX00267568
JAX00009705
JAX00009706
JAX00009707
JAX00267570
JAX00267572
JAX00267573
JAX00267574
JAX00267575
JAX00267576
JAX00267578
JAX00267579
JAX00267580
JAX00267581
JAX00267582
JAX00267583
JAX00267584
JAX00193383
JAX00193384
JAX00267586
JAX00009708
JAX00267587
JAX00009711
JAX00267589
JAX00009713
JAX00267590
JAX00193386
JAX00009715
JAX00193388
JAX00267592
JAX00267593
JAX00009717
JAX00009718
JAX00009719
JAX00267598
JAX00267600
JAX00267601
JAX00267603
JAX00267604
JAX00267606
JAX00267607
JAX00267608
JAX00267610
JAX00193389
JAX00267611
JAX00267612
JAX00267613
JAX00009721
JAX00267614
JAX00267620
JAX00009723
JAX00267622
JAX00267624
JAX00267626
JAX00267627
JAX00267628
JAX00009724
JAX00193390
JAX00267631
JAX00009725
JAX00267632
JAX00193391
JAX00267633
JAX00267634
JAX00267635
JAX00267638
JAX00009726
JAX00193392
JAX00009727
JAX00267639
JAX00009728
JAX00267640
JAX00267641
JAX00267642
JAX00267644
JAX00267645
JAX00267646
JAX00009729
JAX00009730
JAX00267652
JAX00267654
JAX00009732
JAX00267655
JAX00267656
JAX00267657
JAX00009733
JAX00267658
JAX00267659
JAX00009734
JAX00267660
JAX00267661
JAX00267662
JAX00267663
JAX00267666
JAX00009735
JAX00267667
JAX00009736
JAX00009737
JAX00267669
JAX00267670
JAX00267671
JAX00267672
JAX00009738
JAX00009739
JAX00193393
JAX00193394
JAX00193395
JAX00267674
JAX00267675
JAX00009741
JAX00267676
JAX00009742
JAX00267680
JAX00267681
JAX00009743
JAX00009744
JAX00009745
JAX00267682
JAX00267683
JAX00267684
JAX00267685
JAX00267686
JAX00267687
JAX00267688
JAX00267690
JAX00009746
JAX00267691
JAX00267694
JAX00267695
JAX00267696
JAX00267697
JAX00267699
JAX00267700
JAX00009747
JAX00009748
JAX00267701
JAX00267703
JAX00267704
JAX00267706
JAX00267707
JAX00267711
JAX00009750
JAX00009751
JAX00009752
JAX00193396
JAX00193397
JAX00267712
JAX00267714
JAX00193398
JAX00267718
JAX00009755
JAX00267719
JAX00193399
JAX00267721
JAX00267724
JAX00193400
JAX00267726
JAX00267727
JAX00009758
JAX00267729
JAX00267730
JAX00267731
JAX00267733
JAX00267735
JAX00267740
JAX00009760
JAX00267741
JAX00267743
JAX00267744
JAX00267745
JAX00267746
JAX00267747
JAX00267748
JAX00267749
JAX00009763
JAX00267751
JAX00193404
JAX00009764
JAX00267752
JAX00267753
JAX00267754
JAX00267755
JAX00267756
JAX00009765
JAX00267757
JAX00267758
JAX00267759
JAX00009767
JAX00267760
JAX00267762
JAX00267763
JAX00009768
JAX00267765
JAX00267766
JAX00009769
JAX00009770
JAX00267767
JAX00267769
JAX00009771
JAX00267770
JAX00267773
JAX00267774
JAX00267776
JAX00267777
JAX00009774
JAX00267779
JAX00267780
JAX00193407
JAX00267781
JAX00267782
JAX00009777
JAX00267783
JAX00009778
JAX00267784
JAX00267785
JAX00267786
JAX00267788
JAX00267792
JAX00009779
JAX00267793
JAX00267794
JAX00267795
JAX00267796
JAX00267800
JAX00267801
JAX00267802
JAX00267803
JAX00267805
JAX00267807
JAX00267808
JAX00267809
JAX00267812
JAX00267813
JAX00267814
JAX00009780
JAX00267815
JAX00267816
JAX00267817
JAX00267823
JAX00267825
JAX00267826
JAX00267828
JAX00267830
JAX00267831
JAX00267833
JAX00267834
JAX00009783
JAX00267836
JAX00267837
JAX00009784
JAX00267838
JAX00267839
JAX00267840
JAX00009786
JAX00193408
JAX00009787
JAX00267843
JAX00267844
JAX00009788
JAX00267849
JAX00267851
JAX00267853
JAX00009789
JAX00267856
JAX00267857
JAX00009790
JAX00267859
JAX00267860
JAX00267862
JAX00267864
JAX00193409
JAX00193410
JAX00193411
JAX00009793
JAX00009794
JAX00267865
JAX00267867
JAX00267868
JAX00267872
JAX00009797
JAX00267873
JAX00267875
JAX00267876
JAX00267877
JAX00009798
JAX00267878
JAX00267879
JAX00009799
JAX00267880
JAX00009800
JAX00267883
JAX00267884
JAX00267885
JAX00267886
JAX00267887
JAX00267889
JAX00267891
JAX00009801
JAX00267892
JAX00267893
JAX00267894
JAX00267896
JAX00009802
JAX00267897
JAX00009803
JAX00267898
JAX00267900
JAX00267902
JAX00267905
JAX00267907
JAX00267908
JAX00009804
JAX00009806
JAX00267911
JAX00267912
JAX00267913
JAX00009807
JAX00267915
JAX00009808
JAX00267916
JAX00267917
JAX00267918
JAX00267919
JAX00267921
JAX00267923
JAX00267924
JAX00009809
JAX00267927
JAX00267929
JAX00009810
JAX00267931
JAX00267932
JAX00267937
JAX00267938
JAX00193413
JAX00009811
JAX00009812
JAX00188880
JAX00267939
JAX00267941
JAX00009813
JAX00267942
JAX00267943
JAX00267944
JAX00267946
JAX00267951
JAX00267952
JAX00267953
JAX00009814
JAX00188881
JAX00009815
JAX00188882
JAX00267954
JAX00009816
JAX00267958
JAX00267960
JAX00267964
JAX00267965
JAX00267968
JAX00267969
JAX00267970
JAX00267971
JAX00009820
JAX00009821
JAX00267974
JAX00267975
JAX00009822
JAX00009823
JAX00267977
JAX00009824
JAX00267978
JAX00267979
JAX00267980
JAX00267981
JAX00267982
JAX00009825
JAX00267983
JAX00267984
JAX00267985
JAX00009826
JAX00009827
JAX00267986
JAX00267987
JAX00267988
JAX00009828
JAX00267990
JAX00267991
JAX00267993
JAX00267994
JAX00267995
JAX00267996
JAX00009830
JAX00267997
JAX00267998
JAX00267999
JAX00268000
JAX00009831
JAX00268001
JAX00268002
JAX00009833
JAX00268005
JAX00268006
JAX00268007
JAX00009835
JAX00009836
JAX00009837
JAX00009838
JAX00009839
JAX00268009
JAX00268010
JAX00268011
JAX00268013
JAX00268014
JAX00009840
JAX00268015
JAX00268017
JAX00268021
JAX00009842
JAX00268022
JAX00268024
JAX00268025
JAX00009844
JAX00009847
JAX00268026
JAX00009848
JAX00268028
JAX00268029
JAX00268031
JAX00268032
JAX00268034
JAX00268035
JAX00268036
JAX00009850
JAX00268037
JAX00268038
JAX00009851
JAX00268039
JAX00268040
JAX00268042
JAX00268043
JAX00268045
JAX00268046
JAX00268047
JAX00009852
JAX00268048
JAX00009853
JAX00009854
JAX00268049
JAX00268050
JAX00268051
JAX00009855
JAX00009856
JAX00268052
JAX00268053
JAX00268055
JAX00268056
JAX00268057
JAX00268058
JAX00009857
JAX00268059
JAX00268060
JAX00268062
JAX00268063
JAX00009858
JAX00268064
JAX00268065
JAX00268066
JAX00268067
JAX00268068
JAX00268069
JAX00009862
JAX00009863
JAX00268072
JAX00268073
JAX00268075
JAX00268076
JAX00268077
JAX00268078
JAX00268079
JAX00009864
JAX00268080
JAX00268081
JAX00268082
JAX00268083
JAX00268084
JAX00268087
JAX00268088
JAX00009865
JAX00268091
JAX00268093
JAX00268096
JAX00193414
JAX00268097
JAX00193415
JAX00268101
JAX00268103
JAX00268105
JAX00009868
JAX00009869
JAX00268106
JAX00268107
JAX00268108
JAX00268109
JAX00268110
JAX00268111
JAX00268114
JAX00009870
JAX00009872
JAX00268118
JAX00268119
JAX00268120
JAX00268123
JAX00268124
JAX00268125
JAX00268126
JAX00009873
JAX00268127
JAX00268128
JAX00268129
JAX00268131
JAX00268134
JAX00268135
JAX00009874
JAX00268137
JAX00009875
JAX00268138
JAX00268141
JAX00009877
JAX00009878
JAX00268145
JAX00268146
JAX00268149
JAX00009880
JAX00268150
JAX00268151
JAX00268154
JAX00009881
JAX00268156
JAX00009882
JAX00009883
JAX00268157
JAX00268159
JAX00268161
JAX00268162
JAX00009884
JAX00268165
JAX00268166
JAX00268167
JAX00268169
JAX00268171
JAX00268172
JAX00268173
JAX00268174
JAX00268175
JAX00268176
JAX00268177
JAX00268178
JAX00009885
JAX00268180
JAX00268182
JAX00009887
JAX00268183
JAX00268184
JAX00268185
JAX00268186
JAX00268190
JAX00268191
JAX00188883
JAX00009888
JAX00009889
JAX00009890
JAX00268193
JAX00268194
JAX00268195
JAX00268196
JAX00268198
JAX00009892
JAX00009893
JAX00268200
JAX00268202
JAX00268203
JAX00268204
JAX00009894
JAX00268205
JAX00268206
JAX00268207
JAX00268208
JAX00268209
JAX00268210
JAX00268211
JAX00268212
JAX00268214
JAX00268215
JAX00268217
JAX00268218
JAX00268219
JAX00009895
JAX00268220
JAX00268221
JAX00268222
JAX00268223
JAX00009896
JAX00268227
JAX00268228
JAX00268231
JAX00268232
JAX00268234
JAX00268235
JAX00268238
JAX00268239
JAX00268241
JAX00268242
JAX00268244
JAX00268245
JAX00268246
JAX00268247
JAX00268248
JAX00009897
JAX00009898
JAX00268249
JAX00009899
JAX00268251
JAX00268252
JAX00193419
JAX00193420
JAX00268255
JAX00268257
JAX00268258
JAX00268259
JAX00268262
JAX00268263
JAX00268267
JAX00268269
JAX00268270
JAX00268271
JAX00268274
JAX00268275
JAX00268276
JAX00268278
JAX00268279
JAX00009903
JAX00268281
JAX00268282
JAX00268283
JAX00268285
JAX00268286
JAX00009904
JAX00268287
JAX00268288
JAX00268289
JAX00268291
JAX00268292
JAX00009906
JAX00268294
JAX00009907
JAX00268295
JAX00268296
JAX00268298
JAX00268300
JAX00268301
JAX00268302
JAX00268303
JAX00268305
JAX00268307
JAX00009909
JAX00268308
JAX00268309
JAX00268311
JAX00268312
JAX00268313
JAX00268314
JAX00268315
JAX00268316
JAX00268319
JAX00193423
JAX00009911
JAX00268320
JAX00268322
JAX00268323
JAX00268324
JAX00009912
JAX00009913
JAX00009914
JAX00268325
JAX00268326
JAX00268328
JAX00268331
JAX00268333
JAX00268334
JAX00268335
JAX00268336
JAX00193424
JAX00268337
JAX00268341
JAX00268342
JAX00268343
JAX00268345
JAX00268346
JAX00009915
JAX00009916
JAX00009917
JAX00268349
JAX00268351
JAX00268354
JAX00268355
JAX00268356
JAX00268357
JAX00268358
JAX00009918
JAX00268359
JAX00268360
JAX00268364
JAX00268366
JAX00268368
JAX00268369
JAX00268371
JAX00268373
JAX00268375
JAX00268376
JAX00268378
JAX00268380
JAX00268381
JAX00009921
JAX00268383
JAX00009922
JAX00268384
JAX00009923
JAX00268386
JAX00268390
JAX00268391
JAX00268394
JAX00268396
JAX00268397
JAX00268398
JAX00268399
JAX00009924
JAX00268403
JAX00268404
JAX00009927
JAX00009929
JAX00268408
JAX00268409
JAX00268411
JAX00268413
JAX00268414
JAX00268417
JAX00268418
JAX00009930
JAX00268419
JAX00193431
JAX00193432
JAX00268420
JAX00268421
JAX00268423
JAX00009931
JAX00268424
JAX00268426
JAX00009932
JAX00268427
JAX00268428
JAX00268429
JAX00268433
JAX00009933
JAX00188885
JAX00268435
JAX00009934
JAX00009935
JAX00268436
JAX00268437
JAX00268438
JAX00268441
JAX00193434
JAX00268442
JAX00268444
JAX00268445
JAX00268446
JAX00009937
JAX00268447
JAX00009938
JAX00268449
JAX00268450
JAX00009939
JAX00009940
JAX00009941
JAX00268453
JAX00268454
JAX00268455
JAX00268456
JAX00268457
JAX00268459
JAX00009942
JAX00268460
JAX00268461
JAX00268462
JAX00268463
JAX00268464
JAX00009943
JAX00193436
JAX00193437
JAX00193438
JAX00268465
JAX00009945
JAX00268466
JAX00009946
JAX00009947
JAX00268469
JAX00009948
JAX00268472
JAX00268475
JAX00268476
JAX00009950
JAX00268478
JAX00268479
JAX00268482
JAX00268483
JAX00268484
JAX00268486
JAX00268487
JAX00268488
JAX00268489
JAX00268491
JAX00009951
JAX00009952
JAX00193439
JAX00268492
JAX00268494
JAX00268495
JAX00268497
JAX00268498
JAX00268500
JAX00268502
JAX00268503
JAX00268504
JAX00268505
JAX00009956
JAX00268508
JAX00268509
JAX00268510
JAX00268511
JAX00268512
JAX00268513
JAX00268514
JAX00268515
JAX00193442
JAX00268516
JAX00268517
JAX00268518
JAX00009959
JAX00268520
JAX00268521
JAX00268523
JAX00268524
JAX00009960
JAX00009961
JAX00009962
JAX00268526
JAX00268528
JAX00009963
JAX00268530
JAX00268531
JAX00009964
JAX00193443
JAX00193445
JAX00193447
JAX00009965
JAX00268533
JAX00268534
JAX00268535
JAX00009966
JAX00268538
JAX00268539
JAX00268540
JAX00009967
JAX00009968
JAX00268541
JAX00268543
JAX00268544
JAX00009969
JAX00009972
JAX00268547
JAX00009974
JAX00193448
JAX00009975
JAX00009976
JAX00009977
JAX00268548
JAX00268552
JAX00724572
JAX00268556
JAX00268557
JAX00268558
JAX00268559
JAX00268560
JAX00268561
JAX00193449
JAX00268562
JAX00268563
JAX00268564
JAX00268565
JAX00268566
JAX00268569
JAX00268572
JAX00268573
JAX00268576
JAX00268577
JAX00268579
JAX00268581
JAX00009978
JAX00268582
JAX00268584
JAX00268585
JAX00009980
JAX00009982
JAX00268586
JAX00268587
JAX00268589
JAX00268590
JAX00268591
JAX00268592
JAX00268593
JAX00268594
JAX00268595
JAX00268596
JAX00009983
JAX00268597
JAX00193452
JAX00268598
JAX00268599
JAX00268600
JAX00268601
JAX00268603
JAX00193453
JAX00009986
JAX00268604
JAX00268605
JAX00268607
JAX00268609
JAX00268610
JAX00268611
JAX00268612
JAX00009987
JAX00009988
JAX00009989
JAX00193454
JAX00268614
JAX00268616
JAX00268617
JAX00268618
JAX00268622
JAX00193456
JAX00009991
JAX00009992
JAX00268624
JAX00268625
JAX00268626
JAX00268628
JAX00268629
JAX00268630
JAX00268631
JAX00268633
JAX00268634
JAX00268635
JAX00268636
JAX00268637
JAX00009993
JAX00009995
JAX00268638
JAX00268639
JAX00268640
JAX00268641
JAX00268643
JAX00268644
JAX00268645
JAX00268646
JAX00268647
JAX00268648
JAX00268649
JAX00268650
JAX00268651
JAX00268652
JAX00268653
JAX00268654
JAX00009997
JAX00009998
JAX00268655
JAX00268656
JAX00268657
JAX00268658
JAX00010001
JAX00193457
JAX00193459
JAX00268660
JAX00268662
JAX00268664
JAX00268665
JAX00268666
JAX00268667
JAX00268668
JAX00010002
JAX00010003
JAX00010004
JAX00193460
JAX00193461
JAX00193462
JAX00268670
JAX00268671
JAX00010005
JAX00010007
JAX00268672
JAX00268673
JAX00268675
JAX00268677
JAX00268679
JAX00268680
JAX00268681
JAX00268682
JAX00268684
JAX00268685
JAX00268686
JAX00268687
JAX00268688
JAX00010008
JAX00268689
JAX00268690
JAX00010009
JAX00010010
JAX00268691
JAX00010011
JAX00268692
JAX00268693
JAX00268694
JAX00010013
JAX00268696
JAX00268697
JAX00268699
JAX00268700
JAX00268701
JAX00268702
JAX00010014
JAX00193463
JAX00193464
JAX00010015
JAX00010016
JAX00193465
JAX00268703
JAX00268704
JAX00268705
JAX00268707
JAX00268708
JAX00010017
JAX00193466
JAX00010020
JAX00010021
JAX00268710
JAX00268711
JAX00193467
JAX00010023
JAX00268712
JAX00268713
JAX00268714
JAX00268715
JAX00268716
JAX00268717
JAX00268718
JAX00268719
JAX00010024
JAX00268723
JAX00268724
JAX00268725
JAX00268726
JAX00268727
JAX00268730
JAX00268732
JAX00268735
JAX00010027
JAX00268736
JAX00268737
JAX00268738
JAX00193469
JAX00268740
JAX00010028
JAX00268741
JAX00268742
JAX00010029
JAX00268743
JAX00268744
JAX00268745
JAX00193470
JAX00010030
JAX00010032
JAX00268746
JAX00268747
JAX00268748
JAX00268749
JAX00268752
JAX00268753
JAX00268754
JAX00193474
JAX00010035
JAX00268755
JAX00268756
JAX00268758
JAX00268759
JAX00010036
JAX00268761
JAX00268762
JAX00268763
JAX00268765
JAX00268766
JAX00268770
JAX00010038
JAX00010039
JAX00268771
JAX00268772
JAX00268774
JAX00268775
JAX00268776
JAX00010040
JAX00268778
JAX00268779
JAX00268780
JAX00268781
JAX00268784
JAX00010042
JAX00268785
JAX00268786
JAX00268788
JAX00010043
JAX00268789
JAX00268790
JAX00268791
JAX00010044
JAX00268800
JAX00268802
JAX00268804
JAX00268805
JAX00268806
JAX00268807
JAX00010047
JAX00268808
JAX00268809
JAX00268810
JAX00193476
JAX00193477
JAX00193478
JAX00268811
JAX00268812
JAX00268815
JAX00268816
JAX00268817
JAX00268819
JAX00010051
JAX00010052
JAX00268820
JAX00268821
JAX00268822
JAX00268823
JAX00010053
JAX00010054
JAX00188887
JAX00010055
JAX00268824
JAX00268825
JAX00268826
JAX00268827
JAX00268828
JAX00268829
JAX00268830
JAX00268831
JAX00268833
JAX00268835
JAX00268837
JAX00268838
JAX00268839
JAX00268840
JAX00268842
JAX00268844
JAX00010058
JAX00268845
JAX00268846
JAX00268847
JAX00268850
JAX00010059
JAX00268852
JAX00193479
JAX00193480
JAX00268854
JAX00193481
JAX00010060
JAX00010061
JAX00193482
JAX00010064
JAX00268857
JAX00268858
JAX00268859
JAX00268861
JAX00010065
JAX00010066
JAX00268864
JAX00010067
JAX00268866
JAX00268867
JAX00268868
JAX00268869
JAX00010068
JAX00268871
JAX00010069
JAX00268872
JAX00193485
JAX00268873
JAX00268874
JAX00268875
JAX00268876
JAX00268880
JAX00010071
JAX00268882
JAX00010072
JAX00268883
JAX00010073
JAX00268885
JAX00268886
JAX00268887
JAX00268888
JAX00268889
JAX00268890
JAX00268891
JAX00268892
JAX00010074
JAX00268893
JAX00268894
JAX00010076
JAX00193486
JAX00268898
JAX00193487
JAX00193488
JAX00268901
JAX00268902
JAX00268903
JAX00268904
JAX00268906
JAX00010080
JAX00010081
JAX00010082
JAX00268907
JAX00268908
JAX00268909
JAX00268910
JAX00268911
JAX00010083
JAX00268913
JAX00010085
JAX00268914
JAX00268916
JAX00268918
JAX00010086
JAX00010087
JAX00010088
JAX00268920
JAX00268923
JAX00268924
JAX00268925
JAX00268926
JAX00010090
JAX00010091
JAX00268927
JAX00268929
JAX00268930
JAX00268931
JAX00268933
JAX00268934
JAX00268935
JAX00268936
JAX00010093
JAX00268937
JAX00010094
JAX00268938
JAX00010095
JAX00010096
JAX00268942
JAX00268943
JAX00268944
JAX00268945
JAX00268946
JAX00268947
JAX00268948
JAX00268949
JAX00010098
JAX00268956
JAX00268957
JAX00268959
JAX00010099
JAX00268961
JAX00268962
JAX00268963
JAX00268966
JAX00010101
JAX00010102
JAX00268968
JAX00268969
JAX00268974
JAX00010103
JAX00268975
JAX00268976
JAX00010104
JAX00010105
JAX00268977
JAX00010106
JAX00268979
JAX00268981
JAX00268983
JAX00010107
JAX00010108
JAX00193493
JAX00010109
JAX00010110
JAX00268984
JAX00268985
JAX00268986
JAX00268987
JAX00268989
JAX00010111
JAX00010112
JAX00268990
JAX00010113
JAX00268992
JAX00268994
JAX00268995
JAX00268996
JAX00268997
JAX00268998
JAX00010115
JAX00268999
JAX00269000
JAX00269001
JAX00269002
JAX00193495
JAX00269003
JAX00269004
JAX00269005
JAX00269006
JAX00269008
JAX00010116
JAX00010117
JAX00010118
JAX00269010
JAX00269011
JAX00269012
JAX00010119
JAX00269014
JAX00269016
JAX00269018
JAX00010120
JAX00010121
JAX00269020
JAX00269021
JAX00010122
JAX00010124
JAX00269023
JAX00269024
JAX00269025
JAX00269027
JAX00269028
JAX00269029
JAX00269030
JAX00010125
JAX00269031
JAX00010126
JAX00269034
JAX00269038
JAX00269039
JAX00010127
JAX00193496
JAX00269043
JAX00269044
JAX00269045
JAX00010131
JAX00269046
JAX00010132
JAX00269047
JAX00193498
JAX00193499
JAX00269054
JAX00269055
JAX00269057
JAX00269059
JAX00269060
JAX00010134
JAX00010135
JAX00269062
JAX00010136
JAX00269063
JAX00269066
JAX00269067
JAX00269068
JAX00269069
JAX00010137
JAX00269071
JAX00269073
JAX00010138
JAX00010139
JAX00269074
JAX00269075
JAX00269076
JAX00269077
JAX00269078
JAX00269079
JAX00269080
JAX00269081
JAX00010140
JAX00010141
JAX00010142
JAX00269082
JAX00269083
JAX00269084
JAX00269085
JAX00269086
JAX00010143
JAX00269088
JAX00193502
JAX00269089
JAX00269090
JAX00269092
JAX00269093
JAX00269094
JAX00269095
JAX00269096
JAX00269097
JAX00010146
JAX00269098
JAX00010150
JAX00269100
JAX00269101
JAX00010151
JAX00269102
JAX00269103
JAX00269104
JAX00269105
JAX00010153
JAX00010154
JAX00193505
JAX00269107
JAX00269108
JAX00269110
JAX00269111
JAX00010155
JAX00010156
JAX00010157
JAX00269116
JAX00269117
JAX00269118
JAX00269120
JAX00269123
JAX00269124
JAX00010161
JAX00010162
JAX00269126
JAX00269127
JAX00193508
JAX00193509
JAX00269128
JAX00269129
JAX00269130
JAX00269131
JAX00010164
JAX00010165
JAX00269132
JAX00269133
JAX00269134
JAX00269137
JAX00010167
JAX00010168
JAX00193510
JAX00193512
JAX00269139
JAX00269140
JAX00010170
JAX00010171
JAX00269141
JAX00269142
JAX00269143
JAX00269144
JAX00269145
JAX00269146
JAX00010172
JAX00269148
JAX00010173
JAX00010174
JAX00269152
JAX00269153
JAX00269154
JAX00010175
JAX00269155
JAX00269156
JAX00269157
JAX00269158
JAX00269159
JAX00269160
JAX00269162
JAX00269163
JAX00269165
JAX00269166
JAX00269168
JAX00269169
JAX00269170
JAX00269171
JAX00269172
JAX00269173
JAX00010177
JAX00010178
JAX00269174
JAX00010179
JAX00269175
JAX00269177
JAX00010184
JAX00269181
JAX00269182
JAX00010185
JAX00010186
JAX00010189
JAX00010190
JAX00010195
JAX00269191
JAX00193515
JAX00269193
JAX00269197
JAX00010202
JAX00269200
JAX00010203
JAX00010209
JAX00010210
JAX00269210
JAX00010211
JAX00269212
JAX00269213
JAX00269214
JAX00269215
JAX00269216
JAX00010213
JAX00269217
JAX00010215
JAX00010216
JAX00193520
JAX00010219
JAX00010224
JAX00269219
JAX00010225
JAX00269220
JAX00269222
JAX00269223
JAX00269224
JAX00269225
JAX00193522
JAX00010226
JAX00269227
JAX00269228
JAX00010229
JAX00010230
JAX00010231
JAX00269229
JAX00269230
JAX00269231
JAX00269232
JAX00269233
JAX00193523
JAX00193524
JAX00010232
JAX00010234
JAX00269234
JAX00269235
JAX00010235
JAX00269237
JAX00269238
JAX00010236
JAX00269239
JAX00269240
JAX00269241
JAX00269243
JAX00010238
JAX00269244
JAX00269247
JAX00269248
JAX00269249
JAX00269250
JAX00010239
JAX00010240
JAX00269251
JAX00269252
JAX00269254
JAX00269255
JAX00269258
JAX00269259
JAX00269260
JAX00269262
JAX00269263
JAX00269264
JAX00010243
JAX00193528
JAX00010244
JAX00010245
JAX00269265
JAX00269267
JAX00269268
JAX00269269
JAX00269270
JAX00269271
JAX00269272
JAX00269273
JAX00193529
JAX00193530
JAX00010247
JAX00010248
JAX00010249
JAX00010250
JAX00010251
JAX00269275
JAX00010252
JAX00269276
JAX00269277
JAX00269278
JAX00010253
JAX00269279
JAX00010254
JAX00269281
JAX00269282
JAX00193533
JAX00269288
JAX00010257
JAX00269289
JAX00269290
JAX00269291
JAX00269293
JAX00269294
JAX00010258
JAX00193535
JAX00269295
JAX00010259
JAX00269297
JAX00269299
JAX00269300
JAX00269301
JAX00269303
JAX00010265
JAX00010266
JAX00010267
JAX00010268
JAX00010269
JAX00269306
JAX00269307
JAX00269310
JAX00269311
JAX00269312
JAX00269313
JAX00269315
JAX00269317
JAX00269318
JAX00010271
JAX00010273
JAX00269319
JAX00269322
JAX00269323
JAX00269324
JAX00010274
JAX00010275
JAX00269327
JAX00269328
JAX00269329
JAX00269330
JAX00269331
JAX00269333
JAX00269334
JAX00010277
JAX00269335
JAX00010278
JAX00269337
JAX00010279
JAX00269338
JAX00269339
JAX00269340
JAX00269342
JAX00010280
JAX00269345
JAX00269346
JAX00010281
JAX00269347
JAX00193540
JAX00269348
JAX00269349
JAX00193541
JAX00010283
JAX00010284
JAX00010285
JAX00010286
JAX00269350
JAX00269351
JAX00010287
JAX00269352
JAX00269353
JAX00010288
JAX00269355
JAX00269357
JAX00269358
JAX00269359
JAX00269360
JAX00269364
JAX00010289
JAX00269367
JAX00269368
JAX00269369
JAX00010290
JAX00269370
JAX00010291
JAX00269372
JAX00269373
JAX00269374
JAX00010292
JAX00269376
JAX00010293
JAX00010294
JAX00269378
JAX00010295
JAX00269379
JAX00269381
JAX00269382
JAX00010296
JAX00269383
JAX00269384
JAX00269385
JAX00269386
JAX00193544
JAX00193545
JAX00269387
JAX00269388
JAX00010298
JAX00269389
JAX00269391
JAX00010300
JAX00269393
JAX00269394
JAX00010301
JAX00010302
JAX00269395
JAX00269396
JAX00193547
JAX00269399
JAX00010304
JAX00010305
JAX00010306
JAX00269401
JAX00269403
JAX00010307
JAX00269404
JAX00269405
JAX00269406
JAX00269407
JAX00010312
JAX00269408
JAX00269409
JAX00269410
JAX00193550
JAX00269411
JAX00269412
JAX00010313
JAX00010314
JAX00010315
JAX00269413
JAX00269414
JAX00269415
JAX00269416
JAX00269417
JAX00010318
JAX00269418
JAX00269419
JAX00269420
JAX00269421
JAX00269422
JAX00010320
JAX00010321
JAX00010322
JAX00269425
JAX00269429
JAX00269431
JAX00269433
JAX00269434
JAX00010325
JAX00010326
JAX00010330
JAX00269435
JAX00269436
JAX00269437
JAX00010332
JAX00010333
JAX00269438
JAX00269439
JAX00269440
JAX00269441
JAX00010334
JAX00269442
JAX00010336
JAX00269443
JAX00269445
JAX00193558
JAX00269447
JAX00269448
JAX00010340
JAX00010341
JAX00269450
JAX00269451
JAX00269452
JAX00269453
JAX00269454
JAX00269455
JAX00010344
JAX00010348
JAX00269457
JAX00269459
JAX00269461
JAX00269462
JAX00193561
JAX00193562
JAX00193563
JAX00269463
JAX00010350
JAX00269464
JAX00269465
JAX00269466
JAX00269467
JAX00269468
JAX00269469
JAX00269470
JAX00269471
JAX00269472
JAX00010352
JAX00010353
JAX00010354
JAX00010355
JAX00269480
JAX00269481
JAX00193566
JAX00269485
JAX00269486
JAX00269487
JAX00269488
JAX00010360
JAX00269489
JAX00269490
JAX00269491
JAX00269492
JAX00269493
JAX00269494
JAX00269495
JAX00010361
JAX00269496
JAX00269497
JAX00269498
JAX00269499
JAX00269501
JAX00010363
JAX00269502
JAX00269503
JAX00269504
JAX00269505
JAX00269506
JAX00269508
JAX00269509
JAX00269510
JAX00193567
JAX00193569
JAX00269511
JAX00269512
JAX00269513
JAX00010367
JAX00269515
JAX00010368
JAX00010369
JAX00269519
JAX00010371
JAX00193571
JAX00269521
JAX00269522
JAX00269523
JAX00010373
JAX00269525
JAX00010374
JAX00269526
JAX00269527
JAX00269528
JAX00269529
JAX00269530
JAX00269531
JAX00010376
JAX00010377
JAX00269532
JAX00269533
JAX00010379
JAX00010380
JAX00010381
JAX00269535
JAX00269536
JAX00269539
JAX00010383
JAX00193574
JAX00193575
JAX00269541
JAX00269542
JAX00269545
JAX00269546
JAX00269547
JAX00269551
JAX00269552
JAX00010386
JAX00193576
JAX00269556
JAX00269557
JAX00010388
JAX00269558
JAX00269559
JAX00269561
JAX00269562
JAX00010389
JAX00010390
JAX00269565
JAX00010392
JAX00010393
JAX00269568
JAX00269569
JAX00269570
JAX00269571
JAX00010394
JAX00010395
JAX00269573
JAX00269574
JAX00269577
JAX00193579
JAX00269578
JAX00269579
JAX00010397
JAX00269583
JAX00269585
JAX00269586
JAX00010402
JAX00269587
JAX00269588
JAX00269589
JAX00269590
JAX00269591
JAX00269592
JAX00010403
JAX00010404
JAX00269594
JAX00269596
JAX00269597
JAX00269598
JAX00269599
JAX00269600
JAX00269601
JAX00193583
JAX00269602
JAX00010407
JAX00269603
JAX00269604
JAX00010411
JAX00010412
JAX00193584
JAX00193585
JAX00010413
JAX00269605
JAX00269606
JAX00269607
JAX00269608
JAX00269611
JAX00269612
JAX00269613
JAX00269615
JAX00269616
JAX00269617
JAX00193586
JAX00193587
JAX00269619
JAX00010416
JAX00269620
JAX00269621
JAX00010417
JAX00269622
JAX00269623
JAX00010418
JAX00269624
JAX00010419
JAX00269625
JAX00269627
JAX00269629
JAX00269630
JAX00010421
JAX00269632
JAX00269633
JAX00269634
JAX00269635
JAX00010423
JAX00269636
JAX00269639
JAX00269640
JAX00010424
JAX00010425
JAX00010426
JAX00269642
JAX00269643
JAX00193591
JAX00269645
JAX00010427
JAX00269646
JAX00269647
JAX00269648
JAX00269649
JAX00269650
JAX00269651
JAX00269652
JAX00269653
JAX00010428
JAX00010429
JAX00269654
JAX00269655
JAX00269656
JAX00269658
JAX00269659
JAX00269660
JAX00269661
JAX00269662
JAX00010430
JAX00269664
JAX00269665
JAX00010431
JAX00010432
JAX00269666
JAX00269667
JAX00269670
JAX00269671
JAX00010433
JAX00269672
JAX00269673
JAX00269674
JAX00010434
JAX00010435
JAX00269677
JAX00269678
JAX00269680
JAX00269681
JAX00269683
JAX00269684
JAX00010437
JAX00269685
JAX00010438
JAX00269686
JAX00010439
JAX00010440
JAX00010441
JAX00269691
JAX00269692
JAX00269693
JAX00269698
JAX00269699
JAX00269700
JAX00269703
JAX00010443
JAX00193592
JAX00193594
JAX00269704
JAX00269705
JAX00269706
JAX00010446
JAX00269709
JAX00269710
JAX00010447
JAX00269711
JAX00010448
JAX00269712
JAX00269714
JAX00010449
JAX00010450
JAX00269715
JAX00269718
JAX00269719
JAX00269720
JAX00269722
JAX00010451
JAX00010452
JAX00269723
JAX00269724
JAX00269725
JAX00269726
JAX00269727
JAX00010453
JAX00193595
JAX00269728
JAX00269729
JAX00269730
JAX00193597
JAX00010455
JAX00010456
JAX00269731
JAX00269732
JAX00269733
JAX00010457
JAX00010458
JAX00193598
JAX00010460
JAX00269735
JAX00269736
JAX00010462
JAX00269737
JAX00010463
JAX00269738
JAX00269739
JAX00269740
JAX00269741
JAX00269742
JAX00269743
JAX00269746
JAX00269747
JAX00269748
JAX00269749
JAX00269750
JAX00193599
JAX00010468
JAX00269751
JAX00269752
JAX00269754
JAX00269755
JAX00269757
JAX00269758
JAX00269759
JAX00269760
JAX00269761
JAX00010469
JAX00010470
JAX00269763
JAX00269764
JAX00010471
JAX00269766
JAX00269767
JAX00269768
JAX00269769
JAX00010472
JAX00010474
JAX00193600
JAX00010475
JAX00010476
JAX00010477
JAX00010478
JAX00269773
JAX00269774
JAX00269775
JAX00269776
JAX00010479
JAX00269777
JAX00269780
JAX00269781
JAX00010481
JAX00010483
JAX00269782
JAX00269783
JAX00010484
JAX00269785
JAX00269786
JAX00269788
JAX00269789
JAX00269790
JAX00269792
JAX00269793
JAX00269794
JAX00269795
JAX00269796
JAX00010487
JAX00010488
JAX00269800
JAX00269803
JAX00269805
JAX00269807
JAX00010489
JAX00269808
JAX00269809
JAX00269810
JAX00269811
JAX00269812
JAX00269815
JAX00193603
JAX00193604
JAX00010490
JAX00010491
JAX00010492
JAX00269816
JAX00269817
JAX00269820
JAX00269821
JAX00269822
JAX00269823
JAX00269824
JAX00269825
JAX00269826
JAX00269827
JAX00269828
JAX00269829
JAX00269830
JAX00010493
JAX00010495
JAX00269832
JAX00010496
JAX00010497
JAX00269837
JAX00269838
JAX00269840
JAX00269841
JAX00269842
JAX00010499
JAX00269846
JAX00269847
JAX00269848
JAX00269849
JAX00010501
JAX00269852
JAX00269853
JAX00010502
JAX00269854
JAX00269855
JAX00269856
JAX00269857
JAX00269858
JAX00010503
JAX00269860
JAX00269862
JAX00269863
JAX00010504
JAX00269864
JAX00269865
JAX00269866
JAX00269867
JAX00010505
JAX00269869
JAX00010506
JAX00010507
JAX00269870
JAX00269871
JAX00269872
JAX00269873
JAX00269874
JAX00193606
JAX00193607
JAX00193608
JAX00269878
JAX00269879
JAX00269880
JAX00269881
JAX00010508
JAX00010510
JAX00269885
JAX00193611
JAX00010513
JAX00269886
JAX00269888
JAX00269889
JAX00269891
JAX00010514
JAX00010515
JAX00010516
JAX00269892
JAX00010517
JAX00269894
JAX00269896
JAX00269897
JAX00010518
JAX00269899
JAX00269900
JAX00269901
JAX00269902
JAX00269903
JAX00010520
JAX00010521
JAX00010522
JAX00269904
JAX00269905
JAX00269906
JAX00269907
JAX00269908
JAX00269909
JAX00269910
JAX00269911
JAX00269912
JAX00269913
JAX00269915
JAX00269916
JAX00269917
JAX00269918
JAX00269919
JAX00269920
JAX00269921
JAX00269922
JAX00269923
JAX00269924
JAX00269925
JAX00010523
JAX00010524
JAX00269927
JAX00269928
JAX00269930
JAX00269931
JAX00269932
JAX00010525
JAX00269935
JAX00269937
JAX00269940
JAX00269941
JAX00269942
JAX00010527
JAX00269946
JAX00269947
JAX00269948
JAX00010528
JAX00269950
JAX00269952
JAX00269954
JAX00269956
JAX00269959
JAX00010531
JAX00269960
JAX00269961
JAX00269962
JAX00269963
JAX00269964
JAX00269965
JAX00269966
JAX00269970
JAX00269971
JAX00269972
JAX00269974
JAX00269975
JAX00269976
JAX00010534
JAX00010536
JAX00010537
JAX00269981
JAX00269982
JAX00269983
JAX00010538
JAX00010539
JAX00010540
JAX00269984
JAX00269985
JAX00010541
JAX00269987
JAX00010542
JAX00269988
JAX00269990
JAX00010545
JAX00269993
JAX00269995
JAX00269996
JAX00269997
JAX00010546
JAX00269999
JAX00270001
JAX00010547
JAX00270002
JAX00270003
JAX00270004
JAX00270005
JAX00270006
JAX00270007
JAX00010549
JAX00010550
JAX00270008
JAX00270011
JAX00270012
JAX00270013
JAX00270014
JAX00193619
JAX00193620
JAX00193621
JAX00010553
JAX00270016
JAX00010554
JAX00010555
JAX00270019
JAX00270020
JAX00270021
JAX00270023
JAX00270025
JAX00010556
JAX00270027
JAX00270028
JAX00270029
JAX00010557
JAX00010558
JAX00270030
JAX00193623
JAX00193624
JAX00270031
JAX00270032
JAX00270033
JAX00270034
JAX00270035
JAX00270036
JAX00270037
JAX00010559
JAX00270038
JAX00270041
JAX00010563
JAX00270043
JAX00270044
JAX00010564
JAX00270046
JAX00193625
JAX00010565
JAX00010566
JAX00010567
JAX00270049
JAX00270053
JAX00270056
JAX00270058
JAX00270059
JAX00270062
JAX00010569
JAX00270063
JAX00270064
JAX00193627
JAX00010571
JAX00010572
JAX00270066
JAX00010573
JAX00270069
JAX00270070
JAX00270072
JAX00010574
JAX00270073
JAX00270075
JAX00270076
JAX00270077
JAX00010575
JAX00193630
JAX00010577
JAX00270078
JAX00270079
JAX00270081
JAX00270083
JAX00010580
JAX00270084
JAX00270085
JAX00270086
JAX00270087
JAX00010581
JAX00010582
JAX00270089
JAX00270090
JAX00270092
JAX00270093
JAX00270094
JAX00270095
JAX00010584
JAX00010585
JAX00270096
JAX00270097
JAX00010586
JAX00270098
JAX00270099
JAX00270100
JAX00270101
JAX00270102
JAX00270104
JAX00010588
JAX00270105
JAX00270106
JAX00270107
JAX00270108
JAX00193632
JAX00010590
JAX00270110
JAX00270112
JAX00010593
JAX00270113
JAX00270114
JAX00270116
JAX00270117
JAX00010594
JAX00193634
JAX00010596
JAX00010597
JAX00270121
JAX00270122
JAX00270123
JAX00270124
JAX00270125
JAX00193635
JAX00270126
JAX00010598
JAX00010599
JAX00010600
JAX00270127
JAX00270128
JAX00270129
JAX00010601
JAX00010602
JAX00270131
JAX00270132
JAX00270133
JAX00193636
JAX00193637
JAX00010604
JAX00010605
JAX00193638
JAX00270135
JAX00270136
JAX00270137
JAX00010608
JAX00270138
JAX00270139
JAX00010609
JAX00270140
JAX00270141
JAX00270142
JAX00270143
JAX00010611
JAX00270144
JAX00270145
JAX00270146
JAX00270149
JAX00270150
JAX00010613
JAX00010614
JAX00270152
JAX00270153
JAX00270155
JAX00270156
JAX00010617
JAX00010618
JAX00270159
JAX00010619
JAX00270161
JAX00270162
JAX00010621
JAX00270164
JAX00270166
JAX00270167
JAX00270169
JAX00270170
JAX00270171
JAX00270173
JAX00270174
JAX00270175
JAX00010622
JAX00270179
JAX00270180
JAX00270181
JAX00010623
JAX00010624
JAX00010625
JAX00193643
JAX00270182
JAX00010626
JAX00270183
JAX00188893
JAX00270188
JAX00270189
JAX00270190
JAX00270191
JAX00270192
JAX00010628
JAX00270195
JAX00270196
JAX00270200
JAX00010631
JAX00010632
JAX00010633
JAX00270201
JAX00270202
JAX00270203
JAX00270205
JAX00270206
JAX00270207
JAX00270208
JAX00193644
JAX00270209
JAX00270211
JAX00010635
JAX00010636
JAX00010637
JAX00270215
JAX00270216
JAX00270217
JAX00193645
JAX00270218
JAX00270219
JAX00010641
JAX00270221
JAX00193647
JAX00270222
JAX00270223
JAX00010643
JAX00270225
JAX00010645
JAX00010646
JAX00193649
JAX00270229
JAX00270232
JAX00270233
JAX00270234
JAX00010649
JAX00010650
JAX00010651
JAX00270237
JAX00270238
JAX00010652
JAX00010653
JAX00010654
JAX00270240
JAX00270241
JAX00270242
JAX00270243
JAX00270244
JAX00270245
JAX00010656
JAX00010657
JAX00270247
JAX00270248
JAX00010659
JAX00010660
JAX00270250
JAX00270251
JAX00010662
JAX00270253
JAX00270254
JAX00270255
JAX00010663
JAX00270258
JAX00193653
JAX00270259
JAX00270260
JAX00010666
JAX00270261
JAX00270262
JAX00270268
JAX00010669
JAX00270269
JAX00270270
JAX00270272
JAX00010671
JAX00270273
JAX00270274
JAX00270275
JAX00270276
JAX00010673
JAX00010674
JAX00270278
JAX00010675
JAX00193654
JAX00193655
JAX00270279
JAX00010677
JAX00270280
JAX00270281
JAX00270282
JAX00270283
JAX00270284
JAX00270285
JAX00270286
JAX00270287
JAX00270289
JAX00270291
JAX00270292
JAX00270293
JAX00010682
JAX00010683
JAX00270294
JAX00010684
JAX00270296
JAX00270297
JAX00270298
JAX00270299
JAX00270300
JAX00010685
JAX00270301
JAX00010686
JAX00010687
JAX00270304
JAX00010689
JAX00270306
JAX00270307
JAX00270309
JAX00270310
JAX00270311
JAX00010691
JAX00010692
JAX00270313
JAX00270315
JAX00270316
JAX00010694
JAX00010695
JAX00270317
JAX00270318
JAX00270319
JAX00270320
JAX00270321
JAX00270322
JAX00270323
JAX00270324
JAX00270327
JAX00270329
JAX00270332
JAX00010697
JAX00010699
JAX00270333
JAX00270334
JAX00270335
JAX00270336
JAX00010700
JAX00270340
JAX00270342
JAX00270343
JAX00270345
JAX00010703
JAX00010704
JAX00010705
JAX00270349
JAX00270350
JAX00270351
JAX00010707
JAX00010708
JAX00270352
JAX00270353
JAX00010709
JAX00010710
JAX00270356
JAX00270357
JAX00270358
JAX00270361
JAX00270362
JAX00270363
JAX00270364
JAX00270365
JAX00270366
JAX00270368
JAX00270369
JAX00270370
JAX00193663
JAX00010715
JAX00010716
JAX00270372
JAX00270374
JAX00010718
JAX00270375
JAX00010719
JAX00270376
JAX00010720
JAX00270377
JAX00270378
JAX00010721
JAX00270379
JAX00270380
JAX00270381
JAX00270382
JAX00010723
JAX00010724
JAX00193665
JAX00193666
JAX00270383
JAX00010726
JAX00270386
JAX00270389
JAX00270391
JAX00270392
JAX00270393
JAX00270394
JAX00270395
JAX00270396
JAX00270398
JAX00193667
JAX00010733
JAX00010734
JAX00270399
JAX00270400
JAX00270404
JAX00193668
JAX00270408
JAX00270409
JAX00010737
JAX00193671
JAX00270413
JAX00270414
JAX00270416
JAX00270417
JAX00270418
JAX00270419
JAX00010739
JAX00010740
JAX00010741
JAX00010742
JAX00270420
JAX00010743
JAX00270423
JAX00270424
JAX00270427
JAX00270428
JAX00270429
JAX00270430
JAX00270433
JAX00270434
JAX00270435
JAX00270436
JAX00270440
JAX00270442
JAX00270444
JAX00270445
JAX00270446
JAX00270447
JAX00270448
JAX00270449
JAX00010746
JAX00010747
JAX00270452
JAX00270454
JAX00270455
JAX00193673
JAX00193674
JAX00270456
JAX00270457
JAX00010748
JAX00010750
JAX00270460
JAX00270464
JAX00270466
JAX00010752
JAX00270467
JAX00270469
JAX00270470
JAX00270471
JAX00270472
JAX00010753
JAX00270473
JAX00270474
JAX00270475
JAX00270476
JAX00270477
JAX00270479
JAX00270481
JAX00270485
JAX00010755
JAX00010756
JAX00193676
JAX00270486
JAX00270487
JAX00270488
JAX00193677
JAX00270492
JAX00010761
JAX00270494
JAX00270497
JAX00270498
JAX00010763
JAX00270502
JAX00270507
JAX00270508
JAX00270509
JAX00010765
JAX00270510
JAX00010766
JAX00193680
JAX00270511
JAX00270514
JAX00270516
JAX00270517
JAX00270518
JAX00010767
JAX00010769
JAX00010770
JAX00270519
JAX00270520
JAX00270522
JAX00193681
JAX00010772
JAX00270523
JAX00010773
JAX00270524
JAX00270526
JAX00270527
JAX00270528
JAX00270529
JAX00270530
JAX00193683
JAX00010775
JAX00010776
JAX00010777
JAX00270531
JAX00193685
JAX00270532
JAX00270533
JAX00270534
JAX00270535
JAX00270537
JAX00010779
JAX00270539
JAX00270540
JAX00010780
JAX00010781
JAX00270541
JAX00270542
JAX00270544
JAX00270545
JAX00270546
JAX00270547
JAX00270548
JAX00270549
JAX00270550
JAX00010785
JAX00010786
JAX00270551
JAX00270552
JAX00270554
JAX00270556
JAX00010787
JAX00010788
JAX00270559
JAX00010790
JAX00010791
JAX00010792
JAX00270564
JAX00270566
JAX00010796
JAX00010797
JAX00010798
JAX00270567
JAX00270569
JAX00270571
JAX00010799
JAX00010800
JAX00010801
JAX00193689
JAX00270574
JAX00270575
JAX00270576
JAX00010805
JAX00010806
JAX00193691
JAX00270577
JAX00010808
JAX00270580
JAX00270581
JAX00270582
JAX00270583
JAX00270584
JAX00270585
JAX00270586
JAX00270587
JAX00270588
JAX00010810
JAX00270590
JAX00270594
JAX00010811
JAX00010812
JAX00010813
JAX00270596
JAX00270597
JAX00010814
JAX00010816
JAX00193693
JAX00270599
JAX00010820
JAX00010823
JAX00010824
JAX00270602
JAX00270603
JAX00270605
JAX00270606
JAX00270607
JAX00270608
JAX00010826
JAX00010827
JAX00270611
JAX00270612
JAX00270613
JAX00270614
JAX00270615
JAX00270616
JAX00270617
JAX00270618
JAX00270619
JAX00270620
JAX00270621
JAX00270622
JAX00010830
JAX00193696
JAX00270624
JAX00010832
JAX00010833
JAX00270626
JAX00270628
JAX00270630
JAX00010835
JAX00270631
JAX00010837
JAX00270632
JAX00270633
JAX00270634
JAX00270635
JAX00270636
JAX00010838
JAX00010839
JAX00270637
JAX00270638
JAX00270639
JAX00270642
JAX00010842
JAX00270643
JAX00270644
JAX00270645
JAX00270646
JAX00270647
JAX00010845
JAX00193700
JAX00270649
JAX00010847
JAX00270651
JAX00270652
JAX00010848
JAX00010850
JAX00010852
JAX00270655
JAX00270658
JAX00270661
JAX00270663
JAX00270664
JAX00270666
JAX00270667
JAX00270668
JAX00270670
JAX00270671
JAX00270672
JAX00270674
JAX00270675
JAX00270676
JAX00010856
JAX00010857
JAX00270677
JAX00188897
JAX00010858
JAX00270678
JAX00270679
JAX00270680
JAX00270681
JAX00270682
JAX00010860
JAX00193702
JAX00193703
JAX00270685
JAX00270686
JAX00270687
JAX00270689
JAX00193704
JAX00270690
JAX00270691
JAX00270692
JAX00010862
JAX00010863
JAX00010864
JAX00270694
JAX00270695
JAX00270696
JAX00010866
JAX00270697
JAX00193705
JAX00270698
JAX00010867
JAX00270700
JAX00270701
JAX00270702
JAX00270703
JAX00270704
JAX00270705
JAX00270706
JAX00270707
JAX00270708
JAX00270709
JAX00270710
JAX00010869
JAX00188899
JAX00193706
JAX00270715
JAX00270716
JAX00270717
JAX00270718
JAX00270719
JAX00270720
JAX00270723
JAX00270724
JAX00270726
JAX00270727
JAX00010871
JAX00010873
JAX00010874
JAX00010875
JAX00270729
JAX00010876
JAX00270730
JAX00010877
JAX00010878
JAX00270731
JAX00270733
JAX00270734
JAX00270737
JAX00193711
JAX00193712
JAX00010880
JAX00270738
JAX00270743
JAX00010882
JAX00270745
JAX00270746
JAX00270747
JAX00270748
JAX00270750
JAX00010883
JAX00010884
JAX00270751
JAX00010885
JAX00270752
JAX00270753
JAX00270754
JAX00270755
JAX00270758
JAX00010886
JAX00270759
JAX00270760
JAX00270761
JAX00193713
JAX00193714
JAX00010890
JAX00270762
JAX00270763
JAX00270764
JAX00270768
JAX00270770
JAX00270772
JAX00010892
JAX00270773
JAX00010893
JAX00270774
JAX00270775
JAX00270776
JAX00270778
JAX00270780
JAX00270781
JAX00010895
JAX00010896
JAX00270783
JAX00270784
JAX00270785
JAX00270786
JAX00270787
JAX00270788
JAX00270789
JAX00270790
JAX00010900
JAX00270794
JAX00270796
JAX00193717
JAX00270797
JAX00270798
JAX00270800
JAX00270801
JAX00270802
JAX00270803
JAX00270806
JAX00010904
JAX00270807
JAX00010905
JAX00010906
JAX00270811
JAX00270812
JAX00270813
JAX00010907
JAX00270814
JAX00270815
JAX00193719
JAX00193720
JAX00010909
JAX00270816
JAX00270818
JAX00270819
JAX00270820
JAX00270821
JAX00270824
JAX00010910
JAX00010911
JAX00188900
JAX00193721
JAX00270826
JAX00270827
JAX00270828
JAX00270830
JAX00270831
JAX00270832
JAX00270833
JAX00270835
JAX00010915
JAX00270837
JAX00010917
JAX00010918
JAX00270838
JAX00270839
JAX00270843
JAX00270844
JAX00270845
JAX00270846
JAX00010919
JAX00270847
JAX00270849
JAX00270850
JAX00270851
JAX00270852
JAX00270853
JAX00270854
JAX00270855
JAX00270856
JAX00270857
JAX00270858
JAX00270860
JAX00270862
JAX00010922
JAX00270864
JAX00270865
JAX00270866
JAX00270867
JAX00010923
JAX00270869
JAX00270870
JAX00270872
JAX00270873
JAX00010924
JAX00270874
JAX00270875
JAX00010925
JAX00010926
JAX00270877
JAX00270879
JAX00270880
JAX00270882
JAX00270883
JAX00270885
JAX00270886
JAX00010927
JAX00010929
JAX00193724
JAX00010930
JAX00270887
JAX00010931
JAX00270889
JAX00270890
JAX00270891
JAX00270892
JAX00270896
JAX00270897
JAX00270898
JAX00010933
JAX00010934
JAX00270899
JAX00270900
JAX00270901
JAX00270902
JAX00270903
JAX00270904
JAX00270905
JAX00270906
JAX00270907
JAX00270908
JAX00270911
JAX00270912
JAX00270913
JAX00270914
JAX00270915
JAX00270916
JAX00270917
JAX00270918
JAX00270919
JAX00270920
JAX00270921
JAX00270922
JAX00270923
JAX00010938
JAX00270925
JAX00270926
JAX00270927
JAX00270929
JAX00270930
JAX00270933
JAX00270934
JAX00010940
JAX00193725
JAX00270938
JAX00270939
JAX00270940
JAX00270942
JAX00270943
JAX00010942
JAX00010943
JAX00010944
JAX00270946
JAX00270947
JAX00270949
JAX00270951
JAX00270952
JAX00270953
JAX00270955
JAX00270957
JAX00270958
JAX00270959
JAX00270961
JAX00270962
JAX00270963
JAX00270965
JAX00270967
JAX00270969
JAX00270970
JAX00270971
JAX00010947
JAX00270972
JAX00270974
JAX00270975
JAX00270976
JAX00270977
JAX00270978
JAX00270979
JAX00270980
JAX00270982
JAX00270984
JAX00270985
JAX00270987
JAX00270988
JAX00270989
JAX00270990
JAX00270991
JAX00010948
JAX00010949
JAX00270996
JAX00010950
JAX00270998
JAX00270999
JAX00271001
JAX00271003
JAX00271004
JAX00271005
JAX00271006
JAX00271007
JAX00271010
JAX00271011
JAX00271017
JAX00271018
JAX00010951
JAX00010952
JAX00271019
JAX00010953
JAX00271020
JAX00271021
JAX00271022
JAX00271023
JAX00271024
JAX00271025
JAX00271026
JAX00271027
JAX00271028
JAX00271031
JAX00193728
JAX00193729
JAX00010959
JAX00271032
JAX00271033
JAX00271034
JAX00271035
JAX00271037
JAX00271039
JAX00271041
JAX00271042
JAX00010960
JAX00010961
JAX00010962
JAX00271044
JAX00271045
JAX00271048
JAX00271049
JAX00271050
JAX00010964
JAX00271051
JAX00271053
JAX00271057
JAX00193732
JAX00010966
JAX00271058
JAX00010968
JAX00271059
JAX00271060
JAX00010969
JAX00010970
JAX00271061
JAX00271062
JAX00271064
JAX00010972
JAX00010973
JAX00271065
JAX00271066
JAX00010974
JAX00271069
JAX00271070
JAX00271071
JAX00271072
JAX00010975
JAX00271073
JAX00271075
JAX00271076
JAX00271077
JAX00271078
JAX00271079
JAX00271080
JAX00271081
JAX00010976
JAX00010977
JAX00010979
JAX00010980
JAX00271083
JAX00271084
JAX00271085
JAX00010981
JAX00271086
JAX00193737
JAX00193738
JAX00271088
JAX00271089
JAX00271090
JAX00271091
JAX00271093
JAX00271094
JAX00271096
JAX00271097
JAX00271101
JAX00010984
JAX00271104
JAX00271106
JAX00271107
JAX00193740
JAX00193741
JAX00193742
JAX00010985
JAX00271108
JAX00271109
JAX00271111
JAX00010987
JAX00271113
JAX00271115
JAX00271116
JAX00271117
JAX00271118
JAX00010989
JAX00271119
JAX00271120
JAX00271121
JAX00271123
JAX00271124
JAX00271126
JAX00271127
JAX00271128
JAX00271129
JAX00010990
JAX00271132
JAX00271133
JAX00271134
JAX00010992
JAX00271135
JAX00271136
JAX00271137
JAX00271138
JAX00271139
JAX00271142
JAX00271143
JAX00271144
JAX00271145
JAX00271146
JAX00271147
JAX00271148
JAX00271149
JAX00271153
JAX00010993
JAX00010994
JAX00010995
JAX00271156
JAX00271159
JAX00271160
JAX00271161
JAX00271162
JAX00271164
JAX00271165
JAX00271166
JAX00271167
JAX00010997
JAX00271168
JAX00271169
JAX00271170
JAX00271171
JAX00010998
JAX00271172
JAX00271173
JAX00271175
JAX00271176
JAX00271177
JAX00271178
JAX00010999
JAX00271179
JAX00011001
JAX00271180
JAX00271181
JAX00271182
JAX00271184
JAX00271185
JAX00271186
JAX00011002
JAX00011003
JAX00011004
JAX00271187
JAX00271188
JAX00011005
JAX00011006
JAX00271190
JAX00271192
JAX00271194
JAX00271195
JAX00271196
JAX00271197
JAX00271200
JAX00011009
JAX00271202
JAX00011010
JAX00271205
JAX00271206
JAX00271207
JAX00271208
JAX00011011
JAX00271209
JAX00271210
JAX00271211
JAX00271212
JAX00271213
JAX00271214
JAX00271215
JAX00011013
JAX00271218
JAX00271219
JAX00271220
JAX00271221
JAX00271222
JAX00271223
JAX00271224
JAX00011014
JAX00271225
JAX00271228
JAX00011015
JAX00271229
JAX00271230
JAX00271231
JAX00271233
JAX00271234
JAX00271235
JAX00011018
JAX00271237
JAX00271238
JAX00271239
JAX00011019
JAX00193744
JAX00193745
JAX00193746
JAX00271240
JAX00271241
JAX00271242
JAX00271248
JAX00271249
JAX00271250
JAX00011023
JAX00011024
JAX00271251
JAX00271253
JAX00271254
JAX00271255
JAX00193747
JAX00193749
JAX00271256
JAX00271257
JAX00271258
JAX00271259
JAX00271260
JAX00271261
JAX00271262
JAX00271263
JAX00271266
JAX00011027
JAX00271268
JAX00271271
JAX00271272
JAX00271273
JAX00271274
JAX00011030
JAX00011031
JAX00271276
JAX00271277
JAX00271278
JAX00271279
JAX00271280
JAX00271281
JAX00271282
JAX00271284
JAX00271285
JAX00271286
JAX00271288
JAX00271289
JAX00271290
JAX00011033
JAX00011034
JAX00271291
JAX00271293
JAX00193751
JAX00011035
JAX00271294
JAX00271295
JAX00271296
JAX00271297
JAX00271300
JAX00271301
JAX00271302
JAX00271303
JAX00011037
JAX00271304
JAX00271305
JAX00271306
JAX00271307
JAX00271308
JAX00271309
JAX00271310
JAX00011038
JAX00271311
JAX00011040
JAX00271312
JAX00271313
JAX00271314
JAX00271315
JAX00271317
JAX00271319
JAX00271320
JAX00271322
JAX00193753
JAX00271323
JAX00271324
JAX00271325
JAX00271327
JAX00271329
JAX00011041
JAX00011042
JAX00271330
JAX00271331
JAX00271332
JAX00011043
JAX00271334
JAX00011044
JAX00011045
JAX00011046
JAX00271335
JAX00271336
JAX00271337
JAX00271339
JAX00011047
JAX00271341
JAX00011048
JAX00271344
JAX00271345
JAX00271346
JAX00271347
JAX00011049
JAX00271348
JAX00011050
JAX00271349
JAX00271351
JAX00271352
JAX00271353
JAX00271354
JAX00011052
JAX00271356
JAX00271358
JAX00271360
JAX00011053
JAX00271363
JAX00271366
JAX00011054
JAX00271367
JAX00271369
JAX00011055
JAX00271371
JAX00271373
JAX00271374
JAX00271375
JAX00271377
JAX00271379
JAX00271380
JAX00011056
JAX00271382
JAX00011057
JAX00271384
JAX00011058
JAX00271385
JAX00271386
JAX00271387
JAX00271389
JAX00271390
JAX00271391
JAX00271392
JAX00193759
JAX00193760
JAX00271393
JAX00011060
JAX00271394
JAX00271395
JAX00193761
JAX00271396
JAX00271397
JAX00271398
JAX00271399
JAX00011063
JAX00271400
JAX00271401
JAX00011064
JAX00271405
JAX00271406
JAX00271407
JAX00271409
JAX00011065
JAX00011066
JAX00011067
JAX00271410
JAX00271412
JAX00271413
JAX00271414
JAX00271415
JAX00271416
JAX00011069
JAX00011070
JAX00271417
JAX00271419
JAX00271420
JAX00271421
JAX00271422
JAX00271423
JAX00271424
JAX00011075
JAX00011076
JAX00271425
JAX00271426
JAX00271427
JAX00271428
JAX00271429
JAX00271430
JAX00271431
JAX00271433
JAX00011078
JAX00271436
JAX00271437
JAX00193763
JAX00193764
JAX00011079
JAX00271443
JAX00271444
JAX00271445
JAX00271446
JAX00271447
JAX00011080
JAX00271448
JAX00271449
JAX00011081
JAX00271450
JAX00271455
JAX00271456
JAX00011084
JAX00271457
JAX00011085
JAX00271458
JAX00271459
JAX00271460
JAX00271463
JAX00271464
JAX00271465
JAX00271466
JAX00011086
JAX00011087
JAX00011088
JAX00271468
JAX00271469
JAX00271470
JAX00271471
JAX00271472
JAX00271473
JAX00011089
JAX00011090
JAX00271476
JAX00271477
JAX00011091
JAX00271478
JAX00271479
JAX00011092
JAX00271480
JAX00011093
JAX00271481
JAX00271483
JAX00271485
JAX00011095
JAX00271488
JAX00011096
JAX00271489
JAX00271490
JAX00271491
JAX00271492
JAX00011097
JAX00271493
JAX00271494
JAX00271495
JAX00271497
JAX00193769
JAX00193771
JAX00271498
JAX00271499
JAX00271503
JAX00271504
JAX00011099
JAX00271505
JAX00271506
JAX00271507
JAX00271508
JAX00271509
JAX00271510
JAX00271511
JAX00271512
JAX00271514
JAX00011101
JAX00271515
JAX00271516
JAX00271517
JAX00011103
JAX00271518
JAX00271520
JAX00271522
JAX00011105
JAX00271523
JAX00271524
JAX00271526
JAX00271527
JAX00271528
JAX00011107
JAX00271529
JAX00271531
JAX00271532
JAX00011108
JAX00271533
JAX00271535
JAX00271536
JAX00271537
JAX00271538
JAX00011111
JAX00011112
JAX00271540
JAX00271542
JAX00271543
JAX00271545
JAX00271546
JAX00011115
JAX00271548
JAX00271549
JAX00271550
JAX00271551
JAX00011116
JAX00271552
JAX00271553
JAX00193773
JAX00271554
JAX00271557
JAX00271558
JAX00271559
JAX00011119
JAX00271560
JAX00011120
JAX00011121
JAX00271561
JAX00271562
JAX00271565
JAX00271566
JAX00271568
JAX00271569
JAX00271570
JAX00271571
JAX00271572
JAX00271573
JAX00271574
JAX00011123
JAX00271575
JAX00271576
JAX00271577
JAX00271578
JAX00271579
JAX00011124
JAX00271580
JAX00271581
JAX00011126
JAX00188903
JAX00271582
JAX00271584
JAX00271585
JAX00271586
JAX00271587
JAX00271589
JAX00011127
JAX00271592
JAX00271593
JAX00011128
JAX00193777
JAX00193778
JAX00271598
JAX00271600
JAX00011130
JAX00271602
JAX00271603
JAX00271606
JAX00271607
JAX00271608
JAX00271609
JAX00271610
JAX00271611
JAX00271612
JAX00271613
JAX00271614
JAX00011132
JAX00271615
JAX00271616
JAX00271617
JAX00271618
JAX00011133
JAX00271619
JAX00271620
JAX00271621
JAX00193779
JAX00011134
JAX00193780
JAX00193781
JAX00271626
JAX00271627
JAX00011136
JAX00271629
JAX00271630
JAX00271632
JAX00271634
JAX00271636
JAX00271637
JAX00271638
JAX00011139
JAX00271639
JAX00271640
JAX00271645
JAX00271646
JAX00271647
JAX00271651
JAX00271652
JAX00271653
JAX00271654
JAX00271655
JAX00271656
JAX00271657
JAX00271658
JAX00271659
JAX00011140
JAX00271662
JAX00011142
JAX00271663
JAX00271664
JAX00271665
JAX00271667
JAX00271668
JAX00271670
JAX00271671
JAX00271672
JAX00271673
JAX00271675
JAX00271677
JAX00271678
JAX00271679
JAX00271680
JAX00271682
JAX00271683
JAX00271684
JAX00271687
JAX00271688
JAX00271689
JAX00271690
JAX00271692
JAX00011146
JAX00011147
JAX00271693
JAX00011150
JAX00271694
JAX00011151
JAX00271695
JAX00271696
JAX00271697
JAX00271698
JAX00271699
JAX00271700
JAX00271706
JAX00271707
JAX00271708
JAX00271710
JAX00271711
JAX00271712
JAX00271715
JAX00271716
JAX00271717
JAX00271718
JAX00271720
JAX00271721
JAX00193784
JAX00193785
JAX00271722
JAX00011152
JAX00011153
JAX00271726
JAX00011154
JAX00271730
JAX00271731
JAX00271732
JAX00011155
JAX00011156
JAX00271734
JAX00271735
JAX00271736
JAX00271737
JAX00271738
JAX00271739
JAX00271740
JAX00271742
JAX00011158
JAX00011159
JAX00271743
JAX00271746
JAX00011160
JAX00271747
JAX00271751
JAX00271752
JAX00011161
JAX00271754
JAX00011162
JAX00271756
JAX00271757
JAX00271758
JAX00271761
JAX00271763
JAX00271764
JAX00011164
JAX00011165
JAX00011166
JAX00271767
JAX00271768
JAX00271769
JAX00271771
JAX00271772
JAX00271773
JAX00271774
JAX00271776
JAX00271777
JAX00011167
JAX00011168
JAX00011169
JAX00271780
JAX00271781
JAX00271782
JAX00271783
JAX00271784
JAX00271786
JAX00271787
JAX00271788
JAX00011170
JAX00193790
JAX00271790
JAX00271791
JAX00271792
JAX00011171
JAX00011172
JAX00271793
JAX00271794
JAX00271795
JAX00271797
JAX00271798
JAX00271799
JAX00271800
JAX00271801
JAX00271802
JAX00011173
JAX00011174
JAX00271803
JAX00271805
JAX00011175
JAX00271806
JAX00011176
JAX00271808
JAX00271810
JAX00271811
JAX00271813
JAX00271814
JAX00011177
JAX00271815
JAX00011178
JAX00271816
JAX00271817
JAX00271818
JAX00271819
JAX00271821
JAX00271822
JAX00271823
JAX00271825
JAX00271826
JAX00011181
JAX00271827
JAX00271828
JAX00193793
JAX00193794
JAX00271829
JAX00271830
JAX00011182
JAX00011183
JAX00271832
JAX00271833
JAX00271834
JAX00271835
JAX00271836
JAX00271837
JAX00271840
JAX00271841
JAX00271842
JAX00271845
JAX00271846
JAX00271847
JAX00271848
JAX00271849
JAX00271850
JAX00271851
JAX00271852
JAX00011184
JAX00271854
JAX00271855
JAX00271857
JAX00271859
JAX00271860
JAX00271861
JAX00271862
JAX00271863
JAX00011185
JAX00271864
JAX00011186
JAX00271865
JAX00271866
JAX00271868
JAX00271870
JAX00011187
JAX00271871
JAX00271872
JAX00271873
JAX00271874
JAX00271875
JAX00271876
JAX00011188
JAX00011189
JAX00271878
JAX00271879
JAX00193797
JAX00271880
JAX00011191
JAX00011192
JAX00271884
JAX00271885
JAX00011193
JAX00271888
JAX00271889
JAX00271890
JAX00271891
JAX00193798
JAX00271893
JAX00011194
JAX00193800
JAX00011196
JAX00271895
JAX00271896
JAX00271897
JAX00011198
JAX00011199
JAX00271899
JAX00271900
JAX00271901
JAX00271902
JAX00271903
JAX00271904
JAX00271906
JAX00271907
JAX00271909
JAX00271911
JAX00271912
JAX00271913
JAX00271914
JAX00271915
JAX00271918
JAX00271919
JAX00271920
JAX00271921
JAX00271922
JAX00011202
JAX00271923
JAX00271924
JAX00271925
JAX00271926
JAX00271927
JAX00271930
JAX00271931
JAX00011203
JAX00011204
JAX00271932
JAX00271933
JAX00271934
JAX00271935
JAX00271936
JAX00271937
JAX00271938
JAX00011205
JAX00271940
JAX00011206
JAX00011207
JAX00271941
JAX00271942
JAX00011208
JAX00271943
JAX00271945
JAX00271946
JAX00271947
JAX00271948
JAX00271950
JAX00011211
JAX00271954
JAX00271956
JAX00011215
JAX00271958
JAX00271959
JAX00271960
JAX00011216
JAX00011217
JAX00271961
JAX00271963
JAX00271964
JAX00271966
JAX00271967
JAX00011219
JAX00271969
JAX00271970
JAX00271972
JAX00271975
JAX00271976
JAX00271977
JAX00011221
JAX00271978
JAX00011224
JAX00011225
JAX00011226
JAX00271981
JAX00271982
JAX00271986
JAX00271987
JAX00011227
JAX00271988
JAX00011228
JAX00011229
JAX00271989
JAX00271990
JAX00271991
JAX00271992
JAX00271993
JAX00011230
JAX00011231
JAX00011232
JAX00271994
JAX00271997
JAX00271999
JAX00272000
JAX00272001
JAX00272002
JAX00272003
JAX00272004
JAX00272005
JAX00272007
JAX00272009
JAX00011233
JAX00011234
JAX00011235
JAX00272010
JAX00272011
JAX00272012
JAX00272013
JAX00272014
JAX00193807
JAX00272015
JAX00272017
JAX00272019
JAX00272022
JAX00272025
JAX00272026
JAX00272028
JAX00272029
JAX00272030
JAX00272033
JAX00272034
JAX00272035
JAX00272036
JAX00011236
JAX00011237
JAX00272039
JAX00272040
JAX00011238
JAX00272045
JAX00272046
JAX00272047
JAX00011239
JAX00011240
JAX00011241
JAX00272049
JAX00272051
JAX00272053
JAX00272054
JAX00272055
JAX00272058
JAX00011242
JAX00011243
JAX00272059
JAX00272060
JAX00272061
JAX00272062
JAX00272063
JAX00272064
JAX00272066
JAX00272067
JAX00011248
JAX00193809
JAX00011249
JAX00011250
JAX00272068
JAX00011251
JAX00272069
JAX00011252
JAX00272070
JAX00272071
JAX00272072
JAX00272073
JAX00011253
JAX00272074
JAX00272075
JAX00272076
JAX00011254
JAX00272078
JAX00272079
JAX00272080
JAX00272082
JAX00272083
JAX00011255
JAX00011256
JAX00272084
JAX00272085
JAX00272087
JAX00272088
JAX00272090
JAX00272091
JAX00272092
JAX00272093
JAX00272094
JAX00011260
JAX00011261
JAX00011262
JAX00272095
JAX00272096
JAX00272097
JAX00272098
JAX00272099
JAX00272100
JAX00272102
JAX00011263
JAX00272104
JAX00272105
JAX00272106
JAX00272107
JAX00011265
JAX00272108
JAX00272109
JAX00272110
JAX00272111
JAX00272113
JAX00011266
JAX00011267
JAX00272114
JAX00272115
JAX00011268
JAX00272116
JAX00272117
JAX00011269
JAX00272119
JAX00272120
JAX00011270
JAX00272122
JAX00272123
JAX00272124
JAX00272125
JAX00272126
JAX00011272
JAX00272127
JAX00011274
JAX00272129
JAX00272130
JAX00272132
JAX00272133
JAX00272134
JAX00272135
JAX00272136
JAX00011275
JAX00011276
JAX00011277
JAX00272138
JAX00272139
JAX00272140
JAX00272141
JAX00272143
JAX00011278
JAX00272144
JAX00011279
JAX00011280
JAX00272145
JAX00272146
JAX00272147
JAX00011281
JAX00011282
JAX00011284
JAX00011285
JAX00011286
JAX00272149
JAX00272150
JAX00272151
JAX00272152
JAX00272153
JAX00272154
JAX00272155
JAX00272157
JAX00011287
JAX00011288
JAX00011289
JAX00272158
JAX00272159
JAX00272160
JAX00272161
JAX00011290
JAX00272162
JAX00272165
JAX00011291
JAX00011292
JAX00272166
JAX00272167
JAX00272168
JAX00272169
JAX00011293
JAX00272171
JAX00011294
JAX00272172
JAX00272173
JAX00272176
JAX00011296
JAX00011297
JAX00272177
JAX00272178
JAX00011298
JAX00272179
JAX00272180
JAX00272181
JAX00011299
JAX00272182
JAX00011300
JAX00272183
JAX00272185
JAX00272186
JAX00272187
JAX00011301
JAX00272188
JAX00272189
JAX00011302
JAX00011303
JAX00011304
JAX00272191
JAX00272192
JAX00272193
JAX00272195
JAX00272196
JAX00272197
JAX00272198
JAX00272199
JAX00011305
JAX00272200
JAX00011306
JAX00272201
JAX00011307
JAX00011308
JAX00011309
JAX00272202
JAX00011310
JAX00272203
JAX00011311
JAX00011312
JAX00011313
JAX00272205
JAX00272208
JAX00272209
JAX00272210
JAX00272211
JAX00272212
JAX00272213
JAX00272214
JAX00272215
JAX00011314
JAX00272216
JAX00272217
JAX00272219
JAX00272220
JAX00272221
JAX00011315
JAX00272222
JAX00011316
JAX00272223
JAX00272226
JAX00272227
JAX00272228
JAX00272230
JAX00272231
JAX00272232
JAX00011319
JAX00272234
JAX00272235
JAX00272239
JAX00272240
JAX00011320
JAX00011322
JAX00272241
JAX00272242
JAX00011323
JAX00272243
JAX00272244
JAX00272245
JAX00272246
JAX00272247
JAX00011324
JAX00011325
JAX00272248
JAX00272249
JAX00272251
JAX00011326
JAX00011327
JAX00272252
JAX00272253
JAX00272254
JAX00272255
JAX00272256
JAX00272257
JAX00272258
JAX00011331
JAX00272259
JAX00272261
JAX00272263
JAX00272264
JAX00272266
JAX00272267
JAX00272268
JAX00272274
JAX00272275
JAX00272276
JAX00011332
JAX00272277
JAX00272279
JAX00272282
JAX00272283
JAX00272284
JAX00272285
JAX00272286
JAX00272287
JAX00011336
JAX00011337
JAX00272289
JAX00011339
JAX00011340
JAX00272291
JAX00011341
JAX00272292
JAX00011342
JAX00011343
JAX00272294
JAX00272296
JAX00011344
JAX00011345
JAX00272297
JAX00272298
JAX00011346
JAX00272300
JAX00272301
JAX00272302
JAX00272303
JAX00272304
JAX00272305
JAX00011347
JAX00272306
JAX00011348
JAX00272309
JAX00272310
JAX00011353
JAX00011354
JAX00272313
JAX00272316
JAX00272318
JAX00272319
JAX00272320
JAX00272321
JAX00193812
JAX00272322
JAX00272323
JAX00272325
JAX00272326
JAX00011362
JAX00011363
JAX00011364
JAX00272327
JAX00272328
JAX00193814
JAX00272330
JAX00011365
JAX00011367
JAX00272331
JAX00272333
JAX00011368
JAX00272334
JAX00272335
JAX00272336
JAX00011369
JAX00011370
JAX00272337
JAX00272338
JAX00011371
JAX00011372
JAX00011373
JAX00272340
JAX00272341
JAX00272342
JAX00272344
JAX00011374
JAX00011375
JAX00011376
JAX00272345
JAX00272346
JAX00272347
JAX00272348
JAX00272349
JAX00272351
JAX00272352
JAX00272353
JAX00272354
JAX00272355
JAX00272356
JAX00011377
JAX00011378
JAX00011379
JAX00272358
JAX00272360
JAX00272361
JAX00272362
JAX00272363
JAX00272364
JAX00011380
JAX00011382
JAX00272367
JAX00272368
JAX00272369
JAX00272373
JAX00272374
JAX00272375
JAX00272376
JAX00272377
JAX00011384
JAX00011385
JAX00272378
JAX00272379
JAX00272380
JAX00272381
JAX00272382
JAX00272383
JAX00272384
JAX00188905
JAX00011386
JAX00011387
JAX00272386
JAX00011388
JAX00272389
JAX00272390
JAX00272391
JAX00272392
JAX00011389
JAX00272394
JAX00011390
JAX00011391
JAX00272400
JAX00272404
JAX00272406
JAX00272407
JAX00272408
JAX00272409
JAX00272411
JAX00011392
JAX00011393
JAX00272413
JAX00272414
JAX00272415
JAX00272416
JAX00272417
JAX00272418
JAX00272419
JAX00272420
JAX00272421
JAX00272422
JAX00272424
JAX00272425
JAX00272426
JAX00272427
JAX00272428
JAX00011397
JAX00272429
JAX00272430
JAX00272431
JAX00272432
JAX00272433
JAX00272434
JAX00272436
JAX00272437
JAX00272438
JAX00011398
JAX00011399
JAX00272441
JAX00272442
JAX00272443
JAX00272446
JAX00272447
JAX00272449
JAX00272450
JAX00272451
JAX00272452
JAX00272453
JAX00272454
JAX00011401
JAX00011402
JAX00011403
JAX00272455
JAX00272456
JAX00272457
JAX00011404
JAX00011405
JAX00272458
JAX00272459
JAX00272460
JAX00272461
JAX00011406
JAX00272462
JAX00272463
JAX00272464
JAX00272465
JAX00272467
JAX00272468
JAX00011407
JAX00011408
JAX00011409
JAX00272469
JAX00011410
JAX00011411
JAX00272471
JAX00011412
JAX00272472
JAX00272473
JAX00272474
JAX00272475
JAX00272476
JAX00272477
JAX00272479
JAX00272480
JAX00272481
JAX00272482
JAX00272483
JAX00011414
JAX00272484
JAX00272485
JAX00272486
JAX00272487
JAX00011415
JAX00272488
JAX00272489
JAX00011416
JAX00272490
JAX00272491
JAX00272492
JAX00272493
JAX00272495
JAX00011418
JAX00272496
JAX00272497
JAX00272498
JAX00272499
JAX00272500
JAX00272502
JAX00272503
JAX00011419
JAX00272506
JAX00011420
JAX00011421
JAX00272508
JAX00272510
JAX00272511
JAX00188906
JAX00272515
JAX00272516
JAX00272517
JAX00272518
JAX00272519
JAX00272520
JAX00272521
JAX00272522
JAX00272524
JAX00272525
JAX00272527
JAX00272528
JAX00272530
JAX00011422
JAX00011423
JAX00272531
JAX00272532
JAX00272533
JAX00272534
JAX00011425
JAX00272535
JAX00272536
JAX00272537
JAX00272538
JAX00272539
JAX00011426
JAX00272540
JAX00272544
JAX00272545
JAX00272546
JAX00272547
JAX00272548
JAX00272549
JAX00272550
JAX00011429
JAX00011430
JAX00272553
JAX00272555
JAX00272556
JAX00011431
JAX00011432
JAX00011433
JAX00011434
JAX00011435
JAX00272557
JAX00011436
JAX00272560
JAX00272562
JAX00272564
JAX00272565
JAX00011437
JAX00272567
JAX00272568
JAX00272569
JAX00272570
JAX00272573
JAX00272575
JAX00272576
JAX00011440
JAX00011441
JAX00272578
JAX00272579
JAX00272581
JAX00272582
JAX00011442
JAX00272584
JAX00272586
JAX00011443
JAX00272587
JAX00011444
JAX00011445
JAX00272588
JAX00272589
JAX00272590
JAX00272591
JAX00272592
JAX00272593
JAX00272594
JAX00272595
JAX00272596
JAX00272597
JAX00272598
JAX00011446
JAX00272599
JAX00011447
JAX00272600
JAX00272601
JAX00011448
JAX00272602
JAX00011449
JAX00011451
JAX00011452
JAX00272604
JAX00272605
JAX00272606
JAX00272607
JAX00272608
JAX00272609
JAX00272610
JAX00272611
JAX00272612
JAX00272613
JAX00272614
JAX00011454
JAX00272615
JAX00272616
JAX00272617
JAX00272618
JAX00272619
JAX00011456
JAX00011457
JAX00272621
JAX00011458
JAX00193817
JAX00011459
JAX00272624
JAX00011460
JAX00272625
JAX00188907
JAX00272628
JAX00272629
JAX00272630
JAX00272631
JAX00272632
JAX00272633
JAX00011461
JAX00011462
JAX00272634
JAX00272635
JAX00272637
JAX00272638
JAX00272641
JAX00272644
JAX00272646
JAX00011464
JAX00272647
JAX00272648
JAX00011465
JAX00272649
JAX00011466
JAX00272651
JAX00272652
JAX00272653
JAX00011467
JAX00011468
JAX00272654
JAX00272655
JAX00272656
JAX00011469
JAX00272660
JAX00272661
JAX00011470
JAX00272662
JAX00272663
JAX00272664
JAX00011471
JAX00272665
JAX00272666
JAX00272667
JAX00011473
JAX00272668
JAX00188908
JAX00011474
JAX00011475
JAX00193819
JAX00272669
JAX00272671
JAX00272673
JAX00272674
JAX00193820
JAX00193821
JAX00011476
JAX00011477
JAX00272675
JAX00011478
JAX00272676
JAX00272677
JAX00272678
JAX00272679
JAX00011479
JAX00272680
JAX00272681
JAX00272683
JAX00011482
JAX00272684
JAX00272685
JAX00011483
JAX00272687
JAX00272688
JAX00272689
JAX00272690
JAX00272691
JAX00272692
JAX00272693
JAX00272694
JAX00011485
JAX00011486
JAX00272697
JAX00272698
JAX00011487
JAX00272702
JAX00272703
JAX00272704
JAX00272705
JAX00272706
JAX00011488
JAX00011489
JAX00011490
JAX00272708
JAX00272710
JAX00272711
JAX00272712
JAX00272713
JAX00011491
JAX00011492
JAX00193824
JAX00011493
JAX00272715
JAX00272716
JAX00272717
JAX00272718
JAX00011494
JAX00011496
JAX00272719
JAX00011498
JAX00193825
JAX00272721
JAX00011499
JAX00011500
JAX00272722
JAX00011501
JAX00011502
JAX00272723
JAX00272724
JAX00272725
JAX00272726
JAX00272727
JAX00272729
JAX00272732
JAX00272733
JAX00272734
JAX00272735
JAX00272736
JAX00272737
JAX00272738
JAX00011503
JAX00011504
JAX00011505
JAX00011506
JAX00011507
JAX00011508
JAX00193827
JAX00011509
JAX00272739
JAX00272740
JAX00272742
JAX00272743
JAX00272744
JAX00011510
JAX00011511
JAX00272745
JAX00272747
JAX00272749
JAX00272751
JAX00272752
JAX00011512
JAX00011513
JAX00011514
JAX00272753
JAX00272754
JAX00272756
JAX00272758
JAX00272759
JAX00272761
JAX00011515
JAX00011516
JAX00011517
JAX00272762
JAX00272763
JAX00272764
JAX00272765
JAX00272766
JAX00011518
JAX00272768
JAX00272769
JAX00272771
JAX00011519
JAX00272772
JAX00272773
JAX00011520
JAX00272774
JAX00272775
JAX00272776
JAX00272777
JAX00272779
JAX00272780
JAX00272781
JAX00272782
JAX00011523
JAX00272786
JAX00193831
JAX00011524
JAX00011525
JAX00272789
JAX00272790
JAX00272791
JAX00011526
JAX00272793
JAX00272794
JAX00272796
JAX00272797
JAX00272798
JAX00272799
JAX00272800
JAX00272801
JAX00272802
JAX00011529
JAX00272804
JAX00272805
JAX00272806
JAX00272807
JAX00193835
JAX00272809
JAX00272810
JAX00011530
JAX00011531
JAX00011532
JAX00272811
JAX00272812
JAX00272813
JAX00011533
JAX00272817
JAX00272818
JAX00272819
JAX00272820
JAX00272821
JAX00011534
JAX00272822
JAX00272823
JAX00011535
JAX00272825
JAX00272826
JAX00272828
JAX00272829
JAX00272830
JAX00272831
JAX00272832
JAX00272833
JAX00011536
JAX00011537
JAX00011538
JAX00272834
JAX00272835
JAX00272837
JAX00272838
JAX00272839
JAX00011539
JAX00272842
JAX00272843
JAX00193836
JAX00272844
JAX00272845
JAX00272846
JAX00011542
JAX00011543
JAX00011544
JAX00272848
JAX00272849
JAX00011545
JAX00011546
JAX00272851
JAX00272852
JAX00272853
JAX00272855
JAX00272856
JAX00193839
JAX00272857
JAX00272860
JAX00011549
JAX00272861
JAX00272862
JAX00272863
JAX00272864
JAX00272865
JAX00272866
JAX00188909
JAX00272867
JAX00011551
JAX00011553
JAX00272868
JAX00272869
JAX00272870
JAX00011554
JAX00193840
JAX00272871
JAX00011555
JAX00272872
JAX00272873
JAX00272874
JAX00272875
JAX00272876
JAX00272877
JAX00011556
JAX00272880
JAX00272881
JAX00272882
JAX00272883
JAX00272884
JAX00272885
JAX00272886
JAX00272888
JAX00272890
JAX00272891
JAX00011557
JAX00011558
JAX00011559
JAX00272892
JAX00272893
JAX00272894
JAX00272896
JAX00272897
JAX00272898
JAX00272899
JAX00272900
JAX00272902
JAX00011560
JAX00011561
JAX00272903
JAX00272904
JAX00272906
JAX00011562
JAX00272908
JAX00272909
JAX00272910
JAX00272911
JAX00272912
JAX00272913
JAX00272914
JAX00272915
JAX00272916
JAX00272917
JAX00272918
JAX00272919
JAX00272920
JAX00272921
JAX00011564
JAX00011565
JAX00272922
JAX00011566
JAX00272923
JAX00272924
JAX00272925
JAX00011567
JAX00011568
JAX00272926
JAX00272927
JAX00272928
JAX00272929
JAX00272932
JAX00272933
JAX00272934
JAX00272935
JAX00272936
JAX00272938
JAX00272939
JAX00011569
JAX00272942
JAX00272948
JAX00272949
JAX00011570
JAX00272952
JAX00272953
JAX00272954
JAX00272955
JAX00272956
JAX00272957
JAX00272958
JAX00272961
JAX00011571
JAX00272966
JAX00272968
JAX00272969
JAX00272970
JAX00272972
JAX00272973
JAX00272974
JAX00272975
JAX00011572
JAX00272978
JAX00272981
JAX00011573
JAX00011574
JAX00272982
JAX00272983
JAX00272984
JAX00272985
JAX00272986
JAX00272987
JAX00272988
JAX00272990
JAX00272991
JAX00272992
JAX00272993
JAX00011576
JAX00011577
JAX00272994
JAX00272996
JAX00272997
JAX00272998
JAX00272999
JAX00273000
JAX00273003
JAX00273004
JAX00273005
JAX00273007
JAX00273009
JAX00273012
JAX00011578
JAX00011580
JAX00273015
JAX00273016
JAX00273017
JAX00273018
JAX00011581
JAX00273019
JAX00273021
JAX00273022
JAX00273023
JAX00273025
JAX00273028
JAX00273029
JAX00011583
JAX00273030
JAX00273031
JAX00273033
JAX00273034
JAX00273037
JAX00273042
JAX00273043
JAX00011585
JAX00273044
JAX00273046
JAX00011586
JAX00273047
JAX00273048
JAX00273049
JAX00273050
JAX00273051
JAX00273052
JAX00273053
JAX00273054
JAX00273055
JAX00273056
JAX00273057
JAX00273058
JAX00273059
JAX00273060
JAX00273063
JAX00273064
JAX00273065
JAX00011588
JAX00273067
JAX00273068
JAX00011590
JAX00273069
JAX00011592
JAX00273072
JAX00273073
JAX00273075
JAX00273076
JAX00273077
JAX00273078
JAX00273079
JAX00273081
JAX00273084
JAX00273085
JAX00011595
JAX00273087
JAX00273088
JAX00273090
JAX00273091
JAX00273092
JAX00273093
JAX00273097
JAX00011596
JAX00273100
JAX00273101
JAX00011597
JAX00273102
JAX00273103
JAX00011598
JAX00273107
JAX00273108
JAX00273109
JAX00273110
JAX00011599
JAX00011600
JAX00011601
JAX00273111
JAX00273113
JAX00273114
JAX00273115
JAX00273116
JAX00273117
JAX00273118
JAX00273119
JAX00273120
JAX00273121
JAX00273123
JAX00011602
JAX00273124
JAX00273125
JAX00011603
JAX00273126
JAX00011604
JAX00273127
JAX00273129
JAX00273130
JAX00273131
JAX00273132
JAX00273133
JAX00273134
JAX00273135
JAX00273136
JAX00011605
JAX00011606
JAX00011607
JAX00273137
JAX00273139
JAX00273140
JAX00273142
JAX00011608
JAX00011609
JAX00011610
JAX00011611
JAX00011612
JAX00011613
JAX00011614
JAX00273144
JAX00011615
JAX00273146
JAX00273147
JAX00011617
JAX00011618
JAX00011619
JAX00273149
JAX00273150
JAX00273151
JAX00273154
JAX00273155
JAX00273156
JAX00011621
JAX00011622
JAX00273157
JAX00273158
JAX00011623
JAX00273159
JAX00273160
JAX00273161
JAX00011624
JAX00273162
JAX00273163
JAX00011627
JAX00011628
JAX00273164
JAX00273165
JAX00273166
JAX00273167
JAX00273168
JAX00273170
JAX00273171
JAX00273172
JAX00273173
JAX00273174
JAX00273175
JAX00011630
JAX00273176
JAX00273177
JAX00273180
JAX00273184
JAX00273186
JAX00273187
JAX00273188
JAX00273189
JAX00273190
JAX00273191
JAX00273192
JAX00273194
JAX00273195
JAX00011632
JAX00273196
JAX00011633
JAX00011634
JAX00011635
JAX00011636
JAX00273199
JAX00011637
JAX00011638
JAX00273200
JAX00273201
JAX00273202
JAX00273203
JAX00273204
JAX00273205
JAX00273206
JAX00273208
JAX00011639
JAX00273209
JAX00011640
JAX00273210
JAX00193846
JAX00193847
JAX00273211
JAX00011641
JAX00011642
JAX00273212
JAX00273213
JAX00273214
JAX00273215
JAX00273216
JAX00273217
JAX00011644
JAX00011645
JAX00273218
JAX00273219
JAX00273222
JAX00273223
JAX00011647
JAX00011648
JAX00011649
JAX00273224
JAX00011650
JAX00273225
JAX00011651
JAX00273228
JAX00273229
JAX00273231
JAX00273232
JAX00011652
JAX00193849
JAX00273233
JAX00273234
JAX00273236
JAX00273237
JAX00011653
JAX00011654
JAX00273239
JAX00011655
JAX00273240
JAX00273241
JAX00273242
JAX00273243
JAX00273244
JAX00011658
JAX00273245
JAX00273246
JAX00273247
JAX00273248
JAX00273249
JAX00273250
JAX00011659
JAX00273252
JAX00273253
JAX00273255
JAX00273257
JAX00273258
JAX00011660
JAX00011661
JAX00273259
JAX00273261
JAX00011663
JAX00273262
JAX00273263
JAX00273264
JAX00273265
JAX00011664
JAX00273266
JAX00273267
JAX00273268
JAX00273270
JAX00273271
JAX00273275
JAX00273276
JAX00273277
JAX00011665
JAX00273278
JAX00273279
JAX00011666
JAX00273280
JAX00011667
JAX00273281
JAX00273282
JAX00273283
JAX00273284
JAX00273285
JAX00011668
JAX00011669
JAX00273286
JAX00273287
JAX00273289
JAX00273290
JAX00011670
JAX00273291
JAX00011671
JAX00011672
JAX00011673
JAX00273292
JAX00273293
JAX00273294
JAX00273296
JAX00273298
JAX00273299
JAX00273300
JAX00011674
JAX00273302
JAX00273303
JAX00011675
JAX00273304
JAX00273305
JAX00273306
JAX00273307
JAX00273309
JAX00273310
JAX00011676
JAX00011677
JAX00273311
JAX00011679
JAX00273312
JAX00273313
JAX00273314
JAX00273315
JAX00273316
JAX00273317
JAX00273318
JAX00273319
JAX00273320
JAX00011681
JAX00273322
JAX00011682
JAX00273323
JAX00273324
JAX00273325
JAX00011683
JAX00273326
JAX00273327
JAX00273328
JAX00273329
JAX00273330
JAX00273332
JAX00273333
JAX00011685
JAX00193852
JAX00273334
JAX00273335
JAX00273336
JAX00273337
JAX00273338
JAX00273340
JAX00273341
JAX00273342
JAX00273343
JAX00273344
JAX00273345
JAX00273347
JAX00273348
JAX00273349
JAX00273350
JAX00011686
JAX00011687
JAX00011688
JAX00273351
JAX00188910
JAX00273353
JAX00273354
JAX00273355
JAX00273357
JAX00273358
JAX00273359
JAX00273360
JAX00273361
JAX00011692
JAX00273362
JAX00273363
JAX00011693
JAX00273364
JAX00273365
JAX00011694
JAX00273366
JAX00188912
JAX00273367
JAX00273368
JAX00273369
JAX00011695
JAX00011696
JAX00011697
JAX00273371
JAX00273372
JAX00011698
JAX00273373
JAX00273374
JAX00273375
JAX00273376
JAX00273379
JAX00011699
JAX00273380
JAX00273382
JAX00273383
JAX00273386
JAX00273387
JAX00273388
JAX00011700
JAX00273391
JAX00273392
JAX00273393
JAX00011701
JAX00273395
JAX00011704
JAX00011705
JAX00273396
JAX00011706
JAX00273397
JAX00273398
JAX00273399
JAX00011708
JAX00273400
JAX00011709
JAX00273404
JAX00273405
JAX00273406
JAX00273407
JAX00273408
JAX00273410
JAX00273411
JAX00273412
JAX00273413
JAX00273416
JAX00273417
JAX00273418
JAX00273420
JAX00011710
JAX00273422
JAX00011711
JAX00011712
JAX00011713
JAX00273424
JAX00273425
JAX00011714
JAX00011715
JAX00273426
JAX00273428
JAX00273429
JAX00273430
JAX00273431
JAX00273432
JAX00273433
JAX00273434
JAX00011716
JAX00011717
JAX00273436
JAX00273437
JAX00273438
JAX00011718
JAX00273440
JAX00011719
JAX00273441
JAX00273442
JAX00273443
JAX00273445
JAX00273447
JAX00273448
JAX00011721
JAX00273449
JAX00011722
JAX00011723
JAX00273452
JAX00273453
JAX00273454
JAX00273458
JAX00273459
JAX00273460
JAX00273462
JAX00193857
JAX00188913
JAX00273463
JAX00011725
JAX00011726
JAX00011727
JAX00273464
JAX00273465
JAX00273466
JAX00273468
JAX00273469
JAX00273470
JAX00273472
JAX00273473
JAX00273474
JAX00011728
JAX00273475
JAX00011730
JAX00273476
JAX00273477
JAX00011731
JAX00273478
JAX00011732
JAX00011733
JAX00273479
JAX00273480
JAX00011734
JAX00273482
JAX00193860
JAX00011736
JAX00193861
JAX00273483
JAX00011738
JAX00011739
JAX00193862
JAX00273484
JAX00273485
JAX00011741
JAX00273486
JAX00273487
JAX00273488
JAX00273489
JAX00011742
JAX00273490
JAX00273491
JAX00273492
JAX00273493
JAX00273494
JAX00273495
JAX00273496
JAX00011743
JAX00011744
JAX00273497
JAX00011745
JAX00273498
JAX00273499
JAX00011746
JAX00193863
JAX00011747
JAX00011748
JAX00273500
JAX00011749
JAX00273501
JAX00193865
JAX00011751
JAX00273502
JAX00011752
JAX00273503
JAX00273505
JAX00011753
JAX00011755
JAX00273506
JAX00273507
JAX00273508
JAX00011756
JAX00011757
JAX00273509
JAX00011758
JAX00273514
JAX00273515
JAX00011759
JAX00011760
JAX00273517
JAX00011761
JAX00011762
JAX00273519
JAX00273520
JAX00273521
JAX00273522
JAX00273523
JAX00011764
JAX00273524
JAX00273525
JAX00273526
JAX00273527
JAX00011765
JAX00011766
JAX00273528
JAX00011767
JAX00273529
JAX00273530
JAX00273531
JAX00011769
JAX00273532
JAX00273533
JAX00273534
JAX00011770
JAX00273535
JAX00273536
JAX00273537
JAX00011771
JAX00011772
JAX00273539
JAX00011773
JAX00273540
JAX00011775
JAX00193868
JAX00273541
JAX00011777
JAX00011778
JAX00273542
JAX00273543
JAX00273544
JAX00273545
JAX00273546
JAX00273547
JAX00273548
JAX00273549
JAX00273550
JAX00011779
JAX00273551
JAX00273552
JAX00011780
JAX00011781
JAX00273554
JAX00273556
JAX00273558
JAX00273559
JAX00273560
JAX00273561
JAX00273564
JAX00273565
JAX00273567
JAX00273568
JAX00273569
JAX00273570
JAX00273572
JAX00273573
JAX00273575
JAX00273577
JAX00273578
JAX00273579
JAX00011782
JAX00273580
JAX00011783
JAX00273581
JAX00273582
JAX00011784
JAX00273585
JAX00273587
JAX00011785
JAX00011786
JAX00011787
JAX00273588
JAX00273590
JAX00273591
JAX00011788
JAX00273592
JAX00273593
JAX00273594
JAX00011789
JAX00273595
JAX00273596
JAX00273598
[truncated: 11,004,250 more chars]
